# Supplementary material for: Integrated single-cell transcriptomics and proteomics reveal cellular-specific responses and microenvironment remodeling in aristolochic acid nephropathy
Source: JCI Insight. 2022 Aug 22;7(16):e157360. doi: 10.1172/jci.insight.157360 (PMC9462482; doi:10.1172/jci.insight.157360)
Supplement: Supplemental data set 1 [file jciinsight-7-157360-s181.xlsx]

## Sheet: 1.Data QC
Sample	Group	Analysis in cell ranger report			Analysis in Seurat
		Estimated Number of Cells	Mean Reads per Cell	Median Genes per Cell	Gene number	Cell_numer before QC	nFeature_RNA criteria	nCount_RNA criteria	percent.mt criteria	Cell_numer after QC
KA1	AAN	13007	31870	1585	20198	12708	200 ~ 6000	500 ~ 50000	< 25	10068
KA2	AAN	12504	23944	1356	19991	11046	200 ~ 6000	500 ~ 50000	< 25	9326
KA3	AAN	12683	33547	1526	20144	11527	200 ~ 6000	500 ~ 50000	< 25	9561
KC1	Control	11529	30799	1730	19037	11121	200 ~ 6000	500 ~ 50000	< 30	8281
KC2	Control	9755	31570	1405	18914	9400	200 ~ 6000	500 ~ 50000	< 30	6272
KC3	Control	12955	31161	1796	19308	12437	200 ~ 6000	500 ~ 50000	< 30	8703

## Sheet: 2.Cell type annotation 
Cluter	Cell type		Define markers
Cluter0	T lymphocyte / NK	T lymph/NK	Cd3d,Cd3e
Cluter1	Myeloid cell	Myeloid	C1qa,C1qb
Cluter2	T lymphocyte / NK	T lymph/NK	Cd3d,Cd3e
Cluter3	Proximal tubule	PT	Slc27a2,Lrp2
Cluter4	Proximal tubule	PT	Slc27a2,Slc5a2
Cluter5	Proximal tubule	PT	Slc27a2,Slc5a2
Cluter6	Myeloid cell	Myeloid	C1qa,C1qb
Cluter7	Proximal tubule	PT	Slc27a2,Lrp2
Cluter8	T lymphocyte / NK	T lymph/NK	Il7r
Cluter9	Proximal tubule	PT	Slc27a2,Lrp2
Cluter10	Proximal tubule	PT	Slc27a2,Lrp2
Cluter11	Ascending loop of Henle	ALH	Slc12a1,Umod
Cluter12	Endothelial	Endo	Nrp1,Kdr
Cluter13	Distal convoluted tubule	DCT	Slc12a3
Cluter14	Proximal tubule	PT	Slc27a2,Slc5a2
Cluter15	T lymphocyte / NK	T lymph/NK	Ltb, Il7r
Cluter16	Pericytes and vascular smooth muscle	Peri	Vim,S100a4
Cluter17	Myeloid cell	Myeloid	C1qa,C1qb
Cluter18	Proximal tubule	PT	Slc27a2,Slc5a2
Cluter19	Neutrophil	Neutro	S100a8,S100a9
Cluter20	B lymphocyte	B lymph	Cd79a,Cd79b
Cluter21	Descending loop of Henle	DLH	Aqp1,Bst1
Cluter22	Novel cell	Novel	Mki67,Stmn1
Cluter23	Ascending loop of Henle	ALH	Slc12a1,Umod
Cluter24	Novel cell	Novel	Mki67,Stmn1
Cluter25	T lymphocyte / NK	T lymph/NK	Ltb, Il7r
Cluter26	Myeloid cell	Myeloid	C1qa,C1qb
Cluter27	Myeloid cell	Myeloid	C1qa,C1qb
Cluter28	Podocyte	Podo	Wt1,lamb2
Cluter29	Collecting duct principal / epithelial cell	CD-PC	Aqp2，Hsd11b2
Cluter30	Fibroblast	Fibro	S100a4,Plac8
Cluter31	Descending loop of Henle	DLH	Aqp1,Bst1
Cluter32	Fibroblast	Fibro	S100a4,Plac8
Cluter33	Collecting duct intercalated cell	CD-IC	Atp6v0d2,Atp6v1g3
Cluter34	T lymphocyte / NK	T lymph/NK	Ltb, Il7r
Cluter35	Podocyte	Podo	Bcam,Wt1
Cluter36	Endothelial	Endo	Bcam,Lamb2
Cluter37	Fibroblast	Fibro	S100a4,Plac8

## Sheet: 3. Cell number and fraction 
Cell type	Cell number	Number of groups		Number of samples						Fraction of groups		Number of samples
		AAN	Control	KA1	KA2	KA3	KC1	KC2	KC3	AAN	Control	KA1	KA2	KA3	KC1	KC2	KC3
PT	17384	2846	14538	913	1058	875	5558	3537	5443	0.163714	0.836286	0.0525196	0.0608606	0.0503336	0.319719	0.203463	0.313104
DLH	1193	864	329	255	343	266	118	106	105	0.724225	0.275775	0.213747	0.28751	0.222967	0.0989103	0.0888516	0.0880134
ALH	2285	1089	1196	326	338	425	227	574	395	0.476586	0.523414	0.14267	0.147921	0.185996	0.0993435	0.251204	0.172867
DCT	1365	573	792	151	220	202	117	353	322	0.41978	0.58022	0.110623	0.161172	0.147985	0.0857143	0.258608	0.235897
CD-IC	274	119	155	41	38	40	10	95	50	0.434307	0.565693	0.149635	0.138686	0.145985	0.0364964	0.346715	0.182482
CD-PC	491	155	336	46	67	42	75	138	123	0.315682	0.684318	0.0936864	0.136456	0.0855397	0.152749	0.281059	0.250509
Novel	626	486	140	210	159	117	50	23	67	0.776358	0.223642	0.335463	0.253994	0.186901	0.0798722	0.0367412	0.107029
Endo	1566	1054	512	298	299	457	116	193	203	0.673052	0.326948	0.190294	0.190932	0.291826	0.0740741	0.123244	0.12963
Podo	1167	585	582	158	185	242	179	182	221	0.501285	0.498715	0.13539	0.158526	0.207369	0.153385	0.155955	0.189374
Peri	1151	924	227	430	292	202	95	22	110	0.80278	0.19722	0.373588	0.253692	0.1755	0.0825369	0.0191138	0.0955691
Fibro	1056	886	170	392	321	173	65	34	71	0.839015	0.160985	0.371212	0.303977	0.163826	0.061553	0.032197	0.0672348
Macro	8867	6896	1971	2431	2048	2417	700	353	918	0.777715	0.222285	0.274163	0.230969	0.272584	0.0789444	0.0398105	0.10353
Neutro	767	546	221	277	153	116	95	60	66	0.711864	0.288136	0.361147	0.199478	0.151239	0.123859	0.0782269	0.0860495
B lymph	742	234	508	83	93	58	157	97	254	0.315364	0.684636	0.11186	0.125337	0.0781671	0.21159	0.130728	0.342318
T lymph/NK	13277	11698	1579	4057	3712	3929	719	505	355	0.881073	0.118927	0.305566	0.279581	0.295925	0.0541538	0.0380357	0.026738

## Sheet: 4.Metadata
Cell id	orig.ident	nCount_RNA	nFeature_RNA	Sample	Type	nCount_SCT	nFeature_SCT	integrated_snn_res.0.8	seurat_clusters	id	cell_type	cell_type_sub
AAACCCATCTAGCAAC-1_1	KA1	777	490	KA1	AAN	3836	942	7	7	18	PT	PT-S
AAACGAAGTTGAGAGC-1_1	KA1	7516	2751	KA1	AAN	5997	2738	14	14	9	PT	PCT
AAACGCTCAATTAGGA-1_1	KA1	708	400	KA1	AAN	4078	970	13	13	14	PT	PST
AAAGGGCGTGTTCCTC-1_1	KA1	9429	3168	KA1	AAN	6175	3047	4	4	9	PT	PCT
AAAGGTATCTCACTCG-1_1	KA1	28168	5536	KA1	AAN	5923	2381	4	4	9	PT	PCT
AAAGTCCCAATGCAAA-1_1	KA1	791	429	KA1	AAN	4097	969	17	17	14	PT	PCT
AAAGTCCTCAACTGGT-1_1	KA1	1111	623	KA1	AAN	4066	1025	17	17	14	PT	PCT
AAAGTGACATCCTGTC-1_1	KA1	7438	2947	KA1	AAN	6062	2934	14	14	9	PT	PCT
AACAAAGCAGAAGTGC-1_1	KA1	6163	2267	KA1	AAN	5695	2267	8	8	10	PT	PCT
AACAAAGCATCCGCGA-1_1	KA1	18450	4203	KA1	AAN	5613	2018	12	12	7	PT	PCT
AACACACCACGCGGTT-1_1	KA1	1106	654	KA1	AAN	3879	966	7	7	18	PT	PT-S
AACAGGGCAAACTAAG-1_1	KA1	17599	4818	KA1	AAN	5434	2312	6	6	10	PT	PCT
AACAGGGGTACAGTTC-1_1	KA1	14638	4176	KA1	AAN	6178	2824	12	12	7	PT	PCT
AACCAACCAGTACTAC-1_1	KA1	1235	737	KA1	AAN	3958	1050	5	5	4	PT	PT-S
AACCAACTCGCTGTCT-1_1	KA1	5807	2194	KA1	AAN	5532	2194	9	9	5	PT	PT-S
AACCATGGTGCACAAG-1_1	KA1	1548	760	KA1	AAN	4242	951	5	5	4	PT	PT-S
AACCTTTTCACCGACG-1_1	KA1	14803	4209	KA1	AAN	6193	2818	12	12	3	PT	PCT
AACCTTTTCCACAGGC-1_1	KA1	18593	4731	KA1	AAN	5363	2048	1	1	3	PT	PCT
AACGAAAAGCATCGAG-1_1	KA1	664	450	KA1	AAN	3871	971	10	10	4	PT	PT-S
AACGAAAAGCCTCTTC-1_1	KA1	1791	992	KA1	AAN	4303	1143	0	0	7	PT	PT-S
AACGTCAAGATGGTCG-1_1	KA1	12102	3845	KA1	AAN	6334	3131	12	12	7	PT	PCT
AACGTCACAACACACT-1_1	KA1	19362	4484	KA1	AAN	5456	2153	17	17	14	PT	PCT
AAGACAACAGAATTCC-1_1	KA1	2954	1097	KA1	AAN	4595	1110	15	15	4	PT	PT-S
AAGACTCGTTCACCGG-1_1	KA1	895	577	KA1	AAN	3890	988	15	15	4	PT	PT-S
AAGATAGGTGACTATC-1_1	KA1	14991	4137	KA1	AAN	5999	2619	3	3	7	PT	PST
AAGCATCTCAACACGT-1_1	KA1	29283	5638	KA1	AAN	6051	2578	14	14	9	PT	PCT
AAGCCATCAACTCATG-1_1	KA1	4072	1317	KA1	AAN	4786	1316	17	17	14	PT	PCT
AAGCCATTCCTGTACC-1_1	KA1	7848	2975	KA1	AAN	6158	2948	8	8	10	PT	PCT
AAGCGAGTCAGAGTGG-1_1	KA1	16138	4416	KA1	AAN	5748	2367	4	4	9	PT	PCT
AAGTACCGTATAGGAT-1_1	KA1	17077	4592	KA1	AAN	5647	2374	12	12	3	PT	PCT
AAGTCGTTCATATGGC-1_1	KA1	10328	3460	KA1	AAN	6305	3170	12	12	9	PT	PCT
AAGTTCGAGTTTGTCG-1_1	KA1	24637	4921	KA1	AAN	5748	2207	14	14	9	PT	PCT
AAGTTCGCAATGAACA-1_1	KA1	9089	3393	KA1	AAN	6192	3295	8	8	10	PT	PCT
AAGTTCGGTATTCTCT-1_1	KA1	2969	1327	KA1	AAN	4535	1336	7	7	4	PT	PT-S
AAGTTCGGTCAGCGTC-1_1	KA1	3331	1321	KA1	AAN	4616	1325	0	0	5	PT	PT-S
AATCACGGTTAAGACA-1_1	KA1	965	502	KA1	AAN	4098	885	9	9	5	PT	PT-S
AATCGACTCGCTACGG-1_1	KA1	505	391	KA1	AAN	3608	1015	10	10	4	PT	PT-S
AATCGTGTCTTACGTT-1_1	KA1	16614	4525	KA1	AAN	5610	2345	4	4	9	PT	PCT
AATGGAAAGTGAGTTA-1_1	KA1	6488	2304	KA1	AAN	5749	2304	9	9	4	PT	PT-S
AATGGAAGTTACGATC-1_1	KA1	3953	1611	KA1	AAN	4660	1614	16	16	4	PT	PT-S
AATGGCTAGACTTCAC-1_1	KA1	21643	4393	KA1	AAN	6118	2203	11	11	7	PT	PST
AATGGCTCACGATTCA-1_1	KA1	1351	867	KA1	AAN	3906	1102	7	7	18	PT	PT-S
AATGGCTTCAGCAGAG-1_1	KA1	18986	4398	KA1	AAN	5548	2025	14	14	9	PT	PCT
AATTTCCGTTTACACG-1_1	KA1	5373	1771	KA1	AAN	5306	1771	17	17	14	PT	PCT
ACAAAGATCATTGTTC-1_1	KA1	13223	3940	KA1	AAN	6332	2974	14	14	9	PT	PCT
ACAACCACATGCAGCC-1_1	KA1	1756	964	KA1	AAN	4279	1116	5	5	4	PT	PT-S
ACAAGCTGTGAATGAT-1_1	KA1	12478	3407	KA1	AAN	6104	2667	14	14	5	PT	PCT
ACAAGCTTCCGTTGGG-1_1	KA1	14630	4141	KA1	AAN	6114	2750	6	6	10	PT	PCT
ACACGCGCAACACAGG-1_1	KA1	778	576	KA1	AAN	3750	1033	10	10	4	PT	PT-S
ACAGCCGAGGGTTTCT-1_1	KA1	843	507	KA1	AAN	3915	914	10	10	4	PT	PT-S
ACATGCAAGGTTCCAT-1_1	KA1	8012	2209	KA1	AAN	5901	2183	0	0	5	PT	PT-S
ACCAAACAGCAATAAC-1_1	KA1	3145	1395	KA1	AAN	4492	1412	7	7	18	PT	PT-S
ACCAACAAGAATACAC-1_1	KA1	741	502	KA1	AAN	3843	966	7	7	18	PT	PT-S
ACCAACACAGGTCAGA-1_1	KA1	7415	2698	KA1	AAN	5958	2693	0	0	5	PT	PT-S
ACCAACATCCAACTGA-1_1	KA1	8178	2734	KA1	AAN	6090	2666	8	8	10	PT	PCT
ACCACAAAGGTCCAGA-1_1	KA1	1272	912	KA1	AAN	3749	1196	3	3	7	PT	PST
ACCACAAGTTACGCCG-1_1	KA1	8656	3169	KA1	AAN	6112	3094	4	4	9	PT	PCT
ACCCAAAGTCCACTTC-1_1	KA1	876	547	KA1	AAN	3858	946	7	7	18	PT	PT-S
ACCCTCAGTCAGCGTC-1_1	KA1	708	533	KA1	AAN	3738	1018	10	10	4	PT	PT-S
ACCCTCAGTGAGTAGC-1_1	KA1	9376	2705	KA1	AAN	6049	2594	12	12	5	PT	PCT
ACCCTTGAGAGCTGAC-1_1	KA1	3539	1420	KA1	AAN	4612	1426	7	7	18	PT	PT-S
ACCCTTGAGTTAGTGA-1_1	KA1	3087	1196	KA1	AAN	4587	1240	17	17	14	PT	PCT
ACCGTTCAGATCGGTG-1_1	KA1	767	478	KA1	AAN	3942	942	7	7	4	PT	PT-S
ACCGTTCAGGCATCGA-1_1	KA1	20788	4592	KA1	AAN	5316	1957	2	2	14	PT	PST
ACCGTTCGTCGCATGC-1_1	KA1	10805	3460	KA1	AAN	6325	3068	6	6	10	PT	PCT
ACCTGTCGTAGGGTAC-1_1	KA1	8552	3447	KA1	AAN	6171	3400	14	14	9	PT	PCT
ACGATGTCAACGAGGT-1_1	KA1	1073	628	KA1	AAN	3979	940	9	9	5	PT	PT-S
ACGGGTCGTGTTACAC-1_1	KA1	18096	4782	KA1	AAN	5560	2347	14	14	9	PT	PCT
ACGGGTCTCATACGGT-1_1	KA1	16515	4053	KA1	AAN	5669	2039	4	4	9	PT	PCT
ACGGTCGCATATCTCT-1_1	KA1	795	529	KA1	AAN	3784	990	7	7	18	PT	PT-S
ACGGTTATCATTCGTT-1_1	KA1	25353	4574	KA1	AAN	5756	1867	4	4	9	PT	PCT
ACGTAACAGTGTCATC-1_1	KA1	9051	3124	KA1	AAN	6174	3014	12	12	7	PT	PCT
ACGTAGTAGAGCTGAC-1_1	KA1	3431	1691	KA1	AAN	4544	1701	15	15	4	PT	PT-S
ACGTAGTAGGAAACGA-1_1	KA1	11679	2749	KA1	AAN	6052	2207	4	4	9	PT	PCT
ACGTAGTCAATTGTGC-1_1	KA1	15419	4170	KA1	AAN	5872	2440	12	12	3	PT	PCT
ACGTAGTGTTGGGATG-1_1	KA1	1548	844	KA1	AAN	4178	1014	15	15	4	PT	PT-S
ACGTTCCGTTCGGACC-1_1	KA1	12694	3057	KA1	AAN	6050	2302	12	12	5	PT	PCT
ACTACGATCCTAAGTG-1_1	KA1	11425	3126	KA1	AAN	6018	2533	0	0	5	PT	PT-S
ACTATTCGTGCAACAG-1_1	KA1	511	379	KA1	AAN	3549	1031	7	7	18	PT	PT-S
ACTATTCTCCCGTTCA-1_1	KA1	14998	4257	KA1	AAN	5959	2683	14	14	3	PT	PCT
ACTATTCTCCTTGACC-1_1	KA1	694	444	KA1	AAN	3795	946	9	9	5	PT	PT-S
ACTCTCGAGATTCGCT-1_1	KA1	7197	2361	KA1	AAN	5887	2357	4	4	9	PT	PCT
ACTCTCGAGCAATTCC-1_1	KA1	11374	3362	KA1	AAN	6322	2870	4	4	9	PT	PCT
ACTCTCGGTACTTCCC-1_1	KA1	1493	820	KA1	AAN	4107	994	9	9	4	PT	PT-S
ACTGATGCAAGTGTCT-1_1	KA1	2056	1078	KA1	AAN	4528	1154	5	5	4	PT	PT-S
ACTGTGACACTACTTT-1_1	KA1	575	393	KA1	AAN	3714	955	7	7	18	PT	PT-S
ACTGTGAGTAAGTTGA-1_1	KA1	3681	1463	KA1	AAN	4612	1483	17	17	14	PT	PCT
ACTTAGGGTTGGCCTG-1_1	KA1	10961	3342	KA1	AAN	6297	2911	12	12	3	PT	PCT
ACTTATCGTAGCTTGT-1_1	KA1	21039	4474	KA1	AAN	5596	1912	14	14	9	PT	PCT
ACTTATCTCCAAGGGA-1_1	KA1	34556	5025	KA1	AAN	6025	1921	12	12	7	PT	PCT
ACTTCCGAGGGCTGAT-1_1	KA1	1571	825	KA1	AAN	4165	987	7	7	4	PT	PT-S
ACTTTGTAGGAGCTGT-1_1	KA1	9499	3451	KA1	AAN	6299	3301	8	8	10	PT	PCT
ACTTTGTCACCACATA-1_1	KA1	2343	1178	KA1	AAN	4629	1228	5	5	4	PT	PT-S
AGAAATGCACTAACCA-1_1	KA1	16246	4454	KA1	AAN	5796	2482	12	12	7	PT	PCT
AGAACAATCTGAATGC-1_1	KA1	604	465	KA1	AAN	3549	1065	10	10	4	PT	PT-S
AGAAGTACACCTCTAC-1_1	KA1	3251	1223	KA1	AAN	4580	1229	7	7	18	PT	PT-S
AGACAAAAGGACGCAT-1_1	KA1	7301	2007	KA1	AAN	5855	2001	7	7	18	PT	PT-S
AGACAAACATGAGATA-1_1	KA1	548	393	KA1	AAN	3655	1019	10	10	4	PT	PT-S
AGACAAATCTGCGAGC-1_1	KA1	9278	3097	KA1	AAN	6134	2974	14	14	9	PT	PCT
AGACACTAGGAAAGAC-1_1	KA1	1167	684	KA1	AAN	3893	951	15	15	4	PT	PT-S
AGACACTGTGGAACCA-1_1	KA1	15889	4795	KA1	AAN	5936	2896	12	12	3	PT	PCT
AGAGCAGAGGATTCAA-1_1	KA1	26683	5221	KA1	AAN	5968	2428	3	3	7	PT	PST
AGAGCAGGTCCACATA-1_1	KA1	2348	1003	KA1	AAN	4735	1128	17	17	14	PT	PCT
AGATCGTTCGATGCAT-1_1	KA1	6942	1990	KA1	AAN	5817	1963	8	8	10	PT	PCT
AGATGCTCACGCAGTC-1_1	KA1	5900	2390	KA1	AAN	5619	2386	13	13	14	PT	PST
AGCCAATAGAGTCTTC-1_1	KA1	13595	2918	KA1	AAN	5938	2039	0	0	5	PT	PT-S
AGCCAATGTCTACATG-1_1	KA1	2274	1226	KA1	AAN	4569	1276	15	15	4	PT	PT-S
AGCGATTAGTGGACTG-1_1	KA1	1823	977	KA1	AAN	4255	1095	7	7	18	PT	PT-S
AGCGATTTCACGGGAA-1_1	KA1	10237	3367	KA1	AAN	6297	3114	12	12	7	PT	PCT
AGCGCCATCCAGCCTT-1_1	KA1	12235	3872	KA1	AAN	6341	3157	6	6	9	PT	PCT
AGCGTCGCAAAGCACG-1_1	KA1	7127	2528	KA1	AAN	5926	2522	4	4	9	PT	PCT
AGCGTCGCAGCTACCG-1_1	KA1	3129	1613	KA1	AAN	4372	1653	13	13	14	PT	PST
AGCTACATCACCTCAC-1_1	KA1	20325	3894	KA1	AAN	5743	1816	12	12	5	PT	PCT
AGCTCAAGTTCCGCGA-1_1	KA1	1120	681	KA1	AAN	3861	992	7	7	18	PT	PT-S
AGCTTCCCACACTGGC-1_1	KA1	1280	756	KA1	AAN	3985	997	15	15	4	PT	PT-S
AGCTTCCCACTCGATA-1_1	KA1	2772	1337	KA1	AAN	4553	1355	0	0	5	PT	PT-S
AGGAATAGTCACCGAC-1_1	KA1	1546	863	KA1	AAN	4138	1062	5	5	4	PT	PT-S
AGGAATAGTTACGCCG-1_1	KA1	6554	2078	KA1	AAN	5746	2078	0	0	5	PT	PT-S
AGGACGACATCACGGC-1_1	KA1	3329	1218	KA1	AAN	4625	1227	7	7	18	PT	PT-S
AGGATCTGTCTTTCAT-1_1	KA1	7236	2418	KA1	AAN	5938	2380	8	8	14	PT	PCT
AGGCATTGTGCCTTCT-1_1	KA1	22053	4808	KA1	AAN	5889	2281	14	14	9	PT	PCT
AGGCCACTCATGCCCT-1_1	KA1	2899	1243	KA1	AAN	4562	1267	5	5	4	PT	PT-S
AGGCTGCAGATCCCGC-1_1	KA1	7181	2601	KA1	AAN	5982	2574	1	1	3	PT	PCT
AGGGAGTTCCGCTTAC-1_1	KA1	567	381	KA1	AAN	3706	973	10	10	4	PT	PT-S
AGGGCCTCAGGGTTGA-1_1	KA1	2257	1070	KA1	AAN	4654	1221	2	2	3	PT	PST
AGGGTCCCACTCCCTA-1_1	KA1	12248	3706	KA1	AAN	6308	2984	12	12	7	PT	PCT
AGGGTCCTCCCAAGTA-1_1	KA1	630	457	KA1	AAN	3778	967	10	10	4	PT	PT-S
AGGGTGATCTCATTAC-1_1	KA1	16674	3888	KA1	AAN	5444	1871	14	14	9	PT	PCT
AGGTCATTCCCTTTGG-1_1	KA1	5214	2095	KA1	AAN	5214	2095	0	0	5	PT	PT-S
AGGTCTAAGCTGAAAT-1_1	KA1	886	608	KA1	AAN	3860	1014	10	10	4	PT	PT-S
AGGTCTAGTCTTGGTA-1_1	KA1	8364	2688	KA1	AAN	5963	2664	7	7	18	PT	PT-S
AGGTTACAGACCAAAT-1_1	KA1	8767	3204	KA1	AAN	6123	3133	8	8	10	PT	PCT
AGGTTACTCAAGAATG-1_1	KA1	5485	2307	KA1	AAN	5403	2304	1	1	3	PT	PCT
AGGTTACTCACACCCT-1_1	KA1	1701	835	KA1	AAN	4144	995	7	7	18	PT	PT-S
AGGTTACTCACCATCC-1_1	KA1	2560	1245	KA1	AAN	4609	1273	7	7	5	PT	PT-S
AGTAACCAGTCTCTGA-1_1	KA1	10795	3571	KA1	AAN	6388	3192	12	12	3	PT	PCT
AGTACCAGTGCCTGCA-1_1	KA1	14144	3871	KA1	AAN	6090	2643	14	14	9	PT	PCT
AGTACTGTCGTGTGAT-1_1	KA1	2239	1116	KA1	AAN	4681	1242	17	17	14	PT	PCT
AGTAGCTAGTTACTCG-1_1	KA1	5129	1992	KA1	AAN	5165	1991	17	17	14	PT	PCT
AGTAGCTTCACAATGC-1_1	KA1	852	595	KA1	AAN	3810	1103	13	13	14	PT	PST
AGTAGCTTCTCTGAGA-1_1	KA1	10557	3747	KA1	AAN	6435	3419	14	14	9	PT	PCT
AGTAGTCGTTCGAGCC-1_1	KA1	718	416	KA1	AAN	3937	942	5	5	4	PT	PT-S
AGTCATGAGCGGATCA-1_1	KA1	13321	3973	KA1	AAN	6209	2945	14	14	10	PT	PCT
AGTCTCCCAAGGACAC-1_1	KA1	6640	2445	KA1	AAN	5800	2445	1	1	3	PT	PCT
AGTCTCCTCCATTGGA-1_1	KA1	979	647	KA1	AAN	3719	1033	4	4	9	PT	PCT
AGTGACTTCCATTGCC-1_1	KA1	1063	716	KA1	AAN	3891	1029	15	15	4	PT	PT-S
AGTGTTGAGTCCCTAA-1_1	KA1	2581	1105	KA1	AAN	4582	1197	17	17	14	PT	PCT
AGTTAGCGTAACGGTG-1_1	KA1	2654	1182	KA1	AAN	4524	1212	7	7	18	PT	PT-S
AGTTCCCTCGCAGTTA-1_1	KA1	13128	3442	KA1	AAN	6147	2543	4	4	9	PT	PCT
AGTTCGAAGTTGCCCG-1_1	KA1	13208	3003	KA1	AAN	6171	2304	7	7	18	PT	PT-S
ATACCGACAATCCTAG-1_1	KA1	820	496	KA1	AAN	3939	923	15	15	4	PT	PT-S
ATACCGAGTGAAGCGT-1_1	KA1	13373	3474	KA1	AAN	6101	2491	12	12	7	PT	PCT
ATACCTTTCAGCGCAC-1_1	KA1	13390	3214	KA1	AAN	6028	2234	13	13	14	PT	PST
ATACTTCGTGTCCATA-1_1	KA1	22986	5294	KA1	AAN	5811	2460	4	4	9	PT	PCT
ATAGGCTGTTACACTG-1_1	KA1	28771	5528	KA1	AAN	6175	2539	4	4	9	PT	PCT
ATATCCTCAAGGAGTC-1_1	KA1	9599	3388	KA1	AAN	6274	3206	6	6	10	PT	PCT
ATATCCTCATTAGGAA-1_1	KA1	2154	762	KA1	AAN	4762	922	17	17	14	PT	PCT
ATCACAGTCTACTATC-1_1	KA1	8569	2706	KA1	AAN	6014	2654	4	4	5	PT	PCT
ATCATTCAGTGTAGTA-1_1	KA1	826	464	KA1	AAN	3862	893	7	7	18	PT	PT-S
ATCCATTCAAGGCTTT-1_1	KA1	32870	5952	KA1	AAN	5630	2291	12	12	3	PT	PCT
ATCCCTGCATCTCATT-1_1	KA1	4739	1895	KA1	AAN	4941	1895	16	16	4	PT	PT-S
ATCCTATAGCATCAAA-1_1	KA1	29671	5325	KA1	AAN	5958	2304	14	14	9	PT	PCT
ATCCTATAGCGTTCCG-1_1	KA1	3829	1570	KA1	AAN	4725	1570	10	10	4	PT	PT-S
ATCCTATTCCGTCACT-1_1	KA1	7426	2498	KA1	AAN	5968	2464	17	17	14	PT	PCT
ATCCTATTCGGTTGTA-1_1	KA1	1330	774	KA1	AAN	4079	1091	13	13	14	PT	PST
ATCGATGCATCGGCCA-1_1	KA1	3998	1695	KA1	AAN	4652	1694	17	17	14	PT	PCT
ATCGATGGTTCTAACG-1_1	KA1	25246	5446	KA1	AAN	5713	2385	14	14	9	PT	PCT
ATCGATGTCGTACCTC-1_1	KA1	9090	3224	KA1	AAN	6167	3122	12	12	7	PT	PCT
ATCGCCTAGCGTACAG-1_1	KA1	21283	4839	KA1	AAN	5765	2305	4	4	9	PT	PCT
ATCGCCTCATTGACTG-1_1	KA1	9673	3113	KA1	AAN	6241	2896	8	8	10	PT	PCT
ATCGGATGTCGTATTG-1_1	KA1	1055	633	KA1	AAN	3949	933	10	10	4	PT	PT-S
ATCGGCGCATCATCTT-1_1	KA1	1336	732	KA1	AAN	4058	958	5	5	5	PT	PT-S
ATCGTAGGTTGCTGAT-1_1	KA1	6031	2261	KA1	AAN	5668	2259	8	8	10	PT	PCT
ATCGTGAGTTGTGCCG-1_1	KA1	25536	5409	KA1	AAN	5616	2309	14	14	9	PT	PCT
ATCTCTAGTCCTACAA-1_1	KA1	644	402	KA1	AAN	3802	994	13	13	14	PT	PST
ATCTTCATCTAGAGCT-1_1	KA1	6758	2497	KA1	AAN	5884	2495	6	6	10	PT	PCT
ATGAAAGGTGCCTAAT-1_1	KA1	8243	2522	KA1	AAN	5857	2503	10	10	4	PT	PT-S
ATGATCGAGGAGAATG-1_1	KA1	8904	2868	KA1	AAN	5992	2792	9	9	5	PT	PT-S
ATGATCGCAATTGAGA-1_1	KA1	1518	853	KA1	AAN	4010	1049	7	7	18	PT	PT-S
ATGGAGGTCACAATGC-1_1	KA1	4335	1601	KA1	AAN	4808	1600	17	17	14	PT	PCT
ATGGGAGGTTCGTACA-1_1	KA1	14244	4708	KA1	AAN	6415	3398	6	6	10	PT	PCT
ATGGGTTTCTGCCTGT-1_1	KA1	17370	4320	KA1	AAN	5619	2127	4	4	9	PT	PCT
ATGTCTTCAATATCCG-1_1	KA1	3492	1545	KA1	AAN	4598	1548	16	16	4	PT	PT-S
ATTCAGGTCCGTGGCA-1_1	KA1	1561	730	KA1	AAN	4259	914	5	5	4	PT	PT-S
ATTCATCGTGCAAGAC-1_1	KA1	13546	3354	KA1	AAN	5930	2307	0	0	7	PT	PT-S
ATTCATCTCCGCTGTT-1_1	KA1	4942	1784	KA1	AAN	5057	1783	5	5	4	PT	PT-S
ATTCCATTCCTTCTTC-1_1	KA1	2958	1102	KA1	AAN	4584	1190	17	17	14	PT	PCT
ATTCCTAAGGGACACT-1_1	KA1	10658	3476	KA1	AAN	6313	3096	12	12	3	PT	PCT
ATTCCTAGTATACGGG-1_1	KA1	34250	5782	KA1	AAN	6087	2336	3	3	7	PT	PST
ATTCGTTCACAGAAGC-1_1	KA1	3732	1611	KA1	AAN	4599	1614	16	16	4	PT	PT-S
ATTCTACAGGTAGATT-1_1	KA1	3665	1356	KA1	AAN	4702	1357	4	4	9	PT	PCT
ATTCTACGTTGTGCAT-1_1	KA1	949	451	KA1	AAN	4278	916	13	13	14	PT	PST
ATTCTTGTCTTCCCAG-1_1	KA1	4467	1744	KA1	AAN	4861	1744	11	11	7	PT	PST
ATTGGGTCAATTGCGT-1_1	KA1	4540	1569	KA1	AAN	4914	1569	15	15	4	PT	PT-S
ATTTACCAGGTACAAT-1_1	KA1	4258	1754	KA1	AAN	4798	1753	9	9	5	PT	PT-S
ATTTACCCATTGTAGC-1_1	KA1	3272	808	KA1	AAN	4842	812	10	10	4	PT	PT-S
ATTTACCGTCATCGCG-1_1	KA1	12720	2812	KA1	AAN	6017	2125	0	0	5	PT	PT-S
ATTTCACCAGAGATTA-1_1	KA1	4655	1450	KA1	AAN	4955	1450	17	17	14	PT	PCT
CAAAGAACATGGCCAC-1_1	KA1	7591	2401	KA1	AAN	5931	2393	0	0	5	PT	PT-S
CAACAACCACTCTAGA-1_1	KA1	5363	2049	KA1	AAN	5318	2049	8	8	10	PT	PCT
CAACAACCATCAGCAT-1_1	KA1	838	468	KA1	AAN	4052	944	5	5	4	PT	PT-S
CAACAACGTCCTCAGG-1_1	KA1	2639	1307	KA1	AAN	4533	1348	0	0	7	PT	PT-S
CAACAACTCGTGCTCT-1_1	KA1	823	479	KA1	AAN	3993	895	10	10	4	PT	PT-S
CAACCAAAGGGTTTCT-1_1	KA1	9222	2628	KA1	AAN	5968	2535	9	9	5	PT	PT-S
CAACCAATCCTACCAC-1_1	KA1	14587	4116	KA1	AAN	5949	2628	14	14	9	PT	PCT
CAACGATCAACGACTT-1_1	KA1	3165	1148	KA1	AAN	4589	1219	17	17	14	PT	PCT
CAACGATGTTCTCAGA-1_1	KA1	1713	783	KA1	AAN	4217	925	7	7	5	PT	PT-S
CAAGAGGAGAAACCAT-1_1	KA1	3541	1540	KA1	AAN	4604	1542	5	5	4	PT	PT-S
CAAGAGGAGCAACTTC-1_1	KA1	1755	884	KA1	AAN	4349	998	10	10	4	PT	PT-S
CAAGAGGTCCACTTTA-1_1	KA1	25056	4724	KA1	AAN	5803	2039	12	12	5	PT	PCT
CAAGCTATCTGTCTCG-1_1	KA1	11449	3636	KA1	AAN	6417	3147	4	4	9	PT	PCT
CAATGACCAGCTTCGG-1_1	KA1	590	360	KA1	AAN	3878	942	9	9	5	PT	PT-S
CAATGACCATCTGTTT-1_1	KA1	3971	1607	KA1	AAN	4693	1606	8	8	10	PT	PCT
CAATGACTCCTTCTGG-1_1	KA1	1478	839	KA1	AAN	4023	1031	5	5	4	PT	PT-S
CACACAATCCAGTACA-1_1	KA1	12738	3887	KA1	AAN	6427	3019	6	6	10	PT	PCT
CACAGATGTTCTATCT-1_1	KA1	13180	3814	KA1	AAN	6384	2880	6	6	10	PT	PCT
CACATGAGTGATAGTA-1_1	KA1	20204	5108	KA1	AAN	5635	2387	3	3	7	PT	PST
CACCAAATCCATACTT-1_1	KA1	956	597	KA1	AAN	3816	961	7	7	18	PT	PT-S
CACCGTTTCCTTTGAT-1_1	KA1	26053	5195	KA1	AAN	5725	2288	14	14	9	PT	PCT
CACGAATTCTTCTGTA-1_1	KA1	3258	1412	KA1	AAN	4537	1416	5	5	4	PT	PT-S
CACGTGGAGAGAGCAA-1_1	KA1	12743	3952	KA1	AAN	6386	3100	12	12	7	PT	PCT
CACGTGGTCGCTGACG-1_1	KA1	4092	1784	KA1	AAN	4702	1784	14	14	5	PT	PCT
CACGTGGTCTAGGCCG-1_1	KA1	12644	3792	KA1	AAN	6232	2917	4	4	9	PT	PCT
CACGTTCAGTTCATCG-1_1	KA1	2108	1108	KA1	AAN	4515	1175	0	0	5	PT	PT-S
CACTGTCAGCTAAACA-1_1	KA1	33124	5827	KA1	AAN	6198	2510	12	12	7	PT	PCT
CACTGTCAGCTATCCA-1_1	KA1	511	354	KA1	AAN	3453	990	10	10	4	PT	PT-S
CAGATACAGACTAAGT-1_1	KA1	1138	721	KA1	AAN	3967	1001	13	13	14	PT	PST
CAGATACAGCGGCTCT-1_1	KA1	701	446	KA1	AAN	3772	970	10	10	4	PT	PT-S
CAGATACAGGCTGTAG-1_1	KA1	1857	949	KA1	AAN	4303	1068	7	7	18	PT	PT-S
CAGATCACAAGGAGTC-1_1	KA1	827	479	KA1	AAN	4014	911	9	9	5	PT	PT-S
CAGATTGGTCGGATTT-1_1	KA1	3524	1593	KA1	AAN	4572	1598	16	16	4	PT	PT-S
CAGCAGCGTAGATTGA-1_1	KA1	3982	1725	KA1	AAN	4658	1724	17	17	14	PT	PCT
CAGCAGCGTCCTTGTC-1_1	KA1	12588	2581	KA1	AAN	6144	2025	7	7	18	PT	PT-S
CAGCCAGGTATTGCCA-1_1	KA1	2719	1189	KA1	AAN	4634	1209	10	10	4	PT	PT-S
CAGCCAGGTTGTTGTG-1_1	KA1	680	438	KA1	AAN	3773	954	7	7	18	PT	PT-S
CAGCGTGAGTCCTGTA-1_1	KA1	18289	4736	KA1	AAN	5598	2369	3	3	7	PT	PST
CAGCGTGTCGTGTTCC-1_1	KA1	26338	5052	KA1	AAN	5790	2186	14	14	9	PT	PCT
CAGGCCAAGAATGTTG-1_1	KA1	19391	4800	KA1	AAN	5643	2414	3	3	7	PT	PST
CAGGCCAAGTTCCATG-1_1	KA1	4464	1734	KA1	AAN	4852	1734	0	0	5	PT	PT-S
CAGGCCATCCACCTGT-1_1	KA1	13463	3845	KA1	AAN	6253	2834	6	6	10	PT	PCT
CAGTGCGGTATCGTTG-1_1	KA1	6116	1960	KA1	AAN	5610	1959	16	16	4	PT	PT-S
CAGTGCGTCCATCTGC-1_1	KA1	1460	804	KA1	AAN	4159	992	5	5	4	PT	PT-S
CAGTTCCGTTCGAACT-1_1	KA1	12605	3985	KA1	AAN	6363	3117	6	6	10	PT	PCT
CATAAGCGTGACTCTA-1_1	KA1	1773	925	KA1	AAN	4378	1151	17	17	14	PT	PCT
CATAAGCTCGCAGATT-1_1	KA1	22153	4823	KA1	AAN	5733	2207	12	12	7	PT	PCT
CATACAGCATTCTCTA-1_1	KA1	21382	5128	KA1	AAN	5814	2451	14	14	9	PT	PCT
CATACAGGTATCCTTT-1_1	KA1	20524	4808	KA1	AAN	5574	2207	4	4	9	PT	PCT
CATACCCTCGCCTTGT-1_1	KA1	539	412	KA1	AAN	3601	1026	10	10	4	PT	PT-S
CATACTTGTAAGCAAT-1_1	KA1	4355	1754	KA1	AAN	4758	1754	8	8	10	PT	PCT
CATACTTTCAAAGGAT-1_1	KA1	1699	845	KA1	AAN	4203	967	7	7	18	PT	PT-S
CATAGACCATGGATCT-1_1	KA1	13546	3762	KA1	AAN	6269	2714	6	6	10	PT	PCT
CATCAAGGTAGAGTTA-1_1	KA1	647	448	KA1	AAN	3830	971	10	10	4	PT	PT-S
CATCCCACATCGCTGG-1_1	KA1	3339	1410	KA1	AAN	4596	1416	0	0	5	PT	PT-S
CATCGCTGTGCTCGTG-1_1	KA1	1997	929	KA1	AAN	4462	1017	0	0	5	PT	PT-S
CATCGGGTCAACCCGG-1_1	KA1	9307	2746	KA1	AAN	6096	2641	14	14	9	PT	PCT
CATCGTCAGCAAGCCA-1_1	KA1	3051	1301	KA1	AAN	4583	1319	5	5	4	PT	PT-S
CATCGTCTCCGGTTCT-1_1	KA1	2288	1215	KA1	AAN	4580	1257	0	0	4	PT	PT-S
CATGAGTTCTTTCCGG-1_1	KA1	14199	4226	KA1	AAN	6235	2957	6	6	10	PT	PCT
CATGCTCAGAAACCCG-1_1	KA1	18949	4351	KA1	AAN	5641	2129	3	3	7	PT	PST
CATGCTCCAAGATTGA-1_1	KA1	2846	1366	KA1	AAN	4486	1382	16	16	4	PT	PT-S
CATGCTCTCTAGCAAC-1_1	KA1	1395	843	KA1	AAN	3976	1053	0	0	5	PT	PT-S
CATGGATCAATTTCTC-1_1	KA1	597	447	KA1	AAN	3662	1002	10	10	4	PT	PT-S
CATGGATGTCCAGGTC-1_1	KA1	14232	4461	KA1	AAN	5973	3005	14	14	9	PT	PCT
CATGGATGTCGTTGCG-1_1	KA1	3507	1487	KA1	AAN	4585	1511	8	8	10	PT	PCT
CATGGATTCGCTAAAC-1_1	KA1	9965	3494	KA1	AAN	6316	3274	14	14	9	PT	PCT
CATTCATAGGCTTAGG-1_1	KA1	6210	2197	KA1	AAN	5692	2197	16	16	4	PT	PT-S
CATTCCGTCTGAGGTT-1_1	KA1	1855	982	KA1	AAN	4351	1120	5	5	4	PT	PT-S
CATTCTAAGTATAGGT-1_1	KA1	5551	1733	KA1	AAN	5395	1733	0	0	5	PT	PT-S
CATTGAGCAACTGGTT-1_1	KA1	522	347	KA1	AAN	3859	976	10	10	4	PT	PT-S
CATTGCCCAAGAGTGC-1_1	KA1	1968	872	KA1	AAN	4571	1056	3	3	7	PT	PST
CATTGTTGTACGGATG-1_1	KA1	8378	2940	KA1	AAN	6133	2871	8	8	10	PT	PCT
CATTTCAGTTCTCGCT-1_1	KA1	1137	617	KA1	AAN	4172	979	2	2	3	PT	PST
CATTTCATCTGGGAGA-1_1	KA1	14260	4058	KA1	AAN	6138	2758	4	4	9	PT	PCT
CCAAGCGAGCCGATAG-1_1	KA1	25425	5756	KA1	AAN	5738	2529	3	3	7	PT	PST
CCAAGCGGTTCTCCTG-1_1	KA1	18744	4702	KA1	AAN	5472	2269	1	1	3	PT	PCT
CCAATGAAGTGAGTTA-1_1	KA1	1326	814	KA1	AAN	3926	1043	5	5	4	PT	PT-S
CCACAAACAACACAAA-1_1	KA1	30724	5863	KA1	AAN	6050	2698	14	14	9	PT	PCT
CCACAAACACAAGGTG-1_1	KA1	4595	1716	KA1	AAN	4888	1715	17	17	14	PT	PCT
CCACAAAGTGGCGCTT-1_1	KA1	9592	3386	KA1	AAN	6293	3208	8	8	10	PT	PCT
CCACCATAGCACCTGC-1_1	KA1	1117	612	KA1	AAN	4027	953	5	5	4	PT	PT-S
CCACCATGTGTGACCC-1_1	KA1	10479	3357	KA1	AAN	6257	3014	3	3	7	PT	PST
CCACGAGCAATAGGAT-1_1	KA1	17832	3697	KA1	AAN	5570	1717	4	4	9	PT	PCT
CCACGTTAGCGAGAAA-1_1	KA1	8834	3261	KA1	AAN	6128	3188	12	12	3	PT	PCT
CCATAAGAGAGTACCG-1_1	KA1	1569	811	KA1	AAN	4208	963	9	9	4	PT	PT-S
CCATAAGAGCTCGGCT-1_1	KA1	7416	2006	KA1	AAN	5827	1998	0	0	5	PT	PT-S
CCATCACCATCGCCTT-1_1	KA1	1837	987	KA1	AAN	4282	1138	5	5	4	PT	PT-S
CCCAACTAGAGTATAC-1_1	KA1	25671	4757	KA1	AAN	5746	1974	4	4	9	PT	PCT
CCCATTGTCCGCAAAT-1_1	KA1	7654	2446	KA1	AAN	5911	2432	12	12	7	PT	PCT
CCCTAACAGTATTCCG-1_1	KA1	11974	3645	KA1	AAN	6329	3005	0	0	5	PT	PT-S
CCCTCAACAAGCGAAC-1_1	KA1	568	331	KA1	AAN	3851	972	13	13	14	PT	PST
CCCTCAATCGGAATTC-1_1	KA1	6401	2640	KA1	AAN	5833	2639	1	1	3	PT	PCT
CCCTGATCAGAGGCTA-1_1	KA1	17086	4159	KA1	AAN	5545	2044	4	4	9	PT	PCT
CCCTGATTCGCTACAA-1_1	KA1	7483	2061	KA1	AAN	5840	2049	0	0	5	PT	PT-S
CCGAACGCATTGAGCT-1_1	KA1	5165	1861	KA1	AAN	5180	1861	5	5	4	PT	PT-S
CCGAACGGTTTACCTT-1_1	KA1	14718	4333	KA1	AAN	6044	2856	3	3	7	PT	PST
CCGATCTAGAAGCGAA-1_1	KA1	738	477	KA1	AAN	3857	982	10	10	4	PT	PT-S
CCGATCTAGACTCAAA-1_1	KA1	19934	4723	KA1	AAN	5733	2302	4	4	9	PT	PCT
CCGATCTCAATTTCCT-1_1	KA1	8332	2565	KA1	AAN	5963	2522	11	11	7	PT	PST
CCGTGAGGTCGTCAGC-1_1	KA1	5432	2090	KA1	AAN	5361	2090	17	17	14	PT	PCT
CCGTGAGTCTTCGTGC-1_1	KA1	502	303	KA1	AAN	3778	958	7	7	4	PT	PT-S
CCGTTCAGTTGTCTAG-1_1	KA1	1970	812	KA1	AAN	4500	923	5	5	5	PT	PT-S
CCTAACCCACCGCTAG-1_1	KA1	13531	3082	KA1	AAN	5654	2037	10	10	4	PT	PT-S
CCTAACCCATGGGTTT-1_1	KA1	9905	3403	KA1	AAN	6221	3190	5	5	4	PT	PT-S
CCTAAGACAGTATTCG-1_1	KA1	2014	933	KA1	AAN	4447	1012	16	16	4	PT	PT-S
CCTAAGAGTGTAGGAC-1_1	KA1	7200	2539	KA1	AAN	5949	2526	4	4	9	PT	PCT
CCTCAACGTCGTGCCA-1_1	KA1	3880	1669	KA1	AAN	4620	1673	1	1	3	PT	PCT
CCTCAACGTGTGCTTA-1_1	KA1	6717	2248	KA1	AAN	5797	2247	14	14	9	PT	PCT
CCTCAGTTCAATCCAG-1_1	KA1	12715	3585	KA1	AAN	6213	2710	4	4	9	PT	PCT
CCTCAGTTCGTAGAGG-1_1	KA1	2294	956	KA1	AAN	4693	1003	9	9	5	PT	PT-S
CCTCATGTCTCCTACG-1_1	KA1	30198	5460	KA1	AAN	5971	2425	3	3	7	PT	PST
CCTCCTCGTTGTTGTG-1_1	KA1	1413	667	KA1	AAN	4243	1002	13	13	14	PT	PST
CCTGTTGGTTTGGCTA-1_1	KA1	718	455	KA1	AAN	3968	1037	17	17	14	PT	PCT
CCTTCAGGTACCCGCA-1_1	KA1	619	420	KA1	AAN	3836	977	10	10	4	PT	PT-S
CGAAGGATCCGTATAG-1_1	KA1	11171	3397	KA1	AAN	6228	2883	3	3	7	PT	PST
CGAAGTTTCTGCATAG-1_1	KA1	30055	5610	KA1	AAN	5842	2304	14	14	9	PT	PCT
CGAATTGGTATAATGG-1_1	KA1	750	485	KA1	AAN	3855	973	7	7	4	PT	PT-S
CGAGAAGAGCAATTCC-1_1	KA1	2187	1165	KA1	AAN	4515	1224	7	7	5	PT	PT-S
CGAGAAGCATGGTGGA-1_1	KA1	11944	3927	KA1	AAN	6364	3263	4	4	9	PT	PCT
CGAGGAAAGGTCGACA-1_1	KA1	4454	1591	KA1	AAN	4848	1591	7	7	18	PT	PT-S
CGAGGAAGTTACCCTC-1_1	KA1	19308	3913	KA1	AAN	5706	1870	12	12	5	PT	PCT
CGAGGCTAGACTGTTC-1_1	KA1	26342	5859	KA1	AAN	5592	2598	1	1	3	PT	PCT
CGAGGCTCAGGAACCA-1_1	KA1	10405	2668	KA1	AAN	6155	2435	0	0	5	PT	PT-S
CGAGTTACACGAAGAC-1_1	KA1	26933	5058	KA1	AAN	5991	2273	4	4	9	PT	PCT
CGAGTTAGTTCCAGGC-1_1	KA1	20484	5203	KA1	AAN	5566	2363	14	14	9	PT	PCT
CGATGGCCAGCTTCGG-1_1	KA1	12664	3554	KA1	AAN	6193	2750	4	4	9	PT	PCT
CGATGGCCATCCAATG-1_1	KA1	12583	3644	KA1	AAN	6286	2860	4	4	9	PT	PCT
CGCAGGTCACATATGC-1_1	KA1	1295	704	KA1	AAN	3979	948	15	15	4	PT	PT-S
CGCATAACATGTTACG-1_1	KA1	10318	3550	KA1	AAN	6382	3285	12	12	3	PT	PCT
CGCATAAGTGATACCT-1_1	KA1	8795	3368	KA1	AAN	6126	3300	12	12	3	PT	PCT
CGCATGGCATCACGGC-1_1	KA1	3748	1266	KA1	AAN	4711	1283	2	2	3	PT	PST
CGCATGGGTTGGTGTT-1_1	KA1	1852	917	KA1	AAN	4436	1051	5	5	4	PT	PT-S
CGCATGGTCGCCAATA-1_1	KA1	8580	2983	KA1	AAN	6096	2917	12	12	3	PT	PCT
CGCCAGATCGGCTATA-1_1	KA1	949	583	KA1	AAN	3965	922	7	7	18	PT	PT-S
CGCCATTGTATGGGAC-1_1	KA1	2134	1067	KA1	AAN	4558	1154	5	5	4	PT	PT-S
CGCGTGAAGATTAGAC-1_1	KA1	32272	5737	KA1	AAN	5768	2230	12	12	5	PT	PCT
CGCGTGATCGGCCAAC-1_1	KA1	2655	1262	KA1	AAN	4515	1337	1	1	3	PT	PCT
CGGAACCCAATTTCCT-1_1	KA1	19780	4739	KA1	AAN	5851	2366	12	12	7	PT	PCT
CGGAATTAGAGAGCAA-1_1	KA1	10932	4068	KA1	AAN	6379	3584	12	12	3	PT	PCT
CGGACACTCCACGAAT-1_1	KA1	598	372	KA1	AAN	3808	952	7	7	4	PT	PT-S
CGGCAGTCAAGCTGTT-1_1	KA1	5466	1937	KA1	AAN	5397	1937	16	16	4	PT	PT-S
CGGCAGTGTTGTGGAG-1_1	KA1	2295	1128	KA1	AAN	4663	1249	1	1	3	PT	PCT
CGGGACTAGAGTCAAT-1_1	KA1	3123	1426	KA1	AAN	4562	1432	9	9	5	PT	PT-S
CGGGACTCATCCGGCA-1_1	KA1	1989	1081	KA1	AAN	4318	1183	7	7	5	PT	PT-S
CGGGACTGTGTTACTG-1_1	KA1	9619	3240	KA1	AAN	6234	3120	14	14	9	PT	PCT
CGGGTCACAGCTATAC-1_1	KA1	9287	3197	KA1	AAN	6175	3063	14	14	3	PT	PCT
CGGGTGTAGCAGCAGT-1_1	KA1	12047	3179	KA1	AAN	6127	2528	12	12	5	PT	PCT
CGGGTGTCAGGTTACT-1_1	KA1	992	634	KA1	AAN	3808	1001	7	7	18	PT	PT-S
CGGTCAGGTAGTACGG-1_1	KA1	14569	4265	KA1	AAN	5991	2811	14	14	9	PT	PCT
CGGTCAGGTCTGCGCA-1_1	KA1	877	518	KA1	AAN	3991	925	10	10	18	PT	PT-S
CGGTCAGGTGTTAAAG-1_1	KA1	12797	2937	KA1	AAN	6167	2260	7	7	18	PT	PT-S
CGTAGTAAGCAGCCTC-1_1	KA1	943	527	KA1	AAN	4092	952	13	13	14	PT	PST
CGTAGTATCAAGCCGC-1_1	KA1	3314	1539	KA1	AAN	4580	1543	15	15	4	PT	PT-S
CGTCAAATCATAGCAC-1_1	KA1	3886	1497	KA1	AAN	4711	1497	4	4	9	PT	PCT
CGTGAATGTAGAGCTG-1_1	KA1	1635	910	KA1	AAN	4254	1042	2	2	3	PT	PST
CGTGAATTCCCTGTTG-1_1	KA1	3268	1386	KA1	AAN	4592	1392	0	0	5	PT	PT-S
CGTGATATCTAAGCGT-1_1	KA1	7941	2806	KA1	AAN	6078	2777	6	6	10	PT	PCT
CGTTAGAGTTATGTGC-1_1	KA1	9154	3320	KA1	AAN	6231	3224	8	8	10	PT	PCT
CGTTCTGAGCCAAGGT-1_1	KA1	1061	567	KA1	AAN	4074	888	9	9	5	PT	PT-S
CGTTCTGCATAGAAAC-1_1	KA1	37405	5965	KA1	AAN	6127	2402	12	12	7	PT	PCT
CTAACTTGTCGAGCTC-1_1	KA1	22418	4555	KA1	AAN	5551	1950	14	14	9	PT	PCT
CTAACTTGTTAAGAAC-1_1	KA1	2315	1049	KA1	AAN	4640	1115	5	5	4	PT	PT-S
CTACAGACAGTTTCAG-1_1	KA1	14457	4147	KA1	AAN	6055	2754	12	12	3	PT	PCT
CTACATTAGGACACTG-1_1	KA1	583	464	KA1	AAN	3601	1040	10	10	4	PT	PT-S
CTACCCACACATGGTT-1_1	KA1	2403	1117	KA1	AAN	4700	1173	7	7	5	PT	PT-S
CTACCTGAGAGAGTTT-1_1	KA1	23689	5059	KA1	AAN	5867	2441	3	3	7	PT	PST
CTACCTGTCAATCGGT-1_1	KA1	4160	1495	KA1	AAN	4766	1494	3	3	7	PT	PST
CTACGGGAGCATAGGC-1_1	KA1	4675	1899	KA1	AAN	4899	1898	17	17	14	PT	PCT
CTACGGGAGCTGTCCG-1_1	KA1	9735	3713	KA1	AAN	6332	3537	14	14	3	PT	PCT
CTACTATCAGGCTTGC-1_1	KA1	15637	4289	KA1	AAN	5885	2515	4	4	10	PT	PCT
CTAGACATCCCTTTGG-1_1	KA1	23817	4912	KA1	AAN	5915	2413	11	11	7	PT	PST
CTAGACATCGGCATCG-1_1	KA1	3170	1345	KA1	AAN	4550	1350	0	0	5	PT	PT-S
CTATAGGGTGTCCGTG-1_1	KA1	1371	667	KA1	AAN	4108	901	0	0	5	PT	PT-S
CTATAGGTCGATACGT-1_1	KA1	812	480	KA1	AAN	3954	952	5	5	4	PT	PT-S
CTATCCGGTGAGAACC-1_1	KA1	587	416	KA1	AAN	3786	1023	13	13	14	PT	PST
CTATCTAAGATAGCTA-1_1	KA1	12030	3615	KA1	AAN	6264	2919	14	14	9	PT	PCT
CTCAAGAGTCACGACC-1_1	KA1	16373	4176	KA1	AAN	5425	2045	3	3	7	PT	PST
CTCAAGATCGCAGATT-1_1	KA1	889	576	KA1	AAN	3896	969	7	7	18	PT	PT-S
CTCAGTCCAACCGTGC-1_1	KA1	3080	1206	KA1	AAN	4544	1220	7	7	18	PT	PT-S
CTCATCGCACAAGGTG-1_1	KA1	11479	2812	KA1	AAN	5851	2194	10	10	4	PT	PT-S
CTCATTATCATGCCAA-1_1	KA1	27547	5367	KA1	AAN	5785	2295	3	3	7	PT	PST
CTCCAACCAATTGCTG-1_1	KA1	16250	4280	KA1	AAN	5891	2310	6	6	10	PT	PCT
CTCCAACGTGAGACCA-1_1	KA1	3033	1250	KA1	AAN	4569	1264	0	0	5	PT	PT-S
CTCCAACGTTGATGTC-1_1	KA1	1936	941	KA1	AAN	4411	1060	0	0	5	PT	PT-S
CTCCAACTCCGTGGCA-1_1	KA1	1054	588	KA1	AAN	3984	907	15	15	4	PT	PT-S
CTCCACACAGCTCTGG-1_1	KA1	18623	4339	KA1	AAN	5703	2148	12	12	7	PT	PCT
CTCCATGGTTGTACGT-1_1	KA1	545	414	KA1	AAN	3606	1020	7	7	4	PT	PT-S
CTCCCAATCCGCGAGT-1_1	KA1	5111	1769	KA1	AAN	5158	1767	17	17	14	PT	PCT
CTCCGATAGTAAAGCT-1_1	KA1	19201	4365	KA1	AAN	5507	1993	14	14	9	PT	PCT
CTCCGATAGTCCCAAT-1_1	KA1	7623	2793	KA1	AAN	5942	2787	10	10	4	PT	PT-S
CTCCTCCCAAATTGCC-1_1	KA1	9241	2885	KA1	AAN	6089	2780	14	14	9	PT	PCT
CTCTCAGGTTAACCTG-1_1	KA1	12605	3995	KA1	AAN	6296	3117	12	12	3	PT	PCT
CTCTCGACAAGGACAC-1_1	KA1	3221	687	KA1	AAN	4886	691	10	10	4	PT	PT-S
CTCTCGATCAAAGGTA-1_1	KA1	749	548	KA1	AAN	3713	1021	10	10	4	PT	PT-S
CTCTGGTCAGCAGAAC-1_1	KA1	22351	4621	KA1	AAN	5622	2045	14	14	9	PT	PCT
CTCTGGTGTACCTGTA-1_1	KA1	6333	2186	KA1	AAN	5712	2186	0	0	5	PT	PT-S
CTCTGGTGTCCATACA-1_1	KA1	970	588	KA1	AAN	3957	964	9	9	4	PT	PT-S
CTGAGGCCATTGCCTC-1_1	KA1	17124	4753	KA1	AAN	5510	2447	14	14	9	PT	PCT
CTGATCCGTTTCGATG-1_1	KA1	686	462	KA1	AAN	3844	989	10	10	4	PT	PT-S
CTGCAGGAGGGTACGT-1_1	KA1	8961	3217	KA1	AAN	6167	3133	4	4	9	PT	PCT
CTGCCATAGTGCGACA-1_1	KA1	13924	4230	KA1	AAN	6145	3001	14	14	7	PT	PCT
CTGCGAGGTATGGTAA-1_1	KA1	15953	4094	KA1	AAN	5877	2336	12	12	7	PT	PCT
CTGCGAGGTCCAGGTC-1_1	KA1	13125	4261	KA1	AAN	6341	3267	14	14	9	PT	PCT
CTGGTCTCAACTGGTT-1_1	KA1	3016	614	KA1	AAN	4880	633	10	10	4	PT	PT-S
CTGGTCTCAGCGAACA-1_1	KA1	1206	678	KA1	AAN	4061	969	5	5	4	PT	PT-S
CTGTACCCAGAGTTCT-1_1	KA1	3458	1412	KA1	AAN	4556	1457	17	17	14	PT	PCT
CTGTAGAAGGTAGACC-1_1	KA1	1487	759	KA1	AAN	4169	953	15	15	4	PT	PT-S
CTGTAGACAAGTGCAG-1_1	KA1	6547	2498	KA1	AAN	5828	2498	8	8	10	PT	PCT
CTGTATTCACTGGCGT-1_1	KA1	15917	4274	KA1	AAN	5827	2461	14	14	9	PT	PCT
CTGTATTCATGGTGGA-1_1	KA1	4836	1929	KA1	AAN	4979	1929	8	8	10	PT	PCT
CTGTCGTCAGAATGTA-1_1	KA1	6539	1909	KA1	AAN	5739	1903	17	17	14	PT	PCT
CTGTGAAAGAGCCGTA-1_1	KA1	1656	904	KA1	AAN	4216	1050	5	5	4	PT	PT-S
CTGTGAAAGGGTATAT-1_1	KA1	5888	2047	KA1	AAN	5565	2046	17	17	14	PT	PCT
CTGTGGGTCTTCCCAG-1_1	KA1	1691	680	KA1	AAN	4434	804	10	10	4	PT	PT-S
CTTCAATGTTACCCAA-1_1	KA1	1575	799	KA1	AAN	4313	1009	17	17	14	PT	PCT
CTTCTAAAGTGTAGAT-1_1	KA1	9532	3288	KA1	AAN	6280	3167	8	8	10	PT	PCT
CTTCTAACATCAGTGT-1_1	KA1	9259	3097	KA1	AAN	6182	2980	4	4	9	PT	PCT
CTTCTAATCCTACAAG-1_1	KA1	25939	5482	KA1	AAN	5727	2360	3	3	7	PT	PST
CTTCTCTTCCTCTCTT-1_1	KA1	20518	4944	KA1	AAN	5854	2328	12	12	3	PT	PCT
CTTGAGACACATTCGA-1_1	KA1	2504	1138	KA1	AAN	4721	1168	9	9	5	PT	PT-S
CTTGAGATCTAGCAAC-1_1	KA1	1933	1094	KA1	AAN	4356	1190	0	0	5	PT	PT-S
CTTGATTAGGTTCCGC-1_1	KA1	13488	3859	KA1	AAN	6101	2734	3	3	7	PT	PST
CTTTCAACATAAGCGG-1_1	KA1	23864	4960	KA1	AAN	5953	2303	4	4	9	PT	PCT
GAAACCTTCATTGTTC-1_1	KA1	2554	1242	KA1	AAN	4586	1283	5	5	4	PT	PT-S
GAAACCTTCCTCACTG-1_1	KA1	11153	3673	KA1	AAN	6428	3209	8	8	10	PT	PCT
GAACGTTAGTTTCGAC-1_1	KA1	517	314	KA1	AAN	3813	956	9	9	4	PT	PT-S
GAACGTTGTTAACAGA-1_1	KA1	4438	1660	KA1	AAN	4832	1660	8	8	10	PT	PCT
GAACTGTAGCCATGCC-1_1	KA1	13195	3778	KA1	AAN	6237	2829	3	3	7	PT	PST
GAACTGTCACATTACG-1_1	KA1	706	496	KA1	AAN	3762	1063	13	13	14	PT	PST
GAACTGTTCCTACCGT-1_1	KA1	3050	1132	KA1	AAN	4549	1215	17	17	14	PT	PCT
GAAGAATGTACAGTCT-1_1	KA1	562	461	KA1	AAN	3421	1083	15	15	4	PT	PT-S
GAAGCGACAAATCGGG-1_1	KA1	2661	1232	KA1	AAN	4491	1270	7	7	18	PT	PT-S
GAAGCGATCAGGCGAA-1_1	KA1	12538	3622	KA1	AAN	6257	2832	4	4	10	PT	PCT
GAAGGACGTAGATTAG-1_1	KA1	11788	3704	KA1	AAN	6351	3127	4	4	9	PT	PCT
GAAGGACGTCACTGAT-1_1	KA1	7045	2918	KA1	AAN	6055	2905	8	8	10	PT	PCT
GAAGGGTAGTATAGGT-1_1	KA1	12720	4049	KA1	AAN	6281	3169	14	14	9	PT	PCT
GAAGGGTCAGTAACGG-1_1	KA1	793	517	KA1	AAN	3882	952	10	10	4	PT	PT-S
GAAGGGTTCCTTACCG-1_1	KA1	541	392	KA1	AAN	3652	994	7	7	18	PT	PT-S
GAAGTAACAGTTGTCA-1_1	KA1	4716	1936	KA1	AAN	4893	1935	8	8	10	PT	PCT
GAATAGAAGGATGGCT-1_1	KA1	9969	3545	KA1	AAN	6347	3345	14	14	9	PT	PCT
GAATCACTCCTTGAAG-1_1	KA1	981	671	KA1	AAN	3751	1054	7	7	18	PT	PT-S
GAATCGTGTCGTGGTC-1_1	KA1	2267	1080	KA1	AAN	4671	1134	0	0	5	PT	PT-S
GAATCGTTCTCCTGTG-1_1	KA1	807	494	KA1	AAN	3778	1049	2	2	14	PT	PST
GACACGCTCCGTGGGT-1_1	KA1	9995	3413	KA1	AAN	6315	3203	4	4	9	PT	PCT
GACATCACATTGCCGG-1_1	KA1	6338	2265	KA1	AAN	5755	2264	8	8	10	PT	PCT
GACCCAGCATGAGAAT-1_1	KA1	9514	3161	KA1	AAN	6187	2992	14	14	9	PT	PCT
GACCCTTTCGAGAAAT-1_1	KA1	27264	5343	KA1	AAN	5923	2349	4	4	9	PT	PCT
GACCGTGCAACAAAGT-1_1	KA1	8167	2769	KA1	AAN	6037	2729	3	3	7	PT	PST
GACCTTCGTGCCCTTT-1_1	KA1	8712	2395	KA1	AAN	5914	2334	4	4	9	PT	PCT
GACCTTCTCTACAGGT-1_1	KA1	9765	3264	KA1	AAN	6298	3072	12	12	3	PT	PCT
GACGCTGGTGATAGAT-1_1	KA1	5786	2136	KA1	AAN	5541	2135	8	8	10	PT	PCT
GACGCTGTCTCCCAAC-1_1	KA1	23273	5028	KA1	AAN	5903	2309	4	4	9	PT	PCT
GACGTTATCCTCTCGA-1_1	KA1	5190	1703	KA1	AAN	5200	1703	0	0	9	PT	PT-S
GACTATGCAATAGTAG-1_1	KA1	542	401	KA1	AAN	3608	988	7	7	5	PT	PT-S
GACTATGCAGGACTAG-1_1	KA1	3249	1314	KA1	AAN	4534	1331	7	7	18	PT	PT-S
GACTATGCATGCGTGC-1_1	KA1	35519	5597	KA1	AAN	6040	2177	14	14	9	PT	PCT
GACTATGGTAGTTAGA-1_1	KA1	923	601	KA1	AAN	3905	999	10	10	4	PT	PT-S
GACTCAAGTAAGGAGA-1_1	KA1	4814	2158	KA1	AAN	4959	2158	14	14	9	PT	PCT
GACTCTCAGCGATTCT-1_1	KA1	4032	1906	KA1	AAN	4617	1906	16	16	4	PT	PT-S
GACTCTCCACAGCGCT-1_1	KA1	14961	4239	KA1	AAN	6242	2832	4	4	9	PT	PCT
GACTCTCGTCCCTCAT-1_1	KA1	4116	1545	KA1	AAN	4776	1545	16	16	4	PT	PT-S
GACTCTCTCTCGCGTT-1_1	KA1	11963	3685	KA1	AAN	6312	3019	14	14	10	PT	PCT
GACTGATAGGTTGGAC-1_1	KA1	7293	2829	KA1	AAN	6028	2812	14	14	9	PT	PCT
GACTGATCACACCTGG-1_1	KA1	626	412	KA1	AAN	3845	1009	13	13	14	PT	PST
GACTGATGTCCTACAA-1_1	KA1	2684	1158	KA1	AAN	4697	1172	10	10	4	PT	PT-S
GACTGATTCAGCGGAA-1_1	KA1	15684	4156	KA1	AAN	5890	2384	4	4	9	PT	PCT
GAGACTTGTAACAGTA-1_1	KA1	9648	3132	KA1	AAN	6222	2967	4	4	9	PT	PCT
GAGACTTGTCTCTCCA-1_1	KA1	4971	2064	KA1	AAN	5060	2064	8	8	10	PT	PCT
GAGAGGTAGACCATGG-1_1	KA1	882	532	KA1	AAN	3861	939	7	7	18	PT	PT-S
GAGATGGAGCGATCGA-1_1	KA1	3604	1566	KA1	AAN	4618	1567	5	5	4	PT	PT-S
GAGCCTGGTTACTCAG-1_1	KA1	29616	5664	KA1	AAN	6072	2644	3	3	7	PT	PST
GAGCTGCCAGATCCTA-1_1	KA1	11950	3424	KA1	AAN	6210	2761	4	4	9	PT	PCT
GAGCTGCTCATACGAC-1_1	KA1	3902	1655	KA1	AAN	4688	1655	5	5	4	PT	PT-S
GAGGCAAGTCACCTTC-1_1	KA1	1666	1029	KA1	AAN	4123	1182	10	10	4	PT	PT-S
GAGGGATCAACAGCCC-1_1	KA1	2224	1055	KA1	AAN	4602	1127	0	0	5	PT	PT-S
GAGGGATCAAGAAACT-1_1	KA1	10776	3437	KA1	AAN	6324	3078	4	4	9	PT	PCT
GAGGGATGTCTCACAA-1_1	KA1	3293	1580	KA1	AAN	4476	1619	8	8	14	PT	PCT
GAGGGATTCAGAGTTC-1_1	KA1	10329	3328	KA1	AAN	6294	3051	8	8	10	PT	PCT
GAGTCATCAGTCCCGA-1_1	KA1	14691	4096	KA1	AAN	5975	2665	14	14	9	PT	PCT
GAGTCATGTACAGTTC-1_1	KA1	6299	2451	KA1	AAN	5767	2450	1	1	3	PT	PCT
GAGTCTATCACTCCGT-1_1	KA1	14231	4315	KA1	AAN	6217	3006	12	12	7	PT	PCT
GAGTCTATCGGCTTCT-1_1	KA1	993	576	KA1	AAN	4108	899	10	10	4	PT	PT-S
GAGTGAGGTATAATGG-1_1	KA1	4059	1772	KA1	AAN	4676	1772	1	1	3	PT	PCT
GAGTGTTGTGTGTCGC-1_1	KA1	5297	1849	KA1	AAN	5285	1849	0	0	5	PT	PT-S
GAGTTACAGGTTATAG-1_1	KA1	3464	1478	KA1	AAN	4611	1487	16	16	4	PT	PT-S
GAGTTACTCGAGAATA-1_1	KA1	22020	4877	KA1	AAN	5745	2330	3	3	7	PT	PST
GATAGAATCATTTGCT-1_1	KA1	22508	5317	KA1	AAN	5835	2575	14	14	9	PT	PCT
GATAGCTGTCTAGTGT-1_1	KA1	615	443	KA1	AAN	3817	968	10	10	4	PT	PT-S
GATCACATCGACATTG-1_1	KA1	9645	3067	KA1	AAN	6223	2945	4	4	9	PT	PCT
GATCACATCTGTGCTC-1_1	KA1	9268	2875	KA1	AAN	6102	2732	6	6	9	PT	PCT
GATCATGTCTTCGGTC-1_1	KA1	32701	5775	KA1	AAN	5992	2505	14	14	9	PT	PCT
GATCCCTTCCGCACGA-1_1	KA1	4630	1618	KA1	AAN	4945	1618	4	4	9	PT	PCT
GATCGTAGTTGGGTTT-1_1	KA1	804	542	KA1	AAN	3698	1016	5	5	4	PT	PT-S
GATGAGGTCTTCGTAT-1_1	KA1	6472	1993	KA1	AAN	5707	1993	0	0	5	PT	PT-S
GATGATCCACGGTGTC-1_1	KA1	2009	880	KA1	AAN	4425	977	16	16	4	PT	PT-S
GATGATCCAGTGGGTA-1_1	KA1	697	467	KA1	AAN	3816	1005	1	1	3	PT	PCT
GATGCTATCACCTTAT-1_1	KA1	32307	5480	KA1	AAN	6005	2203	14	14	9	PT	PCT
GATGTTGCATCCTGTC-1_1	KA1	33572	5632	KA1	AAN	6102	2255	14	14	9	PT	PCT
GATTCGAGTCCCTCAT-1_1	KA1	15965	4633	KA1	AAN	5727	2634	14	14	9	PT	PCT
GATTCGATCTGCACCT-1_1	KA1	14176	4076	KA1	AAN	6046	2741	14	14	9	PT	PCT
GATTGGTAGGTACAAT-1_1	KA1	17516	4464	KA1	AAN	5481	2176	14	14	9	PT	PCT
GATTGGTCACAATGCT-1_1	KA1	8107	3013	KA1	AAN	6156	2973	6	6	10	PT	PCT
GATTGGTGTTCTCACC-1_1	KA1	3342	1657	KA1	AAN	4560	1659	2	2	3	PT	PST
GATTGGTTCCCATAGA-1_1	KA1	3818	1378	KA1	AAN	4728	1378	0	0	5	PT	PT-S
GCAACCGTCACCTTGC-1_1	KA1	22792	5296	KA1	AAN	5983	2575	4	4	9	PT	PCT
GCACATAAGGTAGATT-1_1	KA1	1827	901	KA1	AAN	4334	1036	0	0	5	PT	PT-S
GCAGCTGGTCCGATCG-1_1	KA1	6851	2387	KA1	AAN	5842	2387	4	4	9	PT	PCT
GCAGTTACAACCACAT-1_1	KA1	32479	5446	KA1	AAN	5737	2085	5	5	4	PT	PT-S
GCATGATAGTGACCTT-1_1	KA1	8046	2255	KA1	AAN	5942	2238	0	0	5	PT	PT-S
GCATTAGGTCCGGCAT-1_1	KA1	8138	2726	KA1	AAN	5949	2707	4	4	5	PT	PCT
GCATTAGTCGCATAGT-1_1	KA1	2414	1369	KA1	AAN	4644	1413	7	7	18	PT	PT-S
GCCAGGTGTAGCTGAG-1_1	KA1	12250	3899	KA1	AAN	6430	3178	12	12	3	PT	PCT
GCCATGGGTTACCCAA-1_1	KA1	15981	3803	KA1	AAN	5733	2061	4	4	9	PT	PCT
GCCATTCCAGACTCTA-1_1	KA1	5944	2238	KA1	AAN	5631	2238	8	8	10	PT	PCT
GCCATTCTCGTCGACG-1_1	KA1	10426	3190	KA1	AAN	6116	2874	2	2	3	PT	PST
GCCCAGACACTATCCC-1_1	KA1	6879	2074	KA1	AAN	5840	2049	1	1	3	PT	PCT
GCCCAGACAGGTAGTG-1_1	KA1	1510	920	KA1	AAN	4079	1094	11	11	7	PT	PST
GCCGATGAGGTAACTA-1_1	KA1	2314	1094	KA1	AAN	4641	1201	1	1	3	PT	PCT
GCCGATGCACTCAAGT-1_1	KA1	7541	3157	KA1	AAN	6135	3143	12	12	3	PT	PCT
GCCGATGTCGTTGTTT-1_1	KA1	3004	1155	KA1	AAN	4550	1167	16	16	4	PT	PT-S
GCCGATGTCTCTCTAA-1_1	KA1	10237	2941	KA1	AAN	6170	2617	17	17	14	PT	PCT
GCCGTGACATGCAGGA-1_1	KA1	21641	4712	KA1	AAN	5792	2183	12	12	7	PT	PCT
GCCGTGACATGTCTAG-1_1	KA1	6068	2180	KA1	AAN	5675	2179	6	6	10	PT	PCT
GCCGTGATCAGGTAAA-1_1	KA1	3121	1453	KA1	AAN	4492	1476	1	1	3	PT	PCT
GCGTTTCTCCTACTGC-1_1	KA1	1289	792	KA1	AAN	4013	1029	10	10	4	PT	PT-S
GCTACAACAGCAAGAC-1_1	KA1	8330	3094	KA1	AAN	6139	3049	8	8	10	PT	PCT
GCTACCTCACTAGGCC-1_1	KA1	3249	1397	KA1	AAN	4555	1405	5	5	4	PT	PT-S
GCTACCTGTGTTCGTA-1_1	KA1	14091	3909	KA1	AAN	6100	2735	3	3	9	PT	PST
GCTGGGTTCCGTAGTA-1_1	KA1	6349	1970	KA1	AAN	5674	1970	0	0	5	PT	PT-S
GCTTCACAGTACAACA-1_1	KA1	13605	4125	KA1	AAN	6186	2971	14	14	9	PT	PCT
GCTTCACGTACGGTTT-1_1	KA1	2370	1122	KA1	AAN	4687	1168	5	5	4	PT	PT-S
GGAATCTAGGCACCAA-1_1	KA1	805	460	KA1	AAN	3916	901	7	7	5	PT	PT-S
GGAATCTAGGTGCTAG-1_1	KA1	1682	970	KA1	AAN	4175	1123	15	15	4	PT	PT-S
GGAATCTGTTTAAGGA-1_1	KA1	612	401	KA1	AAN	3764	968	10	10	4	PT	PT-S
GGAGATGCAAGGTCTT-1_1	KA1	719	505	KA1	AAN	3832	1013	13	13	14	PT	PST
GGAGCAAGTTGTCAGT-1_1	KA1	1591	869	KA1	AAN	4141	1132	3	3	7	PT	PST
GGAGGATAGCACCGTC-1_1	KA1	7024	3114	KA1	AAN	6089	3111	12	12	7	PT	PCT
GGAGGATTCCGTCCTA-1_1	KA1	8283	2458	KA1	AAN	5952	2436	16	16	4	PT	PT-S
GGCACGTGTTGATGTC-1_1	KA1	7645	2564	KA1	AAN	6010	2520	6	6	10	PT	PCT
GGCGTCAGTCCAGAAG-1_1	KA1	5473	1819	KA1	AAN	5379	1819	5	5	4	PT	PT-S
GGCTGTGTCCCTGGTT-1_1	KA1	8610	3108	KA1	AAN	6162	3038	8	8	10	PT	PCT
GGCTTGGAGTTGGCTT-1_1	KA1	9220	2693	KA1	AAN	6064	2579	5	5	4	PT	PT-S
GGGAAGTTCAAATGAG-1_1	KA1	12950	4008	KA1	AAN	6325	3075	4	4	9	PT	PCT
GGGACAAGTGGCGCTT-1_1	KA1	7368	2820	KA1	AAN	6048	2804	8	8	10	PT	PCT
GGGACCTAGCATACTC-1_1	KA1	7972	3018	KA1	AAN	6136	2968	6	6	10	PT	PCT
GGGACCTAGTGGCAGT-1_1	KA1	15826	4189	KA1	AAN	5665	2324	14	14	9	PT	PCT
GGGACTCAGGTAGACC-1_1	KA1	14282	3885	KA1	AAN	6079	2612	4	4	9	PT	PCT
GGGACTCCACGACTAT-1_1	KA1	12147	3578	KA1	AAN	6259	2885	12	12	7	PT	PCT
GGGAGATTCCTACGAA-1_1	KA1	935	533	KA1	AAN	3886	909	15	15	18	PT	PT-S
GGGAGTAAGTCGCGAA-1_1	KA1	4273	1867	KA1	AAN	4728	1867	1	1	3	PT	PCT
GGGAGTACATAGATGA-1_1	KA1	2625	1206	KA1	AAN	4555	1300	17	17	14	PT	PCT
GGGAGTAGTGTTTCTT-1_1	KA1	523	388	KA1	AAN	3540	1017	7	7	4	PT	PT-S
GGGATCCCAAGAATGT-1_1	KA1	7603	2021	KA1	AAN	5816	2013	0	0	5	PT	PT-S
GGGCCATGTGACTGAG-1_1	KA1	4665	1927	KA1	AAN	4895	1927	1	1	3	PT	PCT
GGGTAGATCGTCGCTT-1_1	KA1	18799	4394	KA1	AAN	5614	2157	14	14	9	PT	PCT
GGGTATTTCACCCTGT-1_1	KA1	15042	4224	KA1	AAN	6030	2709	12	12	7	PT	PCT
GGGTCACTCCACCTCA-1_1	KA1	1221	816	KA1	AAN	3790	1108	7	7	5	PT	PT-S
GGGTCTGAGATGCCGA-1_1	KA1	33113	5946	KA1	AAN	5766	2296	4	4	9	PT	PCT
GGGTCTGTCAAGTGTC-1_1	KA1	2992	1146	KA1	AAN	4568	1163	7	7	18	PT	PT-S
GGGTGAACAGTCGCTG-1_1	KA1	14293	3736	KA1	AAN	6026	2516	4	4	9	PT	PCT
GGGTTATCAGAATCGG-1_1	KA1	2661	1257	KA1	AAN	4601	1283	5	5	5	PT	PT-S
GGTAACTTCAGCTCTC-1_1	KA1	19227	4655	KA1	AAN	5806	2334	4	4	9	PT	PCT
GGTAATCCACTACGGC-1_1	KA1	3632	1388	KA1	AAN	4610	1424	1	1	3	PT	PCT
GGTAATCGTACAAACA-1_1	KA1	21370	4528	KA1	AAN	5844	2085	12	12	7	PT	PCT
GGTAGAGGTACAAACA-1_1	KA1	6003	2024	KA1	AAN	5596	2023	5	5	5	PT	PT-S
GGTCTGGGTAACATAG-1_1	KA1	4386	1447	KA1	AAN	4875	1447	0	0	5	PT	PT-S
GGTCTGGTCCCGAGGT-1_1	KA1	2845	1372	KA1	AAN	4511	1387	0	0	18	PT	PT-S
GGTGAAGAGGATTCCT-1_1	KA1	633	375	KA1	AAN	3888	901	9	9	5	PT	PT-S
GGTGAAGGTGCATGAG-1_1	KA1	14647	4193	KA1	AAN	5897	2661	14	14	9	PT	PCT
GGTGATTCAGCGCGTT-1_1	KA1	940	576	KA1	AAN	3950	961	9	9	5	PT	PT-S
GGTGTCGAGCTCATAC-1_1	KA1	16391	4346	KA1	AAN	5542	2263	14	14	9	PT	PCT
GGTGTCGCATTAAGCC-1_1	KA1	503	340	KA1	AAN	3618	978	7	7	18	PT	PT-S
GGTGTTACACCTGATA-1_1	KA1	816	450	KA1	AAN	4047	906	9	9	4	PT	PT-S
GGTTAACAGTCGCCCA-1_1	KA1	2242	788	KA1	AAN	4739	829	10	10	4	PT	PT-S
GGTTAACTCGCTTAAG-1_1	KA1	524	362	KA1	AAN	3670	971	7	7	4	PT	PT-S
GGTTCTCAGACTCATC-1_1	KA1	13318	4025	KA1	AAN	6296	3002	8	8	10	PT	PCT
GGTTCTCTCGCTCCTA-1_1	KA1	721	482	KA1	AAN	3748	997	7	7	18	PT	PT-S
GGTTCTCTCTGGGTCG-1_1	KA1	13555	3976	KA1	AAN	6290	2904	12	12	7	PT	PCT
GGTTGTAGTATTTCTC-1_1	KA1	14633	4105	KA1	AAN	6034	2677	14	14	9	PT	PCT
GTAACCAAGACGACTG-1_1	KA1	16293	4004	KA1	AAN	5690	2144	14	14	9	PT	PCT
GTAACCAGTTCTCCCA-1_1	KA1	600	414	KA1	AAN	3732	1046	17	17	14	PT	PCT
GTAACCATCGCTTGAA-1_1	KA1	1047	574	KA1	AAN	4115	921	9	9	5	PT	PT-S
GTAAGTCGTATTTCGG-1_1	KA1	1906	1001	KA1	AAN	4400	1179	17	17	14	PT	PCT
GTACAACAGTGTGTTC-1_1	KA1	5575	1834	KA1	AAN	5423	1834	5	5	4	PT	PT-S
GTACAACGTGATACTC-1_1	KA1	918	526	KA1	AAN	4085	1001	13	13	14	PT	PST
GTAGAAAGTGGGTTGA-1_1	KA1	27315	5320	KA1	AAN	5809	2327	14	14	9	PT	PCT
GTAGATCCAGAGGCTA-1_1	KA1	4264	1402	KA1	AAN	4859	1402	0	0	5	PT	PT-S
GTAGGAGGTAAGGAGA-1_1	KA1	24019	4470	KA1	AAN	5741	1959	4	4	9	PT	PCT
GTAGGAGGTATGTCCA-1_1	KA1	8710	3262	KA1	AAN	6079	3208	14	14	9	PT	PCT
GTAGGAGTCATGGAGG-1_1	KA1	19183	4413	KA1	AAN	5596	2044	4	4	9	PT	PCT
GTAGTACAGTTGCGAG-1_1	KA1	4425	2031	KA1	AAN	4760	2030	8	8	10	PT	PCT
GTAGTACTCAGTCCGG-1_1	KA1	6030	1989	KA1	AAN	5575	1988	0	0	5	PT	PT-S
GTAGTACTCTAGTCAG-1_1	KA1	14424	4187	KA1	AAN	6165	2847	4	4	9	PT	PCT
GTATTGGGTACGGGAT-1_1	KA1	11747	3701	KA1	AAN	6349	3097	12	12	7	PT	PCT
GTCAAACGTGCATTTG-1_1	KA1	30956	5850	KA1	AAN	6127	2637	3	3	7	PT	PST
GTCAAGTGTGCACATT-1_1	KA1	8117	2777	KA1	AAN	6116	2726	6	6	10	PT	PCT
GTCACGGAGGTAAGTT-1_1	KA1	1919	1007	KA1	AAN	4409	1120	5	5	4	PT	PT-S
GTCACGGTCCTTATCA-1_1	KA1	21642	5322	KA1	AAN	5605	2525	3	3	7	PT	PST
GTCAGCGTCGATCCAA-1_1	KA1	605	400	KA1	AAN	3716	931	7	7	18	PT	PT-S
GTCATGAGTGCCGAAA-1_1	KA1	2250	1105	KA1	AAN	4701	1135	2	2	3	PT	PST
GTCATGAGTGTTATCG-1_1	KA1	33109	5529	KA1	AAN	6051	2266	14	14	9	PT	PCT
GTCATGATCTTCTGGC-1_1	KA1	3880	1535	KA1	AAN	4701	1535	4	4	9	PT	PCT
GTCATTTTCCGGCAAC-1_1	KA1	923	643	KA1	AAN	3740	1079	15	15	4	PT	PT-S
GTCCACTAGAAGTGTT-1_1	KA1	849	610	KA1	AAN	3779	1128	1	1	3	PT	PCT
GTCCCATCAATCCTTT-1_1	KA1	3386	1807	KA1	AAN	4506	1816	5	5	4	PT	PT-S
GTCCTCACAGTAACAA-1_1	KA1	23952	5471	KA1	AAN	5981	2652	4	4	9	PT	PCT
GTCGCGACATCACCAA-1_1	KA1	16617	4293	KA1	AAN	5693	2218	12	12	7	PT	PCT
GTCGCGACATGGACAG-1_1	KA1	10938	3609	KA1	AAN	6367	3201	12	12	3	PT	PCT
GTCGCGATCGCATTGA-1_1	KA1	1396	825	KA1	AAN	3964	1035	7	7	4	PT	PT-S
GTCTACCAGGTAAACT-1_1	KA1	609	478	KA1	AAN	3589	1053	10	10	4	PT	PT-S
GTCTACCGTCACTCTC-1_1	KA1	1156	776	KA1	AAN	3943	1098	2	2	3	PT	PST
GTCTACCTCAGGTGTT-1_1	KA1	10273	3125	KA1	AAN	6248	2893	11	11	7	PT	PST
GTCTCACAGGCCCAAA-1_1	KA1	21505	4950	KA1	AAN	5795	2375	3	3	7	PT	PST
GTGACGCGTCTAACTG-1_1	KA1	14628	3986	KA1	AAN	5773	2518	4	4	9	PT	PCT
GTGAGCCAGCTGTACT-1_1	KA1	1516	954	KA1	AAN	4060	1121	10	10	4	PT	PT-S
GTGAGTTAGGTTATAG-1_1	KA1	12274	3712	KA1	AAN	6280	2969	6	6	9	PT	PCT
GTGAGTTGTCACATTG-1_1	KA1	5868	2643	KA1	AAN	5646	2642	1	1	3	PT	PCT
GTGAGTTTCGACGCGT-1_1	KA1	8397	3167	KA1	AAN	6173	3113	12	12	3	PT	PCT
GTGAGTTTCTGGGCCA-1_1	KA1	4851	1697	KA1	AAN	5031	1697	0	0	5	PT	PT-S
GTGATGTCAGTTAGAA-1_1	KA1	652	459	KA1	AAN	3667	983	15	15	4	PT	PT-S
GTGCAGCCACACACTA-1_1	KA1	17318	4095	KA1	AAN	5614	2024	4	4	9	PT	PCT
GTGCAGCCAGAACATA-1_1	KA1	13124	2914	KA1	AAN	6056	2125	12	12	5	PT	PCT
GTGGAGACACCCTTAC-1_1	KA1	2615	968	KA1	AAN	4724	990	9	9	5	PT	PT-S
GTGGAGAGTATCGTGT-1_1	KA1	2169	1296	KA1	AAN	4517	1355	15	15	4	PT	PT-S
GTGGCGTCAATCAAGA-1_1	KA1	1341	796	KA1	AAN	3991	1022	14	14	5	PT	PCT
GTGGGAAAGGTGCATG-1_1	KA1	6681	2403	KA1	AAN	5830	2399	6	6	10	PT	PCT
GTGGGAACAACGACAG-1_1	KA1	1565	920	KA1	AAN	4045	1107	16	16	4	PT	PT-S
GTGGTTAAGTATGACA-1_1	KA1	9552	3304	KA1	AAN	6278	3139	6	6	10	PT	PCT
GTGGTTAGTACGTGAG-1_1	KA1	13878	4291	KA1	AAN	6245	3082	14	14	9	PT	PCT
GTGGTTAGTCTACAAC-1_1	KA1	870	597	KA1	AAN	3751	1025	4	4	9	PT	PCT
GTGGTTAGTTGTATGC-1_1	KA1	3865	1478	KA1	AAN	4717	1478	15	15	4	PT	PT-S
GTGTAACGTCCGATCG-1_1	KA1	2315	1045	KA1	AAN	4537	1103	7	7	18	PT	PT-S
GTGTCCTCACATTACG-1_1	KA1	3613	1516	KA1	AAN	4633	1532	17	17	14	PT	PCT
GTGTGGCGTACGATTC-1_1	KA1	17686	4184	KA1	AAN	5414	1906	14	14	9	PT	PCT
GTGTTAGAGCCGATTT-1_1	KA1	624	437	KA1	AAN	3611	1009	10	10	4	PT	PT-S
GTGTTAGTCTGCCTGT-1_1	KA1	6825	2847	KA1	AAN	5961	2844	6	6	10	PT	PCT
GTTAGACAGCGCCATC-1_1	KA1	15228	4296	KA1	AAN	5871	2622	14	14	9	PT	PCT
GTTATGGAGGTTACAA-1_1	KA1	18973	4786	KA1	AAN	5645	2310	12	12	9	PT	PCT
GTTCATTCAGGCACAA-1_1	KA1	1968	954	KA1	AAN	4463	1058	5	5	5	PT	PT-S
GTTCATTGTCTGCCTT-1_1	KA1	25587	5140	KA1	AAN	5468	2267	10	10	4	PT	PT-S
GTTCCGTTCCATACAG-1_1	KA1	15498	4368	KA1	AAN	5843	2565	14	14	9	PT	PCT
GTTCGCTAGAATCGAT-1_1	KA1	704	472	KA1	AAN	3727	1007	7	7	18	PT	PT-S
GTTCGCTAGATGAACT-1_1	KA1	3901	1334	KA1	AAN	4749	1335	1	1	3	PT	PCT
GTTCGCTGTGCAATAA-1_1	KA1	11796	3511	KA1	AAN	6185	2837	14	14	9	PT	PCT
GTTCTATTCATGCCCT-1_1	KA1	17899	4584	KA1	AAN	5655	2325	12	12	3	PT	PCT
GTTCTATTCGCAGTCG-1_1	KA1	1507	898	KA1	AAN	4046	1092	5	5	4	PT	PT-S
GTTGAACAGTAGGATT-1_1	KA1	1004	580	KA1	AAN	3995	930	15	15	4	PT	PT-S
GTTGCGGCATGCACTA-1_1	KA1	11876	3590	KA1	AAN	6202	2952	3	3	7	PT	PST
GTTGCGGGTTCCATTT-1_1	KA1	688	451	KA1	AAN	3724	956	7	7	5	PT	PT-S
GTTGCTCCATGACTAC-1_1	KA1	8312	3151	KA1	AAN	6165	3109	6	6	10	PT	PCT
GTTGTCCAGCTCGGCT-1_1	KA1	12768	3545	KA1	AAN	6105	2667	0	0	5	PT	PT-S
GTTGTGACACGCGTGT-1_1	KA1	871	429	KA1	AAN	4299	909	13	13	14	PT	PST
GTTGTGACATTCCTCG-1_1	KA1	18820	4325	KA1	AAN	5638	2117	3	3	7	PT	PST
GTTTACTCACGTTCGG-1_1	KA1	3786	1536	KA1	AAN	4699	1536	9	9	5	PT	PT-S
GTTTACTGTTATAGAG-1_1	KA1	20859	4256	KA1	AAN	5581	1889	14	14	9	PT	PCT
TAACACGGTCGCACGT-1_1	KA1	1415	633	KA1	AAN	4117	860	5	5	4	PT	PT-S
TAACACGTCAAGCCGC-1_1	KA1	17791	4322	KA1	AAN	5357	2030	4	4	9	PT	PCT
TAACTTCCAGAAGTTA-1_1	KA1	1862	1062	KA1	AAN	4308	1225	5	5	4	PT	PT-S
TAACTTCTCAAGAGGC-1_1	KA1	13472	4020	KA1	AAN	6193	2920	12	12	3	PT	PCT
TAAGTCGAGTCGAAAT-1_1	KA1	887	565	KA1	AAN	3921	953	15	15	4	PT	PT-S
TAATTCCCAAATCAGA-1_1	KA1	4864	2044	KA1	AAN	4977	2043	16	16	4	PT	PT-S
TAATTCCCACGTGAGA-1_1	KA1	18097	4586	KA1	AAN	5611	2205	12	12	7	PT	PCT
TACAACGAGCCTGTGC-1_1	KA1	18234	4463	KA1	AAN	5588	2235	14	14	9	PT	PCT
TACAACGCAGACACCC-1_1	KA1	928	477	KA1	AAN	4114	921	13	13	14	PT	PST
TACAACGGTCACTGAT-1_1	KA1	13197	4066	KA1	AAN	6379	3105	8	8	10	PT	PCT
TACAGGTCAGACAAAT-1_1	KA1	5215	2249	KA1	AAN	5215	2249	11	11	7	PT	PST
TACATTCCATTGCCTC-1_1	KA1	16135	3585	KA1	AAN	5514	1797	0	0	5	PT	PT-S
TACCGAAAGATACAGT-1_1	KA1	4034	1488	KA1	AAN	4739	1487	0	0	5	PT	PT-S
TACCGAAAGGACAAGA-1_1	KA1	18119	4550	KA1	AAN	5369	2125	5	5	4	PT	PT-S
TACCGGGGTGTCTCCT-1_1	KA1	27598	5179	KA1	AAN	5968	2332	4	4	9	PT	PCT
TACCGGGTCCCGATCT-1_1	KA1	6246	1821	KA1	AAN	5619	1820	5	5	9	PT	PT-S
TACCTCGGTGTAGTGG-1_1	KA1	1717	944	KA1	AAN	4228	1077	15	15	4	PT	PT-S
TACCTCGTCTACCCAC-1_1	KA1	623	267	KA1	AAN	4419	905	13	13	14	PT	PST
TACTGCCTCCAGTACA-1_1	KA1	3078	1477	KA1	AAN	4486	1484	15	15	5	PT	PT-S
TACTGCCTCGCTGTCT-1_1	KA1	595	352	KA1	AAN	3813	981	13	13	14	PT	PST
TACTTACAGTATTAGG-1_1	KA1	712	431	KA1	AAN	3949	949	5	5	4	PT	PT-S
TACTTGTTCGACCATA-1_1	KA1	4418	1678	KA1	AAN	4836	1677	4	4	9	PT	PCT
TAGACCACATCACAGT-1_1	KA1	4690	1911	KA1	AAN	4907	1907	1	1	3	PT	PCT
TAGACTGTCTCTCTTC-1_1	KA1	2983	1278	KA1	AAN	4501	1301	7	7	18	PT	PT-S
TAGATCGTCGTTATCT-1_1	KA1	2014	992	KA1	AAN	4508	1185	17	17	14	PT	PCT
TAGCACACATAAGATG-1_1	KA1	3471	1329	KA1	AAN	4626	1359	17	17	14	PT	PCT
TAGCACAGTTGCACGC-1_1	KA1	796	445	KA1	AAN	4042	916	9	9	5	PT	PT-S
TAGGGTTCAAAGTGTA-1_1	KA1	14581	3609	KA1	AAN	5846	2271	14	14	5	PT	PCT
TAGGGTTCAGAGTTCT-1_1	KA1	525	402	KA1	AAN	3541	1027	7	7	18	PT	PT-S
TAGGTACAGATGTTGA-1_1	KA1	907	525	KA1	AAN	4030	1012	13	13	14	PT	PST
TAGGTTGAGACATAAC-1_1	KA1	883	560	KA1	AAN	4004	970	9	9	4	PT	PT-S
TAGTGCAGTTATGACC-1_1	KA1	20255	4359	KA1	AAN	5669	2022	14	14	9	PT	PCT
TATATCCAGCAGTAAT-1_1	KA1	3574	1114	KA1	AAN	4795	1114	10	10	4	PT	PT-S
TATCAGGCAGAGGTAC-1_1	KA1	12094	3695	KA1	AAN	6324	3018	4	4	9	PT	PCT
TATCGCCAGCCATTTG-1_1	KA1	6364	2219	KA1	AAN	5721	2219	16	16	4	PT	PT-S
TATCGCCAGGGCAAGG-1_1	KA1	8177	2891	KA1	AAN	6069	2847	6	6	10	PT	PCT
TATCTGTCAAGCAGGT-1_1	KA1	26223	5258	KA1	AAN	5680	2163	4	4	9	PT	PCT
TATCTGTCACCGTCTT-1_1	KA1	11136	3812	KA1	AAN	6402	3359	12	12	3	PT	PCT
TATCTGTGTCCTGTCT-1_1	KA1	1197	618	KA1	AAN	4130	972	17	17	14	PT	PCT
TATCTGTTCCGTGTGG-1_1	KA1	21519	4772	KA1	AAN	5807	2244	12	12	7	PT	PCT
TATCTTGGTGCAGTGA-1_1	KA1	5583	2025	KA1	AAN	5451	2025	16	16	4	PT	PT-S
TATTGCTCAGCATACT-1_1	KA1	10074	3008	KA1	AAN	6214	2757	8	8	10	PT	PCT
TATTGCTGTGGCGTAA-1_1	KA1	11631	3373	KA1	AAN	6233	2788	4	4	9	PT	PCT
TATTGGGCATCAGTGT-1_1	KA1	573	352	KA1	AAN	3891	952	9	9	4	PT	PT-S
TATTTCGGTAAGGCTG-1_1	KA1	12972	4113	KA1	AAN	6323	3194	3	3	7	PT	PST
TCAAGACCAGTCCGTG-1_1	KA1	4415	1628	KA1	AAN	4872	1628	0	0	5	PT	PT-S
TCAAGCAAGCGACCCT-1_1	KA1	973	577	KA1	AAN	3985	927	15	15	4	PT	PT-S
TCAAGTGTCCATTGTT-1_1	KA1	1792	825	KA1	AAN	4444	946	9	9	5	PT	PT-S
TCAATCTGTTCCTAGA-1_1	KA1	17449	4463	KA1	AAN	5472	2106	14	14	9	PT	PCT
TCACATTAGTAACCTC-1_1	KA1	7403	2798	KA1	AAN	6009	2793	14	14	9	PT	PCT
TCACATTTCTGGAGAG-1_1	KA1	511	350	KA1	AAN	3694	1022	13	13	14	PT	PST
TCACGCTAGACTCAAA-1_1	KA1	5034	1960	KA1	AAN	5072	1960	16	16	4	PT	PT-S
TCACGGGCATACTGTG-1_1	KA1	5844	1891	KA1	AAN	5512	1891	5	5	5	PT	PT-S
TCACTCGAGACTCATC-1_1	KA1	3517	1423	KA1	AAN	4634	1429	5	5	4	PT	PT-S
TCAGCAAGTCGGTACC-1_1	KA1	1588	916	KA1	AAN	4122	1088	4	4	9	PT	PCT
TCAGCAATCGTGAGAG-1_1	KA1	544	360	KA1	AAN	3766	973	10	10	4	PT	PT-S
TCAGGGCGTCTGTGTA-1_1	KA1	2865	1161	KA1	AAN	4553	1181	5	5	4	PT	PT-S
TCAGTTTGTTTCTTAC-1_1	KA1	1126	682	KA1	AAN	3903	980	7	7	18	PT	PT-S
TCATACTGTCAGTCGC-1_1	KA1	1903	859	KA1	AAN	4367	960	7	7	18	PT	PT-S
TCATATCCACGCGTCA-1_1	KA1	25686	5543	KA1	AAN	6034	2762	14	14	9	PT	PCT
TCATATCCATCATGAC-1_1	KA1	2355	1202	KA1	AAN	4673	1252	5	5	4	PT	PT-S
TCATCATGTATGTCAC-1_1	KA1	3989	1475	KA1	AAN	4723	1477	17	17	14	PT	PCT
TCATCCGGTCAACCAT-1_1	KA1	878	588	KA1	AAN	3942	1032	13	13	14	PT	PST
TCATGAGGTGAATATG-1_1	KA1	692	482	KA1	AAN	3769	979	7	7	18	PT	PT-S
TCATGCCAGCGCCTAC-1_1	KA1	6130	2434	KA1	AAN	5714	2432	12	12	3	PT	PCT
TCATGGAGTTCGAACT-1_1	KA1	9452	2934	KA1	AAN	6152	2770	1	1	3	PT	PCT
TCATTACCAATGTGGG-1_1	KA1	9843	3320	KA1	AAN	6268	3117	6	6	10	PT	PCT
TCATTCATCCACATAG-1_1	KA1	13811	4394	KA1	AAN	6095	3110	1	1	3	PT	PCT
TCATTTGCAAGCCATT-1_1	KA1	8566	2938	KA1	AAN	6150	2852	8	8	10	PT	PCT
TCCACCAAGGCTATCT-1_1	KA1	33977	5827	KA1	AAN	5961	2401	12	12	7	PT	PCT
TCCACCATCGCAATGT-1_1	KA1	859	580	KA1	AAN	3828	1009	7	7	18	PT	PT-S
TCCAGAACAATGGGTG-1_1	KA1	20622	4611	KA1	AAN	5677	2108	12	12	7	PT	PCT
TCCAGAACAGAATGTA-1_1	KA1	13146	3653	KA1	AAN	6201	2706	12	12	3	PT	PCT
TCCAGAAGTCCCGTGA-1_1	KA1	1720	988	KA1	AAN	4146	1151	4	4	9	PT	PCT
TCCAGAATCCGGGACT-1_1	KA1	14189	3873	KA1	AAN	6131	2680	12	12	3	PT	PCT
TCCCAGTAGGGTGAAA-1_1	KA1	3233	1500	KA1	AAN	4527	1501	14	14	5	PT	PCT
TCCCAGTCAACCTATG-1_1	KA1	24124	5271	KA1	AAN	6036	2672	3	3	7	PT	PST
TCCCAGTCACGCAGTC-1_1	KA1	22500	5180	KA1	AAN	5955	2513	4	4	9	PT	PCT
TCCCATGTCGAAGAAT-1_1	KA1	2192	978	KA1	AAN	4591	1051	0	0	5	PT	PT-S
TCCGAAACAGAATTCC-1_1	KA1	10234	3393	KA1	AAN	6261	3126	12	12	3	PT	PCT
TCCGATCCACGCTGTG-1_1	KA1	21994	4637	KA1	AAN	5654	2037	4	4	9	PT	PCT
TCCGGGAGTACAAGTA-1_1	KA1	4871	2110	KA1	AAN	4981	2109	1	1	3	PT	PCT
TCCGGGATCGACATAC-1_1	KA1	9125	3016	KA1	AAN	6086	2897	6	6	10	PT	PCT
TCCTAATGTATGGAGC-1_1	KA1	4697	1830	KA1	AAN	4947	1830	16	16	4	PT	PT-S
TCCTCCCCATCATTGG-1_1	KA1	542	322	KA1	AAN	3953	987	13	13	14	PT	PST
TCCTCCCGTTGACGGA-1_1	KA1	17917	4514	KA1	AAN	5512	2165	4	4	9	PT	PCT
TCCTGCATCAGAGCAG-1_1	KA1	1034	566	KA1	AAN	4066	914	9	9	5	PT	PT-S
TCCTGCATCCTTACCG-1_1	KA1	1458	733	KA1	AAN	4027	937	7	7	18	PT	PT-S
TCCTTCTCAATAACGA-1_1	KA1	15589	4155	KA1	AAN	5883	2436	14	14	9	PT	PCT
TCGAACAAGTATAGGT-1_1	KA1	8936	3016	KA1	AAN	6093	2903	12	12	3	PT	PCT
TCGAACACACGGAAGT-1_1	KA1	1948	930	KA1	AAN	4421	1010	15	15	4	PT	PT-S
TCGACGGCATGACTCA-1_1	KA1	891	473	KA1	AAN	4198	984	13	13	14	PT	PST
TCGACGGGTGGCAGAT-1_1	KA1	2347	1048	KA1	AAN	4681	1103	5	5	4	PT	PT-S
TCGCACTCATCCTCAC-1_1	KA1	10228	3292	KA1	AAN	6187	2986	17	17	14	PT	PCT
TCGCACTTCAGTCATG-1_1	KA1	545	404	KA1	AAN	3580	1024	7	7	18	PT	PT-S
TCGCAGGGTGCCTTCT-1_1	KA1	2592	1162	KA1	AAN	4678	1195	5	5	5	PT	PT-S
TCGGATAAGGAAGTAG-1_1	KA1	8396	3174	KA1	AAN	6181	3128	12	12	3	PT	PCT
TCGGGACAGTATGGAT-1_1	KA1	5087	1913	KA1	AAN	5139	1913	8	8	10	PT	PCT
TCGGGTGCACAAGTGG-1_1	KA1	7962	2718	KA1	AAN	6036	2696	16	16	4	PT	PT-S
TCGTAGACACGCGGTT-1_1	KA1	13725	3252	KA1	AAN	5776	2133	5	5	5	PT	PT-S
TCGTGCTAGCTATCCA-1_1	KA1	12769	3963	KA1	AAN	6104	3030	14	14	9	PT	PCT
TCGTGCTAGGTGCATG-1_1	KA1	630	466	KA1	AAN	3550	1029	0	0	5	PT	PT-S
TCGTGGGGTGTGTGGA-1_1	KA1	827	569	KA1	AAN	3832	995	10	10	4	PT	PT-S
TCGTGGGGTTATGTCG-1_1	KA1	704	415	KA1	AAN	3919	928	9	9	4	PT	PT-S
TCTAACTCAGTTCTAG-1_1	KA1	1277	707	KA1	AAN	4065	971	5	5	4	PT	PT-S
TCTAACTTCCGATCGG-1_1	KA1	14197	3820	KA1	AAN	6110	2583	4	4	9	PT	PCT
TCTAACTTCGTAGTCA-1_1	KA1	14471	4014	KA1	AAN	6073	2641	12	12	3	PT	PCT
TCTACATGTCATCGCG-1_1	KA1	763	500	KA1	AAN	3880	938	10	10	4	PT	PT-S
TCTATCAAGAAGTCAT-1_1	KA1	12052	3927	KA1	AAN	6240	3153	1	1	3	PT	PCT
TCTATCACAGGCAATG-1_1	KA1	9843	3248	KA1	AAN	6248	3048	12	12	3	PT	PCT
TCTATCATCACCTTGC-1_1	KA1	11244	3601	KA1	AAN	6406	3098	8	8	10	PT	PCT
TCTATCATCATGCCCT-1_1	KA1	22281	5120	KA1	AAN	5908	2496	12	12	7	PT	PCT
TCTCACGTCTCTGACC-1_1	KA1	560	411	KA1	AAN	3557	1024	7	7	18	PT	PT-S
TCTCAGCGTCTTTATC-1_1	KA1	2968	1283	KA1	AAN	4554	1299	0	0	5	PT	PT-S
TCTCAGCGTGATGGCA-1_1	KA1	12538	3467	KA1	AAN	5947	2562	13	13	14	PT	PST
TCTCCGAAGCTGAAAT-1_1	KA1	2979	1038	KA1	AAN	4614	1107	17	17	14	PT	PCT
TCTCCGATCGCAACAT-1_1	KA1	3110	1512	KA1	AAN	4441	1523	16	16	4	PT	PT-S
TCTGGCTCAAATCAGA-1_1	KA1	18906	4738	KA1	AAN	5696	2296	12	12	7	PT	PCT
TCTGGCTTCAAACGTC-1_1	KA1	6653	2048	KA1	AAN	5788	2043	1	1	3	PT	PCT
TCTGTCGGTCCGAAAG-1_1	KA1	19548	4491	KA1	AAN	5738	2192	12	12	7	PT	PCT
TCTTGCGCACCCTAGG-1_1	KA1	17758	4221	KA1	AAN	5601	2118	14	14	9	PT	PCT
TGAACGTAGGCATCTT-1_1	KA1	6698	2332	KA1	AAN	5836	2318	8	8	10	PT	PCT
TGAACGTCAGGTCAAG-1_1	KA1	1128	571	KA1	AAN	4060	890	7	7	18	PT	PT-S
TGAACGTGTTACGCCG-1_1	KA1	2882	1304	KA1	AAN	4523	1328	16	16	4	PT	PT-S
TGAACGTTCTTCCTAA-1_1	KA1	18952	4774	KA1	AAN	5763	2405	12	12	3	PT	PCT
TGAATGCGTACTGTTG-1_1	KA1	15391	4133	KA1	AAN	5747	2419	14	14	9	PT	PCT
TGACAGTCACATATGC-1_1	KA1	16385	4533	KA1	AAN	5809	2494	12	12	7	PT	PCT
TGACCCTAGACAAGCC-1_1	KA1	861	568	KA1	AAN	3887	993	10	10	4	PT	PT-S
TGACCCTGTTGTTGCA-1_1	KA1	520	418	KA1	AAN	3568	1044	10	10	4	PT	PT-S
TGACGCGAGCGACCCT-1_1	KA1	3533	1396	KA1	AAN	4660	1398	15	15	4	PT	PT-S
TGACGCGGTACCTAGT-1_1	KA1	672	498	KA1	AAN	3570	1054	7	7	18	PT	PT-S
TGACGCGTCACCTCAC-1_1	KA1	949	604	KA1	AAN	3808	972	7	7	18	PT	PT-S
TGACTCCGTTGGGAAC-1_1	KA1	5360	2165	KA1	AAN	5321	2162	4	4	9	PT	PCT
TGACTCCTCTCAGAAC-1_1	KA1	11753	3631	KA1	AAN	6309	3026	12	12	3	PT	PCT
TGAGACTAGGTTCAGG-1_1	KA1	853	511	KA1	AAN	3986	953	10	10	4	PT	PT-S
TGAGCATCACAGCCTG-1_1	KA1	12946	3459	KA1	AAN	6218	2579	8	8	10	PT	PCT
TGAGCATGTCCTATAG-1_1	KA1	4853	2120	KA1	AAN	4968	2119	8	8	10	PT	PCT
TGAGCATGTCGAGCTC-1_1	KA1	25051	5477	KA1	AAN	5783	2559	14	14	9	PT	PCT
TGAGCATTCCGTCCTA-1_1	KA1	523	358	KA1	AAN	3624	966	15	15	4	PT	PT-S
TGAGGAGAGTTGCGCC-1_1	KA1	973	593	KA1	AAN	3840	942	7	7	18	PT	PT-S
TGAGGGACACGGCGTT-1_1	KA1	602	432	KA1	AAN	3526	1022	7	7	18	PT	PT-S
TGAGGGAGTTTACGAC-1_1	KA1	2565	1072	KA1	AAN	4650	1117	5	5	4	PT	PT-S
TGAGTCACATCAGCTA-1_1	KA1	23537	4840	KA1	AAN	5968	2297	4	4	9	PT	PCT
TGATCTTCAGAACTCT-1_1	KA1	17130	4517	KA1	AAN	5566	2280	12	12	7	PT	PCT
TGATCTTGTGGCTAGA-1_1	KA1	10438	3085	KA1	AAN	6241	2833	4	4	9	PT	PCT
TGATGCATCTAGTGTG-1_1	KA1	18853	4544	KA1	AAN	5466	2080	14	14	9	PT	PCT
TGATTTCCAGAACTAA-1_1	KA1	2571	1023	KA1	AAN	4657	1131	17	17	14	PT	PCT
TGCACGGCAACCACAT-1_1	KA1	6844	2270	KA1	AAN	5841	2267	4	4	9	PT	PCT
TGCAGATCAGCTCGGT-1_1	KA1	16634	3843	KA1	AAN	5457	1869	14	14	9	PT	PCT
TGCAGATTCTTTCCAA-1_1	KA1	838	495	KA1	AAN	4009	929	9	9	4	PT	PT-S
TGCATCCAGACCGCCT-1_1	KA1	15360	4139	KA1	AAN	6082	2556	8	8	10	PT	PCT
TGCATCCTCGTAGTGT-1_1	KA1	6714	2651	KA1	AAN	5903	2641	8	8	10	PT	PCT
TGCCGAGTCCGAACGC-1_1	KA1	10318	3300	KA1	AAN	6281	3025	6	6	10	PT	PCT
TGCGATATCAATCTCT-1_1	KA1	21842	4404	KA1	AAN	5515	1866	14	14	9	PT	PCT
TGCGATATCGGTTGTA-1_1	KA1	564	443	KA1	AAN	3488	1052	15	15	4	PT	PT-S
TGCGGCAAGAGGGCGA-1_1	KA1	12590	3818	KA1	AAN	6325	3035	12	12	7	PT	PCT
TGCGGGTTCAAATGCC-1_1	KA1	628	417	KA1	AAN	3801	1012	10	10	4	PT	PT-S
TGCTCCAGTTTCTATC-1_1	KA1	13504	4115	KA1	AAN	6347	3047	6	6	10	PT	PCT
TGCTTCGAGGCCTAGA-1_1	KA1	8980	2987	KA1	AAN	6060	2887	12	12	7	PT	PCT
TGCTTCGGTAATCAAG-1_1	KA1	15186	3956	KA1	AAN	5842	2339	14	14	9	PT	PCT
TGCTTGCTCCACAAGT-1_1	KA1	6335	2257	KA1	AAN	5732	2256	1	1	3	PT	PCT
TGGAACTGTTAGGACG-1_1	KA1	3423	1613	KA1	AAN	4553	1619	15	15	4	PT	PT-S
TGGAGGACACCCGTAG-1_1	KA1	13204	3845	KA1	AAN	6189	2884	3	3	7	PT	PST
TGGATCATCGGTCTGG-1_1	KA1	8732	3325	KA1	AAN	6102	3254	6	6	10	PT	PCT
TGGGAGATCACTCGAA-1_1	KA1	6673	2275	KA1	AAN	5818	2266	1	1	3	PT	PCT
TGGGATTGTCCAAGAG-1_1	KA1	2281	1061	KA1	AAN	4618	1125	0	0	5	PT	PT-S
TGGGATTGTGTCCCTT-1_1	KA1	1896	938	KA1	AAN	4326	1049	16	16	4	PT	PT-S
TGGGATTTCCCTTCCC-1_1	KA1	7931	2971	KA1	AAN	6103	2943	8	8	10	PT	PCT
TGGGTTACAGACATCT-1_1	KA1	3378	1016	KA1	AAN	4764	1017	10	10	4	PT	PT-S
TGGTACAAGGCAATGC-1_1	KA1	1941	956	KA1	AAN	4417	1061	5	5	4	PT	PT-S
TGGTAGTTCAAGCTTG-1_1	KA1	14976	3953	KA1	AAN	5981	2446	12	12	7	PT	PCT
TGGTAGTTCCAGGACC-1_1	KA1	2786	1035	KA1	AAN	4631	1126	17	17	14	PT	PCT
TGGTGATGTATGCTAC-1_1	KA1	23747	4231	KA1	AAN	5974	1937	12	12	5	PT	PCT
TGGTGATGTGTCATTG-1_1	KA1	24391	5200	KA1	AAN	5906	2477	14	14	9	PT	PCT
TGGTTAGTCAACCTCC-1_1	KA1	1825	920	KA1	AAN	4326	1039	7	7	18	PT	PT-S
TGGTTAGTCGGTCGAC-1_1	KA1	12798	3909	KA1	AAN	6307	3039	6	6	10	PT	PCT
TGTAACGAGAGGTGCT-1_1	KA1	33079	5617	KA1	AAN	6079	2444	14	14	9	PT	PCT
TGTAACGGTGGAGGTT-1_1	KA1	11288	3511	KA1	AAN	6369	3036	4	4	9	PT	PCT
TGTAAGCTCAATCCAG-1_1	KA1	847	505	KA1	AAN	3849	923	7	7	18	PT	PT-S
TGTAAGCTCGGCTCTT-1_1	KA1	1442	781	KA1	AAN	4151	1003	0	0	5	PT	PT-S
TGTACAGTCTCACGAA-1_1	KA1	1834	973	KA1	AAN	4292	1088	16	16	4	PT	PT-S
TGTAGACGTGTTTGCA-1_1	KA1	5413	2082	KA1	AAN	5355	2082	4	4	9	PT	PCT
TGTAGACTCCTTATCA-1_1	KA1	1654	860	KA1	AAN	4264	1021	5	5	5	PT	PT-S
TGTCCCACAGAGCCCT-1_1	KA1	1945	1093	KA1	AAN	4299	1213	16	16	4	PT	PT-S
TGTCCCACAGCGTTGC-1_1	KA1	19623	4650	KA1	AAN	5669	2331	3	3	7	PT	PST
TGTCCCAGTTGATCGT-1_1	KA1	1110	658	KA1	AAN	3998	1004	9	9	5	PT	PT-S
TGTCCTGAGCTCGGCT-1_1	KA1	4960	1658	KA1	AAN	5065	1658	0	0	5	PT	PT-S
TGTGAGTCACTCTCGT-1_1	KA1	10798	2897	KA1	AAN	6167	2584	14	14	9	PT	PCT
TGTGAGTGTTTCGATG-1_1	KA1	6769	2607	KA1	AAN	5876	2595	8	8	10	PT	PCT
TGTGTGACAACTCCCT-1_1	KA1	10336	3532	KA1	AAN	6273	3273	15	15	4	PT	PT-S
TGTTACTAGGGATGTC-1_1	KA1	6849	2682	KA1	AAN	5928	2671	1	1	3	PT	PCT
TGTTACTCAGGGATAC-1_1	KA1	1765	820	KA1	AAN	4388	977	5	5	4	PT	PT-S
TGTTCCGCAAGCGAGT-1_1	KA1	665	531	KA1	AAN	3608	1064	10	10	4	PT	PT-S
TGTTCCGGTATCGCAT-1_1	KA1	1573	913	KA1	AAN	4055	1113	5	5	4	PT	PT-S
TGTTCTATCTGGGCGT-1_1	KA1	10086	3518	KA1	AAN	6309	3309	6	6	10	PT	PCT
TGTTGAGCAACGGCCT-1_1	KA1	7130	2744	KA1	AAN	6011	2712	6	6	10	PT	PCT
TGTTGGAAGTAAAGCT-1_1	KA1	9711	2785	KA1	AAN	6136	2646	14	14	9	PT	PCT
TGTTGGACACTCAGAT-1_1	KA1	3857	1738	KA1	AAN	4621	1739	1	1	3	PT	PCT
TGTTTGTCACTTGAAC-1_1	KA1	7159	2633	KA1	AAN	5983	2611	12	12	3	PT	PCT
TGTTTGTGTCCACTCT-1_1	KA1	7872	2704	KA1	AAN	5947	2693	14	14	9	PT	PCT
TTACCATAGTAAGGGA-1_1	KA1	23127	4453	KA1	AAN	5692	1913	4	4	9	PT	PCT
TTACCATGTGTAAATG-1_1	KA1	5191	1969	KA1	AAN	5204	1968	8	8	10	PT	PCT
TTACCATGTTAACCTG-1_1	KA1	1351	738	KA1	AAN	3964	980	7	7	18	PT	PT-S
TTACGTTCAGCTCATA-1_1	KA1	12515	3421	KA1	AAN	6091	2580	14	14	9	PT	PCT
TTACTGTGTAATACCC-1_1	KA1	546	332	KA1	AAN	3969	989	13	13	14	PT	PST
TTAGGGTTCATGAGAA-1_1	KA1	642	463	KA1	AAN	3637	1007	7	7	18	PT	PT-S
TTAGTCTCACCAGCCA-1_1	KA1	5141	2035	KA1	AAN	5148	2035	7	7	5	PT	PT-S
TTAGTCTCAGTTCTAG-1_1	KA1	10098	3508	KA1	AAN	6346	3269	12	12	9	PT	PCT
TTATTGCAGTTTGGCT-1_1	KA1	13688	4275	KA1	AAN	6274	3141	6	6	10	PT	PCT
TTCATTGGTAGATGTA-1_1	KA1	3926	1390	KA1	AAN	4766	1390	0	0	5	PT	PT-S
TTCCAATTCCTATTGT-1_1	KA1	3788	1408	KA1	AAN	4701	1408	0	0	5	PT	PT-S
TTCCAATTCTCCAATT-1_1	KA1	1843	903	KA1	AAN	4257	1016	7	7	18	PT	PT-S
TTCCACGTCACATCAG-1_1	KA1	707	397	KA1	AAN	3865	927	7	7	18	PT	PT-S
TTCCACGTCTATTCGT-1_1	KA1	19846	4655	KA1	AAN	5748	2232	4	4	9	PT	PCT
TTCCGGTCAAATGAGT-1_1	KA1	784	508	KA1	AAN	3825	941	7	7	18	PT	PT-S
TTCCGGTTCGCCGTGA-1_1	KA1	6383	2217	KA1	AAN	5712	2217	15	15	4	PT	PT-S
TTCCTTCGTTCTCTCG-1_1	KA1	2239	830	KA1	AAN	4737	977	17	17	14	PT	PCT
TTCCTTCGTTGCTTGA-1_1	KA1	25656	5155	KA1	AAN	5939	2328	4	4	9	PT	PCT
TTCTAGTAGGTAAACT-1_1	KA1	1002	676	KA1	AAN	3802	1040	5	5	4	PT	PT-S
TTCTCTCAGAAGTATC-1_1	KA1	1135	628	KA1	AAN	4152	935	13	13	14	PT	PST
TTCTTCCAGGGCATGT-1_1	KA1	19159	4886	KA1	AAN	5591	2339	14	14	9	PT	PCT
TTCTTCCCACCTGAAT-1_1	KA1	637	413	KA1	AAN	3747	988	7	7	18	PT	PT-S
TTCTTGAAGGGTCTTT-1_1	KA1	19641	4936	KA1	AAN	5568	2312	14	14	9	PT	PCT
TTCTTGACACCGGAAA-1_1	KA1	9415	3090	KA1	AAN	6186	2952	12	12	3	PT	PCT
TTCTTGACATGGGAAC-1_1	KA1	664	468	KA1	AAN	3660	1006	7	7	18	PT	PT-S
TTCTTGATCCCTTCCC-1_1	KA1	28421	5867	KA1	AAN	5626	2511	2	2	3	PT	PST
TTGAACGGTGCGGTAA-1_1	KA1	1255	697	KA1	AAN	4015	942	15	15	4	PT	PT-S
TTGACCCGTACGTTCA-1_1	KA1	11535	3459	KA1	AAN	6116	2831	9	9	5	PT	PT-S
TTGAGTGCAAAGTATG-1_1	KA1	1062	659	KA1	AAN	3771	1007	7	7	18	PT	PT-S
TTGATGGGTTAAGAAC-1_1	KA1	10848	3620	KA1	AAN	6423	3224	6	6	10	PT	PCT
TTGCCTGTCGTCAAAC-1_1	KA1	537	365	KA1	AAN	3734	978	5	5	4	PT	PT-S
TTGCGTCAGGTGTGAC-1_1	KA1	881	525	KA1	AAN	3936	938	0	0	5	PT	PT-S
TTGCGTCGTATCCTCC-1_1	KA1	16664	4095	KA1	AAN	5542	2032	14	14	9	PT	PCT
TTGGATGGTACTGCCG-1_1	KA1	680	407	KA1	AAN	3940	938	9	9	5	PT	PT-S
TTGGTTTCATACTTTC-1_1	KA1	831	498	KA1	AAN	3950	927	7	7	18	PT	PT-S
TTGTGGATCAGGAAGC-1_1	KA1	1352	764	KA1	AAN	4082	990	15	15	4	PT	PT-S
TTGTTCATCAGGCGAA-1_1	KA1	505	376	KA1	AAN	3592	981	7	7	18	PT	PT-S
TTGTTTGAGGACAGTC-1_1	KA1	15217	4301	KA1	AAN	6025	2689	12	12	7	PT	PCT
TTGTTTGCACACCTAA-1_1	KA1	28802	4990	KA1	AAN	5936	2097	12	12	5	PT	PCT
TTGTTTGGTGTACGCC-1_1	KA1	687	452	KA1	AAN	3942	977	10	10	4	PT	PT-S
TTGTTTGGTGTTCCTC-1_1	KA1	718	433	KA1	AAN	3921	971	10	10	4	PT	PT-S
TTGTTTGTCACGGGAA-1_1	KA1	14728	4012	KA1	AAN	6060	2606	12	12	7	PT	PCT
TTTACCAGTCCTACAA-1_1	KA1	2356	1348	KA1	AAN	4629	1405	5	5	4	PT	PT-S
TTTACCATCAAAGGAT-1_1	KA1	8830	2585	KA1	AAN	5997	2518	4	4	9	PT	PCT
TTTACTGAGTAAGGGA-1_1	KA1	10205	3492	KA1	AAN	6325	3210	14	14	9	PT	PCT
TTTACTGCAATCTCTT-1_1	KA1	13635	4104	KA1	AAN	6219	3025	6	6	10	PT	PCT
TTTACTGTCGAACTCA-1_1	KA1	26475	5094	KA1	AAN	6010	2326	4	4	9	PT	PCT
TTTAGTCTCCGATAAC-1_1	KA1	1282	677	KA1	AAN	4087	937	9	9	5	PT	PT-S
TTTATGCCACTCCGGA-1_1	KA1	556	404	KA1	AAN	3779	983	10	10	4	PT	PT-S
TTTCACATCAACACGT-1_1	KA1	11409	3334	KA1	AAN	6296	2816	6	6	10	PT	PCT
TTTCAGTCACTGCGTG-1_1	KA1	5954	2026	KA1	AAN	5566	2026	0	0	5	PT	PT-S
TTTCATGGTTGCCAAT-1_1	KA1	25943	5419	KA1	AAN	5934	2515	14	14	9	PT	PCT
TTTCCTCAGCCATTTG-1_1	KA1	8532	2693	KA1	AAN	6109	2592	8	8	10	PT	PCT
TTTCCTCTCCGCTGTT-1_1	KA1	2511	968	KA1	AAN	4716	1052	2	2	3	PT	PST
TTTGACTAGCCACCGT-1_1	KA1	1749	871	KA1	AAN	4326	1029	5	5	4	PT	PT-S
TTTGGAGTCGCACGGT-1_1	KA1	6898	2241	KA1	AAN	5830	2240	4	4	9	PT	PCT
TTTGTTGAGTCAACAA-1_1	KA1	2340	1357	KA1	AAN	4665	1411	7	7	4	PT	PT-S
TTTGTTGTCACAACCA-1_1	KA1	10755	2927	KA1	AAN	5957	2513	10	10	4	PT	PT-S
TTTGTTGTCTGGAAGG-1_1	KA1	7107	2851	KA1	AAN	6019	2845	14	14	9	PT	PCT
AAACCCACATCCGGTG-1_2	KA2	8009	2889	KA2	AAN	5148	2764	16	16	4	PT	PT-S
AAACCCATCTCTCAAT-1_2	KA2	11382	3688	KA2	AAN	5380	2731	6	6	10	PT	PCT
AAACGAAGTCATAACC-1_2	KA2	1024	567	KA2	AAN	3274	769	7	7	18	PT	PT-S
AAACGAATCTTACGTT-1_2	KA2	10570	3424	KA2	AAN	5224	2706	14	14	9	PT	PCT
AAACGAATCTTCGCTG-1_2	KA2	1023	623	KA2	AAN	3233	828	0	0	5	PT	PT-S
AAACGCTAGGAACGTC-1_2	KA2	10093	3320	KA2	AAN	5425	2768	12	12	3	PT	PCT
AAACGCTTCTGCACCT-1_2	KA2	20592	4592	KA2	AAN	4891	2051	4	4	9	PT	PCT
AAAGAACCAAGTGGAC-1_2	KA2	1428	827	KA2	AAN	3455	1004	17	17	14	PT	PCT
AAAGAACCACGACGAA-1_2	KA2	1778	790	KA2	AAN	3823	841	5	5	5	PT	PT-S
AAAGGGCGTACTCCGG-1_2	KA2	22878	5230	KA2	AAN	4802	2173	14	14	9	PT	PCT
AAAGGTATCGAGGCAA-1_2	KA2	21620	5245	KA2	AAN	4905	2426	14	14	9	PT	PCT
AAATGGAGTGTCCGGT-1_2	KA2	8637	3002	KA2	AAN	5325	2777	12	12	7	PT	PCT
AACAAAGTCACTGTTT-1_2	KA2	4811	1868	KA2	AAN	4605	1867	8	8	10	PT	PCT
AACAAGAGTCATGACT-1_2	KA2	1142	766	KA2	AAN	3192	958	5	5	4	PT	PT-S
AACACACCAATAGTGA-1_2	KA2	11207	3673	KA2	AAN	5290	2746	12	12	3	PT	PCT
AACACACGTATAGGGC-1_2	KA2	2944	1261	KA2	AAN	3751	1290	17	17	14	PT	PCT
AACAGGGCACAGAAGC-1_2	KA2	8065	2382	KA2	AAN	5040	2266	4	4	9	PT	PCT
AACAGGGGTAAGTCAA-1_2	KA2	4466	1722	KA2	AAN	4436	1722	16	16	4	PT	PT-S
AACCACAGTGGGATTG-1_2	KA2	1081	619	KA2	AAN	3392	810	9	9	5	PT	PT-S
AACCATGAGAGATGCC-1_2	KA2	2630	1248	KA2	AAN	3725	1252	0	0	5	PT	PT-S
AACCATGAGTGGTTGG-1_2	KA2	3209	1235	KA2	AAN	3909	1235	0	0	5	PT	PT-S
AACCATGCACCTCTGT-1_2	KA2	3055	1193	KA2	AAN	3871	1193	0	0	5	PT	PT-S
AACCATGCATCACCAA-1_2	KA2	19004	4898	KA2	AAN	4926	2338	12	12	7	PT	PCT
AACCATGGTTAGTTCG-1_2	KA2	825	496	KA2	AAN	3105	874	17	17	14	PT	PCT
AACCCAACACTTTATC-1_2	KA2	1662	876	KA2	AAN	3637	946	7	7	18	PT	PT-S
AACCCAACATACCAGT-1_2	KA2	559	361	KA2	AAN	3211	783	7	7	18	PT	PT-S
AACCTGACAGTAACGG-1_2	KA2	1571	747	KA2	AAN	3697	833	5	5	5	PT	PT-S
AACGTCACACCAATTG-1_2	KA2	28275	5009	KA2	AAN	4740	1836	14	14	9	PT	PCT
AACTTCTCATATCGGT-1_2	KA2	14836	3941	KA2	AAN	4429	1672	14	14	9	PT	PCT
AAGAACAAGCGGTAGT-1_2	KA2	4988	2105	KA2	AAN	4699	2105	4	4	9	PT	PCT
AAGACAATCACGTCCT-1_2	KA2	2362	1116	KA2	AAN	3714	1128	0	0	5	PT	PT-S
AAGCATCGTTTGGGAG-1_2	KA2	1686	826	KA2	AAN	3703	934	5	5	5	PT	PT-S
AAGCCATAGGTGGCTA-1_2	KA2	4444	1810	KA2	AAN	4400	1808	8	8	10	PT	PCT
AAGCCATCAAGGGTCA-1_2	KA2	1019	629	KA2	AAN	3289	813	10	10	4	PT	PT-S
AAGCCATGTGTCTAAC-1_2	KA2	1291	784	KA2	AAN	3387	904	5	5	18	PT	PT-S
AAGGAATAGGTGCTGA-1_2	KA2	11841	3389	KA2	AAN	5104	2311	4	4	9	PT	PCT
AAGGAATGTGTCGCTG-1_2	KA2	1907	1008	KA2	AAN	3800	1046	7	7	18	PT	PT-S
AAGGTAACAGGGAGAG-1_2	KA2	9341	3228	KA2	AAN	5289	2799	8	8	10	PT	PCT
AAGTACCAGCTCCCTT-1_2	KA2	531	367	KA2	AAN	3139	795	10	10	4	PT	PT-S
AAGTACCGTAATTGGA-1_2	KA2	7186	2743	KA2	AAN	5072	2689	6	6	10	PT	PCT
AAGTCGTCAAGCCATT-1_2	KA2	7048	2739	KA2	AAN	5055	2692	6	6	10	PT	PCT
AAGTCGTTCATGAGTC-1_2	KA2	9057	3084	KA2	AAN	5330	2752	12	12	7	PT	PCT
AATAGAGCAGTCGAGA-1_2	KA2	7337	2735	KA2	AAN	5125	2656	6	6	10	PT	PCT
AATCACGCAGAGTCAG-1_2	KA2	12370	3785	KA2	AAN	5027	2411	4	4	9	PT	PCT
AATCGACGTAGATTGA-1_2	KA2	13533	3983	KA2	AAN	4474	1892	4	4	9	PT	PCT
AATGACCCAACGACTT-1_2	KA2	21684	4883	KA2	AAN	4876	2283	3	3	7	PT	PST
AATGACCGTTCAATCG-1_2	KA2	2601	1314	KA2	AAN	3683	1314	9	9	5	PT	PT-S
AATGCCATCAAACCCA-1_2	KA2	864	516	KA2	AAN	3363	741	10	10	4	PT	PT-S
AATGGAAAGCATGCAG-1_2	KA2	13043	3991	KA2	AAN	4488	1985	3	3	7	PT	PST
AATGGAACACCAAATC-1_2	KA2	4235	1614	KA2	AAN	4254	1613	4	4	5	PT	PCT
AATGGAATCCACTGGG-1_2	KA2	580	409	KA2	AAN	3098	817	7	7	18	PT	PT-S
AATGGAATCCGGTTCT-1_2	KA2	655	440	KA2	AAN	3168	818	5	5	4	PT	PT-S
AATTTCCCACCAACAT-1_2	KA2	620	460	KA2	AAN	3009	868	7	7	18	PT	PT-S
AATTTCCTCTGTTCAT-1_2	KA2	676	385	KA2	AAN	3280	814	13	13	14	PT	PST
ACAACCAAGCTTAAGA-1_2	KA2	805	550	KA2	AAN	3128	828	7	7	18	PT	PT-S
ACAAGCTCAACCAATC-1_2	KA2	7132	2940	KA2	AAN	5086	2864	8	8	10	PT	PCT
ACAAGCTCAAGCACCC-1_2	KA2	802	504	KA2	AAN	3226	813	5	5	5	PT	PT-S
ACACCAACATCCGCGA-1_2	KA2	3789	1290	KA2	AAN	4073	1290	7	7	18	PT	PT-S
ACACCAATCCAATCTT-1_2	KA2	2146	1012	KA2	AAN	3753	1034	0	0	5	PT	PT-S
ACACGCGCATGTCAGT-1_2	KA2	7603	2781	KA2	AAN	5170	2689	12	12	3	PT	PCT
ACACTGACACACCTTC-1_2	KA2	8816	3181	KA2	AAN	5342	2884	12	12	3	PT	PCT
ACAGAAAAGGCACGAT-1_2	KA2	4604	1774	KA2	AAN	4492	1774	17	17	14	PT	PCT
ACAGAAACACTGAATC-1_2	KA2	14639	4297	KA2	AAN	4627	2058	6	6	10	PT	PCT
ACAGCCGGTCATCACA-1_2	KA2	3812	1742	KA2	AAN	4012	1742	8	8	10	PT	PCT
ACAGCCGTCCCAGGCA-1_2	KA2	14093	3950	KA2	AAN	4548	1856	6	6	10	PT	PCT
ACATCGACAAATTGGA-1_2	KA2	982	552	KA2	AAN	3286	768	7	7	18	PT	PT-S
ACATGCAGTTGCACGC-1_2	KA2	8988	2944	KA2	AAN	5315	2619	8	8	10	PT	PCT
ACCAAACAGAACTCCT-1_2	KA2	5997	1830	KA2	AAN	4879	1805	17	17	14	PT	PCT
ACCAACAAGGGATCGT-1_2	KA2	1704	804	KA2	AAN	3751	865	5	5	5	PT	PT-S
ACCAACAGTAGGACCA-1_2	KA2	652	412	KA2	AAN	3173	838	17	17	14	PT	PCT
ACCATTTCAGTCAACT-1_2	KA2	6590	2090	KA2	AAN	5062	2040	8	8	10	PT	PCT
ACCATTTCATACCACA-1_2	KA2	31632	5716	KA2	AAN	4851	2066	14	14	9	PT	PCT
ACCCAAAAGAAGCCTG-1_2	KA2	4256	1827	KA2	AAN	4274	1827	8	8	10	PT	PCT
ACCCAAATCCCTAGGG-1_2	KA2	8723	2306	KA2	AAN	5111	2122	7	7	18	PT	PT-S
ACCCTCAAGATCACCT-1_2	KA2	25911	4866	KA2	AAN	4887	1914	4	4	9	PT	PCT
ACCCTTGCACAGTACT-1_2	KA2	677	409	KA2	AAN	3279	764	5	5	4	PT	PT-S
ACCCTTGGTACTGCCG-1_2	KA2	12660	3957	KA2	AAN	4908	2354	6	6	10	PT	PCT
ACCGTTCCAAATGATG-1_2	KA2	1534	743	KA2	AAN	3651	834	5	5	4	PT	PT-S
ACCGTTCGTCTGCGCA-1_2	KA2	7056	2070	KA2	AAN	4880	2026	4	4	9	PT	PCT
ACCTACCTCAGCTAGT-1_2	KA2	4845	1863	KA2	AAN	4586	1863	14	14	9	PT	PCT
ACCTGAAAGTCCTGTA-1_2	KA2	8945	3104	KA2	AAN	5326	2763	6	6	10	PT	PCT
ACCTGAACAACAGCTT-1_2	KA2	744	445	KA2	AAN	3321	760	5	5	4	PT	PT-S
ACGATCATCCTCACGT-1_2	KA2	852	629	KA2	AAN	3058	917	7	7	18	PT	PT-S
ACGGAAGCACATACGT-1_2	KA2	17447	4306	KA2	AAN	4639	1939	4	4	9	PT	PCT
ACGGGTCCAAACGTGG-1_2	KA2	938	562	KA2	AAN	3312	821	5	5	4	PT	PT-S
ACGGGTCTCTAAACGC-1_2	KA2	7881	2322	KA2	AAN	5012	2209	0	0	5	PT	PT-S
ACGGTTAGTTACCTTT-1_2	KA2	1305	652	KA2	AAN	3442	771	7	7	18	PT	PT-S
ACGTAACAGTTGTACC-1_2	KA2	3576	1240	KA2	AAN	4009	1240	0	0	4	PT	PT-S
ACGTAACTCCGTCCTA-1_2	KA2	3920	1592	KA2	AAN	4099	1592	0	0	5	PT	PT-S
ACGTACAGTAATTGGA-1_2	KA2	622	448	KA2	AAN	3021	838	7	7	18	PT	PT-S
ACGTAGTTCCAAGGGA-1_2	KA2	7927	2732	KA2	AAN	5171	2590	8	8	10	PT	PCT
ACGTCCTCAAATGAGT-1_2	KA2	5456	2228	KA2	AAN	4864	2227	8	8	10	PT	PCT
ACGTCCTTCCTGTTGC-1_2	KA2	1543	705	KA2	AAN	3655	794	0	0	5	PT	PT-S
ACGTTCCAGTTTGAGA-1_2	KA2	2394	1032	KA2	AAN	3765	1041	7	7	18	PT	PT-S
ACGTTCCTCTTCTCAA-1_2	KA2	13650	4125	KA2	AAN	4398	1944	8	8	10	PT	PCT
ACTACGAAGCTGAAGC-1_2	KA2	7488	2823	KA2	AAN	5153	2719	1	1	3	PT	PCT
ACTACGACATGGGAAC-1_2	KA2	5696	2069	KA2	AAN	4880	2052	8	8	10	PT	PCT
ACTATCTCATGGAAGC-1_2	KA2	19365	4474	KA2	AAN	4790	2004	14	14	9	PT	PCT
ACTATCTCATTGACCA-1_2	KA2	2697	1069	KA2	AAN	3826	1075	5	5	5	PT	PT-S
ACTATGGAGTATGATG-1_2	KA2	1313	668	KA2	AAN	3511	827	5	5	4	PT	PT-S
ACTCCCAGTTGCCAAT-1_2	KA2	10290	3321	KA2	AAN	5410	2708	8	8	10	PT	PCT
ACTCCCATCGTGTCAA-1_2	KA2	10430	3380	KA2	AAN	5329	2718	12	12	3	PT	PCT
ACTGTCCCACAACATC-1_2	KA2	7306	2206	KA2	AAN	4910	2154	5	5	4	PT	PT-S
ACTGTCCCAGGATCTT-1_2	KA2	1591	813	KA2	AAN	3686	908	5	5	4	PT	PT-S
ACTTAGGCAGGTCCCA-1_2	KA2	6270	2553	KA2	AAN	5061	2538	12	12	3	PT	PCT
ACTTATCTCATTGCGA-1_2	KA2	914	628	KA2	AAN	3161	901	5	5	4	PT	PT-S
ACTTCCGAGATACCAA-1_2	KA2	6457	2564	KA2	AAN	5112	2535	6	6	10	PT	PCT
ACTTCCGGTGAATGAT-1_2	KA2	11825	3502	KA2	AAN	4999	2296	14	14	9	PT	PCT
ACTTCGCGTGAGGATC-1_2	KA2	691	439	KA2	AAN	3269	799	5	5	4	PT	PT-S
ACTTTCAAGTGCACAG-1_2	KA2	5093	2046	KA2	AAN	4722	2046	8	8	10	PT	PCT
ACTTTCATCTTTGCTA-1_2	KA2	770	457	KA2	AAN	3322	794	5	5	5	PT	PT-S
AGAACAAAGTCGCTAT-1_2	KA2	2798	1205	KA2	AAN	3806	1208	5	5	5	PT	PT-S
AGAAGCGGTCGAAGCA-1_2	KA2	2493	1113	KA2	AAN	3727	1120	4	4	9	PT	PCT
AGAAGTACATATCTCT-1_2	KA2	4769	1910	KA2	AAN	4563	1910	9	9	5	PT	PT-S
AGACACTTCGGTTCAA-1_2	KA2	6076	2083	KA2	AAN	4898	2080	4	4	9	PT	PCT
AGACCATCACCCAAGC-1_2	KA2	709	472	KA2	AAN	3211	813	7	7	18	PT	PT-S
AGACCATGTCATAAAG-1_2	KA2	8283	3119	KA2	AAN	5315	2933	12	12	7	PT	PCT
AGAGAATTCAGCTTCC-1_2	KA2	31671	5248	KA2	AAN	4777	1817	4	4	9	PT	PCT
AGAGAGCCACGCTATA-1_2	KA2	1930	1018	KA2	AAN	3821	1062	16	16	4	PT	PT-S
AGAGAGCTCCGGCAGT-1_2	KA2	17179	4027	KA2	AAN	4629	1772	4	4	9	PT	PCT
AGAGCCCCATAGGAGC-1_2	KA2	5708	2380	KA2	AAN	4949	2370	6	6	10	PT	PCT
AGATAGACACTCTCGT-1_2	KA2	9586	3474	KA2	AAN	5501	3038	8	8	10	PT	PCT
AGATCCAAGGAGAGTA-1_2	KA2	1588	845	KA2	AAN	3634	922	5	5	4	PT	PT-S
AGATCGTAGTAAGCAT-1_2	KA2	10684	3296	KA2	AAN	5148	2512	14	14	9	PT	PCT
AGATCGTGTGTAGGAC-1_2	KA2	6308	2277	KA2	AAN	4930	2264	0	0	5	PT	PT-S
AGATGCTGTCGAGCTC-1_2	KA2	4732	2333	KA2	AAN	4606	2333	12	12	3	PT	PCT
AGATGCTTCACCCATC-1_2	KA2	1107	676	KA2	AAN	3287	861	16	16	4	PT	PT-S
AGCCAATCAGAACGCA-1_2	KA2	11830	3734	KA2	AAN	5337	2639	6	6	10	PT	PCT
AGCCAATTCTCAGTCC-1_2	KA2	4639	1914	KA2	AAN	4523	1914	8	8	10	PT	PCT
AGCCACGGTTGGACTT-1_2	KA2	2074	1061	KA2	AAN	3835	1085	16	16	4	PT	PT-S
AGCCACGGTTGGAGAC-1_2	KA2	17650	4263	KA2	AAN	4502	1767	14	14	9	PT	PCT
AGCCAGCGTCGCGTCA-1_2	KA2	777	454	KA2	AAN	3340	767	9	9	4	PT	PT-S
AGCGCCAGTCGCTTGG-1_2	KA2	5953	1768	KA2	AAN	4763	1766	10	10	4	PT	PT-S
AGCGCCAGTTGCTAGT-1_2	KA2	9706	2938	KA2	AAN	5022	2402	0	0	5	PT	PT-S
AGCGCTGAGCCGATAG-1_2	KA2	2263	975	KA2	AAN	3690	1060	17	17	14	PT	PCT
AGCGTCGAGGGACTGT-1_2	KA2	3292	1556	KA2	AAN	3818	1556	14	14	9	PT	PCT
AGCTACACACAAGGTG-1_2	KA2	11665	3517	KA2	AAN	5243	2479	8	8	10	PT	PCT
AGCTACATCAGCGTCG-1_2	KA2	1805	874	KA2	AAN	3768	937	17	17	14	PT	PCT
AGCTCAAAGAAGCTGC-1_2	KA2	14367	4294	KA2	AAN	4513	2045	3	3	7	PT	PST
AGCTCAACAGTCGGTC-1_2	KA2	537	385	KA2	AAN	2970	829	7	7	18	PT	PT-S
AGCTCAACATGGGTCC-1_2	KA2	1094	644	KA2	AAN	3308	864	5	5	4	PT	PT-S
AGCTCAATCACCACAA-1_2	KA2	11436	2806	KA2	AAN	5033	2004	7	7	5	PT	PT-S
AGCTTCCTCGGTCTAA-1_2	KA2	9721	3480	KA2	AAN	5320	2961	14	14	3	PT	PCT
AGGAAATTCCAAAGGG-1_2	KA2	1104	612	KA2	AAN	3380	826	5	5	4	PT	PT-S
AGGAATAGTTGGATCT-1_2	KA2	8674	3061	KA2	AAN	5208	2829	5	5	4	PT	PT-S
AGGACGAAGTCAGAGC-1_2	KA2	625	437	KA2	AAN	3101	815	7	7	5	PT	PT-S
AGGACGACATCATCCC-1_2	KA2	1982	1072	KA2	AAN	3955	1116	9	9	5	PT	PT-S
AGGAGGTCAATCTCTT-1_2	KA2	2158	1259	KA2	AAN	3719	1277	0	0	5	PT	PT-S
AGGAGGTTCATGAGGG-1_2	KA2	8623	3067	KA2	AAN	5329	2819	4	4	9	PT	PCT
AGGATAATCGTAGGAG-1_2	KA2	25995	5124	KA2	AAN	4836	2044	14	14	9	PT	PCT
AGGATCTCATCTTCGC-1_2	KA2	1386	671	KA2	AAN	3555	781	0	0	5	PT	PT-S
AGGATCTGTACGATGG-1_2	KA2	588	439	KA2	AAN	3015	851	5	5	4	PT	PT-S
AGGATCTTCAAAGAAC-1_2	KA2	9366	2666	KA2	AAN	5101	2295	0	0	5	PT	PT-S
AGGATCTTCAGCTCTC-1_2	KA2	18052	4177	KA2	AAN	4938	1945	11	11	7	PT	PST
AGGCATTGTCGCTTGG-1_2	KA2	849	552	KA2	AAN	3233	802	0	0	5	PT	PT-S
AGGCATTTCACACCGG-1_2	KA2	1022	623	KA2	AAN	3275	852	5	5	4	PT	PT-S
AGGCATTTCTGAATGC-1_2	KA2	6184	2492	KA2	AAN	4995	2491	14	14	9	PT	PCT
AGGCTGCCACGACGCT-1_2	KA2	790	513	KA2	AAN	3125	894	13	13	14	PT	PST
AGGGCTCGTCCTCCTA-1_2	KA2	20031	4288	KA2	AAN	4573	1779	14	14	9	PT	PCT
AGGGTCCAGACATCCT-1_2	KA2	7822	2508	KA2	AAN	5169	2368	8	8	10	PT	PCT
AGGGTTTCACTCTGCT-1_2	KA2	2411	1016	KA2	AAN	3773	1038	5	5	5	PT	PT-S
AGGGTTTTCAGTCTTT-1_2	KA2	528	352	KA2	AAN	3135	817	13	13	14	PT	PST
AGGTAGGCATTGCCTC-1_2	KA2	4332	1473	KA2	AAN	4332	1473	11	11	7	PT	PST
AGGTCTACAAGGTCAG-1_2	KA2	20694	4509	KA2	AAN	4815	1971	12	12	7	PT	PCT
AGGTCTACACCGCTAG-1_2	KA2	575	391	KA2	AAN	3194	776	10	10	4	PT	PT-S
AGGTCTACAGTGTACT-1_2	KA2	18596	4851	KA2	AAN	4934	2173	8	8	10	PT	PCT
AGGTCTATCAGCTCTC-1_2	KA2	646	483	KA2	AAN	3117	844	10	10	4	PT	PT-S
AGGTTACAGGATGTTA-1_2	KA2	5029	2215	KA2	AAN	4760	2215	6	6	10	PT	PCT
AGGTTACTCGGACTGC-1_2	KA2	9421	3326	KA2	AAN	5421	2953	12	12	3	PT	PCT
AGGTTGTCATCGTTCC-1_2	KA2	3200	1363	KA2	AAN	3842	1363	11	11	7	PT	PST
AGGTTGTGTTGTGGCC-1_2	KA2	4840	1838	KA2	AAN	4590	1838	4	4	5	PT	PCT
AGTACTGTCCATATGG-1_2	KA2	930	621	KA2	AAN	3149	882	16	16	4	PT	PT-S
AGTAGCTTCGAAGCAG-1_2	KA2	22220	5546	KA2	AAN	4855	2573	14	14	9	PT	PCT
AGTCATGAGCAATTAG-1_2	KA2	938	576	KA2	AAN	3176	895	17	17	14	PT	PCT
AGTCATGCATAGGTAA-1_2	KA2	25007	5406	KA2	AAN	4946	2408	14	14	9	PT	PCT
AGTCATGGTTGCATCA-1_2	KA2	4196	1603	KA2	AAN	4230	1603	4	4	9	PT	PCT
AGTCTCCGTAATGCTC-1_2	KA2	742	409	KA2	AAN	3379	728	9	9	5	PT	PT-S
AGTCTCCTCAATCAGC-1_2	KA2	3727	1561	KA2	AAN	4016	1561	4	4	9	PT	PCT
AGTGACTGTGTATTCG-1_2	KA2	7207	2766	KA2	AAN	5053	2707	6	6	10	PT	PCT
AGTGCCGGTTCTTAGG-1_2	KA2	890	542	KA2	AAN	3310	806	7	7	18	PT	PT-S
AGTGTTGCATCTGCGG-1_2	KA2	587	459	KA2	AAN	2974	868	5	5	4	PT	PT-S
AGTTAGCCAAGTACCT-1_2	KA2	7090	2521	KA2	AAN	4947	2490	15	15	4	PT	PT-S
AGTTAGCTCATGGTAC-1_2	KA2	6616	2616	KA2	AAN	5136	2592	6	6	10	PT	PCT
AGTTAGCTCCGAGAAG-1_2	KA2	5921	2170	KA2	AAN	4874	2168	14	14	5	PT	PCT
AGTTCCCCAATAGTCC-1_2	KA2	3674	1812	KA2	AAN	3972	1812	0	0	5	PT	PT-S
AGTTCCCCATTGACTG-1_2	KA2	853	519	KA2	AAN	3282	792	9	9	5	PT	PT-S
AGTTCCCGTACGCTTA-1_2	KA2	19855	4296	KA2	AAN	4796	1885	14	14	9	PT	PCT
AGTTCGAAGAGAGAAC-1_2	KA2	7970	2815	KA2	AAN	5238	2685	12	12	3	PT	PCT
AGTTCGAAGCAGGTCA-1_2	KA2	28087	5233	KA2	AAN	4773	2000	14	14	9	PT	PCT
ATACCGACAGGCGAAT-1_2	KA2	1715	795	KA2	AAN	3754	858	0	0	5	PT	PT-S
ATACCTTAGGCGTTGA-1_2	KA2	8421	3271	KA2	AAN	5337	3083	14	14	9	PT	PCT
ATAGACCGTGCAAGAC-1_2	KA2	2913	1454	KA2	AAN	3690	1466	8	8	10	PT	PCT
ATAGACCTCTAGACAC-1_2	KA2	999	557	KA2	AAN	3309	763	7	7	18	PT	PT-S
ATAGAGACAAACGAGC-1_2	KA2	611	404	KA2	AAN	3240	784	13	13	14	PT	PST
ATCACAGGTAGATTAG-1_2	KA2	8350	3111	KA2	AAN	5336	2930	14	14	9	PT	PCT
ATCACGATCTTCCAGC-1_2	KA2	1119	586	KA2	AAN	3368	766	7	7	18	PT	PT-S
ATCACTTCACAGCCAC-1_2	KA2	7598	2677	KA2	AAN	5211	2576	8	8	10	PT	PCT
ATCACTTGTAGGCAAC-1_2	KA2	649	411	KA2	AAN	3247	775	10	10	4	PT	PT-S
ATCAGGTCAATAGAGT-1_2	KA2	22443	4209	KA2	AAN	4795	1699	12	12	5	PT	PCT
ATCATTCAGTGGAAGA-1_2	KA2	8705	3293	KA2	AAN	5389	3047	14	14	9	PT	PCT
ATCATTCGTCATGGCC-1_2	KA2	2489	1109	KA2	AAN	3711	1120	7	7	9	PT	PT-S
ATCCACCCACTTGTGA-1_2	KA2	972	578	KA2	AAN	3257	785	7	7	5	PT	PT-S
ATCCATTAGTTCCGGC-1_2	KA2	682	438	KA2	AAN	3158	765	7	7	18	PT	PT-S
ATCGATGAGGCCGCTT-1_2	KA2	5456	2235	KA2	AAN	4810	2235	5	5	4	PT	PT-S
ATCGATGCATGAATCC-1_2	KA2	4115	1417	KA2	AAN	4185	1417	0	0	5	PT	PT-S
ATCGGCGCACTAGAGG-1_2	KA2	974	464	KA2	AAN	3434	683	10	10	4	PT	PT-S
ATCGGCGCAGTGCGCT-1_2	KA2	6958	2208	KA2	AAN	4931	2175	0	0	5	PT	PT-S
ATCGGCGTCAGGGTAG-1_2	KA2	4345	1792	KA2	AAN	4340	1792	5	5	4	PT	PT-S
ATCGTAGAGAATTGTG-1_2	KA2	5368	2422	KA2	AAN	4899	2422	1	1	3	PT	PCT
ATCTTCAGTGCATGTT-1_2	KA2	678	415	KA2	AAN	3260	780	5	5	4	PT	PT-S
ATGACCACAGTAGTTC-1_2	KA2	2316	1114	KA2	AAN	3725	1128	0	0	5	PT	PT-S
ATGACCAGTATGCAAA-1_2	KA2	7814	2299	KA2	AAN	5006	2201	0	0	5	PT	PT-S
ATGACCAGTGTGTGTT-1_2	KA2	21834	4751	KA2	AAN	4746	2055	14	14	9	PT	PCT
ATGAGTCCATTACGGT-1_2	KA2	572	418	KA2	AAN	3061	895	13	13	14	PT	PST
ATGAGTCTCCGGTAGC-1_2	KA2	1373	678	KA2	AAN	3487	889	17	17	14	PT	PCT
ATGAGTCTCGCTGTTC-1_2	KA2	18013	3800	KA2	AAN	4517	1549	0	0	5	PT	PT-S
ATGCATGAGCCTTCTC-1_2	KA2	14555	4199	KA2	AAN	4529	1911	12	12	3	PT	PCT
ATGCATGTCGCGTGAC-1_2	KA2	6141	2565	KA2	AAN	5050	2540	6	6	10	PT	PCT
ATGCCTCCAGCACAGA-1_2	KA2	2935	1066	KA2	AAN	3881	1066	5	5	5	PT	PT-S
ATGCCTCTCTGAATCG-1_2	KA2	536	362	KA2	AAN	3163	802	9	9	5	PT	PT-S
ATGGATCGTACTGGGA-1_2	KA2	1773	934	KA2	AAN	3762	1007	5	5	4	PT	PT-S
ATGGATCGTCACTTCC-1_2	KA2	12477	3599	KA2	AAN	4935	2148	12	12	3	PT	PCT
ATGGATCTCGGCATAT-1_2	KA2	26109	4565	KA2	AAN	4761	1808	9	9	4	PT	PT-S
ATGGGAGTCCTACGAA-1_2	KA2	519	357	KA2	AAN	3103	784	10	10	4	PT	PT-S
ATGGGTTAGTTGTCGT-1_2	KA2	960	669	KA2	AAN	3179	893	15	15	4	PT	PT-S
ATGTCCCAGCATTGTC-1_2	KA2	2827	1153	KA2	AAN	3831	1157	5	5	4	PT	PT-S
ATGTCCCAGTGTTCAC-1_2	KA2	9890	3160	KA2	AAN	5370	2705	12	12	3	PT	PCT
ATGTCTTCACTCCTGT-1_2	KA2	1277	686	KA2	AAN	3489	824	9	9	5	PT	PT-S
ATTACCTTCAGACCCG-1_2	KA2	1586	724	KA2	AAN	3630	814	11	11	7	PT	PST
ATTACTCTCCGGACGT-1_2	KA2	15325	3755	KA2	AAN	4387	1565	14	14	9	PT	PCT
ATTATCCCATCGCTGG-1_2	KA2	6215	2397	KA2	AAN	4978	2392	14	14	9	PT	PCT
ATTCAGGCACAAATGA-1_2	KA2	1699	768	KA2	AAN	3764	832	0	0	5	PT	PT-S
ATTCAGGCACGTATAC-1_2	KA2	1683	799	KA2	AAN	3689	865	5	5	5	PT	PT-S
ATTCAGGCATGACTTG-1_2	KA2	612	428	KA2	AAN	3130	803	7	7	18	PT	PT-S
ATTCAGGGTGCAACGA-1_2	KA2	10636	2405	KA2	AAN	5102	1894	7	7	18	PT	PT-S
ATTCCATAGAAGTCTA-1_2	KA2	1079	646	KA2	AAN	3256	838	7	7	18	PT	PT-S
ATTCGTTAGGACAAGA-1_2	KA2	16348	3392	KA2	AAN	4584	1470	4	4	9	PT	PCT
ATTCTACGTCGGAACA-1_2	KA2	531	341	KA2	AAN	3142	783	7	7	18	PT	PT-S
ATTCTTGTCCACTTCG-1_2	KA2	1073	627	KA2	AAN	3298	818	7	7	18	PT	PT-S
ATTGGGTCAGTAGTTC-1_2	KA2	2249	925	KA2	AAN	3795	949	0	0	5	PT	PT-S
ATTGTTCCACCATATG-1_2	KA2	11969	3762	KA2	AAN	5271	2560	6	6	10	PT	PCT
ATTGTTCCAGAACTAA-1_2	KA2	3734	1557	KA2	AAN	4037	1557	5	5	4	PT	PT-S
ATTGTTCTCGTGTCAA-1_2	KA2	675	406	KA2	AAN	3242	751	7	7	18	PT	PT-S
ATTTACCGTAGATCGG-1_2	KA2	18426	3685	KA2	AAN	4536	1683	10	10	4	PT	PT-S
ATTTACCTCCTGGCTT-1_2	KA2	1451	869	KA2	AAN	3504	981	5	5	4	PT	PT-S
ATTTCTGGTCTGTGTA-1_2	KA2	18222	4254	KA2	AAN	4800	1907	11	11	7	PT	PST
CAACAACAGGAAACGA-1_2	KA2	4653	1530	KA2	AAN	4486	1530	0	0	5	PT	PT-S
CAACAACGTATCATGC-1_2	KA2	18236	5105	KA2	AAN	4851	2459	14	14	9	PT	PCT
CAACAACTCACATCAG-1_2	KA2	1669	610	KA2	AAN	3865	722	5	5	18	PT	PT-S
CAACAGTCAGAACGCA-1_2	KA2	814	488	KA2	AAN	3270	763	7	7	4	PT	PT-S
CAACCTCAGCCAGTAG-1_2	KA2	7887	3072	KA2	AAN	5260	2937	8	8	10	PT	PCT
CAACCTCAGGTAGCAC-1_2	KA2	2683	1231	KA2	AAN	3723	1249	4	4	9	PT	PCT
CAACCTCTCATGCGGC-1_2	KA2	10592	3166	KA2	AAN	5326	2484	8	8	10	PT	PCT
CAACGATGTACAGGTG-1_2	KA2	6304	2163	KA2	AAN	4987	2130	8	8	10	PT	PCT
CAACGGCAGATTGTGA-1_2	KA2	984	701	KA2	AAN	3100	974	13	13	14	PT	PST
CAAGAGGTCGATAACC-1_2	KA2	7574	2858	KA2	AAN	5169	2791	12	12	3	PT	PCT
CAAGCTAGTATGCAAA-1_2	KA2	1406	762	KA2	AAN	3452	871	7	7	18	PT	PT-S
CAAGCTATCAGCGCGT-1_2	KA2	14050	4377	KA2	AAN	4434	2022	4	4	9	PT	PCT
CAAGGGAGTGTTTCTT-1_2	KA2	32658	5615	KA2	AAN	4696	1972	14	14	9	PT	PCT
CAATACGTCGAGTACT-1_2	KA2	870	555	KA2	AAN	3146	833	7	7	18	PT	PT-S
CAATGACGTATGCGTT-1_2	KA2	2004	1028	KA2	AAN	3937	1044	7	7	18	PT	PT-S
CAATGACTCATTTGGG-1_2	KA2	2519	984	KA2	AAN	3715	1029	17	17	14	PT	PCT
CAATTTCCAGATTCGT-1_2	KA2	5163	1890	KA2	AAN	4747	1889	17	17	14	PT	PCT
CACACAAAGGGACCAT-1_2	KA2	2959	1204	KA2	AAN	3852	1204	5	5	5	PT	PT-S
CACACAACACATGAAA-1_2	KA2	18445	5082	KA2	AAN	4728	2240	12	12	3	PT	PCT
CACAGATGTGTACGCC-1_2	KA2	3118	1270	KA2	AAN	3786	1273	17	17	14	PT	PCT
CACAGGCGTCTCCCTA-1_2	KA2	18812	4557	KA2	AAN	4626	1967	14	14	9	PT	PCT
CACATGATCGATTCCC-1_2	KA2	14102	3683	KA2	AAN	4459	1679	12	12	7	PT	PCT
CACCAAACACGGATCC-1_2	KA2	18318	4352	KA2	AAN	4743	1930	12	12	7	PT	PCT
CACCAAAGTACTAACC-1_2	KA2	1946	1003	KA2	AAN	3902	1030	0	0	5	PT	PT-S
CACGAATCAGCTACTA-1_2	KA2	1774	958	KA2	AAN	3777	1015	16	16	4	PT	PT-S
CACGAATTCTGAGGCC-1_2	KA2	4615	1783	KA2	AAN	4502	1783	17	17	14	PT	PCT
CACGGGTAGTACAACA-1_2	KA2	1618	855	KA2	AAN	3699	923	9	9	5	PT	PT-S
CACGGGTGTGCATTTG-1_2	KA2	581	357	KA2	AAN	3199	789	5	5	4	PT	PT-S
CACGGGTGTTCATCGA-1_2	KA2	989	613	KA2	AAN	3259	817	15	15	4	PT	PT-S
CACGGGTGTTTACCAG-1_2	KA2	15647	4263	KA2	AAN	4598	1955	4	4	9	PT	PCT
CACGTGGAGCAAACAT-1_2	KA2	8874	2505	KA2	AAN	5150	2249	4	4	9	PT	PCT
CACGTGGCAGTGGCTC-1_2	KA2	1855	905	KA2	AAN	3805	947	0	0	5	PT	PT-S
CACGTGGTCAGACTGT-1_2	KA2	517	372	KA2	AAN	3014	831	7	7	3	PT	PT-S
CACTGAACACGCGTGT-1_2	KA2	895	645	KA2	AAN	3038	931	7	7	18	PT	PT-S
CACTGAACACGTCATA-1_2	KA2	1712	858	KA2	AAN	3743	926	5	5	4	PT	PT-S
CACTGAACATGGCTAT-1_2	KA2	19041	4303	KA2	AAN	4711	1856	14	14	9	PT	PCT
CACTGTCGTATTTCCT-1_2	KA2	7818	3048	KA2	AAN	5276	2919	8	8	10	PT	PCT
CACTGTCGTGCCCTTT-1_2	KA2	27247	5438	KA2	AAN	4596	2178	15	15	4	PT	PT-S
CACTGTCGTTACGATC-1_2	KA2	10773	2923	KA2	AAN	5036	2111	14	14	14	PT	PCT
CACTTCGTCCGACATA-1_2	KA2	9875	3204	KA2	AAN	5345	2682	8	8	10	PT	PCT
CAGAGCCCACGAGAAC-1_2	KA2	1058	718	KA2	AAN	3200	912	15	15	4	PT	PT-S
CAGATACCAAGTATCC-1_2	KA2	1801	916	KA2	AAN	3793	981	4	4	9	PT	PCT
CAGATACTCATATGGC-1_2	KA2	1926	1079	KA2	AAN	3860	1110	7	7	5	PT	PT-S
CAGATCAAGGTTGTTC-1_2	KA2	693	456	KA2	AAN	3243	786	15	15	4	PT	PT-S
CAGATCACAAGTCGTT-1_2	KA2	3084	1720	KA2	AAN	3658	1720	8	8	9	PT	PCT
CAGATCAGTGACAACG-1_2	KA2	8266	2912	KA2	AAN	5289	2744	12	12	3	PT	PCT
CAGCAATAGGTGCAGT-1_2	KA2	588	380	KA2	AAN	3154	747	7	7	18	PT	PT-S
CAGCAATTCCGTAGTA-1_2	KA2	1132	570	KA2	AAN	3519	750	9	9	4	PT	PT-S
CAGCACGGTACAACGG-1_2	KA2	1090	632	KA2	AAN	3337	859	0	0	5	PT	PT-S
CAGCCAGTCACCACAA-1_2	KA2	644	378	KA2	AAN	3291	762	2	2	5	PT	PST
CAGCCAGTCCACCTGT-1_2	KA2	8766	2763	KA2	AAN	5227	2466	12	12	3	PT	PCT
CAGCCAGTCCAGTTCC-1_2	KA2	21391	4997	KA2	AAN	4997	2328	4	4	9	PT	PCT
CAGCGTGAGAGTCACG-1_2	KA2	1009	562	KA2	AAN	3378	782	5	5	4	PT	PT-S
CAGGCCAAGTGGTGAC-1_2	KA2	5695	1637	KA2	AAN	4745	1637	5	5	4	PT	PT-S
CAGGCCATCACTCGAA-1_2	KA2	2974	1450	KA2	AAN	3741	1456	13	13	14	PT	PST
CAGTGCGCATCATCTT-1_2	KA2	12369	3800	KA2	AAN	4961	2352	12	12	7	PT	PCT
CATACCCAGTCTCGTA-1_2	KA2	2322	1043	KA2	AAN	3733	1061	5	5	5	PT	PT-S
CATACTTCACGAGGAT-1_2	KA2	580	286	KA2	AAN	3375	757	13	13	14	PT	PST
CATACTTGTGGAGGTT-1_2	KA2	16788	4843	KA2	AAN	4586	2198	13	13	14	PT	PST
CATACTTTCAAATGCC-1_2	KA2	5171	2278	KA2	AAN	4812	2278	1	1	3	PT	PCT
CATAGACGTTCCTAGA-1_2	KA2	6649	1998	KA2	AAN	4877	1985	14	14	9	PT	PCT
CATCAAGAGATAGTCA-1_2	KA2	929	581	KA2	AAN	3210	817	7	7	18	PT	PT-S
CATCAAGTCTTCGCTG-1_2	KA2	6959	1999	KA2	AAN	4915	1971	5	5	5	PT	PT-S
CATCCCACAGGATCTT-1_2	KA2	1101	601	KA2	AAN	3338	806	5	5	4	PT	PT-S
CATCCCACAGGGAATC-1_2	KA2	1251	607	KA2	AAN	3582	760	9	9	4	PT	PT-S
CATCGCTTCTGGCTGG-1_2	KA2	1796	996	KA2	AAN	3798	1036	9	9	5	PT	PT-S
CATCGGGCATAAGATG-1_2	KA2	5863	2450	KA2	AAN	5008	2427	8	8	10	PT	PCT
CATCGGGCATCGCCTT-1_2	KA2	6351	2040	KA2	AAN	4894	2025	2	2	3	PT	PST
CATCGGGGTTCTAAGC-1_2	KA2	7423	2715	KA2	AAN	5093	2642	11	11	7	PT	PST
CATCGTCGTTCCATTT-1_2	KA2	5832	2305	KA2	AAN	4971	2299	12	12	3	PT	PCT
CATGAGTCAGATTTCG-1_2	KA2	16636	4652	KA2	AAN	4658	2155	14	14	9	PT	PCT
CATGCAACATGACTTG-1_2	KA2	10777	3325	KA2	AAN	5277	2546	8	8	10	PT	PCT
CATGCGGAGTCCCAGC-1_2	KA2	7417	2948	KA2	AAN	5166	2866	6	6	10	PT	PCT
CATTCATGTCATGGCC-1_2	KA2	6056	2149	KA2	AAN	4887	2138	4	4	9	PT	PCT
CATTCCGCAGTGTACT-1_2	KA2	7722	3005	KA2	AAN	5229	2897	12	12	3	PT	PCT
CATTCTACAAGTGACG-1_2	KA2	3348	1369	KA2	AAN	3929	1369	0	0	5	PT	PT-S
CATTCTAGTAGGACTG-1_2	KA2	662	430	KA2	AAN	3207	818	10	10	4	PT	PT-S
CATTGAGCAGATCATC-1_2	KA2	10604	3578	KA2	AAN	5337	2817	12	12	7	PT	PCT
CATTGCCAGGGTTAAT-1_2	KA2	3109	1247	KA2	AAN	3873	1247	0	0	5	PT	PT-S
CATTGCCCAACCTATG-1_2	KA2	6258	1996	KA2	AAN	4892	1985	0	0	5	PT	PT-S
CATTTCAGTTGATGTC-1_2	KA2	23892	4376	KA2	AAN	4691	1679	12	12	7	PT	PCT
CCAAGCGAGCAAACAT-1_2	KA2	1325	750	KA2	AAN	3409	939	13	13	14	PT	PST
CCAATTTGTAAGACCG-1_2	KA2	3356	1501	KA2	AAN	3883	1501	5	5	4	PT	PT-S
CCACAAAGTAGCTTTG-1_2	KA2	1526	789	KA2	AAN	3646	891	5	5	4	PT	PT-S
CCACACTGTACAGAAT-1_2	KA2	527	382	KA2	AAN	3066	803	15	15	4	PT	PT-S
CCACCATAGGCCACCT-1_2	KA2	501	309	KA2	AAN	3208	779	5	5	4	PT	PT-S
CCACCATCACAACCGC-1_2	KA2	8753	3010	KA2	AAN	5351	2702	8	8	10	PT	PCT
CCACCATCACCGGCTA-1_2	KA2	644	481	KA2	AAN	3129	860	13	13	14	PT	PST
CCACCATGTTCACGAT-1_2	KA2	7049	2594	KA2	AAN	5027	2512	8	8	10	PT	PCT
CCACTTGTCGAGTCTA-1_2	KA2	25748	5341	KA2	AAN	4970	2309	3	3	7	PT	PST
CCATAAGTCCAATCCC-1_2	KA2	1721	844	KA2	AAN	3771	917	5	5	4	PT	PT-S
CCATCACTCCATACTT-1_2	KA2	4943	1568	KA2	AAN	4590	1568	0	0	5	PT	PT-S
CCATCACTCGCCACTT-1_2	KA2	4948	1995	KA2	AAN	4684	1995	1	1	3	PT	PCT
CCCATTGCAATCACGT-1_2	KA2	555	388	KA2	AAN	3020	803	15	15	4	PT	PT-S
CCCATTGTCCTGGGAC-1_2	KA2	851	493	KA2	AAN	3285	755	9	9	5	PT	PT-S
CCCGAAGAGGGCATGT-1_2	KA2	4738	2325	KA2	AAN	4610	2325	12	12	7	PT	PCT
CCCGGAACAATTAGGA-1_2	KA2	1068	528	KA2	AAN	3470	718	5	5	4	PT	PT-S
CCCGGAACATAAGCGG-1_2	KA2	3915	1768	KA2	AAN	4066	1768	1	1	3	PT	PCT
CCCGGAATCCGTGTGG-1_2	KA2	5746	2446	KA2	AAN	4965	2443	6	6	9	PT	PCT
CCCTAACGTCAGACTT-1_2	KA2	6280	2405	KA2	AAN	5055	2380	8	8	10	PT	PCT
CCCTCAACACGCGCTA-1_2	KA2	19753	4748	KA2	AAN	4810	2130	3	3	7	PT	PST
CCCTCAATCAGACCTA-1_2	KA2	10557	2992	KA2	AAN	5331	2361	1	1	3	PT	PCT
CCCTCTCAGCATTGAA-1_2	KA2	2492	1059	KA2	AAN	3727	1085	4	4	9	PT	PCT
CCCTGATGTTGCATGT-1_2	KA2	1104	609	KA2	AAN	3407	787	9	9	5	PT	PT-S
CCCTTAGTCGCAGTGC-1_2	KA2	4100	1718	KA2	AAN	4161	1718	16	16	4	PT	PT-S
CCGATCTAGACGCCAA-1_2	KA2	2938	1393	KA2	AAN	3777	1395	0	0	5	PT	PT-S
CCGATCTGTTAGTTCG-1_2	KA2	746	382	KA2	AAN	3388	768	13	13	14	PT	PST
CCGGTAGAGTCAATCC-1_2	KA2	7234	2977	KA2	AAN	5108	2919	6	6	10	PT	PCT
CCGGTGAGTACCCGAC-1_2	KA2	2421	1147	KA2	AAN	3718	1160	5	5	4	PT	PT-S
CCGTAGGAGGAGAGTA-1_2	KA2	1042	558	KA2	AAN	3254	866	17	17	14	PT	PCT
CCGTGAGAGGCCTTGC-1_2	KA2	4423	1810	KA2	AAN	4385	1807	17	17	14	PT	PCT
CCGTTCATCACGGTCG-1_2	KA2	751	457	KA2	AAN	3232	745	7	7	18	PT	PT-S
CCTAACCTCCTACCAC-1_2	KA2	10363	3134	KA2	AAN	5241	2511	4	4	9	PT	PCT
CCTAACCTCCTTACCG-1_2	KA2	15637	3684	KA2	AAN	4523	1565	12	12	3	PT	PCT
CCTATCGCAAGTAGTA-1_2	KA2	9112	2967	KA2	AAN	5314	2635	12	12	3	PT	PCT
CCTCAACTCTCTTAAC-1_2	KA2	596	433	KA2	AAN	3051	842	15	15	4	PT	PT-S
CCTCAGTAGTATTAGG-1_2	KA2	9812	3369	KA2	AAN	5402	2860	12	12	3	PT	PCT
CCTCAGTCACCTGCAG-1_2	KA2	17161	4336	KA2	AAN	4392	1889	2	2	14	PT	PST
CCTCAGTGTCAATCTG-1_2	KA2	2398	1068	KA2	AAN	3758	1083	5	5	4	PT	PT-S
CCTCATGTCTGAACGT-1_2	KA2	3892	1651	KA2	AAN	4043	1650	16	16	4	PT	PT-S
CCTCCAAGTCCTCCTA-1_2	KA2	14165	4088	KA2	AAN	4371	1934	12	12	5	PT	PCT
CCTCTCCGTCCAAGAG-1_2	KA2	6956	2847	KA2	AAN	5202	2795	1	1	3	PT	PCT
CCTGTTGGTAGGGAGG-1_2	KA2	2185	939	KA2	AAN	3805	962	5	5	4	PT	PT-S
CCTTCAGAGTACAACA-1_2	KA2	1541	770	KA2	AAN	3544	844	7	7	18	PT	PT-S
CGAAGGACAAGACGAC-1_2	KA2	7369	2248	KA2	AAN	4951	2201	0	0	18	PT	PT-S
CGAAGGACACGCGCTA-1_2	KA2	604	405	KA2	AAN	3179	779	10	10	4	PT	PT-S
CGAAGGACACTGCGAC-1_2	KA2	3759	1552	KA2	AAN	4032	1552	0	0	5	PT	PT-S
CGAAGTTAGTATGAGT-1_2	KA2	27820	4754	KA2	AAN	4787	1731	4	4	9	PT	PCT
CGAAGTTAGTTGGGAC-1_2	KA2	825	484	KA2	AAN	3306	754	7	7	18	PT	PT-S
CGAATTGCAGCGGATA-1_2	KA2	1627	872	KA2	AAN	3707	955	5	5	4	PT	PT-S
CGACAGCAGTCGGCAA-1_2	KA2	6484	2721	KA2	AAN	5151	2706	6	6	10	PT	PCT
CGACAGCGTTATCTTC-1_2	KA2	2052	1063	KA2	AAN	3896	1087	16	16	4	PT	PT-S
CGAGAAGAGGGAGTTC-1_2	KA2	6478	1823	KA2	AAN	4863	1813	5	5	5	PT	PT-S
CGAGAAGTCACAGAGG-1_2	KA2	19197	4766	KA2	AAN	4805	2265	14	14	9	PT	PCT
CGAGAAGTCACTCTTA-1_2	KA2	13548	3989	KA2	AAN	4433	1906	4	4	9	PT	PCT
CGAGAAGTCTTCCGTG-1_2	KA2	29346	5213	KA2	AAN	4844	1988	14	14	9	PT	PCT
CGAGGCTCAATTCTCT-1_2	KA2	32439	5691	KA2	AAN	4933	2042	14	14	9	PT	PCT
CGATCGGCAAAGGCGT-1_2	KA2	2056	991	KA2	AAN	3884	1019	7	7	18	PT	PT-S
CGATGCGAGCGTCAAG-1_2	KA2	2620	1308	KA2	AAN	3704	1310	0	0	18	PT	PT-S
CGATGCGCACAGTCGC-1_2	KA2	3840	1271	KA2	AAN	4103	1271	0	0	5	PT	PT-S
CGATGGCGTAGTCACT-1_2	KA2	6953	2786	KA2	AAN	5127	2745	12	12	3	PT	PCT
CGCAGGTAGAAGTATC-1_2	KA2	1320	760	KA2	AAN	3470	891	5	5	4	PT	PT-S
CGCAGGTAGAGAAGGT-1_2	KA2	985	621	KA2	AAN	3266	847	5	5	4	PT	PT-S
CGCAGGTCACGAAAGC-1_2	KA2	10224	2982	KA2	AAN	5172	2417	14	14	9	PT	PCT
CGCAGGTGTAGATCGG-1_2	KA2	2007	878	KA2	AAN	3969	903	0	0	5	PT	PT-S
CGCAGGTGTGTTCCAA-1_2	KA2	7145	2180	KA2	AAN	4939	2142	7	7	18	PT	PT-S
CGCATGGCAATTCTCT-1_2	KA2	30244	5016	KA2	AAN	4641	1611	14	14	9	PT	PCT
CGCATGGCATCCGGCA-1_2	KA2	14377	4177	KA2	AAN	4543	1971	12	12	3	PT	PCT
CGCATGGGTCGCACGT-1_2	KA2	6922	2061	KA2	AAN	4919	2041	0	0	5	PT	PT-S
CGCCATTGTAGGATAT-1_2	KA2	17991	4201	KA2	AAN	4706	1821	4	4	9	PT	PCT
CGCCATTGTGTATTCG-1_2	KA2	685	402	KA2	AAN	3294	789	9	9	5	PT	PT-S
CGCGTGAAGTTCCGGC-1_2	KA2	7324	2688	KA2	AAN	5089	2622	14	14	9	PT	PCT
CGCGTGACAACGATCT-1_2	KA2	4641	1571	KA2	AAN	4482	1571	4	4	9	PT	PCT
CGCGTGAGTTTCTATC-1_2	KA2	19335	4365	KA2	AAN	4672	1885	3	3	7	PT	PST
CGGAACCAGGTGCTTT-1_2	KA2	7772	2261	KA2	AAN	5023	2130	4	4	9	PT	PCT
CGGAACCTCCATAGAC-1_2	KA2	18509	4536	KA2	AAN	4786	2133	3	3	7	PT	PST
CGGAACCTCGAAGCCC-1_2	KA2	2499	910	KA2	AAN	3812	925	0	0	5	PT	PT-S
CGGACACAGGCTTAAA-1_2	KA2	9539	3387	KA2	AAN	5436	2974	12	12	3	PT	PCT
CGGACACGTGCAACAG-1_2	KA2	12521	3997	KA2	AAN	4857	2410	14	14	9	PT	PCT
CGGACACGTGTCATCA-1_2	KA2	11952	3379	KA2	AAN	5055	2237	4	4	9	PT	PCT
CGGAGAAAGAGAGCGG-1_2	KA2	28745	5473	KA2	AAN	4924	2276	14	14	9	PT	PCT
CGGAGAAAGTAGAGTT-1_2	KA2	13837	3580	KA2	AAN	4377	1631	3	3	7	PT	PST
CGGAGAAGTTCAAGTC-1_2	KA2	5034	1596	KA2	AAN	4641	1596	7	7	18	PT	PT-S
CGGCAGTAGTGTACCT-1_2	KA2	5891	2013	KA2	AAN	4859	2008	14	14	9	PT	PCT
CGGCAGTTCTAGACAC-1_2	KA2	1948	870	KA2	AAN	3874	900	16	16	4	PT	PT-S
CGGGCATAGCTGTGCC-1_2	KA2	945	662	KA2	AAN	3079	915	7	7	18	PT	PT-S
CGGGTGTCAAATCCCA-1_2	KA2	23644	4599	KA2	AAN	4808	1893	4	4	9	PT	PCT
CGGGTGTCAGGTTCAT-1_2	KA2	2527	979	KA2	AAN	3795	985	4	4	9	PT	PCT
CGTAAGTAGTTTGTCG-1_2	KA2	958	536	KA2	AAN	3242	772	15	15	4	PT	PT-S
CGTAAGTTCATGAGTC-1_2	KA2	9934	3303	KA2	AAN	5285	2728	14	14	9	PT	PCT
CGTAATGAGTCATACC-1_2	KA2	25654	4939	KA2	AAN	4795	1938	14	14	9	PT	PCT
CGTAATGTCACTTCTA-1_2	KA2	1127	685	KA2	AAN	3300	876	16	16	4	PT	PT-S
CGTAATGTCGTGAGAG-1_2	KA2	2894	1240	KA2	AAN	3795	1247	7	7	18	PT	PT-S
CGTAGTAAGGTACTGG-1_2	KA2	2039	814	KA2	AAN	3999	909	17	17	14	PT	PCT
CGTAGTACATGGCTAT-1_2	KA2	7733	2704	KA2	AAN	5168	2606	4	4	10	PT	PCT
CGTCAAAAGCTCACTA-1_2	KA2	1576	760	KA2	AAN	3633	902	13	13	14	PT	PST
CGTCAAAAGGCACTCC-1_2	KA2	931	499	KA2	AAN	3338	745	7	7	18	PT	PT-S
CGTCAAAAGGCTGTAG-1_2	KA2	606	358	KA2	AAN	3286	768	5	5	4	PT	PT-S
CGTCCATCATTATGCG-1_2	KA2	7935	2586	KA2	AAN	5062	2443	0	0	5	PT	PT-S
CGTGTCTGTATACAGA-1_2	KA2	4910	2265	KA2	AAN	4680	2265	12	12	3	PT	PCT
CGTTAGACAGAGGCAT-1_2	KA2	10339	3336	KA2	AAN	5284	2624	12	12	3	PT	PCT
CGTTGGGTCATGCATG-1_2	KA2	1076	458	KA2	AAN	3545	644	9	9	5	PT	PT-S
CTACATTGTCTGCATA-1_2	KA2	710	433	KA2	AAN	3267	761	5	5	4	PT	PT-S
CTACCCACAATGACCT-1_2	KA2	6174	1989	KA2	AAN	4875	1985	0	0	5	PT	PT-S
CTACCCATCTTTGCTA-1_2	KA2	15073	3700	KA2	AAN	4510	1836	11	11	7	PT	PST
CTACCTGGTTCAGGTT-1_2	KA2	938	532	KA2	AAN	3287	766	7	7	4	PT	PT-S
CTACCTGTCAAAGGTA-1_2	KA2	532	327	KA2	AAN	3187	780	5	5	4	PT	PT-S
CTACGGGAGTGAGGCT-1_2	KA2	1321	784	KA2	AAN	3412	910	15	15	4	PT	PT-S
CTACTATGTTCCACAA-1_2	KA2	31129	5375	KA2	AAN	4769	1903	14	14	9	PT	PCT
CTAGACATCGAGAGCA-1_2	KA2	15627	3838	KA2	AAN	4502	1684	4	4	9	PT	PCT
CTAGGTAAGGTTGGAC-1_2	KA2	585	339	KA2	AAN	3263	767	13	13	14	PT	PST
CTAGGTAGTCTAGTGT-1_2	KA2	2404	975	KA2	AAN	3828	988	5	5	5	PT	PT-S
CTATCCGCAGTTAGGG-1_2	KA2	681	439	KA2	AAN	3258	785	13	13	14	PT	PST
CTATCTATCAAAGCCT-1_2	KA2	27924	5231	KA2	AAN	4909	2063	14	14	9	PT	PCT
CTCAACCAGTCGAAGC-1_2	KA2	10812	2914	KA2	AAN	5029	2159	12	12	5	PT	PCT
CTCAACCCAGCCTATA-1_2	KA2	647	356	KA2	AAN	3390	756	10	10	4	PT	PT-S
CTCAACCCAGGGTTGA-1_2	KA2	31465	5805	KA2	AAN	5007	2246	4	4	9	PT	PCT
CTCAACCTCGGTGTTA-1_2	KA2	2062	1044	KA2	AAN	3922	1082	5	5	4	PT	PT-S
CTCAAGAGTATAGCTC-1_2	KA2	2697	1206	KA2	AAN	3787	1211	5	5	5	PT	PT-S
CTCAATTCAAGCTGTT-1_2	KA2	2176	1091	KA2	AAN	3732	1116	5	5	4	PT	PT-S
CTCACTGCAAGGACAC-1_2	KA2	2890	1496	KA2	AAN	3766	1496	2	2	3	PT	PST
CTCACTGCACATACTG-1_2	KA2	3016	1377	KA2	AAN	3700	1395	17	17	14	PT	PCT
CTCACTGGTTTGTGGT-1_2	KA2	9417	3212	KA2	AAN	5408	2830	8	8	10	PT	PCT
CTCAGAACAGTCGGTC-1_2	KA2	660	394	KA2	AAN	3238	813	13	13	14	PT	PST
CTCAGAACATACCACA-1_2	KA2	9719	3319	KA2	AAN	5392	2844	1	1	3	PT	PCT
CTCAGGGAGACGCAGT-1_2	KA2	1244	653	KA2	AAN	3504	770	10	10	4	PT	PT-S
CTCAGGGTCACTCGAA-1_2	KA2	8237	3119	KA2	AAN	5309	2924	8	8	10	PT	PCT
CTCATGCAGCGCCGTT-1_2	KA2	9982	3405	KA2	AAN	5321	2810	12	12	7	PT	PCT
CTCCAACGTCCTGTTC-1_2	KA2	1925	892	KA2	AAN	3889	931	4	4	9	PT	PCT
CTCCATGAGCCGCACT-1_2	KA2	15813	4024	KA2	AAN	4556	1801	12	12	7	PT	PCT
CTCCATGCAAATACGA-1_2	KA2	1843	1088	KA2	AAN	3724	1143	4	4	9	PT	PCT
CTCCCAAAGGACAACC-1_2	KA2	2679	825	KA2	AAN	3948	828	10	10	4	PT	PT-S
CTCCCTCGTAAGACCG-1_2	KA2	564	401	KA2	AAN	3086	786	7	7	18	PT	PT-S
CTCCGATGTGTACAGG-1_2	KA2	12130	3739	KA2	AAN	5109	2460	6	6	10	PT	PCT
CTCCGATTCCAAACCA-1_2	KA2	12844	3737	KA2	AAN	4747	1979	12	12	3	PT	PCT
CTCCTTTCAAACGTGG-1_2	KA2	2618	1220	KA2	AAN	3727	1233	7	7	9	PT	PT-S
CTCCTTTCAATAAGGT-1_2	KA2	727	441	KA2	AAN	3195	768	7	7	18	PT	PT-S
CTCCTTTGTATGCAAA-1_2	KA2	679	427	KA2	AAN	3265	767	7	7	4	PT	PT-S
CTCGAGGGTGGGTTGA-1_2	KA2	704	483	KA2	AAN	3242	832	13	13	14	PT	PST
CTCTCAGAGCTAGATA-1_2	KA2	11703	3721	KA2	AAN	5123	2619	3	3	7	PT	PST
CTCTCGACACTGTCCT-1_2	KA2	8474	3351	KA2	AAN	5305	3147	2	2	3	PT	PST
CTGAGCGAGGATCACG-1_2	KA2	740	409	KA2	AAN	3395	716	9	9	5	PT	PT-S
CTGAGCGGTGAATTAG-1_2	KA2	1164	692	KA2	AAN	3326	862	16	16	4	PT	PT-S
CTGAGGCGTTGCCAAT-1_2	KA2	6269	2707	KA2	AAN	5112	2684	6	6	10	PT	PCT
CTGATCCCAATTTCTC-1_2	KA2	5961	2462	KA2	AAN	5001	2441	6	6	10	PT	PCT
CTGATCCCACTGGCGT-1_2	KA2	2373	1024	KA2	AAN	3751	1029	7	7	18	PT	PT-S
CTGATCCGTCGAGATG-1_2	KA2	5388	1813	KA2	AAN	4725	1813	0	0	5	PT	PT-S
CTGATCCGTTGCTCAA-1_2	KA2	937	662	KA2	AAN	3154	912	15	15	4	PT	PT-S
CTGCAGGAGGAGCAAA-1_2	KA2	15653	3604	KA2	AAN	4526	1606	12	12	5	PT	PCT
CTGCAGGTCGAATCCA-1_2	KA2	8515	2441	KA2	AAN	5130	2253	4	4	9	PT	PCT
CTGCAGGTCGCAGTCG-1_2	KA2	10456	3414	KA2	AAN	5340	2725	6	6	10	PT	PCT
CTGCATCGTTCCCAAA-1_2	KA2	23465	4896	KA2	AAN	4734	1978	14	14	9	PT	PCT
CTGCCATAGACAACTA-1_2	KA2	2681	1577	KA2	AAN	3631	1582	5	5	18	PT	PT-S
CTGCTCACATGCGTGC-1_2	KA2	3894	1450	KA2	AAN	4098	1450	0	0	5	PT	PT-S
CTGGACGCATCTTTCA-1_2	KA2	923	546	KA2	AAN	3330	778	15	15	4	PT	PT-S
CTGGCAGTCAGGGTAG-1_2	KA2	3430	1545	KA2	AAN	3892	1545	16	16	4	PT	PT-S
CTGGTCTCAAATCCCA-1_2	KA2	4780	1846	KA2	AAN	4588	1845	17	17	14	PT	PCT
CTGGTCTTCTAACGGT-1_2	KA2	4045	1817	KA2	AAN	4147	1817	2	2	3	PT	PST
CTGTACCAGATGGCAC-1_2	KA2	21978	5135	KA2	AAN	4809	2260	14	14	9	PT	PCT
CTGTACCCAGAAGCTG-1_2	KA2	8788	3000	KA2	AAN	5353	2753	8	8	10	PT	PCT
CTGTACCCAGGCAATG-1_2	KA2	1146	727	KA2	AAN	3276	920	5	5	9	PT	PT-S
CTGTAGACAATCGTCA-1_2	KA2	1265	763	KA2	AAN	3388	897	5	5	4	PT	PT-S
CTGTAGAGTAAGCGGT-1_2	KA2	21362	5144	KA2	AAN	4744	2244	3	3	7	PT	PST
CTGTAGATCCTGGGTG-1_2	KA2	4949	2191	KA2	AAN	4683	2190	6	6	10	PT	PCT
CTGTCGTTCGTCCATC-1_2	KA2	2646	1058	KA2	AAN	3837	1064	0	0	5	PT	PT-S
CTGTGGGCAAGAAATC-1_2	KA2	578	417	KA2	AAN	3073	821	7	7	18	PT	PT-S
CTTCCGAAGCTCTATG-1_2	KA2	30237	5581	KA2	AAN	4779	1973	14	14	9	PT	PCT
CTTCCTTCACCACATA-1_2	KA2	21112	4391	KA2	AAN	5010	2026	11	11	7	PT	PST
CTTCCTTTCTCAGAAC-1_2	KA2	11900	3716	KA2	AAN	5189	2527	6	6	10	PT	PCT
CTTCTAAGTATTTCGG-1_2	KA2	6536	2322	KA2	AAN	5026	2302	1	1	3	PT	PCT
CTTCTCTAGTCAATCC-1_2	KA2	24509	5175	KA2	AAN	4960	2301	3	3	7	PT	PST
CTTCTCTTCGGCTGAC-1_2	KA2	2120	1024	KA2	AAN	3722	1085	13	13	14	PT	PST
CTTGAGACACGCAAAG-1_2	KA2	17321	4409	KA2	AAN	4571	1958	14	14	9	PT	PCT
CTTGAGAGTACCTAGT-1_2	KA2	10255	3329	KA2	AAN	5318	2694	12	12	7	PT	PCT
CTTGAGATCGACGATT-1_2	KA2	6132	2486	KA2	AAN	5018	2473	12	12	3	PT	PCT
GAAACCTAGATACATG-1_2	KA2	21995	4567	KA2	AAN	4760	1913	4	4	9	PT	PCT
GAAACCTAGGCCTAAG-1_2	KA2	19256	4098	KA2	AAN	4779	1733	4	4	9	PT	PCT
GAAACCTTCTACACAG-1_2	KA2	15367	4237	KA2	AAN	4611	1958	14	14	9	PT	PCT
GAAACCTTCTGTTCAT-1_2	KA2	1776	939	KA2	AAN	3746	993	4	4	9	PT	PCT
GAACACTAGGATGTTA-1_2	KA2	12202	3662	KA2	AAN	5006	2357	12	12	7	PT	PCT
GAACACTTCTGCCTCA-1_2	KA2	17984	4410	KA2	AAN	4755	2121	11	11	7	PT	PST
GAACGTTCATATCGGT-1_2	KA2	36700	5769	KA2	AAN	4805	1834	14	14	9	PT	PCT
GAACGTTTCTGTCCCA-1_2	KA2	923	485	KA2	AAN	3388	742	5	5	4	PT	PT-S
GAACTGTCACGCGCTA-1_2	KA2	1734	961	KA2	AAN	3698	1013	4	4	9	PT	PCT
GAAGAATAGACGCCAA-1_2	KA2	8269	2397	KA2	AAN	5106	2242	4	4	9	PT	PCT
GAAGAATAGGATATGT-1_2	KA2	2844	1229	KA2	AAN	3827	1230	5	5	4	PT	PT-S
GAAGAATGTCCTATAG-1_2	KA2	1814	864	KA2	AAN	3812	910	4	4	9	PT	PCT
GAAGCCCAGCGAGTCA-1_2	KA2	16179	4191	KA2	AAN	4537	1837	14	14	9	PT	PCT
GAAGGACCATGTGTCA-1_2	KA2	9563	3359	KA2	AAN	5400	2948	12	12	7	PT	PCT
GAAGTAAAGTAGCTCT-1_2	KA2	1546	693	KA2	AAN	3687	802	13	13	14	PT	PST
GAAGTAATCCATCTGC-1_2	KA2	1571	799	KA2	AAN	3663	888	5	5	4	PT	PT-S
GAAGTAATCGAACACT-1_2	KA2	15623	4287	KA2	AAN	4615	2007	4	4	9	PT	PCT
GAATAGAAGGTCCGAA-1_2	KA2	9965	3378	KA2	AAN	5207	2741	8	8	3	PT	PCT
GAATAGATCGTTTACT-1_2	KA2	2099	918	KA2	AAN	3889	939	9	9	5	PT	PT-S
GAATCACTCGGAGATG-1_2	KA2	8538	3089	KA2	AAN	5368	2874	6	6	10	PT	PCT
GACACGCAGTACTGTC-1_2	KA2	1201	788	KA2	AAN	3326	955	10	10	4	PT	PT-S
GACATCAAGGACTATA-1_2	KA2	24088	5432	KA2	AAN	4856	2443	12	12	7	PT	PCT
GACATCAGTCCCACGA-1_2	KA2	14024	4017	KA2	AAN	4464	1888	14	14	9	PT	PCT
GACCAATGTAACCAGG-1_2	KA2	4841	1814	KA2	AAN	4584	1814	0	0	5	PT	PT-S
GACCAATGTTACAGCT-1_2	KA2	2137	917	KA2	AAN	3814	944	4	4	9	PT	PCT
GACCCTTCAGCTACAT-1_2	KA2	13406	4004	KA2	AAN	4642	1987	8	8	10	PT	PCT
GACCCTTGTGCTTATG-1_2	KA2	565	407	KA2	AAN	3064	830	10	10	4	PT	PT-S
GACGTTAGTGGTCTTA-1_2	KA2	20545	4570	KA2	AAN	4643	1886	14	14	9	PT	PCT
GACGTTATCATTTGGG-1_2	KA2	1427	706	KA2	AAN	3644	814	9	9	5	PT	PT-S
GACTATGGTACTTCCC-1_2	KA2	6523	2259	KA2	AAN	4971	2242	0	0	5	PT	PT-S
GACTCTCTCCGTGGGT-1_2	KA2	2229	995	KA2	AAN	3774	1039	5	5	4	PT	PT-S
GACTGATGTTCAAACC-1_2	KA2	5078	1894	KA2	AAN	4682	1894	4	4	9	PT	PCT
GAGACTTTCAATGCAC-1_2	KA2	15218	4145	KA2	AAN	4603	1866	8	8	10	PT	PCT
GAGAGGTAGAGACAAG-1_2	KA2	7762	2505	KA2	AAN	5068	2437	5	5	5	PT	PT-S
GAGAGGTCATTCTTCA-1_2	KA2	15466	4231	KA2	AAN	4546	1942	3	3	7	PT	PST
GAGATGGCAACGTATC-1_2	KA2	27897	5783	KA2	AAN	4955	2490	3	3	7	PT	PST
GAGCCTGCAGGCGAAT-1_2	KA2	15944	3629	KA2	AAN	4480	1599	14	14	9	PT	PCT
GAGCTGCAGAATCCCT-1_2	KA2	12589	3916	KA2	AAN	4701	2186	1	1	3	PT	PCT
GAGCTGCAGACGCAGT-1_2	KA2	21565	5036	KA2	AAN	4597	2071	1	1	3	PT	PCT
GAGGCAACACAGACGA-1_2	KA2	4313	1774	KA2	AAN	4313	1774	4	4	9	PT	PCT
GAGGCCTCACGGGCTT-1_2	KA2	1077	636	KA2	AAN	3356	866	5	5	4	PT	PT-S
GAGGGATTCCTCTTTC-1_2	KA2	19574	4714	KA2	AAN	4870	2199	4	4	9	PT	PCT
GAGGGTAAGGCTCAAG-1_2	KA2	4407	1573	KA2	AAN	4386	1573	0	0	5	PT	PT-S
GAGGGTAAGTCAGCCC-1_2	KA2	4474	1875	KA2	AAN	4423	1873	8	8	10	PT	PCT
GAGGGTATCGAGAAAT-1_2	KA2	1135	647	KA2	AAN	3346	847	7	7	18	PT	PT-S
GAGTGAGAGGTGCGAT-1_2	KA2	889	496	KA2	AAN	3367	757	7	7	18	PT	PT-S
GAGTGAGGTCAAATCC-1_2	KA2	5998	2320	KA2	AAN	4937	2301	12	12	3	PT	PCT
GAGTGTTTCACTTCTA-1_2	KA2	5292	1732	KA2	AAN	4755	1731	17	17	14	PT	PCT
GAGTTACAGCATATGA-1_2	KA2	529	393	KA2	AAN	3014	816	7	7	18	PT	PT-S
GAGTTACCACCGTACG-1_2	KA2	14875	3505	KA2	AAN	4559	1563	11	11	7	PT	PST
GAGTTACGTTACCCAA-1_2	KA2	21656	4511	KA2	AAN	4595	1782	12	12	5	PT	PCT
GAGTTTGCATCGATAC-1_2	KA2	599	344	KA2	AAN	3307	747	9	9	4	PT	PT-S
GAGTTTGGTTGAGTCT-1_2	KA2	12834	2907	KA2	AAN	4616	1494	4	4	9	PT	PCT
GATAGCTAGGATACGC-1_2	KA2	11365	3614	KA2	AAN	5315	2645	6	6	10	PT	PCT
GATAGCTGTCAACCTA-1_2	KA2	1599	858	KA2	AAN	3632	944	5	5	4	PT	PT-S
GATCAGTCACTTGTCC-1_2	KA2	902	520	KA2	AAN	3294	843	13	13	14	PT	PST
GATCAGTGTCGTGGTC-1_2	KA2	2334	901	KA2	AAN	3839	916	0	0	5	PT	PT-S
GATCAGTTCGGTGTAT-1_2	KA2	11912	3574	KA2	AAN	5145	2438	14	14	9	PT	PCT
GATCATGGTTCACCGG-1_2	KA2	2027	906	KA2	AAN	3918	940	0	0	5	PT	PT-S
GATCCCTCAATGCAGG-1_2	KA2	10965	3547	KA2	AAN	5384	2705	6	6	10	PT	PCT
GATGAGGCACACTGGC-1_2	KA2	34534	5802	KA2	AAN	4705	1911	14	14	9	PT	PCT
GATGATCAGCGTATGG-1_2	KA2	8370	3074	KA2	AAN	5269	2875	6	6	10	PT	PCT
GATGATCTCGTGCATA-1_2	KA2	7248	2381	KA2	AAN	5000	2316	4	4	9	PT	PCT
GATGTTGCAAGTGGCA-1_2	KA2	13913	4481	KA2	AAN	4336	2025	6	6	10	PT	PCT
GATGTTGCACCTGATA-1_2	KA2	3527	1655	KA2	AAN	3924	1655	9	9	3	PT	PT-S
GATTTCTCATAATCCG-1_2	KA2	2097	873	KA2	AAN	3851	898	4	4	9	PT	PCT
GATTTCTTCCTGTACC-1_2	KA2	2447	1234	KA2	AAN	3693	1248	5	5	4	PT	PT-S
GCACATAGTCTATGAC-1_2	KA2	1043	745	KA2	AAN	3075	969	10	10	4	PT	PT-S
GCACTAAAGTTAGTAG-1_2	KA2	560	401	KA2	AAN	2998	840	7	7	18	PT	PT-S
GCACTAACAATTGGTC-1_2	KA2	25418	5049	KA2	AAN	4799	2000	14	14	9	PT	PCT
GCAGCCAGTATCGTAC-1_2	KA2	1120	727	KA2	AAN	3165	947	7	7	18	PT	PT-S
GCAGCCATCAACCCGG-1_2	KA2	6531	2497	KA2	AAN	5012	2485	11	11	7	PT	PST
GCAGCTGCAGAAATTG-1_2	KA2	3222	1225	KA2	AAN	3830	1224	17	17	14	PT	PCT
GCAGGCTAGCCGAACA-1_2	KA2	9175	2641	KA2	AAN	5159	2306	4	4	9	PT	PCT
GCAGGCTAGTATTAGG-1_2	KA2	1841	830	KA2	AAN	3850	882	5	5	5	PT	PT-S
GCAGTTACAATCCAGT-1_2	KA2	28052	4952	KA2	AAN	4864	1899	12	12	7	PT	PCT
GCATCGGCACCAGCTG-1_2	KA2	697	462	KA2	AAN	3169	800	7	7	18	PT	PT-S
GCATCGGTCATGCAGT-1_2	KA2	1369	657	KA2	AAN	3570	789	5	5	4	PT	PT-S
GCATGATTCAGCTGTA-1_2	KA2	6631	2696	KA2	AAN	5160	2670	8	8	10	PT	PCT
GCATGATTCGTCTAAG-1_2	KA2	15595	4332	KA2	AAN	4651	2068	4	4	9	PT	PCT
GCATTAGTCGCGTGCA-1_2	KA2	9199	2439	KA2	AAN	5077	2127	0	0	5	PT	PT-S
GCCAGCACAACAGCTT-1_2	KA2	1987	920	KA2	AAN	3922	944	0	0	5	PT	PT-S
GCCAGGTAGCATGGGT-1_2	KA2	3753	1429	KA2	AAN	4041	1429	4	4	9	PT	PCT
GCCAGGTAGCGCTGAA-1_2	KA2	2410	1043	KA2	AAN	3750	1056	5	5	4	PT	PT-S
GCCATGGGTAGTCGGA-1_2	KA2	4459	1934	KA2	AAN	4415	1934	8	8	10	PT	PCT
GCCATTCCATACTTTC-1_2	KA2	605	408	KA2	AAN	3073	812	7	7	18	PT	PT-S
GCCATTCTCCAGGACC-1_2	KA2	2963	1380	KA2	AAN	3810	1380	7	7	18	PT	PT-S
GCCCAGACAAGACGAC-1_2	KA2	2688	1275	KA2	AAN	3726	1281	16	16	4	PT	PT-S
GCCCGAAGTTGCATTG-1_2	KA2	6517	2499	KA2	AAN	5101	2469	8	8	10	PT	PCT
GCCGATGCAAGAGGCT-1_2	KA2	2730	1501	KA2	AAN	3621	1530	8	8	10	PT	PCT
GCCGATGCACTGAGGA-1_2	KA2	4485	1902	KA2	AAN	4428	1902	17	17	14	PT	PCT
GCCGATGTCATGGATC-1_2	KA2	18838	4048	KA2	AAN	4381	1568	5	5	4	PT	PT-S
GCCGTGACACCGTCGA-1_2	KA2	1562	810	KA2	AAN	3647	881	5	5	4	PT	PT-S
GCCTGTTAGACGACGT-1_2	KA2	11742	3545	KA2	AAN	5200	2465	4	4	9	PT	PCT
GCCTGTTGTGGCTTAT-1_2	KA2	5808	1868	KA2	AAN	4822	1867	0	0	5	PT	PT-S
GCCTGTTTCTCTCTTC-1_2	KA2	6700	2402	KA2	AAN	4982	2390	11	11	7	PT	PST
GCGATCGTCCACTAGA-1_2	KA2	8178	3150	KA2	AAN	5304	2967	6	6	10	PT	PCT
GCGATCGTCGACCCAG-1_2	KA2	1197	680	KA2	AAN	3319	849	16	16	4	PT	PT-S
GCGGAAAGTCCTGGGT-1_2	KA2	10073	3111	KA2	AAN	5159	2513	3	3	7	PT	PST
GCGGATCAGGTCATCT-1_2	KA2	4042	1563	KA2	AAN	4145	1562	4	4	5	PT	PCT
GCGGATCTCTAAGCGT-1_2	KA2	1626	686	KA2	AAN	3759	749	9	9	5	PT	PT-S
GCGTTTCAGGTAGGCT-1_2	KA2	697	411	KA2	AAN	3221	778	13	13	14	PT	PST
GCTACAACAGTTGAAA-1_2	KA2	9472	3359	KA2	AAN	5425	2943	6	6	10	PT	PCT
GCTACCTAGGTTCACT-1_2	KA2	8905	2679	KA2	AAN	5193	2426	11	11	7	PT	PST
GCTACCTCACCTGATA-1_2	KA2	632	416	KA2	AAN	3129	786	7	7	18	PT	PT-S
GCTACCTCATCCGGTG-1_2	KA2	27968	5245	KA2	AAN	5112	2172	11	11	7	PT	PST
GCTGAATAGAGTCTGG-1_2	KA2	522	383	KA2	AAN	3109	805	10	10	4	PT	PT-S
GCTGCAGCATACTTTC-1_2	KA2	11230	3388	KA2	AAN	5184	2542	14	14	9	PT	PCT
GCTGGGTCACAGCCTG-1_2	KA2	14808	3753	KA2	AAN	4462	1632	4	4	9	PT	PCT
GCTTCACGTCTGTGGC-1_2	KA2	5635	1896	KA2	AAN	4870	1885	17	17	14	PT	PCT
GCTTCACGTGCCTTCT-1_2	KA2	1707	846	KA2	AAN	3680	900	7	7	4	PT	PT-S
GCTTCACTCACCCATC-1_2	KA2	974	644	KA2	AAN	3160	908	5	5	4	PT	PT-S
GCTTGGGGTGAATAAC-1_2	KA2	3439	1294	KA2	AAN	3939	1294	7	7	18	PT	PT-S
GCTTGGGGTTTCAGAC-1_2	KA2	4689	1813	KA2	AAN	4535	1812	15	15	4	PT	PT-S
GGAACCCGTCATCAGT-1_2	KA2	3875	1370	KA2	AAN	4114	1370	0	0	5	PT	PT-S
GGAAGTGTCGTACACA-1_2	KA2	5542	2531	KA2	AAN	4997	2526	13	13	14	PT	PST
GGAATCTGTTCAAGTC-1_2	KA2	797	511	KA2	AAN	3261	782	15	15	4	PT	PT-S
GGAATGGGTCGTATTG-1_2	KA2	16917	4494	KA2	AAN	4610	2016	14	14	9	PT	PCT
GGACGTCCAGCGTACC-1_2	KA2	6959	2571	KA2	AAN	5100	2510	6	6	10	PT	PCT
GGAGCAACAGTAACGG-1_2	KA2	3094	1269	KA2	AAN	3844	1269	5	5	5	PT	PT-S
GGAGCAAGTAGTTACC-1_2	KA2	6064	2306	KA2	AAN	4960	2297	12	12	3	PT	PCT
GGAGCAATCTTAAGGC-1_2	KA2	525	366	KA2	AAN	3118	779	15	15	4	PT	PT-S
GGAGGATCATCGCTAA-1_2	KA2	1954	921	KA2	AAN	3879	1023	17	17	14	PT	PCT
GGAGGATGTGAGTAAT-1_2	KA2	9035	2843	KA2	AAN	5249	2524	12	12	3	PT	PCT
GGAGGATGTTTGCAGT-1_2	KA2	13538	2911	KA2	AAN	4395	1322	14	14	9	PT	PCT
GGAGGATTCACGGGCT-1_2	KA2	19634	4297	KA2	AAN	4747	1805	4	4	9	PT	PCT
GGATGTTAGCTGGCCT-1_2	KA2	7815	2608	KA2	AAN	5114	2461	1	1	3	PT	PCT
GGCACGTAGTATGAGT-1_2	KA2	1627	921	KA2	AAN	3623	986	7	7	18	PT	PT-S
GGCACGTGTCAAAGAT-1_2	KA2	620	440	KA2	AAN	3086	810	7	7	18	PT	PT-S
GGCACGTTCCTTATGT-1_2	KA2	12543	3798	KA2	AAN	4793	2200	14	14	9	PT	PCT
GGCAGTCCAGAGTTCT-1_2	KA2	3321	1215	KA2	AAN	3916	1215	11	11	7	PT	PST
GGCAGTCCAGTTCTAG-1_2	KA2	659	440	KA2	AAN	3198	839	7	7	18	PT	PT-S
GGCGTCAGTTGCATGT-1_2	KA2	1349	640	KA2	AAN	3506	790	0	0	5	PT	PT-S
GGCTGTGCACGCTTAA-1_2	KA2	1114	726	KA2	AAN	3235	923	16	16	4	PT	PT-S
GGCTGTGGTGGTTCTA-1_2	KA2	5697	2310	KA2	AAN	4908	2304	14	14	10	PT	PCT
GGCTTTCAGACATCCT-1_2	KA2	1177	658	KA2	AAN	3391	808	15	15	4	PT	PT-S
GGCTTTCAGGTAATCA-1_2	KA2	12397	3804	KA2	AAN	4682	2178	2	2	3	PT	PST
GGCTTTCCAATCTAGC-1_2	KA2	7688	2570	KA2	AAN	5068	2500	16	16	4	PT	PT-S
GGGAAGTGTGAAGCGT-1_2	KA2	26573	5050	KA2	AAN	4797	1923	14	14	9	PT	PCT
GGGAAGTGTTCAAGGG-1_2	KA2	9943	3128	KA2	AAN	5177	2574	14	14	9	PT	PCT
GGGACAAGTCGTTGGC-1_2	KA2	978	649	KA2	AAN	3153	889	7	7	5	PT	PT-S
GGGACCTGTTCGAACT-1_2	KA2	4606	1736	KA2	AAN	4499	1736	12	12	5	PT	PCT
GGGACCTTCCGCATAA-1_2	KA2	1039	598	KA2	AAN	3342	821	5	5	5	PT	PT-S
GGGACTCAGACATCCT-1_2	KA2	613	351	KA2	AAN	3345	757	9	9	4	PT	PT-S
GGGACTCCACCGGAAA-1_2	KA2	654	403	KA2	AAN	3308	723	10	10	4	PT	PT-S
GGGAGATAGAGGGTAA-1_2	KA2	4485	1679	KA2	AAN	4431	1679	5	5	9	PT	PT-S
GGGAGATGTTGTCTAG-1_2	KA2	6085	2649	KA2	AAN	5051	2643	6	6	10	PT	PCT
GGGAGTAAGTCTACCA-1_2	KA2	6020	2558	KA2	AAN	5037	2543	6	6	10	PT	PCT
GGGAGTAAGTTGAAGT-1_2	KA2	818	497	KA2	AAN	3254	804	5	5	4	PT	PT-S
GGGAGTAGTTACGGAG-1_2	KA2	657	420	KA2	AAN	3183	742	7	7	4	PT	PT-S
GGGATCCGTATGATCC-1_2	KA2	1276	703	KA2	AAN	3471	862	5	5	4	PT	PT-S
GGGATGACAAGGTCAG-1_2	KA2	1904	903	KA2	AAN	3867	932	0	0	5	PT	PT-S
GGGATGATCCGAGATT-1_2	KA2	7264	2881	KA2	AAN	5099	2804	14	14	9	PT	PCT
GGGCCATTCCACTGGG-1_2	KA2	12019	3586	KA2	AAN	5121	2459	4	4	9	PT	PCT
GGGCGTTCACCTGAAT-1_2	KA2	2186	1070	KA2	AAN	3736	1090	0	0	18	PT	PT-S
GGGCGTTCATTGAGCT-1_2	KA2	3299	1297	KA2	AAN	3884	1297	17	17	14	PT	PCT
GGGCTACGTCAACGCC-1_2	KA2	11188	3633	KA2	AAN	5308	2723	12	12	3	PT	PCT
GGGCTCAGTTCTCGCT-1_2	KA2	9291	3180	KA2	AAN	5339	2781	12	12	3	PT	PCT
GGGTAGAAGAGTGTGC-1_2	KA2	587	425	KA2	AAN	3093	822	10	10	18	PT	PT-S
GGGTAGATCACATTGG-1_2	KA2	16357	4180	KA2	AAN	4594	1886	12	12	7	PT	PCT
GGGTGAAGTACTAACC-1_2	KA2	1119	717	KA2	AAN	3314	896	9	9	5	PT	PT-S
GGGTGTCAGGTGGCTA-1_2	KA2	10434	3299	KA2	AAN	5295	2651	4	4	9	PT	PCT
GGTAACTCACGACAGA-1_2	KA2	1172	702	KA2	AAN	3314	896	7	7	18	PT	PT-S
GGTAATCTCACTGGTA-1_2	KA2	510	359	KA2	AAN	3041	780	10	10	18	PT	PT-S
GGTCACGGTATCCTTT-1_2	KA2	14508	3783	KA2	AAN	4292	1666	7	7	18	PT	PT-S
GGTCACGTCTACAGGT-1_2	KA2	2180	895	KA2	AAN	3733	987	13	13	14	PT	PST
GGTGAAGAGGTAAGTT-1_2	KA2	7794	2913	KA2	AAN	5205	2794	6	6	10	PT	PCT
GGTGAAGGTCCCTAAA-1_2	KA2	3553	1224	KA2	AAN	4029	1224	5	5	5	PT	PT-S
GGTGATTAGAGTCTTC-1_2	KA2	4027	1497	KA2	AAN	4150	1497	5	5	4	PT	PT-S
GGTGATTAGGTTCTAC-1_2	KA2	1521	824	KA2	AAN	3612	958	2	2	3	PT	PST
GGTGATTCACCTGCTT-1_2	KA2	13685	2903	KA2	AAN	4656	1517	7	7	18	PT	PT-S
GGTGTCGAGGGTCACA-1_2	KA2	32194	5608	KA2	AAN	4814	1971	14	14	9	PT	PCT
GGTTCTCAGCTTGTGT-1_2	KA2	19738	4348	KA2	AAN	4590	1818	14	14	9	PT	PCT
GGTTCTCCAGTTAGAA-1_2	KA2	522	309	KA2	AAN	3228	746	9	9	4	PT	PT-S
GGTTCTCGTACTAACC-1_2	KA2	8662	3299	KA2	AAN	5416	3021	6	6	10	PT	PCT
GGTTCTCTCGATACGT-1_2	KA2	1262	588	KA2	AAN	3496	825	2	2	14	PT	PST
GTAATCGCAGACGCTC-1_2	KA2	960	516	KA2	AAN	3405	767	5	5	4	PT	PT-S
GTAATCGTCATATGGC-1_2	KA2	9637	3164	KA2	AAN	5330	2702	12	12	3	PT	PCT
GTAATGCTCAACCCGG-1_2	KA2	3817	1427	KA2	AAN	4076	1425	0	0	5	PT	PT-S
GTACAACCACAACGAG-1_2	KA2	1383	1002	KA2	AAN	3280	1152	16	16	4	PT	PT-S
GTACAGTGTACGACTT-1_2	KA2	2009	1027	KA2	AAN	3986	1063	9	9	5	PT	PT-S
GTAGAAACAAGGATGC-1_2	KA2	9719	3440	KA2	AAN	5343	2983	3	3	7	PT	PST
GTAGATCAGCTAAATG-1_2	KA2	7338	2707	KA2	AAN	5092	2629	8	8	10	PT	PCT
GTAGGAGTCTACTGAG-1_2	KA2	27400	5305	KA2	AAN	4929	2107	4	4	9	PT	PCT
GTAGGTTTCGAATCCA-1_2	KA2	741	481	KA2	AAN	3292	779	10	10	5	PT	PT-S
GTAGTACAGACAACAT-1_2	KA2	1022	637	KA2	AAN	3177	867	7	7	18	PT	PT-S
GTAGTACCAAGAGGTC-1_2	KA2	14806	4526	KA2	AAN	4486	2165	14	14	9	PT	PCT
GTAGTACTCCCGAATA-1_2	KA2	8829	3117	KA2	AAN	5364	2838	12	12	3	PT	PCT
GTATTTCTCGTTGTAG-1_2	KA2	522	344	KA2	AAN	3077	771	15	15	4	PT	PT-S
GTCAAACCAGATAAAC-1_2	KA2	13424	3722	KA2	AAN	4348	1681	14	14	9	PT	PCT
GTCAAGTGTGACTCTA-1_2	KA2	1598	858	KA2	AAN	3683	938	9	9	5	PT	PT-S
GTCACGGCAGCGGATA-1_2	KA2	1169	636	KA2	AAN	3475	819	5	5	4	PT	PT-S
GTCACTCAGCCATGCC-1_2	KA2	15082	3800	KA2	AAN	4491	1666	12	12	3	PT	PCT
GTCAGCGCACATCATG-1_2	KA2	3052	1565	KA2	AAN	3746	1566	15	15	4	PT	PT-S
GTCATCCGTAACTAAG-1_2	KA2	726	490	KA2	AAN	3287	779	7	7	4	PT	PT-S
GTCATTTGTGTTGACT-1_2	KA2	2680	1044	KA2	AAN	3807	1052	7	7	18	PT	PT-S
GTCATTTTCCACGGGT-1_2	KA2	788	471	KA2	AAN	3197	765	7	7	18	PT	PT-S
GTCATTTTCCGCACTT-1_2	KA2	17956	4409	KA2	AAN	4669	1998	14	14	9	PT	PCT
GTCCACTAGATAGCAT-1_2	KA2	7696	2957	KA2	AAN	5202	2844	12	12	3	PT	PCT
GTCCCATCATCCTATT-1_2	KA2	6874	2224	KA2	AAN	4938	2200	12	12	5	PT	PCT
GTCGAATGTTGACGGA-1_2	KA2	3739	1899	KA2	AAN	3949	1898	13	13	14	PT	PST
GTCGCGACAACACACT-1_2	KA2	5293	2052	KA2	AAN	4746	2051	14	14	9	PT	PCT
GTCGCGAGTGCTAGCC-1_2	KA2	12260	3611	KA2	AAN	4884	2272	3	3	7	PT	PST
GTCGTAAAGCGACCCT-1_2	KA2	14057	3513	KA2	AAN	4350	1518	14	14	9	PT	PCT
GTCGTAAAGTCGCCCA-1_2	KA2	841	505	KA2	AAN	3259	770	15	15	4	PT	PT-S
GTCGTAAGTCTACATG-1_2	KA2	896	452	KA2	AAN	3405	708	9	9	5	PT	PT-S
GTCGTAATCTATCGGA-1_2	KA2	2849	1528	KA2	AAN	3710	1535	6	6	10	PT	PCT
GTCGTTCGTTTATGCG-1_2	KA2	4186	1909	KA2	AAN	4221	1909	8	8	10	PT	PCT
GTCTAGACAGTACTAC-1_2	KA2	17956	4051	KA2	AAN	4592	1666	14	14	9	PT	PCT
GTCTCACCAGCGGTTC-1_2	KA2	702	484	KA2	AAN	3090	861	7	7	18	PT	PT-S
GTCTCACGTAGCTTAC-1_2	KA2	12995	3701	KA2	AAN	4723	1894	6	6	10	PT	PCT
GTCTCACGTCTACGTA-1_2	KA2	1508	760	KA2	AAN	3671	854	0	0	5	PT	PT-S
GTCTCACGTTCGGACC-1_2	KA2	12969	4083	KA2	AAN	4518	2138	3	3	7	PT	PST
GTCTGTCCAGGCTCTG-1_2	KA2	29531	5181	KA2	AAN	4874	1946	12	12	7	PT	PCT
GTCTGTCGTCAGCTTA-1_2	KA2	9941	2971	KA2	AAN	5230	2465	12	12	7	PT	PCT
GTCTTTAAGGTTTGAA-1_2	KA2	8258	2775	KA2	AAN	5234	2575	6	6	10	PT	PCT
GTCTTTACACGACGTC-1_2	KA2	1372	700	KA2	AAN	3541	824	0	0	4	PT	PT-S
GTCTTTAGTCGAAACG-1_2	KA2	7464	2724	KA2	AAN	5126	2642	8	8	10	PT	PCT
GTCTTTATCAAACCTG-1_2	KA2	4481	1758	KA2	AAN	4435	1758	4	4	9	PT	PCT
GTCTTTATCTATTGTC-1_2	KA2	24680	4459	KA2	AAN	4855	1770	4	4	9	PT	PCT
GTGAGTTGTTAAACCC-1_2	KA2	6299	2476	KA2	AAN	5059	2463	12	12	3	PT	PCT
GTGATGTCAGTTTGGT-1_2	KA2	677	386	KA2	AAN	3215	726	7	7	18	PT	PT-S
GTGCAGCTCGGTCTAA-1_2	KA2	511	337	KA2	AAN	3171	760	9	9	4	PT	PT-S
GTGCTTCAGCTGCCTG-1_2	KA2	14754	4114	KA2	AAN	4454	1866	3	3	7	PT	PST
GTGCTTCGTCTAGTGT-1_2	KA2	1477	851	KA2	AAN	3577	936	5	5	4	PT	PT-S
GTGGGAAAGACCCGCT-1_2	KA2	5531	2112	KA2	AAN	4856	2109	17	17	14	PT	PCT
GTGGTTAAGACCAACG-1_2	KA2	2289	841	KA2	AAN	3863	851	15	15	4	PT	PT-S
GTGTCCTCAGACCAGA-1_2	KA2	1512	790	KA2	AAN	3625	866	0	0	5	PT	PT-S
GTGTGATGTATTGACC-1_2	KA2	801	485	KA2	AAN	3358	745	10	10	4	PT	PT-S
GTGTTAGTCGCTCTCA-1_2	KA2	4942	1654	KA2	AAN	4596	1654	5	5	4	PT	PT-S
GTTACAGAGGTTCCAT-1_2	KA2	8964	3192	KA2	AAN	5406	2915	12	12	3	PT	PCT
GTTACCCCAAACCGGA-1_2	KA2	4088	1981	KA2	AAN	4142	1981	8	8	10	PT	PCT
GTTAGTGTCGCTTACC-1_2	KA2	12584	3530	KA2	AAN	4655	1948	14	14	9	PT	PCT
GTTATGGCAAGTGTCT-1_2	KA2	518	373	KA2	AAN	3000	812	7	7	18	PT	PT-S
GTTCATTTCGCCTATC-1_2	KA2	5747	2186	KA2	AAN	4883	2183	14	14	9	PT	PCT
GTTCCGTCATCATGAC-1_2	KA2	2816	1152	KA2	AAN	3818	1155	0	0	5	PT	PT-S
GTTCCGTGTCGGCTAC-1_2	KA2	1042	625	KA2	AAN	3251	818	7	7	18	PT	PT-S
GTTCGCTAGGCTTTCA-1_2	KA2	12419	3016	KA2	AAN	4809	1817	12	12	5	PT	PCT
GTTCGCTCACCCTTAC-1_2	KA2	7538	1963	KA2	AAN	4941	1901	7	7	18	PT	PT-S
GTTCTATGTGGATCGA-1_2	KA2	12778	4050	KA2	AAN	4755	2237	4	4	9	PT	PCT
GTTGAACAGTAGTCAA-1_2	KA2	15662	4387	KA2	AAN	4591	2043	12	12	7	PT	PCT
GTTGAACTCGTACCTC-1_2	KA2	1256	656	KA2	AAN	3428	793	7	7	18	PT	PT-S
GTTGTAGTCCTACGAA-1_2	KA2	12429	3378	KA2	AAN	4538	1873	0	0	5	PT	PT-S
GTTGTCCAGTGCCTCG-1_2	KA2	704	487	KA2	AAN	3170	825	7	7	5	PT	PT-S
GTTGTCCCATTAAGCC-1_2	KA2	6244	2362	KA2	AAN	5024	2339	8	8	10	PT	PCT
GTTGTCCTCCAGCTCT-1_2	KA2	892	564	KA2	AAN	3191	814	7	7	18	PT	PT-S
GTTTACTGTGGGTATG-1_2	KA2	1279	723	KA2	AAN	3446	863	7	7	18	PT	PT-S
TAACCAGCATACCATG-1_2	KA2	7132	2656	KA2	AAN	5060	2603	6	6	10	PT	PCT
TAACTTCAGCATTTCG-1_2	KA2	7162	2517	KA2	AAN	4978	2457	12	12	3	PT	PCT
TAACTTCCAAGCTGCC-1_2	KA2	1395	858	KA2	AAN	3470	962	11	11	4	PT	PST
TAAGCGTCACCAAATC-1_2	KA2	784	529	KA2	AAN	3148	880	13	13	14	PT	PST
TAAGCGTGTTGGTAGG-1_2	KA2	2390	1057	KA2	AAN	3656	1112	8	8	10	PT	PCT
TAAGTCGTCTTGAACG-1_2	KA2	2750	1233	KA2	AAN	3683	1277	17	17	14	PT	PCT
TAATCTCCAGGTTCAT-1_2	KA2	7969	2643	KA2	AAN	5154	2518	12	12	3	PT	PCT
TAATTCCGTGATGGCA-1_2	KA2	592	381	KA2	AAN	3213	802	10	10	4	PT	PT-S
TACAACGAGCTGTTCA-1_2	KA2	18451	4093	KA2	AAN	4569	1790	14	14	9	PT	PCT
TACAACGTCGCACGAC-1_2	KA2	595	398	KA2	AAN	3162	803	5	5	4	PT	PT-S
TACACCCAGACTGTTC-1_2	KA2	2003	1083	KA2	AAN	3906	1119	0	0	5	PT	PT-S
TACAGGTGTATCCTTT-1_2	KA2	1574	796	KA2	AAN	3669	875	5	5	4	PT	PT-S
TACAGGTTCAGTGTGT-1_2	KA2	8651	3292	KA2	AAN	5385	3038	12	12	3	PT	PCT
TACATTCCAATCAGCT-1_2	KA2	7624	2674	KA2	AAN	5156	2567	8	8	10	PT	PCT
TACATTCGTATCATGC-1_2	KA2	5814	2329	KA2	AAN	4989	2322	8	8	10	PT	PCT
TACATTCTCCATCTCG-1_2	KA2	986	583	KA2	AAN	3274	795	7	7	18	PT	PT-S
TACCCACCAAACACGG-1_2	KA2	4028	1739	KA2	AAN	4120	1739	4	4	9	PT	PCT
TACCCGTAGTCTTGGT-1_2	KA2	14113	3357	KA2	AAN	4360	1437	4	4	9	PT	PCT
TACCGGGGTAGTCCTA-1_2	KA2	4737	2198	KA2	AAN	4612	2198	12	12	3	PT	PCT
TACCGGGGTGGCCACT-1_2	KA2	10884	3792	KA2	AAN	5506	2974	8	8	10	PT	PCT
TACGCTCGTCTTCCGT-1_2	KA2	581	380	KA2	AAN	3209	766	10	10	4	PT	PT-S
TACGGGCGTGGGACAT-1_2	KA2	7300	2140	KA2	AAN	4950	2089	16	16	4	PT	PT-S
TACTGCCCAGGTGTTT-1_2	KA2	12771	3840	KA2	AAN	4672	2080	12	12	7	PT	PCT
TACTGCCTCCATATGG-1_2	KA2	10922	3524	KA2	AAN	5378	2673	6	6	10	PT	PCT
TACTTACCATCAGCAT-1_2	KA2	6095	1722	KA2	AAN	4864	1696	8	8	10	PT	PCT
TAGACCAAGCTCTTCC-1_2	KA2	2679	1227	KA2	AAN	3772	1240	5	5	4	PT	PT-S
TAGACCAGTGCGAGTA-1_2	KA2	8582	2796	KA2	AAN	5282	2576	4	4	9	PT	PCT
TAGCACACATACTTTC-1_2	KA2	6507	2195	KA2	AAN	4881	2189	2	2	3	PT	PST
TAGCACAGTTACCGTA-1_2	KA2	8094	2392	KA2	AAN	5110	2261	4	4	9	PT	PCT
TAGGAGGAGTTAGTGA-1_2	KA2	1464	778	KA2	AAN	3568	875	5	5	18	PT	PT-S
TAGGAGGGTCCAAGAG-1_2	KA2	719	449	KA2	AAN	3182	751	7	7	18	PT	PT-S
TAGGTACCAAGGATGC-1_2	KA2	1428	713	KA2	AAN	3609	812	15	15	4	PT	PT-S
TAGGTTGAGGAAGTCC-1_2	KA2	10463	3327	KA2	AAN	5275	2633	6	6	10	PT	PCT
TATACCTCAAGGTACG-1_2	KA2	2404	934	KA2	AAN	3782	957	13	13	14	PT	PST
TATATCCAGGGCCAAT-1_2	KA2	6403	1850	KA2	AAN	4831	1836	4	4	9	PT	PCT
TATCAGGGTTTACCTT-1_2	KA2	8605	2525	KA2	AAN	5169	2347	12	12	5	PT	PCT
TATCCTATCCTAACAG-1_2	KA2	4392	1744	KA2	AAN	4375	1744	14	14	9	PT	PCT
TATCTTGGTCACCACG-1_2	KA2	547	388	KA2	AAN	3103	794	10	10	4	PT	PT-S
TATCTTGGTTAATGAG-1_2	KA2	14091	4487	KA2	AAN	4413	2102	14	14	9	PT	PCT
TATTCCAAGCTCCGAC-1_2	KA2	1867	881	KA2	AAN	3763	958	13	13	14	PT	PST
TATTCCACAGTTCTAG-1_2	KA2	3621	1473	KA2	AAN	3979	1473	4	4	5	PT	PCT
TATTCCATCTCCGAGG-1_2	KA2	541	366	KA2	AAN	3088	790	7	7	18	PT	PT-S
TATTGCTCAGATCATC-1_2	KA2	1041	549	KA2	AAN	3425	764	9	9	5	PT	PT-S
TATTGCTGTCTAGGCC-1_2	KA2	3113	1475	KA2	AAN	3813	1475	5	5	18	PT	PT-S
TATTGGGAGCCATTGT-1_2	KA2	1014	607	KA2	AAN	3282	808	7	7	18	PT	PT-S
TATTTCGCATACAGCT-1_2	KA2	1037	662	KA2	AAN	3222	858	10	10	4	PT	PT-S
TCAAGACCACACACTA-1_2	KA2	7920	2309	KA2	AAN	5058	2193	4	4	5	PT	PCT
TCAAGACTCACAAGGG-1_2	KA2	6524	2600	KA2	AAN	5159	2570	8	8	10	PT	PCT
TCAAGCAGTACCGCGT-1_2	KA2	12695	3085	KA2	AAN	4682	1613	4	4	9	PT	PCT
TCAAGCAGTACCTAGT-1_2	KA2	4113	1827	KA2	AAN	4180	1827	2	2	3	PT	PST
TCAAGCAGTGCCTAAT-1_2	KA2	688	404	KA2	AAN	3307	781	5	5	4	PT	PT-S
TCAAGTGCACGACCTG-1_2	KA2	6654	1998	KA2	AAN	4889	1980	14	14	9	PT	PCT
TCACAAGGTAGGAAAG-1_2	KA2	793	560	KA2	AAN	3113	864	16	16	4	PT	PT-S
TCACACCGTAGTGCGA-1_2	KA2	8475	2695	KA2	AAN	5253	2464	8	8	10	PT	PCT
TCACACCGTCATCGCG-1_2	KA2	14538	3532	KA2	AAN	4310	1462	14	14	9	PT	PCT
TCACATTCAGCAGACA-1_2	KA2	4154	1541	KA2	AAN	4201	1540	5	5	4	PT	PT-S
TCACATTGTAGCCAGA-1_2	KA2	20407	4476	KA2	AAN	4906	2002	14	14	9	PT	PCT
TCACATTTCAGATTGC-1_2	KA2	15745	3752	KA2	AAN	4409	1484	14	14	9	PT	PCT
TCACGCTAGGCTTCCG-1_2	KA2	2817	964	KA2	AAN	3930	964	10	10	4	PT	PT-S
TCACGCTGTACAGTCT-1_2	KA2	9579	3272	KA2	AAN	5400	2814	8	8	10	PT	PCT
TCACGGGCACAGAGAC-1_2	KA2	12355	3859	KA2	AAN	5049	2450	6	6	10	PT	PCT
TCACGGGGTCGAGCAA-1_2	KA2	894	533	KA2	AAN	3251	832	5	5	4	PT	PT-S
TCACTATAGGGACACT-1_2	KA2	15029	3916	KA2	AAN	4505	1783	14	14	9	PT	PCT
TCACTCGCAAAGGTTA-1_2	KA2	1179	601	KA2	AAN	3499	815	5	5	4	PT	PT-S
TCAGCCTGTGGATACG-1_2	KA2	611	411	KA2	AAN	3238	783	10	10	4	PT	PT-S
TCAGCCTTCGACCAAT-1_2	KA2	3086	1471	KA2	AAN	3783	1471	0	0	5	PT	PT-S
TCAGCCTTCTATACTC-1_2	KA2	19924	4310	KA2	AAN	4732	1862	12	12	7	PT	PCT
TCAGGGCTCCTAAACG-1_2	KA2	23485	5343	KA2	AAN	5006	2239	14	14	10	PT	PCT
TCAGGTAAGTGCTCAT-1_2	KA2	2467	1092	KA2	AAN	3703	1118	8	8	3	PT	PCT
TCAGGTAGTAGCTTGT-1_2	KA2	3992	1973	KA2	AAN	4078	1972	8	8	10	PT	PCT
TCAGTGACAACGTTAC-1_2	KA2	6397	2654	KA2	AAN	5116	2623	8	8	3	PT	PCT
TCAGTGACATGCTGCG-1_2	KA2	3437	1593	KA2	AAN	3848	1593	11	11	7	PT	PST
TCATATCCAGGGTTGA-1_2	KA2	636	458	KA2	AAN	3158	815	15	15	4	PT	PT-S
TCATCATAGACGCATG-1_2	KA2	10794	3327	KA2	AAN	5198	2526	14	14	9	PT	PCT
TCATCATAGCGCGTTC-1_2	KA2	1251	732	KA2	AAN	3410	877	5	5	4	PT	PT-S
TCATCATCACCAACAT-1_2	KA2	12623	4025	KA2	AAN	4814	2324	14	14	9	PT	PCT
TCATCATGTACTCAAC-1_2	KA2	581	359	KA2	AAN	3123	764	7	7	18	PT	PT-S
TCATGAGGTTAGCGGA-1_2	KA2	1032	695	KA2	AAN	3198	914	5	5	4	PT	PT-S
TCATGAGGTTTCCCAC-1_2	KA2	10783	3495	KA2	AAN	5380	2751	12	12	3	PT	PCT
TCATGAGTCTCCAAGA-1_2	KA2	944	525	KA2	AAN	3306	746	7	7	18	PT	PT-S
TCATGCCAGTAACCTC-1_2	KA2	551	364	KA2	AAN	3215	781	7	7	18	PT	PT-S
TCATGCCAGTCTGTAC-1_2	KA2	1364	710	KA2	AAN	3541	841	5	5	4	PT	PT-S
TCATGGAGTCCGAAGA-1_2	KA2	15965	4410	KA2	AAN	4585	2083	3	3	7	PT	PST
TCATTACAGGCTCACC-1_2	KA2	12099	3894	KA2	AAN	5335	2706	8	8	10	PT	PCT
TCATTACTCAACACCA-1_2	KA2	14662	4060	KA2	AAN	4562	1807	6	6	10	PT	PCT
TCATTCAAGGCAATGC-1_2	KA2	1152	723	KA2	AAN	3338	903	5	5	18	PT	PT-S
TCATTCACAAGCGCAA-1_2	KA2	8825	3054	KA2	AAN	5361	2757	8	8	10	PT	PCT
TCATTCACACTGCGAC-1_2	KA2	1860	949	KA2	AAN	3837	995	5	5	4	PT	PT-S
TCATTCATCGGCTATA-1_2	KA2	613	400	KA2	AAN	3206	782	7	7	18	PT	PT-S
TCATTTGAGCTGCCAC-1_2	KA2	12767	3841	KA2	AAN	4763	2097	12	12	3	PT	PCT
TCATTTGAGGAAGTGA-1_2	KA2	21522	4456	KA2	AAN	4855	1896	12	12	7	PT	PCT
TCATTTGCATTGCTTT-1_2	KA2	11054	3561	KA2	AAN	5334	2674	6	6	10	PT	PCT
TCATTTGGTAGTCGTT-1_2	KA2	19660	4760	KA2	AAN	4699	2134	14	14	9	PT	PCT
TCCACGTTCACAACCA-1_2	KA2	8770	2720	KA2	AAN	5108	2439	0	0	5	PT	PT-S
TCCAGAACACGGGTAA-1_2	KA2	11195	3704	KA2	AAN	5301	2719	6	6	10	PT	PCT
TCCAGAAGTTATGTCG-1_2	KA2	1375	765	KA2	AAN	3432	976	17	17	14	PT	PCT
TCCCACACAACTTGCA-1_2	KA2	18724	4956	KA2	AAN	4702	2214	14	14	9	PT	PCT
TCCCACACAATGAAAC-1_2	KA2	501	351	KA2	AAN	3084	781	15	15	4	PT	PT-S
TCCCACAGTAGTTACC-1_2	KA2	15911	4214	KA2	AAN	4616	1876	6	6	10	PT	PCT
TCCCATGAGTTGGAGC-1_2	KA2	875	500	KA2	AAN	3242	746	7	7	18	PT	PT-S
TCCCATGCACTTGAAC-1_2	KA2	2961	1737	KA2	AAN	3664	1739	13	13	14	PT	PST
TCCCATGGTCGATTTG-1_2	KA2	952	382	KA2	AAN	3179	708	13	13	14	PT	PST
TCCCATGTCCATTTCA-1_2	KA2	9752	3434	KA2	AAN	5449	2942	8	8	10	PT	PCT
TCCGAAACAATAAGGT-1_2	KA2	1538	810	KA2	AAN	3624	893	5	5	4	PT	PT-S
TCCGATCAGCATAGGC-1_2	KA2	2593	1230	KA2	AAN	3734	1235	5	5	18	PT	PT-S
TCCGGGAAGCACGTCC-1_2	KA2	10516	3063	KA2	AAN	4987	2275	0	0	5	PT	PT-S
TCCGGGATCTGGGATT-1_2	KA2	7943	2942	KA2	AAN	5222	2806	12	12	3	PT	PCT
TCCGTGTCAGCAAGAC-1_2	KA2	14684	4245	KA2	AAN	4557	1996	4	4	9	PT	PCT
TCCTAATCAGATCACT-1_2	KA2	850	494	KA2	AAN	3316	788	5	5	4	PT	PT-S
TCCTAATTCCTACACC-1_2	KA2	4248	1564	KA2	AAN	4254	1564	0	0	5	PT	PT-S
TCCTAATTCGCCTATC-1_2	KA2	11566	3607	KA2	AAN	5248	2557	6	6	10	PT	PCT
TCCTCCCAGCGTCAGA-1_2	KA2	865	598	KA2	AAN	3132	884	5	5	4	PT	PT-S
TCCTCCCGTACGACTT-1_2	KA2	1781	828	KA2	AAN	3832	891	5	5	5	PT	PT-S
TCCTCGAAGCCTCTCT-1_2	KA2	5962	2224	KA2	AAN	4915	2208	8	8	10	PT	PCT
TCCTCGACATACTTTC-1_2	KA2	6554	643	KA2	AAN	4563	602	13	13	14	PT	PST
TCCTCGAGTGTCGATT-1_2	KA2	1364	779	KA2	AAN	3428	887	7	7	18	PT	PT-S
TCCTCTTGTCAGTCTA-1_2	KA2	1602	763	KA2	AAN	3685	839	5	5	4	PT	PT-S
TCCTGCAGTCATGCAT-1_2	KA2	18037	4114	KA2	AAN	4562	1765	14	14	9	PT	PCT
TCCTGCAGTCCGCAGT-1_2	KA2	669	453	KA2	AAN	3162	854	10	10	4	PT	PT-S
TCCTTCTAGTCGAGGT-1_2	KA2	4986	1857	KA2	AAN	4678	1856	1	1	3	PT	PCT
TCCTTCTTCCTCTTTC-1_2	KA2	27768	5506	KA2	AAN	5033	2426	3	3	7	PT	PST
TCCTTTCTCAGCACCG-1_2	KA2	8813	3099	KA2	AAN	5322	2795	12	12	3	PT	PCT
TCGACGGGTACAAGCG-1_2	KA2	6153	2130	KA2	AAN	4908	2127	4	4	9	PT	PCT
TCGACGGGTTGGGAAC-1_2	KA2	16475	4119	KA2	AAN	4442	1832	0	0	5	PT	PT-S
TCGACGGTCGGTCATA-1_2	KA2	9811	3457	KA2	AAN	5351	2923	14	14	9	PT	PCT
TCGCACTAGTTCTACG-1_2	KA2	11580	3651	KA2	AAN	5366	2689	8	8	10	PT	PCT
TCGCACTCATGATAGA-1_2	KA2	23614	4822	KA2	AAN	4818	2002	14	14	9	PT	PCT
TCGCAGGCAGGTCAAG-1_2	KA2	2185	1142	KA2	AAN	3745	1161	5	5	4	PT	PT-S
TCGCAGGCATCGCTAA-1_2	KA2	28815	5458	KA2	AAN	4999	2205	3	3	7	PT	PST
TCGCAGGCATTCAGCA-1_2	KA2	18657	4465	KA2	AAN	4446	1858	4	4	9	PT	PCT
TCGCTCAGTATGGAGC-1_2	KA2	8109	3071	KA2	AAN	5297	2921	6	6	10	PT	PCT
TCGGGACAGCGTCAGA-1_2	KA2	566	358	KA2	AAN	3200	768	9	9	18	PT	PT-S
TCGGGCAAGTCATTGC-1_2	KA2	1351	775	KA2	AAN	3454	886	5	5	4	PT	PT-S
TCGGGCATCAAGTTGC-1_2	KA2	5747	2459	KA2	AAN	4980	2455	8	8	10	PT	PCT
TCGGGTGGTTAGGGTG-1_2	KA2	593	350	KA2	AAN	3305	770	10	10	4	PT	PT-S
TCGGTCTAGAGAGTGA-1_2	KA2	1475	661	KA2	AAN	3639	850	17	17	14	PT	PCT
TCGGTCTTCCCAAGCG-1_2	KA2	3308	1388	KA2	AAN	3882	1387	5	5	5	PT	PT-S
TCGTAGAAGGCATGCA-1_2	KA2	8576	2788	KA2	AAN	5264	2527	8	8	10	PT	PCT
TCGTGCTGTCGTTTCC-1_2	KA2	2046	1050	KA2	AAN	3927	1090	4	4	3	PT	PCT
TCGTGGGGTTACCTTT-1_2	KA2	2783	1518	KA2	AAN	3670	1531	6	6	10	PT	PCT
TCTACATAGTGATAAC-1_2	KA2	5833	1941	KA2	AAN	4831	1941	0	0	18	PT	PT-S
TCTACATAGTGTACCT-1_2	KA2	16248	4469	KA2	AAN	4461	1936	14	14	9	PT	PCT
TCTACATCATGGCGCT-1_2	KA2	900	528	KA2	AAN	3339	780	7	7	4	PT	PT-S
TCTATACAGAAGCCTG-1_2	KA2	5354	1531	KA2	AAN	4678	1531	7	7	18	PT	PT-S
TCTATACTCGAACGGA-1_2	KA2	727	502	KA2	AAN	3277	813	9	9	5	PT	PT-S
TCTATCAAGGTCGTCC-1_2	KA2	1620	781	KA2	AAN	3671	857	5	5	4	PT	PT-S
TCTCACGGTACATTGC-1_2	KA2	637	455	KA2	AAN	3128	831	5	5	4	PT	PT-S
TCTCAGCAGGACTTCT-1_2	KA2	4222	1774	KA2	AAN	4235	1774	16	16	4	PT	PT-S
TCTCTGGAGTCGCTAT-1_2	KA2	719	424	KA2	AAN	3256	772	5	5	4	PT	PT-S
TCTGCCAGTTCCGCGA-1_2	KA2	22936	5424	KA2	AAN	4796	2324	12	12	7	PT	PCT
TCTGGCTAGGATTTCC-1_2	KA2	10395	3430	KA2	AAN	5346	2718	12	12	7	PT	PCT
TCTGGCTGTCTCTCTG-1_2	KA2	30456	5532	KA2	AAN	5019	2069	4	4	9	PT	PCT
TCTGGCTTCGTTCTAT-1_2	KA2	5148	2046	KA2	AAN	4757	2045	1	1	3	PT	PCT
TCTTCCTAGACCAAAT-1_2	KA2	3904	1588	KA2	AAN	4077	1588	5	5	4	PT	PT-S
TGAACGTCATCTAGAC-1_2	KA2	7892	2817	KA2	AAN	5221	2675	12	12	3	PT	PCT
TGAACGTGTAAGCGGT-1_2	KA2	2051	959	KA2	AAN	3955	986	7	7	4	PT	PT-S
TGAATGCAGCTGACCC-1_2	KA2	755	512	KA2	AAN	3191	808	7	7	5	PT	PT-S
TGAATGCCACTTGAAC-1_2	KA2	14875	4191	KA2	AAN	4488	1960	14	14	9	PT	PCT
TGACAGTGTGTTGATC-1_2	KA2	2921	1249	KA2	AAN	3816	1247	11	11	7	PT	PST
TGACCCTAGCCTTCTC-1_2	KA2	1290	674	KA2	AAN	3494	807	0	0	5	PT	PT-S
TGAGCATGTGGCTCTG-1_2	KA2	1988	1067	KA2	AAN	3945	1094	4	4	9	PT	PCT
TGAGCGCTCGGATAAA-1_2	KA2	11013	2598	KA2	AAN	4904	1846	0	0	9	PT	PT-S
TGAGGGACACATGACT-1_2	KA2	6657	2839	KA2	AAN	5115	2815	4	4	9	PT	PCT
TGAGGGAGTGACTCTA-1_2	KA2	515	360	KA2	AAN	2985	796	7	7	18	PT	PT-S
TGAGGTTGTCATCGCG-1_2	KA2	608	380	KA2	AAN	3278	776	10	10	4	PT	PT-S
TGAGTCACAGAGTGAC-1_2	KA2	3112	1180	KA2	AAN	3889	1179	0	0	5	PT	PT-S
TGAGTCAGTGATGGCA-1_2	KA2	21995	4729	KA2	AAN	4805	2085	3	3	7	PT	PST
TGATCTTGTGCATCTA-1_2	KA2	1297	732	KA2	AAN	3329	895	7	7	18	PT	PT-S
TGATGCATCTCCTACG-1_2	KA2	8771	2295	KA2	AAN	5134	2125	7	7	18	PT	PT-S
TGATTCTTCAGGGATG-1_2	KA2	11972	3454	KA2	AAN	5000	2348	14	14	9	PT	PCT
TGATTCTTCCTACACC-1_2	KA2	2704	1371	KA2	AAN	3702	1378	16	16	4	PT	PT-S
TGATTTCGTACGCTTA-1_2	KA2	10138	3484	KA2	AAN	5363	2879	12	12	7	PT	PCT
TGCAGATAGTTTGGCT-1_2	KA2	8527	3211	KA2	AAN	5404	2976	8	8	10	PT	PCT
TGCAGTAAGCAATAGT-1_2	KA2	17935	4583	KA2	AAN	4787	2152	4	4	9	PT	PCT
TGCATCCAGCGATGAC-1_2	KA2	11746	3858	KA2	AAN	5181	2715	12	12	3	PT	PCT
TGCATCCGTCGTTCAA-1_2	KA2	6593	2254	KA2	AAN	5075	2197	8	8	10	PT	PCT
TGCCGAGGTGTGCTTA-1_2	KA2	730	453	KA2	AAN	3328	783	5	5	4	PT	PT-S
TGCGATAGTAGGATAT-1_2	KA2	589	394	KA2	AAN	3172	788	9	9	5	PT	PT-S
TGCGGCAAGGGTGAAA-1_2	KA2	12080	3436	KA2	AAN	5065	2248	6	6	10	PT	PCT
TGCGGCAGTAGTCACT-1_2	KA2	1457	707	KA2	AAN	3579	820	4	4	9	PT	PCT
TGCGGGTTCTTGGGCG-1_2	KA2	6043	2339	KA2	AAN	4979	2322	1	1	3	PT	PCT
TGCTCCAAGAACTTCC-1_2	KA2	8222	3173	KA2	AAN	5378	3007	12	12	3	PT	PCT
TGCTCCATCGCAAGAG-1_2	KA2	20264	4439	KA2	AAN	4712	1786	4	4	9	PT	PCT
TGCTGAACAAGGTCGA-1_2	KA2	2118	1112	KA2	AAN	3808	1130	14	14	5	PT	PCT
TGCTGAACATTGAGGG-1_2	KA2	18745	4617	KA2	AAN	4784	2134	12	12	7	PT	PCT
TGCTTCGAGACCGTTT-1_2	KA2	1342	676	KA2	AAN	3585	814	5	5	4	PT	PT-S
TGCTTCGCAGCACGAA-1_2	KA2	545	374	KA2	AAN	3151	791	10	10	4	PT	PT-S
TGCTTCGGTTATAGCC-1_2	KA2	21811	4112	KA2	AAN	4725	1628	4	4	9	PT	PCT
TGCTTCGTCACCGCTT-1_2	KA2	898	549	KA2	AAN	3296	842	9	9	5	PT	PT-S
TGCTTGCCAATCTAGC-1_2	KA2	4759	1433	KA2	AAN	4512	1433	7	7	18	PT	PT-S
TGCTTGCTCTCCGAGG-1_2	KA2	777	537	KA2	AAN	3227	842	5	5	4	PT	PT-S
TGGAGAGAGCATGAAT-1_2	KA2	34952	5523	KA2	AAN	4307	1710	9	9	5	PT	PT-S
TGGAGAGAGGCATCGA-1_2	KA2	1522	931	KA2	AAN	3459	1039	7	7	18	PT	PT-S
TGGAGAGCATGTAACC-1_2	KA2	1975	891	KA2	AAN	3946	920	0	0	5	PT	PT-S
TGGAGAGTCGGTATGT-1_2	KA2	16013	3951	KA2	AAN	4538	1757	12	12	7	PT	PCT
TGGAGGATCCACCCTA-1_2	KA2	912	543	KA2	AAN	3318	784	7	7	18	PT	PT-S
TGGATGTGTACTCGTA-1_2	KA2	13696	3968	KA2	AAN	4403	1862	14	14	9	PT	PCT
TGGCGTGGTATTGGCT-1_2	KA2	7263	2526	KA2	AAN	5039	2437	8	8	10	PT	PCT
TGGGAAGTCTGACCCT-1_2	KA2	766	470	KA2	AAN	3195	760	7	7	18	PT	PT-S
TGGGATTGTCATCAGT-1_2	KA2	13795	3993	KA2	AAN	4442	1873	4	4	9	PT	PCT
TGGGCTGGTTCCGCTT-1_2	KA2	4658	1723	KA2	AAN	4506	1723	0	0	5	PT	PT-S
TGGGCTGTCCCGTTGT-1_2	KA2	9354	3188	KA2	AAN	5357	2774	12	12	3	PT	PCT
TGGGTTACAACGATCT-1_2	KA2	4953	2002	KA2	AAN	4669	2002	16	16	4	PT	PT-S
TGGGTTATCAACACGT-1_2	KA2	6722	2154	KA2	AAN	4985	2140	4	4	5	PT	PCT
TGGTACACACCTATCC-1_2	KA2	1763	878	KA2	AAN	3745	946	5	5	4	PT	PT-S
TGGTACAGTAGAATAC-1_2	KA2	15012	3902	KA2	AAN	4533	1806	12	12	7	PT	PCT
TGGTACAGTCTTGAAC-1_2	KA2	1195	603	KA2	AAN	3501	774	9	9	5	PT	PT-S
TGGTACAGTGAGCGAT-1_2	KA2	8164	3006	KA2	AAN	5277	2843	12	12	7	PT	PCT
TGGTACAGTTATTCTC-1_2	KA2	1748	868	KA2	AAN	3777	932	4	4	9	PT	PCT
TGGTAGTGTGGAACCA-1_2	KA2	10517	3623	KA2	AAN	5342	2928	14	14	9	PT	PCT
TGGTTAGTCAGGCGAA-1_2	KA2	581	403	KA2	AAN	3108	798	7	7	18	PT	PT-S
TGGTTAGTCCACGTAA-1_2	KA2	4175	1957	KA2	AAN	4210	1957	1	1	10	PT	PCT
TGGTTAGTCTGAGCAT-1_2	KA2	661	306	KA2	AAN	3374	748	13	13	14	PT	PST
TGTAACGCAACGCATT-1_2	KA2	2730	1183	KA2	AAN	3798	1189	5	5	4	PT	PT-S
TGTACAGAGCCGTAAG-1_2	KA2	27438	5516	KA2	AAN	5085	2289	11	11	7	PT	PST
TGTGAGTCAATAGTAG-1_2	KA2	615	416	KA2	AAN	3121	791	15	15	4	PT	PT-S
TGTGATGAGTTGCTCA-1_2	KA2	12776	3744	KA2	AAN	4766	1998	8	8	10	PT	PCT
TGTGATGTCCTACGAA-1_2	KA2	600	404	KA2	AAN	3182	767	10	10	4	PT	PT-S
TGTGCGGCAGTGTGGA-1_2	KA2	2458	918	KA2	AAN	3704	968	17	17	3	PT	PCT
TGTGGCGGTGCAACAG-1_2	KA2	28672	5998	KA2	AAN	4751	2305	14	14	9	PT	PCT
TGTTACTAGAACGCGT-1_2	KA2	1592	857	KA2	AAN	3608	1004	17	17	14	PT	PCT
TGTTCTATCTCCTGAC-1_2	KA2	27150	5513	KA2	AAN	5052	2296	4	4	9	PT	PCT
TGTTGGAAGCATGCAG-1_2	KA2	1800	851	KA2	AAN	3885	888	9	9	5	PT	PT-S
TGTTTGTAGTCTGGTT-1_2	KA2	1538	815	KA2	AAN	3596	902	5	5	4	PT	PT-S
TTAATCCAGTTTCGAC-1_2	KA2	10438	3588	KA2	AAN	5387	2905	12	12	3	PT	PCT
TTAATCCGTAGATTAG-1_2	KA2	1071	677	KA2	AAN	3312	868	14	14	18	PT	PCT
TTAATCCTCGCTTGAA-1_2	KA2	648	411	KA2	AAN	3238	772	9	9	5	PT	PT-S
TTACAGGCAGAGGACT-1_2	KA2	799	482	KA2	AAN	3307	790	5	5	4	PT	PT-S
TTACCATCAACTGCCG-1_2	KA2	2824	1380	KA2	AAN	3749	1385	7	7	9	PT	PT-S
TTACCATGTCACCCTT-1_2	KA2	2297	1114	KA2	AAN	3733	1129	7	7	18	PT	PT-S
TTACCATTCGGATACT-1_2	KA2	2385	974	KA2	AAN	3724	1026	17	17	14	PT	PCT
TTACGCCGTATGAGCG-1_2	KA2	1397	768	KA2	AAN	3554	878	5	5	4	PT	PT-S
TTACGTTGTGGTATGG-1_2	KA2	6389	2478	KA2	AAN	5057	2446	1	1	3	PT	PCT
TTACGTTGTTAGCGGA-1_2	KA2	550	353	KA2	AAN	3142	785	15	15	5	PT	PT-S
TTACTGTAGTTGGCTT-1_2	KA2	7335	2483	KA2	AAN	5020	2387	8	8	10	PT	PCT
TTAGGGTCAGGACTTT-1_2	KA2	27992	5331	KA2	AAN	4752	2034	14	14	9	PT	PCT
TTAGGGTGTCTCACGG-1_2	KA2	11115	3661	KA2	AAN	5327	2812	12	12	7	PT	PCT
TTATTGCTCCCATGGG-1_2	KA2	5359	2230	KA2	AAN	4856	2228	1	1	3	PT	PCT
TTATTGCTCCTACTGC-1_2	KA2	26635	4856	KA2	AAN	4837	1834	12	12	7	PT	PCT
TTCAATCAGACTGAGC-1_2	KA2	7936	2738	KA2	AAN	5165	2615	12	12	3	PT	PCT
TTCAATCCAAGCGAGT-1_2	KA2	583	451	KA2	AAN	3019	861	7	7	4	PT	PT-S
TTCACCGGTGCAGTGA-1_2	KA2	848	579	KA2	AAN	3199	855	10	10	4	PT	PT-S
TTCACGCCACCCTATC-1_2	KA2	6086	2182	KA2	AAN	4951	2147	8	8	10	PT	PCT
TTCAGGAGTCGCTTAA-1_2	KA2	644	396	KA2	AAN	3188	776	5	5	4	PT	PT-S
TTCCAATAGACCTTTG-1_2	KA2	836	512	KA2	AAN	3366	768	10	10	4	PT	PT-S
TTCCAATGTCTAACGT-1_2	KA2	595	347	KA2	AAN	3279	747	9	9	4	PT	PT-S
TTCCAATTCTAGGAAA-1_2	KA2	3000	1641	KA2	AAN	3704	1643	14	14	9	PT	PCT
TTCCACGCAATTTCTC-1_2	KA2	16424	3661	KA2	AAN	4530	1522	12	12	7	PT	PCT
TTCCGGTAGCCTAGGA-1_2	KA2	29926	5366	KA2	AAN	4748	1903	14	14	9	PT	PCT
TTCCGTGAGTTACGGG-1_2	KA2	1082	557	KA2	AAN	3414	759	0	0	5	PT	PT-S
TTCCTAAAGGTAGACC-1_2	KA2	7695	2405	KA2	AAN	5034	2326	5	5	4	PT	PT-S
TTCCTCTAGAGAGAAC-1_2	KA2	2634	1085	KA2	AAN	3788	1088	0	0	5	PT	PT-S
TTCCTCTAGGAGAGTA-1_2	KA2	6356	2629	KA2	AAN	5093	2601	8	8	10	PT	PCT
TTCCTCTGTCCAGCAC-1_2	KA2	1085	715	KA2	AAN	3223	921	16	16	4	PT	PT-S
TTCGATTCAATTGAAG-1_2	KA2	30144	5801	KA2	AAN	4975	2337	14	14	9	PT	PCT
TTCGCTGGTGGTCTCG-1_2	KA2	15165	4312	KA2	AAN	4622	1982	3	3	7	PT	PST
TTCGGTCAGAACTCCT-1_2	KA2	3143	1280	KA2	AAN	3875	1279	5	5	5	PT	PT-S
TTCGGTCTCTGCATAG-1_2	KA2	5255	1685	KA2	AAN	4677	1685	5	5	5	PT	PT-S
TTCTAACGTCTGCATA-1_2	KA2	1224	635	KA2	AAN	3454	765	15	15	4	PT	PT-S
TTCTAGTAGCTACTGT-1_2	KA2	3614	1679	KA2	AAN	3943	1679	16	16	4	PT	PT-S
TTCTAGTCAGCTGTCG-1_2	KA2	1109	737	KA2	AAN	3166	950	5	5	4	PT	PT-S
TTCTCTCGTACTCAAC-1_2	KA2	28756	5299	KA2	AAN	5044	2147	12	12	9	PT	PCT
TTCTGTACAAGGTTGG-1_2	KA2	4730	1534	KA2	AAN	4515	1534	0	0	5	PT	PT-S
TTCTGTAGTATTTCCT-1_2	KA2	30280	5451	KA2	AAN	4860	2027	14	14	9	PT	PCT
TTCTGTATCTTGAGCA-1_2	KA2	16369	3727	KA2	AAN	4473	1559	14	14	9	PT	PCT
TTCTTCCAGTCGCTAT-1_2	KA2	2888	1332	KA2	AAN	3781	1335	4	4	9	PT	PCT
TTCTTCCGTTACCCAA-1_2	KA2	9174	1450	KA2	AAN	4813	1253	0	0	5	PT	PT-S
TTCTTGACAGTAGAAT-1_2	KA2	26296	5104	KA2	AAN	4980	2097	14	14	9	PT	PCT
TTCTTGAGTTAAGACA-1_2	KA2	2185	1027	KA2	AAN	3783	1041	5	5	4	PT	PT-S
TTCTTGATCTATGCCC-1_2	KA2	1283	613	KA2	AAN	3457	796	13	13	14	PT	PST
TTGAACGCAACTCGTA-1_2	KA2	6086	2076	KA2	AAN	4893	2074	14	14	9	PT	PCT
TTGAACGGTACGATCT-1_2	KA2	5437	1625	KA2	AAN	4687	1625	0	0	5	PT	PT-S
TTGAGTGCACTGTGAT-1_2	KA2	19157	4724	KA2	AAN	4809	2243	14	14	9	PT	PCT
TTGAGTGGTCACTTCC-1_2	KA2	13311	3671	KA2	AAN	4284	1701	11	11	7	PT	PST
TTGCCTGCAAGTGGGT-1_2	KA2	1332	743	KA2	AAN	3382	867	16	16	4	PT	PT-S
TTGCCTGTCGCCACTT-1_2	KA2	1283	826	KA2	AAN	3340	994	10	10	4	PT	PT-S
TTGCGTCCACAAGTTC-1_2	KA2	3953	1525	KA2	AAN	4113	1524	17	17	14	PT	PCT
TTGGATGAGGCATTTC-1_2	KA2	10828	2815	KA2	AAN	5046	2117	5	5	5	PT	PT-S
TTGGATGCACTTCAGA-1_2	KA2	2765	1118	KA2	AAN	3848	1119	0	0	5	PT	PT-S
TTGGGATGTAGCGCTC-1_2	KA2	5243	1655	KA2	AAN	4693	1655	0	0	18	PT	PT-S
TTGGGCGCAACAGCCC-1_2	KA2	18375	4296	KA2	AAN	4663	1861	12	12	7	PT	PCT
TTGGTTTAGCGTATAA-1_2	KA2	10028	3077	KA2	AAN	5253	2493	8	8	10	PT	PCT
TTGGTTTTCATCCTAT-1_2	KA2	663	397	KA2	AAN	3224	731	7	7	18	PT	PT-S
TTGTGGAGTCCAGCCA-1_2	KA2	523	333	KA2	AAN	3173	808	13	13	14	PT	PST
TTGTGTTAGTCATACC-1_2	KA2	17372	4446	KA2	AAN	4496	1781	14	14	9	PT	PCT
TTGTGTTCAGTAGATA-1_2	KA2	697	429	KA2	AAN	3313	788	5	5	4	PT	PT-S
TTGTGTTTCGTAACAC-1_2	KA2	567	448	KA2	AAN	2984	875	5	5	4	PT	PT-S
TTGTTCATCCGTGTCT-1_2	KA2	7366	2290	KA2	AAN	4970	2229	5	5	5	PT	PT-S
TTGTTGTGTCGACTGC-1_2	KA2	5059	1747	KA2	AAN	4637	1747	5	5	5	PT	PT-S
TTGTTGTGTGAGATAT-1_2	KA2	32379	5718	KA2	AAN	4744	2078	14	14	9	PT	PCT
TTGTTTGTCAGGTGTT-1_2	KA2	3729	1389	KA2	AAN	4051	1389	4	4	9	PT	PCT
TTTACCAGTATGTCCA-1_2	KA2	773	582	KA2	AAN	3055	902	5	5	4	PT	PT-S
TTTACGTGTCTCTCAC-1_2	KA2	8122	2845	KA2	AAN	5282	2651	8	8	10	PT	PCT
TTTACGTTCGTAACCA-1_2	KA2	23412	5728	KA2	AAN	4792	2474	12	12	3	PT	PCT
TTTACTGTCAGACATC-1_2	KA2	3919	1518	KA2	AAN	4096	1518	7	7	4	PT	PT-S
TTTAGTCCAACACTAC-1_2	KA2	14685	4207	KA2	AAN	4571	1964	8	8	10	PT	PCT
TTTAGTCCACTCTCGT-1_2	KA2	28057	5057	KA2	AAN	4727	1809	14	14	9	PT	PCT
TTTATGCTCACACCGG-1_2	KA2	2866	1286	KA2	AAN	3742	1331	17	17	14	PT	PCT
TTTCAGTCACTTCATT-1_2	KA2	771	545	KA2	AAN	3149	869	10	10	4	PT	PT-S
TTTCATGCAATGTTGC-1_2	KA2	506	366	KA2	AAN	3075	808	9	9	4	PT	PT-S
TTTCCTCTCCTCTCGA-1_2	KA2	589	412	KA2	AAN	3087	815	7	7	18	PT	PT-S
TTTCGATAGGGAGGTG-1_2	KA2	5589	2509	KA2	AAN	4962	2508	8	8	10	PT	PCT
TTTCGATCATTCTTCA-1_2	KA2	8956	2925	KA2	AAN	5354	2579	8	8	10	PT	PCT
TTTCGATGTATGACAA-1_2	KA2	21638	4711	KA2	AAN	5047	2082	11	11	7	PT	PST
TTTGGAGAGACCTCAT-1_2	KA2	5167	1930	KA2	AAN	4720	1930	8	8	10	PT	PCT
TTTGGAGCACTCCGAG-1_2	KA2	1639	936	KA2	AAN	3587	1021	0	0	5	PT	PT-S
TTTGGAGGTCTAGATC-1_2	KA2	841	440	KA2	AAN	3457	749	10	10	4	PT	PT-S
TTTGTTGCAGAGGCTA-1_2	KA2	7564	2767	KA2	AAN	5124	2659	12	12	3	PT	PCT
TTTGTTGTCTCGACCT-1_2	KA2	2368	1080	KA2	AAN	3779	1087	9	9	5	PT	PT-S
TTTGTTGTCTTGGCTC-1_2	KA2	975	657	KA2	AAN	3143	910	7	7	18	PT	PT-S
AAACGCTAGATGTTAG-1_3	KA3	8579	2384	KA3	AAN	5521	2300	0	0	5	PT	PT-S
AAAGGGCGTTCCACGG-1_3	KA3	27390	5311	KA3	AAN	5367	2282	14	14	9	PT	PCT
AAAGGTATCTCCGCAT-1_3	KA3	9083	3494	KA3	AAN	5903	3292	8	8	10	PT	PCT
AAAGTCCCATGGGCAA-1_3	KA3	7608	3009	KA3	AAN	5739	2950	13	13	14	PT	PST
AAAGTCCGTGTGATGG-1_3	KA3	7479	2462	KA3	AAN	5416	2443	14	14	9	PT	PCT
AAAGTCCGTTCTGACA-1_3	KA3	1300	751	KA3	AAN	3607	946	7	7	18	PT	PT-S
AAATGGAGTCATTGCA-1_3	KA3	6515	2357	KA3	AAN	5328	2356	4	4	9	PT	PCT
AACAAAGCAAATGCGG-1_3	KA3	5260	1867	KA3	AAN	5007	1867	16	16	4	PT	PT-S
AACAAAGCAAATGGAT-1_3	KA3	509	366	KA3	AAN	3324	885	15	15	4	PT	PT-S
AACAAAGCAACTTGCA-1_3	KA3	581	395	KA3	AAN	3375	866	7	7	4	PT	PT-S
AACAAAGTCCACCCTA-1_3	KA3	10036	2979	KA3	AAN	5668	2612	4	4	9	PT	PCT
AACAAGAGTGAATGTA-1_3	KA3	4299	1863	KA3	AAN	4448	1862	12	12	3	PT	PCT
AACAGGGAGTGCCCGT-1_3	KA3	7494	2538	KA3	AAN	5523	2505	7	7	18	PT	PT-S
AACCAACCAGACTCTA-1_3	KA3	887	581	KA3	AAN	3469	900	7	7	18	PT	PT-S
AACCAACGTCGTTCAA-1_3	KA3	4276	1793	KA3	AAN	4483	1793	0	0	5	PT	PT-S
AACCCAAAGTCCGTCG-1_3	KA3	9383	2577	KA3	AAN	5627	2378	11	11	7	PT	PST
AACCCAACAATCTAGC-1_3	KA3	865	592	KA3	AAN	3368	940	0	0	5	PT	PT-S
AACCCAAGTGAATATG-1_3	KA3	1408	760	KA3	AAN	3736	920	7	7	18	PT	PT-S
AACCCAATCGGTAACT-1_3	KA3	6345	2610	KA3	AAN	5472	2597	12	12	3	PT	PCT
AACCTGACATGCCGCA-1_3	KA3	32581	5979	KA3	AAN	5565	2494	3	3	7	PT	PST
AACCTTTAGCGTTACT-1_3	KA3	569	399	KA3	AAN	3309	901	5	5	4	PT	PT-S
AAGAACACAAACACCT-1_3	KA3	2991	1328	KA3	AAN	4151	1342	4	4	9	PT	PCT
AAGACAAAGGCGAACT-1_3	KA3	673	442	KA3	AAN	3483	870	7	7	18	PT	PT-S
AAGATAGAGCAATTAG-1_3	KA3	1604	793	KA3	AAN	3927	896	7	7	18	PT	PT-S
AAGCCATGTTAAGAAC-1_3	KA3	12629	3635	KA3	AAN	5603	2565	14	14	9	PT	PCT
AAGCGAGGTTCTTGTT-1_3	KA3	1615	1031	KA3	AAN	3782	1180	4	4	9	PT	PCT
AAGGTAAGTTAACAGA-1_3	KA3	2115	1059	KA3	AAN	4233	1098	0	0	5	PT	PT-S
AAGTACCAGAAGCGAA-1_3	KA3	6482	2531	KA3	AAN	5444	2522	4	4	9	PT	PCT
[truncated: 50,212 more rows]
