# Supplementary material for: Integrated single-cell transcriptomics and proteomics reveal cellular-specific responses and microenvironment remodeling in aristolochic acid nephropathy
Source: JCI Insight. 2022 Aug 22;7(16):e157360. doi: 10.1172/jci.insight.157360 (PMC9462482; doi:10.1172/jci.insight.157360)
Supplement: Supplemental data set 2 [file jciinsight-7-157360-s182.xlsx]

## Sheet: 1.Cell type annotation 
Cluter	Cell subtype		Define markers
Cluter0	proximal tubule subtype	PT-S	Slc17a3,Slc22a8,Fxyd2
Cluter1	Proximal convoluted tubule cell	PCT	Slc5a2,Slc5a12
Cluter2	Proximal straight tubule cell	PST	Atp11a, Slc13a3
Cluter3	Proximal straight tubule cell	PST	Atp11a, Slc13a3
Cluter4	Proximal convoluted tubule cell	PCT	Slc5a2,Slc5a12
Cluter5	proximal tubule subtype	PT-S	Fxyd2
Cluter6	Proximal convoluted tubule cell	PCT	Slc5a2,Slc5a12
Cluter7	proximal tubule subtype	PT-S	Fxyd2
Cluter8	Proximal convoluted tubule cell	PCT	Slc5a2,Slc5a12
Cluter9	proximal tubule subtype	PT-S	Fxyd2
Cluter10	proximal tubule subtype	PT-S	Fxyd2
Cluter11	Proximal straight tubule cell	PST	Atp11a, Slc13a3
Cluter12	Proximal convoluted tubule cell	PCT	Slc5a2,Slc5a12
Cluter13	Proximal straight tubule cell	PST	Atp11a, Slc13a3
Cluter14	Proximal convoluted tubule cell	PCT	Slc5a2,Slc5a12
Cluter15	proximal tubule subtype	PT-S	Fxyd2
Cluter16	proximal tubule subtype	PT-S	Fxyd2
Cluter17	Proximal convoluted tubule cell	PCT	Slc5a2,Slc5a12

## Sheet: 2.Differential expressed genes
Gene	p_val	avg_log2FC	pct.1	pct.2	p_val_adj	change
Lactb2	0	-0.783338	0.526	0.9	0	Down
Ptpn18	0	0.565424	0.357	0.008	0	Up
Stk17b	0	0.479451	0.319	0.022	0	Up
Hspd1	0	-0.845643	0.59	0.945	0	Down
Hspe1	0	-0.845835	0.822	0.966	0	Down
Pecr	0	-1.3408	0.401	0.928	0	Down
Serpine2	0	0.43284	0.183	0.007	0	Up
Col4a4	0	-0.786127	0.252	0.648	0	Down
Btg2	0	1.05333	0.684	0.249	0	Up
Phlda3	0	0.557313	0.249	0.011	0	Up
Ptprc	0	0.675716	0.397	0.005	0	Up
Rgs2	0	0.406977	0.263	0.006	0	Up
Rgs1	0	0.350642	0.184	0.002	0	Up
Npl	0	0.536526	0.395	0.105	0	Up
Cryzl2	0	-0.723342	0.366	0.738	0	Down
Fmo2	0	-0.757209	0.441	0.838	0	Down
Mpc2	0	-0.684285	0.815	0.985	0	Down
Fcer1g	0	0.589846	0.336	0.012	0	Up
Tagln2	0	0.821993	0.679	0.245	0	Up
Ephx1	0	0.630444	0.294	0.003	0	Up
Phyh	0	-0.746222	0.548	0.894	0	Down
Celf2	0	0.292	0.19	0.012	0	Up
Vim	0	0.701067	0.397	0.009	0	Up
Ass1	0	-1.22526	0.775	0.996	0	Down
Nr4a2	0	0.295312	0.156	0.002	0	Up
Lrp2	0	-0.955256	0.656	0.978	0	Down
B2m	0	2.07181	0.936	0.307	0	Up
Slc27a2	0	-1.58827	0.686	0.976	0	Down
Slc13a3	0	-0.753684	0.275	0.694	0	Down
Pck1	0	-0.740163	0.612	0.955	0	Down
Fgg	0	1.20905	0.404	0.056	0	Up
Fga	0	0.620647	0.295	0.058	0	Up
S100a4	0	0.478648	0.242	0.005	0	Up
S100a6	0	1.1241	0.424	0.016	0	Up
Ctss	0	0.69657	0.386	0.009	0	Up
Mcl1	0	0.649924	0.76	0.362	0	Up
Hao2	0	-0.79878	0.241	0.623	0	Down
Cfi	0	0.698134	0.363	0.02	0	Up
Gbp2	0	0.529054	0.144	0.004	0	Up
Acadm	0	-0.920983	0.534	0.899	0	Down
Dnaja1	0	-0.68019	0.82	0.95	0	Down
Ccdc107	0	-0.957177	0.49	0.896	0	Down
Cyp2j13	0	-0.737651	0.152	0.545	0	Down
Cyp2j5	0	-0.758901	0.682	0.964	0	Down
Scp2	0	-0.959314	0.825	0.992	0	Down
Cyp4b1	0	-2.81905	0.379	0.939	0	Down
Prdx1	0	-0.666907	0.946	0.992	0	Down
Laptm5	0	0.651052	0.407	0.007	0	Up
Cd52	0	1.36738	0.498	0.013	0	Up
Sh3bgrl3	0	1.10334	0.561	0.084	0	Up
C1qb	0	0.919088	0.379	0.022	0	Up
C1qc	0	0.645591	0.288	0.009	0	Up
C1qa	0	0.894017	0.381	0.023	0	Up
Akr7a5	0	-0.698014	0.539	0.88	0	Down
Cd36	0	-0.873623	0.03	0.437	0	Down
Galnt11	0	-0.730051	0.454	0.868	0	Down
Khk	0	-0.768527	0.629	0.951	0	Down
Lrpap1	0	-0.825079	0.485	0.877	0	Down
Ugt2b34	0	0.44423	0.31	0.07	0	Up
Gc	0	0.856386	0.375	0.048	0	Up
Cxcl2	0	0.571186	0.186	0.01	0	Up
Plac8	0	0.765297	0.32	0.078	0	Up
Spp1	0	4.62533	0.993	0.321	0	Up
Gbp6	0	0.486981	0.177	0.007	0	Up
Vps37b	0	0.418719	0.268	0.044	0	Up
Chchd2	0	-0.62009	0.974	0.997	0	Down
Arpc1b	0	0.697865	0.473	0.068	0	Up
Trbc2	0	0.333477	0.13	0.002	0	Up
Hibadh	0	-0.873193	0.454	0.877	0	Down
Ggct	0	-0.721736	0.057	0.439	0	Down
Inmt	0	-2.59853	0.045	0.884	0	Down
Aqp1	0	-0.821757	0.157	0.615	0	Down
Tmsb10	0	1.41128	0.553	0.026	0	Up
Nat8f6	0	-1.10153	0.139	0.584	0	Down
Nat8	0	-1.22647	0.284	0.715	0	Down
Nat8f1	0	-1.69005	0.399	0.938	0	Down
Kap	0	-7.57051	0.016	0.998	0	Down
Arhgdib	0	0.548914	0.344	0.005	0	Up
Cox6b2	0	0.476549	0.236	0.04	0	Up
Selenow	0	0.529778	0.495	0.151	0	Up
Apoe	0	1.79015	0.781	0.274	0	Up
Tyrobp	0	0.672599	0.355	0.013	0	Up
Fxyd5	0	0.53664	0.358	0.008	0	Up
Nudt19	0	-1.83185	0.246	0.816	0	Down
Etfb	0	-0.829052	0.701	0.966	0	Down
Aspdh	0	-0.737676	0.073	0.519	0	Down
Napsa	0	-1.4917	0.335	0.801	0	Down
Ftl1	0	-0.797015	0.994	1	0	Down
0610005C13Rik	0	-0.788357	0.424	0.848	0	Down
Emp3	0	0.403032	0.263	0.006	0	Up
Gas2	0	-0.74618	0.463	0.839	0	Down
Iqgap1	0	0.479092	0.407	0.097	0	Up
Ctsc	0	0.387531	0.236	0.009	0	Up
AI314278	0	-1.2669	0.279	0.847	0	Down
Ucp2	0	0.543078	0.392	0.049	0	Up
Arl6ip1	0	-0.90423	0.82	0.973	0	Down
Acsm2	0	-1.65962	0.751	0.998	0	Down
Gm19950	0	-0.816284	0.486	0.851	0	Down
Acsm3	0	-1.01888	0.007	0.444	0	Down
Coro1a	0	0.63069	0.381	0.006	0	Up
Cyp2e1	0	-1.50566	0.308	0.818	0	Down
Ifitm3	0	0.434571	0.273	0.018	0	Up
Lsp1	0	0.342124	0.195	0.005	0	Up
Slc22a18	0	-0.875474	0.394	0.824	0	Down
Atp11a	0	-1.53151	0.182	0.677	0	Down
Lpl	0	-2.10308	0.024	0.789	0	Down
Uba52	0	-0.776236	0.781	0.956	0	Down
Gdf15	0	1.39018	0.493	0.158	0	Up
Bst2	0	0.347337	0.173	0.013	0	Up
Junb	0	1.08832	0.691	0.337	0	Up
Ces1d	0	-0.777526	0.189	0.616	0	Down
Ces1f	0	-1.78778	0.145	0.835	0	Down
Mt1	0	0.702803	0.435	0.099	0	Up
Ces2c	0	-0.843913	0.204	0.606	0	Down
4931406C07Rik	0	-0.953236	0.605	0.967	0	Down
Tmem205	0	-0.896589	0.378	0.737	0	Down
Ttc36	0	-1.56179	0.714	0.985	0	Down
Fxyd2	0	-1.30995	0.955	1	0	Down
Cryab	0	0.772105	0.305	0.066	0	Up
Acat1	0	-1.29827	0.343	0.901	0	Down
Hykk	0	-1.11211	0.236	0.779	0	Down
Pkm	0	0.431572	0.292	0.02	0	Up
Anxa2	0	0.324917	0.135	0.007	0	Up
Gsta4	0	0.539204	0.275	0.05	0	Up
Gsta2	0	1.04145	0.738	0.431	0	Up
Me1	0	-0.736647	0.397	0.762	0	Down
Bcl2a1b	0	0.497287	0.291	0.002	0	Up
Acaa1b	0	-0.851946	0.389	0.789	0	Down
Tnfaip3	0	0.300946	0.164	0.01	0	Up
Aldh8a1	0	-0.764876	0.441	0.831	0	Down
Mfsd4b5	0	-0.833243	0.447	0.82	0	Down
Srgn	0	0.767173	0.419	0.011	0	Up
Dnajc12	0	-1.18558	0.191	0.8	0	Down
Cisd1	0	-0.774975	0.644	0.95	0	Down
Ggt1	0	-1.75769	0.347	0.891	0	Down
Ddt	0	-0.791041	0.557	0.913	0	Down
Chchd10	0	-0.703757	0.796	0.99	0	Down
Gadd45b	0	0.541446	0.338	0.02	0	Up
Timp3	0	-1.60123	0.735	0.986	0	Down
Pah	0	-0.736838	0.586	0.91	0	Down
Chpt1	0	-1.06756	0.833	0.996	0	Down
Slc5a8	0	-1.0029	0.01	0.484	0	Down
Csrp2	0	-0.822136	0.397	0.812	0	Down
D630029K05Rik	0	-0.724722	0.027	0.424	0	Down
Lyz2	0	1.90624	0.564	0.032	0	Up
Tcn2	0	-0.863785	0.655	0.969	0	Down
Aebp1	0	0.403571	0.205	0.02	0	Up
Ccng1	0	1.04083	0.565	0.264	0	Up
Havcr1	0	0.722266	0.155	0.001	0	Up
Irf1	0	0.347448	0.155	0.012	0	Up
Slc47a1	0	-0.83298	0.462	0.842	0	Down
Serpinf2	0	-0.726742	0.129	0.524	0	Down
Ccl8	0	0.720279	0.222	0.012	0	Up
Slfn2	0	0.285556	0.17	0.002	0	Up
Ccl5	0	1.02141	0.393	0.006	0	Up
Car4	0	-0.78772	0.165	0.555	0	Down
Stat3	0	0.521339	0.406	0.114	0	Up
Odc1	0	-0.910538	0.706	0.934	0	Down
Lgmn	0	1.0744	0.899	0.733	0	Up
Ifi27l2a	0	0.353995	0.2	0.011	0	Up
Serpina10	0	0.44833	0.216	0.001	0	Up
Crip1	0	0.732364	0.407	0.026	0	Up
Akr1c21	0	-1.38547	0.747	0.994	0	Down
Klf6	0	1.25284	0.755	0.201	0	Up
Slc17a3	0	-1.29876	0.393	0.851	0	Down
Sox4	0	0.466655	0.188	0.022	0	Up
Bphl	0	-0.897968	0.369	0.817	0	Down
Eci3	0	-1.16316	0.122	0.662	0	Down
Slc34a1	0	-0.960478	0.857	0.997	0	Down
Emb	0	0.441639	0.242	0.006	0	Up
Hmgcs1	0	-0.737688	0.454	0.832	0	Down
Lgals3	0	0.716353	0.374	0.015	0	Up
Dhrs4	0	-0.760006	0.392	0.792	0	Down
Psme1	0	0.688249	0.561	0.15	0	Up
Ephx2	0	-0.719613	0.412	0.763	0	Down
Lcp1	0	0.489819	0.35	0.031	0	Up
Cldn10	0	-0.823012	0.33	0.762	0	Down
Selenop	0	-0.719736	0.723	0.971	0	Down
Ghr	0	-0.82971	0.476	0.814	0	Down
Oxct1	0	-1.01914	0.527	0.948	0	Down
Fyb	0	0.494142	0.322	0.011	0	Up
Ugt3a1	0	-0.98538	0.06	0.574	0	Down
Ugt3a2	0	-1.16296	0.333	0.869	0	Down
Amacr	0	-0.926631	0.194	0.654	0	Down
Cmbl	0	-0.746467	0.349	0.747	0	Down
Rida	0	-0.824336	0.806	0.992	0	Down
Ly6a	0	-1.57226	0.326	0.732	0	Down
Myh9	0	0.564369	0.543	0.198	0	Up
Rac2	0	0.497108	0.304	0.005	0	Up
Miox	0	-2.15969	0.668	0.996	0	Down
Slc38a2	0	0.558616	0.518	0.147	0	Up
Csad	0	-0.907955	0.136	0.56	0	Down
Parp14	0	0.282333	0.14	0.006	0	Up
Zbtb20	0	-1.27046	0.635	0.963	0	Down
Mpc1	0	-0.936454	0.688	0.967	0	Down
Slc22a2	0	-0.84156	0.207	0.622	0	Down
Mcrip2	0	-0.874009	0.212	0.681	0	Down
Mettl26	0	-0.863725	0.554	0.926	0	Down
Cdkn1a	0	2.04247	0.719	0.017	0	Up
H2-K1	0	2.27215	0.919	0.233	0	Up
H2-DMa	0	0.553395	0.379	0.048	0	Up
H2-DMb2	0	0.355882	0.195	0.003	0	Up
H2-DMb1	0	0.661928	0.386	0.039	0	Up
Psmb8	0	0.862939	0.498	0.009	0	Up
H2-Ab1	0	1.97893	0.837	0.093	0	Up
H2-Aa	0	1.81617	0.758	0.057	0	Up
H2-Eb1	0	1.59427	0.713	0.052	0	Up
C4b	0	0.360268	0.197	0.022	0	Up
H2-D1	0	1.85286	0.865	0.245	0	Up
H2-Q7	0	0.736012	0.41	0.004	0	Up
Mep1a	0	-1.09414	0.464	0.836	0	Down
Hsp90ab1	0	-0.579944	0.965	0.995	0	Down
C3	0	1.80691	0.362	0.037	0	Up
Proc	0	-0.706903	0.139	0.523	0	Down
Egr1	0	0.74682	0.508	0.135	0	Up
Tnfaip8	0	-0.994519	0.655	0.939	0	Down
Iigp1	0	0.779308	0.151	0.006	0	Up
Cd74	0	2.77981	0.908	0.146	0	Up
Cndp2	0	-1.7804	0.45	0.854	0	Down
Cyb5a	0	-1.88088	0.753	0.988	0	Down
Acy3	0	-2.59709	0.348	0.933	0	Down
Slc22a12	0	-1.41494	0.275	0.861	0	Down
Prdx5	0	-1.04797	0.952	0.997	0	Down
Slc22a28	0	-0.803296	0.071	0.512	0	Down
Slc22a30	0	-1.45527	0.097	0.705	0	Down
Slc22a8	0	-1.02566	0.256	0.714	0	Down
Slc22a6	0	-1.7815	0.244	0.837	0	Down
Ahnak	0	0.896838	0.446	0.043	0	Up
AW112010	0	0.695255	0.377	0.007	0	Up
Keg1	0	-1.07982	0.704	0.99	0	Down
Aldh1a1	0	0.326595	0.179	0.014	0	Up
Tmem252	0	-1.02815	0.369	0.773	0	Down
Pank1	0	-0.8606	0.297	0.698	0	Down
Myof	0	0.416964	0.259	0.041	0	Up
Cpn1	0	1.10115	0.681	0.291	0	Up
Gk	0	-0.705091	0.55	0.917	0	Down
Msn	0	0.630454	0.63	0.224	0	Up
Tmsb4x	0	2.7269	0.689	0.235	0	Up
mt-Nd2	0	-1.00963	0.989	1	0	Down
mt-Co2	0	-0.990028	0.994	1	0	Down
mt-Atp6	0	-1.17485	0.996	1	0	Down
mt-Co3	0	-1.09	0.995	1	0	Down
mt-Nd4l	0	-1.29851	0.783	0.991	0	Down
mt-Nd4	0	-1.15295	0.988	1	0	Down
mt-Nd5	0	-1.16294	0.936	0.997	0	Down
mt-Cytb	0	-1.37517	0.993	1	0	Down
Slc7a13	0	-2.26625	0	0.666	0	Down
Slco1a1	0	-1.42786	0	0.463	0	Down
Psmb10	9.46307e-308	0.380309	0.199	0.026	1.91807e-303	Up
Pth1r	3.14783e-307	-0.625464	0.51	0.87	6.38033e-303	Down
Mpv17l	2.74731e-305	-0.791588	0.204	0.575	5.56853e-301	Down
BC024386	2.34973e-304	-0.666472	0.083	0.459	4.76267e-300	Down
Cltrn	2.07443e-302	-0.69723	0.798	0.991	4.20465e-298	Down
Nme2	3.50928e-302	-0.672324	0.955	0.993	7.11297e-298	Down
Lap3	7.62003e-302	-0.695866	0.492	0.825	1.5445e-297	Down
Hadh	1.11188e-301	-0.64673	0.565	0.89	2.25368e-297	Down
H2-Q4	2.58226e-296	0.360047	0.226	0.037	5.23399e-292	Up
Slc16a2	6.41495e-296	-0.661697	0.318	0.673	1.30025e-291	Down
Haao	7.24078e-295	-0.628797	0.104	0.477	1.46763e-290	Down
Cstb	2.04511e-293	0.854991	0.665	0.346	4.14524e-289	Up
Msrb1	8.61353e-290	-0.725678	0.462	0.807	1.74588e-285	Down
Selenbp1	4.8954e-288	-0.615214	0.56	0.892	9.92248e-284	Down
Acox1	4.41792e-287	-0.62823	0.592	0.92	8.95468e-283	Down
Smpdl3a	5.58313e-287	-0.628036	0.482	0.846	1.13165e-282	Down
Apom	3.22806e-283	-0.77513	0.069	0.425	6.54296e-279	Down
Cxcl16	3.29779e-282	0.582332	0.43	0.153	6.6843e-278	Up
mt-Nd3	4.77495e-282	-0.693995	0.967	0.996	9.67834e-278	Down
Cp	8.25677e-282	0.520404	0.145	0.012	1.67356e-277	Up
Rbm3	1.79587e-281	0.677782	0.719	0.393	3.64004e-277	Up
Mat2a	8.13989e-281	-0.870943	0.608	0.862	1.64987e-276	Down
mt-Nd1	2.79045e-280	-0.669655	0.99	0.999	5.65596e-276	Down
Errfi1	2.79593e-280	-0.905604	0.57	0.894	5.66707e-276	Down
Dnajc19	9.02177e-280	-0.613208	0.4	0.757	1.82862e-275	Down
Hist1h2bc	2.36736e-278	-0.650121	0.631	0.927	4.7984e-274	Down
Gcnt1	7.12844e-277	-0.681294	0.467	0.805	1.44486e-272	Down
Nr4a1	8.93611e-277	0.266784	0.123	0.007	1.81126e-272	Up
Azgp1	3.62325e-275	-0.701966	0.008	0.34	7.34398e-271	Down
Fut9	6.53511e-275	-0.770158	0.623	0.951	1.3246e-270	Down
Abhd14b	2.7999e-274	-0.626837	0.333	0.682	5.67511e-270	Down
Pim1	5.86285e-274	0.323804	0.243	0.048	1.18834e-269	Up
Ech1	1.00404e-273	-0.668383	0.515	0.847	2.03508e-269	Down
Fgb	1.05256e-272	0.279683	0.134	0.01	2.13343e-268	Up
Gm45792	1.61451e-272	-1.15957	0.19	0.552	3.27245e-268	Down
Sod1	5.47887e-272	-0.640629	0.543	0.861	1.11051e-267	Down
Ugt8a	4.74977e-271	-0.590277	0.045	0.386	9.62731e-267	Down
Mien1	6.00023e-271	-0.631547	0.349	0.703	1.21619e-266	Down
Adh1	3.2259e-270	-0.696087	0.181	0.537	6.53857e-266	Down
Lgals1	5.71358e-270	0.747513	0.681	0.365	1.15809e-265	Up
Akap12	5.33357e-269	0.523668	0.1	0.003	1.08106e-264	Up
Tmem174	6.88045e-269	-0.610147	0.54	0.876	1.3946e-264	Down
Agps	9.82561e-266	-0.750492	0.131	0.475	1.99155e-261	Down
Aadat	2.77117e-264	-0.625313	0.065	0.408	5.61688e-260	Down
Mlec	3.30675e-264	-0.625879	0.502	0.818	6.70245e-260	Down
Col4a3	1.11361e-263	-0.693073	0.155	0.504	2.25717e-259	Down
Fah	1.05896e-261	-0.62846	0.338	0.686	2.1464e-257	Down
Pcbd1	4.15176e-261	-0.633553	0.528	0.857	8.4152e-257	Down
Tnfrsf12a	9.06926e-261	0.658719	0.357	0.119	1.83825e-256	Up
Slc6a20b	7.38559e-260	-0.631245	0.291	0.636	1.49699e-255	Down
Ctsb	3.12312e-259	0.75119	0.896	0.704	6.33026e-255	Up
Gnai2	3.28634e-259	0.614502	0.687	0.381	6.66109e-255	Up
Akr1a1	3.30309e-259	-0.615117	0.943	0.995	6.69503e-255	Down
Litaf	2.37947e-258	0.320103	0.191	0.03	4.82294e-254	Up
S100a10	5.41246e-257	0.912743	0.735	0.431	1.09705e-252	Up
Upb1	1.3518e-256	-0.611055	0.311	0.652	2.73996e-252	Down
Lgals3bp	2.47552e-256	0.299476	0.198	0.033	5.01763e-252	Up
Hsd3b2	3.87477e-256	-0.649199	0.126	0.469	7.85377e-252	Down
Cxcl1	9.19428e-253	0.56613	0.185	0.029	1.86359e-248	Up
Btg1	2.00809e-251	0.692657	0.576	0.281	4.0702e-247	Up
Clu	3.63129e-251	0.474068	0.169	0.023	7.36027e-247	Up
Gclm	1.19743e-250	-0.624198	0.557	0.859	2.42707e-246	Down
Slco3a1	6.99485e-250	-0.675575	0.186	0.524	1.41779e-245	Down
Tmem37	7.44353e-250	-0.652034	0.183	0.53	1.50873e-245	Down
Fos	5.34831e-248	0.576125	0.595	0.269	1.08405e-243	Up
Cyp2a4	1.05224e-247	-0.961577	0.007	0.317	2.13278e-243	Down
Smarca2	8.88735e-247	-0.695153	0.335	0.656	1.80138e-242	Down
S100a11	1.85129e-246	0.806472	0.65	0.354	3.75237e-242	Up
Adhfe1	3.58982e-246	-0.578182	0.2	0.538	7.2762e-242	Down
Adgrg1	2.54359e-245	0.533527	0.386	0.138	5.15561e-241	Up
Gpr137b	4.74398e-245	-0.58099	0.258	0.591	9.61558e-241	Down
Ndufa4	6.6534e-245	-0.63121	0.937	0.986	1.34858e-240	Down
Dennd4a	8.15642e-245	0.332875	0.234	0.049	1.65323e-240	Up
Aspa	1.93447e-244	-0.607742	0.357	0.704	3.92098e-240	Down
Mrpl12	1.32903e-243	-0.565517	0.503	0.823	2.69381e-239	Down
Aldh6a1	1.01603e-242	-0.560301	0.491	0.817	2.05939e-238	Down
Car2	3.06064e-242	0.749595	0.765	0.544	6.20361e-238	Up
Ifi27	9.42946e-241	0.445446	0.319	0.095	1.91126e-236	Up
Sdhb	4.06816e-238	-0.55168	0.528	0.861	8.24576e-234	Down
Zfp706	5.61819e-238	-0.551834	0.537	0.851	1.13875e-233	Down
Gas6	6.8096e-238	0.805412	0.66	0.467	1.38024e-233	Up
Ivd	4.83833e-237	-0.576174	0.19	0.523	9.80682e-233	Down
Irgm1	6.63491e-237	0.46195	0.254	0.063	1.34483e-232	Up
Aass	7.92226e-236	-0.572109	0.342	0.676	1.60576e-231	Down
Serpinb6a	1.16972e-235	0.358048	0.232	0.052	2.3709e-231	Up
Macrod2	1.35544e-234	-0.586645	0.177	0.504	2.74734e-230	Down
Sparc	1.882e-234	0.403435	0.173	0.026	3.81463e-230	Up
Eif4a2	1.79015e-233	-0.540709	0.367	0.709	3.62846e-229	Down
Iah1	1.48857e-229	-0.563369	0.488	0.806	3.01718e-225	Down
Kl	9.40008e-229	-0.560076	0.392	0.725	1.9053e-224	Down
Fosl2	1.16293e-228	0.372468	0.247	0.06	2.35715e-224	Up
Coasy	5.57561e-228	-0.574862	0.203	0.526	1.13012e-223	Down
Tmbim6	9.7503e-228	-0.554458	0.903	0.964	1.97629e-223	Down
Fmo5	1.04961e-227	-0.532712	0.037	0.336	2.12745e-223	Down
Wwp1	1.42236e-227	-0.616989	0.32	0.632	2.88299e-223	Down
Aldh9a1	2.71632e-225	-0.537273	0.375	0.697	5.50572e-221	Down
Col18a1	5.59452e-225	0.446577	0.3	0.09	1.13395e-220	Up
Ifngr1	9.31156e-224	0.363334	0.349	0.116	1.88736e-219	Up
Folr1	1.10695e-222	-0.578	0.589	0.89	2.24367e-218	Down
Slc17a1	1.31651e-222	-0.566158	0.531	0.832	2.66842e-218	Down
Tkt	5.30418e-221	0.578847	0.714	0.442	1.07511e-216	Up
Med28	5.50695e-221	-0.555425	0.3	0.624	1.1162e-216	Down
Tns1	6.63231e-221	-0.666187	0.593	0.891	1.3443e-216	Down
Cyp2d9	1.00684e-219	-0.673367	0.011	0.294	2.04076e-215	Down
Chd3	3.59612e-219	-0.59875	0.478	0.795	7.28897e-215	Down
Ptgds	7.59267e-218	0.333279	0.124	0.013	1.53896e-213	Up
G6pc	7.82138e-216	-0.598594	0.416	0.763	1.58532e-211	Down
Mettl7b	1.32587e-215	-0.601099	0.388	0.677	2.6874e-211	Down
Ptms	1.66087e-214	-0.50936	0.803	0.938	3.36641e-210	Down
Bdh2	3.64319e-214	-0.528047	0.523	0.828	7.38437e-210	Down
Cndp1	9.19919e-214	-0.545137	0.062	0.356	1.86458e-209	Down
Bhmt2	1.32472e-213	-0.511601	0.046	0.338	2.68508e-209	Down
Retsat	1.06763e-212	-0.570214	0.108	0.409	2.16398e-208	Down
Trabd2b	1.44097e-211	-0.636557	0.239	0.54	2.92071e-207	Down
Papss2	1.03779e-210	-0.557712	0.198	0.507	2.10349e-206	Down
Park7	1.4897e-210	-0.543035	0.845	0.967	3.01947e-206	Down
Bspry	1.50557e-209	0.447423	0.325	0.112	3.05164e-205	Up
Fmo1	1.21935e-208	-0.52436	0.599	0.903	2.4715e-204	Down
Sec11a	4.6061e-207	-0.543096	0.237	0.543	9.33611e-203	Down
Tpmt	4.25085e-206	-0.54728	0.192	0.497	8.61605e-202	Down
Qdpr	5.6278e-206	-0.505795	0.492	0.812	1.1407e-201	Down
Ascc1	2.72868e-205	-0.556398	0.262	0.57	5.53076e-201	Down
Grhpr	1.10165e-204	-0.561344	0.44	0.735	2.23293e-200	Down
Lamtor5	4.17566e-203	-0.499167	0.37	0.684	8.46366e-199	Down
Cyp2j11	1.53582e-202	-0.501077	0.082	0.372	3.11296e-198	Down
Pbld1	1.55974e-202	-0.542954	0.342	0.652	3.16143e-198	Down
Mdh1	2.33373e-202	-0.504849	0.855	0.985	4.73024e-198	Down
Cbs	3.44647e-202	-0.508062	0.129	0.431	6.98565e-198	Down
Cryz	8.50254e-202	-0.50986	0.498	0.794	1.72338e-197	Down
Tpm4	3.80419e-200	0.32567	0.27	0.079	7.71071e-196	Up
Gstz1	3.26088e-199	-0.503575	0.361	0.665	6.60948e-195	Down
Fbp1	4.01409e-199	-0.534204	0.758	0.982	8.13615e-195	Down
Slc22a22	4.03707e-199	-0.419252	0.029	0.298	8.18273e-195	Down
Ccser2	4.48599e-199	-0.526318	0.39	0.685	9.09266e-195	Down
Ugt2b38	6.64069e-199	-0.514075	0.618	0.925	1.346e-194	Down
Ces2e	3.40881e-198	0.39793	0.172	0.033	6.90932e-194	Up
Lypla1	4.29096e-198	-0.529314	0.278	0.576	8.69735e-194	Down
Hint2	3.05799e-196	-0.532499	0.624	0.906	6.19824e-192	Down
Wfdc2	9.17216e-196	0.377181	0.192	0.042	1.85911e-191	Up
Fahd1	1.86134e-195	-0.516032	0.372	0.664	3.77275e-191	Down
Uqcrfs1	1.07638e-194	-0.515242	0.596	0.883	2.18172e-190	Down
Hpn	1.12981e-194	-0.511198	0.411	0.697	2.29002e-190	Down
Ybx1	6.53182e-194	-0.532611	0.956	0.987	1.32393e-189	Down
Ier5	3.20865e-193	0.384516	0.39	0.15	6.50361e-189	Up
Afmid	3.97565e-193	-0.503346	0.149	0.442	8.05824e-189	Down
Atp5f1	4.53112e-193	-0.476506	0.872	0.961	9.18413e-189	Down
Zfp36l2	5.31798e-193	0.57476	0.492	0.233	1.0779e-188	Up
Efhd2	5.90713e-192	0.283408	0.213	0.052	1.19732e-187	Up
Pim3	6.11675e-191	-0.657186	0.406	0.694	1.2398e-186	Down
Bri3	9.44262e-191	-0.497187	0.608	0.84	1.91393e-186	Down
Map3k1	1.06491e-190	0.444267	0.32	0.116	2.15848e-186	Up
Gm15638	4.28599e-190	-0.43872	0.052	0.322	8.68726e-186	Down
Sod2	1.57341e-188	-0.484864	0.647	0.924	3.18914e-184	Down
Ndufv3	8.93117e-188	-0.512654	0.652	0.897	1.81026e-183	Down
Cotl1	1.43409e-187	0.463183	0.593	0.303	2.90676e-183	Up
Sugct	2.72978e-187	-0.443871	0.077	0.354	5.53299e-183	Down
Ifitm2	6.61924e-187	0.381005	0.346	0.125	1.34165e-182	Up
Epb41l3	1.28968e-186	0.411025	0.378	0.148	2.61405e-182	Up
Acads	5.27375e-186	-0.507862	0.247	0.542	1.06894e-181	Down
Iscu	9.28211e-186	-0.474782	0.475	0.782	1.88139e-181	Down
Mrps21	3.95654e-185	-0.500278	0.526	0.818	8.01951e-181	Down
Ndufa6	1.28205e-184	-0.498121	0.849	0.96	2.5986e-180	Down
Gcdh	1.68489e-183	-0.475759	0.386	0.682	3.4151e-179	Down
Cox8a	1.68865e-183	-0.472881	0.975	0.994	3.42273e-179	Down
Atp5j	2.11634e-183	-0.488352	0.913	0.977	4.28961e-179	Down
Cat	2.70732e-183	-0.465638	0.59	0.891	5.48746e-179	Down
Ak4	7.47268e-183	-0.504433	0.211	0.503	1.51464e-178	Down
Ddah1	1.69235e-182	-0.469698	0.514	0.812	3.43023e-178	Down
Ldhd	3.13192e-182	-0.550599	0.489	0.756	6.34809e-178	Down
4833439L19Rik	2.81152e-181	-0.470484	0.615	0.903	5.69868e-177	Down
Trps1	5.48199e-181	-0.568544	0.267	0.555	1.11114e-176	Down
Sap30	6.95553e-181	-0.468488	0.132	0.413	1.40982e-176	Down
Cox4i1	1.01868e-180	-0.452146	0.975	0.996	2.06476e-176	Down
Acadl	2.35488e-180	-0.526136	0.417	0.699	4.7731e-176	Down
Id2	2.57702e-180	-0.589536	0.835	0.933	5.22337e-176	Down
Slc13a1	5.03296e-180	1.16878	0.804	0.896	1.02013e-175	Up
Hspa8	7.1203e-180	-0.370386	0.989	0.998	1.44321e-175	Down
Rdh16f2	6.01157e-179	-0.490355	0.066	0.333	1.21849e-174	Down
Nit2	1.16628e-178	-0.473265	0.188	0.475	2.36393e-174	Down
Cox7b	1.53874e-178	-0.475025	0.867	0.963	3.11887e-174	Down
Echs1	5.6834e-177	-0.462098	0.287	0.584	1.15197e-172	Down
Ndufb10	6.17368e-177	-0.492378	0.688	0.903	1.25134e-172	Down
Cenpx	1.48757e-176	-0.475851	0.299	0.595	3.01516e-172	Down
Pcyt2	1.85278e-176	-0.504152	0.212	0.497	3.7554e-172	Down
Slc25a39	6.54627e-176	-0.471752	0.617	0.891	1.32686e-171	Down
Ndufs7	8.45397e-176	-0.487105	0.508	0.794	1.71354e-171	Down
Cyba	1.1072e-175	-0.485078	0.928	0.977	2.24418e-171	Down
Ubb	8.59769e-175	-0.433333	0.969	0.996	1.74267e-170	Down
Sirt3	1.05638e-174	-0.510622	0.254	0.534	2.14117e-170	Down
Tm2d2	8.44811e-174	-0.451181	0.215	0.503	1.71235e-169	Down
Cycs	1.0169e-173	-0.497576	0.878	0.973	2.06116e-169	Down
Slc6a18	8.30118e-173	-0.631069	0.216	0.499	1.68257e-168	Down
Atf3	8.45717e-173	0.548247	0.191	0.046	1.71418e-168	Up
Irx3	1.11627e-172	-0.413428	0.016	0.253	2.26256e-168	Down
H2-T23	1.2219e-172	0.364834	0.34	0.132	2.47666e-168	Up
Npm3	2.85473e-172	-0.431406	0.082	0.348	5.78626e-168	Down
Degs2	6.74049e-172	-0.398407	0.03	0.272	1.36623e-167	Down
Uqcr11	1.47747e-171	-0.488272	0.875	0.971	2.99468e-167	Down
Afap1l1	2.76246e-171	-0.406491	0.037	0.282	5.59923e-167	Down
Hsd17b11	4.10098e-171	-0.571267	0.227	0.497	8.31228e-167	Down
Syn3	6.86966e-171	-0.441926	0.088	0.35	1.39241e-166	Down
Pxmp2	7.39102e-171	-0.451623	0.118	0.388	1.49809e-166	Down
Tmigd1	6.63521e-170	-0.666557	0.255	0.536	1.34489e-165	Down
Fcgrt	7.02794e-170	-0.446266	0.202	0.482	1.42449e-165	Down
Slco1a6	1.74449e-169	-0.522898	0.279	0.552	3.5359e-165	Down
Pdzk1	1.14631e-168	-0.440628	0.682	0.951	2.32347e-164	Down
Cda	1.77459e-168	-0.490749	0.68	0.927	3.59691e-164	Down
Suclg1	2.28446e-168	-0.467788	0.596	0.873	4.63038e-164	Down
Arpp19	1.24454e-167	-0.482021	0.584	0.807	2.52256e-163	Down
Acss2	1.44719e-167	-0.498254	0.21	0.481	2.93331e-163	Down
Pepd	4.74128e-167	-0.461831	0.332	0.62	9.6101e-163	Down
Clic1	2.01885e-166	0.485218	0.604	0.344	4.09201e-162	Up
Mrpl33	3.8153e-165	0.509694	0.643	0.405	7.73324e-161	Up
Atp5j2	8.89816e-165	-0.461327	0.91	0.97	1.80357e-160	Down
G0s2	1.44913e-164	-0.603993	0.184	0.457	2.93725e-160	Down
Bloc1s1	1.52647e-164	-0.45003	0.189	0.465	3.09399e-160	Down
Ndufb5	3.26605e-164	-0.461545	0.71	0.894	6.61997e-160	Down
Wfdc17	6.28582e-164	0.293152	0.12	0.018	1.27407e-159	Up
Tubb5	1.13877e-163	0.342471	0.274	0.093	2.30818e-159	Up
Vps8	1.2669e-163	-0.399052	0.044	0.285	2.56787e-159	Down
Gm4450	1.48364e-163	-0.393476	0.073	0.324	3.00718e-159	Down
Neu1	1.6697e-161	-0.480204	0.568	0.851	3.38431e-157	Down
Ndufb11	1.46878e-160	-0.455786	0.742	0.903	2.97706e-156	Down
Sord	2.67665e-160	-0.416137	0.779	0.988	5.42531e-156	Down
Abcg2	1.85352e-159	-0.450692	0.652	0.914	3.7569e-155	Down
1810059H22Rik	3.16172e-159	-0.380238	0.064	0.307	6.4085e-155	Down
Ttr	1.22372e-158	-1.51047	0.071	0.314	2.48035e-154	Down
Lamtor2	6.85256e-158	-0.423135	0.397	0.683	1.38894e-153	Down
Anapc13	3.64556e-157	-0.439179	0.407	0.69	7.38919e-153	Down
Dhrs3	6.84319e-157	-0.432512	0.177	0.446	1.38705e-152	Down
Thoc7	2.13359e-156	-0.450353	0.388	0.657	4.32458e-152	Down
Reep5	1.24565e-155	-0.482295	0.186	0.443	2.52481e-151	Down
Cyp2a5	1.29713e-155	-0.587953	0.072	0.314	2.62916e-151	Down
Snx6	2.88063e-155	-0.443224	0.408	0.671	5.83875e-151	Down
Fuca2	3.54589e-154	-0.438024	0.405	0.674	7.18717e-150	Down
Vegfa	1.68451e-153	-0.53839	0.299	0.56	3.41434e-149	Down
Gabarapl1	2.68991e-153	-0.44061	0.514	0.803	5.45218e-149	Down
Etfa	1.1166e-152	-0.438496	0.407	0.686	2.26323e-148	Down
mt-Atp8	1.37703e-152	-0.395729	0.534	0.854	2.79111e-148	Down
Bola3	1.64104e-152	-0.433961	0.389	0.666	3.32622e-148	Down
Atp6v1a	4.0993e-150	-0.406727	0.48	0.771	8.30888e-146	Down
Bckdha	8.07529e-150	-0.435231	0.311	0.576	1.63678e-145	Down
Pmaip1	9.41817e-150	0.360832	0.242	0.081	1.90897e-145	Up
Atp5md	1.75021e-149	-0.427438	0.873	0.968	3.5475e-145	Down
Acot12	4.25069e-149	-0.395678	0.096	0.337	8.61572e-145	Down
Mrpl20	4.65329e-149	-0.413701	0.456	0.727	9.43175e-145	Down
Cela1	1.62624e-148	-0.558718	0.514	0.772	3.29622e-144	Down
Pzp	2.6856e-148	-0.329332	0	0.198	5.44343e-144	Down
Ppt2	2.95547e-148	-0.422725	0.154	0.402	5.99045e-144	Down
Gchfr	3.76252e-148	-0.421956	0.115	0.361	7.62626e-144	Down
Tprkb	6.22855e-148	-0.453732	0.312	0.565	1.26246e-143	Down
Nfkbiz	1.36947e-147	0.393692	0.298	0.116	2.77577e-143	Up
Pter	2.18067e-147	-0.429119	0.565	0.835	4.42e-143	Down
Psme2	3.67337e-147	0.361258	0.392	0.18	7.44556e-143	Up
Dynll2	4.20229e-147	-0.410792	0.352	0.622	8.51762e-143	Down
Steap2	6.8365e-147	0.614649	0.536	0.333	1.38569e-142	Up
Sdhc	7.35623e-147	-0.416792	0.512	0.788	1.49104e-142	Down
Skp1a	5.78376e-146	-0.414085	0.41	0.673	1.17231e-141	Down
Sdcbp	5.89124e-146	0.370215	0.431	0.21	1.1941e-141	Up
Ankrd13c	1.25062e-145	-0.425795	0.441	0.704	2.53488e-141	Down
Ces1e	1.4473e-145	-0.348577	0.05	0.274	2.93353e-141	Down
Ebp	1.52612e-145	-0.395822	0.121	0.369	3.09329e-141	Down
Mbnl1	2.37289e-145	0.370657	0.506	0.261	4.80962e-141	Up
Cideb	6.97836e-145	-0.438653	0.347	0.594	1.41444e-140	Down
Atp5a1	1.12651e-144	-0.374547	0.942	0.987	2.28332e-140	Down
Fgf1	1.85039e-144	-0.613247	0.134	0.371	3.75057e-140	Down
Clpx	2.13284e-144	-0.453888	0.262	0.514	4.32306e-140	Down
Far1	4.68552e-144	-0.457357	0.33	0.586	9.49709e-140	Down
Gpx4	3.00089e-143	-0.441024	0.955	0.987	6.08251e-139	Down
Dpys	8.29993e-142	-0.334623	0.001	0.192	1.68231e-137	Down
Por	1.23352e-141	-0.429346	0.364	0.619	2.50023e-137	Down
Zmat3	4.37066e-141	0.274163	0.217	0.069	8.8589e-137	Up
Idh2	8.17037e-141	-0.412408	0.446	0.725	1.65605e-136	Down
Snx29	2.92649e-140	-0.542058	0.268	0.517	5.9317e-136	Down
Sypl	6.43131e-140	-0.396836	0.333	0.592	1.30356e-135	Down
Cpox	7.65158e-140	-0.417996	0.208	0.453	1.5509e-135	Down
Smim4	9.17313e-140	-0.426921	0.237	0.491	1.8593e-135	Down
Ace	1.14394e-139	-0.327475	0.015	0.215	2.31865e-135	Down
Mrpl42	1.14621e-139	-0.396369	0.453	0.727	2.32326e-135	Down
0610012G03Rik	1.19516e-139	-0.39969	0.342	0.607	2.42246e-135	Down
Gpx3	3.7557e-139	0.562236	0.993	1	7.61243e-135	Up
Acy1	4.31005e-139	-0.346113	0.054	0.272	8.73604e-135	Down
Mogat1	8.70706e-139	-0.418477	0.078	0.303	1.76483e-134	Down
Clybl	2.75544e-138	-0.404644	0.155	0.401	5.585e-134	Down
Higd2a	4.27836e-138	-0.399259	0.525	0.803	8.67181e-134	Down
Erc2	4.53916e-138	-0.329272	0.023	0.226	9.20042e-134	Down
Trp53inp1	7.60519e-138	0.453434	0.303	0.129	1.5415e-133	Up
Serf2	1.09716e-137	-0.400314	0.929	0.974	2.22383e-133	Down
Tpm3	1.95808e-137	0.399389	0.598	0.35	3.96883e-133	Up
Cox7a2	2.64839e-137	-0.407573	0.931	0.981	5.36802e-133	Down
Tmem14c	7.78139e-137	-0.382136	0.32	0.582	1.57721e-132	Down
Gbp7	9.53369e-137	0.26357	0.123	0.024	1.93238e-132	Up
Cebpb	1.09191e-136	0.390806	0.383	0.18	2.21319e-132	Up
Fabp3	1.14038e-136	0.416978	0.431	0.211	2.31144e-132	Up
Itm2b	7.82881e-136	0.562776	0.979	0.972	1.58682e-131	Up
Sardh	1.41196e-135	-0.408658	0.235	0.48	2.8619e-131	Down
Slc3a2	1.88213e-135	0.320227	0.638	0.358	3.8149e-131	Up
Tmem30a	2.37885e-135	-0.418136	0.261	0.505	4.82169e-131	Down
Gm42397	5.68156e-135	-0.328493	0.019	0.215	1.1516e-130	Down
Eif4g3	1.37312e-134	-0.453999	0.257	0.5	2.78318e-130	Down
2310039H08Rik	2.0459e-134	-0.425761	0.241	0.485	4.14683e-130	Down
Pnp	2.5156e-134	-0.373453	0.176	0.429	5.09888e-130	Down
BC031181	4.60123e-134	-0.389036	0.326	0.58	9.32624e-130	Down
Akr1c14	4.7918e-134	-0.310542	0.004	0.188	9.71249e-130	Down
Susd2	4.91739e-134	-0.394851	0.131	0.364	9.96706e-130	Down
Igtp	6.39686e-134	0.298109	0.133	0.028	1.29658e-129	Up
Dao	7.59244e-134	-0.404413	0.541	0.795	1.53891e-129	Down
Myl12a	4.84833e-133	0.345361	0.477	0.252	9.82708e-129	Up
Nit1	5.70602e-133	-0.412685	0.394	0.634	1.15655e-128	Down
Glg1	1.10396e-132	-0.429088	0.293	0.537	2.23761e-128	Down
Mrps36	1.23033e-132	-0.400658	0.415	0.672	2.49375e-128	Down
Abhd14a	5.74485e-131	-0.381705	0.133	0.362	1.16442e-126	Down
Txndc17	6.61867e-131	-0.399254	0.639	0.867	1.34154e-126	Down
Oaz1	1.19187e-130	-0.37719	0.879	0.937	2.41579e-126	Down
Sfxn1	2.06958e-130	-0.396013	0.646	0.901	4.19484e-126	Down
Gng5	3.0244e-130	-0.373888	0.831	0.917	6.13015e-126	Down
Rab3ip	3.10637e-130	-0.390635	0.462	0.711	6.29631e-126	Down
Acox3	7.5753e-130	-0.545954	0.245	0.479	1.53544e-125	Down
Them7	1.41274e-129	-0.406918	0.192	0.428	2.86347e-125	Down
Hexb	4.92126e-129	-0.346608	0.106	0.335	9.9749e-125	Down
Acot13	1.22004e-128	-0.403976	0.461	0.718	2.4729e-124	Down
Nrg1	3.20235e-128	0.622098	0.313	0.144	6.49084e-124	Up
Agpat3	3.29437e-128	-0.380736	0.338	0.584	6.67737e-124	Down
Glyat	4.06532e-128	-0.392985	0.765	0.974	8.23999e-124	Down
Ldc1	6.28953e-128	-0.301029	0.009	0.191	1.27482e-123	Down
Zmynd10	8.9241e-128	-0.372157	0.12	0.345	1.80883e-123	Down
Ccs	1.06951e-127	-0.388174	0.309	0.556	2.16778e-123	Down
Tmbim4	1.32244e-127	-0.410895	0.668	0.921	2.68045e-123	Down
Ctsl	1.71922e-127	-0.334681	0.654	0.912	3.48468e-123	Down
Ptp4a2	6.85253e-127	0.370895	0.595	0.355	1.38894e-122	Up
Map1lc3a	9.59692e-127	-0.389084	0.352	0.601	1.9452e-122	Down
Slc25a5	1.00163e-126	-0.351992	0.913	0.976	2.0302e-122	Down
Nop10	1.20653e-126	-0.387758	0.441	0.704	2.44552e-122	Down
Cnpy2	1.39902e-126	-0.370873	0.325	0.582	2.83567e-122	Down
Gm10804	1.72069e-126	-0.352893	0.117	0.342	3.48766e-122	Down
Tmem64	3.58825e-126	-0.389647	0.128	0.351	7.27302e-122	Down
Capzb	4.61e-126	0.357526	0.521	0.293	9.34401e-122	Up
Rcan1	1.19621e-125	0.544556	0.472	0.271	2.42461e-121	Up
Hnf4a	3.365e-125	-0.418994	0.504	0.749	6.82051e-121	Down
Klf15	1.32409e-124	-0.352546	0.109	0.33	2.6838e-120	Down
Bdh1	1.69264e-124	-0.29686	0.009	0.186	3.43081e-120	Down
Gm45645	4.54179e-124	-0.276402	0	0.17	9.20576e-120	Down
Jpt1	5.78676e-124	0.274906	0.283	0.115	1.17292e-119	Up
Txn2	6.24191e-124	-0.365905	0.342	0.594	1.26517e-119	Down
1700016C15Rik	1.26389e-123	0.500494	0.522	0.335	2.56177e-119	Up
Stat1	1.79226e-123	0.37095	0.21	0.073	3.63274e-119	Up
BC005561	2.77064e-123	-0.519975	0.37	0.611	5.61582e-119	Down
Pink1	2.93394e-123	-0.387417	0.259	0.496	5.9468e-119	Down
Clcn3	3.70928e-123	-0.410069	0.356	0.592	7.51834e-119	Down
Kcnj15	4.60506e-123	-0.399061	0.652	0.925	9.334e-119	Down
Ndufa10	7.03944e-123	-0.348738	0.504	0.768	1.42683e-118	Down
Nfkbia	1.08669e-122	0.394085	0.541	0.296	2.20261e-118	Up
Calml4	2.50579e-122	-0.386801	0.703	0.94	5.07899e-118	Down
Tst	2.62952e-122	-0.378949	0.199	0.438	5.32976e-118	Down
Slc5a2	2.83072e-122	0.366304	0.622	0.355	5.7376e-118	Up
Timm23	2.95295e-122	-0.351625	0.347	0.6	5.98533e-118	Down
Atraid	4.56194e-122	-0.391203	0.338	0.577	9.2466e-118	Down
Sms	5.74762e-122	-0.344616	0.134	0.364	1.16499e-117	Down
Ctsh	2.70135e-121	-0.367523	0.388	0.611	5.47536e-117	Down
St8sia1	2.79758e-121	-0.390567	0.17	0.394	5.67042e-117	Down
Hagh	4.00714e-121	-0.363927	0.505	0.758	8.12208e-117	Down
Idh3g	7.66292e-121	-0.390713	0.386	0.631	1.5532e-116	Down
Ctsd	7.95539e-121	0.493584	0.828	0.657	1.61248e-116	Up
Comt	1.193e-120	0.580128	0.755	0.715	2.41809e-116	Up
Akap13	1.4137e-120	0.336043	0.538	0.303	2.86542e-116	Up
Tmem150a	1.54257e-120	-0.415377	0.248	0.476	3.12663e-116	Down
Atp5c1	1.60917e-120	-0.366738	0.838	0.941	3.26163e-116	Down
Paqr7	3.21635e-120	-0.30107	0.048	0.243	6.51922e-116	Down
St13	4.07657e-120	-0.382414	0.551	0.798	8.2628e-116	Down
Rufy3	4.65803e-120	-0.4567	0.339	0.566	9.44135e-116	Down
Tapbp	5.41297e-120	0.317357	0.256	0.103	1.09715e-115	Up
Tmco1	5.53069e-120	-0.361356	0.356	0.603	1.12102e-115	Down
Shmt2	5.7466e-120	-0.355487	0.169	0.395	1.16478e-115	Down
Idh3b	1.78968e-119	-0.357856	0.345	0.587	3.62751e-115	Down
Hebp1	2.2356e-119	-0.3643	0.174	0.402	4.53134e-115	Down
Timm9	3.59221e-119	-0.390862	0.234	0.46	7.28106e-115	Down
Atp5d	5.28186e-119	-0.391134	0.913	0.963	1.07058e-114	Down
Mfsd4b1	5.44967e-119	-0.420331	0.291	0.519	1.10459e-114	Down
Tmem229a	1.67915e-118	-0.38209	0.359	0.594	3.40346e-114	Down
Ndufb4	2.76127e-118	-0.402192	0.749	0.934	5.59681e-114	Down
Rpl22l1	5.10002e-118	-0.350708	0.561	0.734	1.03372e-113	Down
Uqcr10	5.81316e-118	-0.397717	0.934	0.98	1.17827e-113	Down
2610528J11Rik	1.62457e-117	-0.341762	0.162	0.383	3.29283e-113	Down
Snhg12	1.65036e-116	-0.447194	0.18	0.398	3.34512e-112	Down
Ndufb9	1.71924e-116	-0.381214	0.861	0.958	3.48472e-112	Down
Acat3	1.98582e-116	0.252246	0.222	0.081	4.02506e-112	Up
Srsf2	2.32238e-116	-0.523446	0.681	0.773	4.70724e-112	Down
Tmem178	3.98721e-116	-0.272646	0.021	0.197	8.08168e-112	Down
Vill	9.19575e-116	-0.264574	0.018	0.191	1.86389e-111	Down
Ar	2.03953e-115	-0.433388	0.332	0.561	4.13392e-111	Down
Hpd	3.46878e-115	-0.27156	0	0.159	7.03086e-111	Down
Gpx1	3.84095e-115	-0.40264	0.983	0.996	7.78522e-111	Down
Ethe1	5.77242e-115	-0.416205	0.349	0.583	1.17001e-110	Down
Nr1d1	1.19024e-114	-0.396132	0.083	0.281	2.4125e-110	Down
Fitm1	1.74335e-114	-0.350315	0.138	0.355	3.53359e-110	Down
Eny2	2.02316e-114	-0.374718	0.37	0.603	4.10074e-110	Down
Guca2b	2.13445e-114	-0.328967	0.714	0.945	4.32632e-110	Down
Aacs	2.40876e-114	-0.300802	0.051	0.24	4.88232e-110	Down
Zfp36l1	3.02647e-114	0.523314	0.739	0.535	6.13435e-110	Up
Glyctk	3.07529e-114	-0.376244	0.197	0.417	6.23331e-110	Down
Prkag3	4.94142e-114	0.312809	0.205	0.072	1.00158e-109	Up
Ctdspl	5.64978e-113	-0.341201	0.119	0.327	1.14515e-108	Down
Rab2a	1.29237e-112	-0.33223	0.414	0.651	2.61951e-108	Down
Crot	2.22146e-112	-0.535052	0.335	0.543	4.50268e-108	Down
Osbpl9	3.65065e-112	-0.366585	0.365	0.595	7.39951e-108	Down
Med21	5.88275e-112	-0.382631	0.218	0.438	1.19237e-107	Down
Cdk2ap2	1.63186e-111	-0.331622	0.155	0.377	3.30761e-107	Down
Erp29	1.64432e-111	-0.336913	0.336	0.561	3.33287e-107	Down
Ahcyl2	1.93009e-111	-0.386572	0.344	0.574	3.91209e-107	Down
Hint1	2.72112e-111	-0.367503	0.939	0.979	5.51544e-107	Down
BC049987	2.91238e-111	-0.302973	0.033	0.209	5.9031e-107	Down
Gm10076	5.20418e-111	-0.305867	0.802	0.923	1.05484e-106	Down
Aco2	8.03553e-111	-0.323034	0.573	0.849	1.62872e-106	Down
Sucnr1	2.82865e-110	-0.294245	0.061	0.249	5.73339e-106	Down
Npc2	3.59614e-110	0.386017	0.616	0.394	7.28902e-106	Up
Uqcrc2	3.65454e-110	-0.335139	0.467	0.714	7.40739e-106	Down
BC035947	5.68405e-110	-0.30682	0.043	0.224	1.1521e-105	Down
Phldb2	1.55966e-109	-0.43499	0.326	0.541	3.16128e-105	Down
Slc1a1	2.00319e-109	-0.392998	0.375	0.586	4.06026e-105	Down
2300009A05Rik	2.30474e-109	-0.362524	0.181	0.395	4.67148e-105	Down
Gstt2	2.67358e-109	-0.379797	0.552	0.793	5.41909e-105	Down
Mrps24	2.71394e-109	-0.334833	0.396	0.641	5.50089e-105	Down
Wdr18	3.46838e-109	-0.318731	0.129	0.338	7.03005e-105	Down
Cox6b1	3.55083e-109	-0.352372	0.927	0.979	7.19717e-105	Down
Ndufs2	3.76247e-109	-0.337126	0.496	0.745	7.62615e-105	Down
Ccdc152	4.69547e-109	-0.350505	0.065	0.256	9.51724e-105	Down
Cdo1	8.23175e-109	-0.263408	0.026	0.198	1.66849e-104	Down
Anxa5	1.01597e-108	0.2921	0.274	0.118	2.05927e-104	Up
Ndfip1	1.97225e-108	-0.318936	0.604	0.777	3.99756e-104	Down
Cox7c	5.50158e-108	-0.336684	0.97	0.992	1.11511e-103	Down
Idi1	6.88964e-108	-0.354826	0.113	0.316	1.39646e-103	Down
Vamp8	8.02912e-108	-0.355253	0.655	0.818	1.62742e-103	Down
Bcl6	1.33027e-107	-0.311635	0.059	0.244	2.69632e-103	Down
Adtrp	1.73171e-107	-0.351171	0.148	0.354	3.51e-103	Down
mt-Co1	1.82799e-107	-0.37114	0.995	1	3.70516e-103	Down
Aqp11	2.38896e-107	-0.316021	0.132	0.337	4.84217e-103	Down
Pcca	4.60018e-107	-0.33065	0.147	0.354	9.32411e-103	Down
Dmgdh	5.61667e-106	-0.254714	0.021	0.185	1.13844e-101	Down
Xylb	1.31194e-105	-0.392708	0.444	0.662	2.65917e-101	Down
Erich4	2.04446e-105	-0.38268	0.373	0.587	4.14391e-101	Down
Stard10	3.42457e-105	-0.349434	0.577	0.82	6.94126e-101	Down
Thnsl2	4.53925e-105	-0.353319	0.254	0.47	9.20062e-101	Down
Atp5g1	5.47108e-105	-0.363788	0.9	0.97	1.10893e-100	Down
Bcap31	1.26973e-104	-0.323225	0.237	0.461	2.57362e-100	Down
Aen	2.96754e-104	0.296248	0.265	0.118	6.01491e-100	Up
Galnt14	3.2577e-104	-0.31491	0.137	0.34	6.60302e-100	Down
Slc18a1	3.30292e-104	-0.385988	0.187	0.396	6.69468e-100	Down
Ak2	5.78341e-104	-0.334334	0.505	0.731	1.17224e-99	Down
Hsp90b1	1.00936e-103	-0.357507	0.808	0.889	2.04586e-99	Down
Rps28	1.21955e-103	0.479984	0.956	0.954	2.47191e-99	Up
Mdk	1.42023e-103	-0.48243	0.065	0.244	2.87867e-99	Down
Nipsnap1	1.97381e-103	-0.352217	0.268	0.478	4.00072e-99	Down
Sult1d1	2.27615e-103	-0.33358	0.774	0.978	4.61353e-99	Down
Slc29a3	5.95849e-103	-0.348203	0.164	0.368	1.20773e-98	Down
C1qtnf12	1.97593e-102	-0.319905	0.15	0.355	4.00501e-98	Down
Mrpl34	2.16294e-102	-0.345581	0.409	0.633	4.38405e-98	Down
Dnase1	2.8355e-102	-0.554154	0.429	0.669	5.74727e-98	Down
Actb	6.03931e-102	0.581119	0.986	0.98	1.22411e-97	Up
Net1	1.17376e-101	0.37749	0.399	0.228	2.3791e-97	Up
Ndufb3	1.26083e-101	-0.336566	0.599	0.843	2.55557e-97	Down
Ndufab1	1.72525e-101	-0.358944	0.654	0.896	3.4969e-97	Down
Ifrd2	3.54943e-101	-0.335875	0.169	0.371	7.19433e-97	Down
Acsm5	1.13738e-100	-0.30103	0.096	0.285	2.30535e-96	Down
Atpif1	1.23518e-100	-0.383442	0.912	0.971	2.50358e-96	Down
Arhgap5	1.2848e-100	-0.40889	0.486	0.716	2.60416e-96	Down
Tmco3	1.45453e-100	-0.273735	0.056	0.231	2.94818e-96	Down
Cth	2.1522e-100	-0.310453	0.158	0.364	4.3623e-96	Down
Coq8a	2.15788e-100	-0.324729	0.155	0.356	4.37381e-96	Down
Sdc2	2.97558e-100	-0.315257	0.145	0.344	6.03121e-96	Down
Mep1b	3.07073e-100	-0.33225	0.001	0.143	6.22407e-96	Down
Micos13	4.13334e-100	-0.376138	0.652	0.837	8.37787e-96	Down
Hspa5	4.17593e-100	-0.39924	0.852	0.901	8.4642e-96	Down
Prss8	4.4623e-100	-0.33922	0.453	0.685	9.04464e-96	Down
Prxl2a	1.12158e-99	-0.357828	0.335	0.547	2.27332e-95	Down
Usp8	1.44973e-99	-0.348355	0.204	0.41	2.93846e-95	Down
Atp5h	3.01198e-99	-0.348571	0.928	0.972	6.10499e-95	Down
Lamtor4	7.14554e-99	-0.324863	0.464	0.699	1.44833e-94	Down
Slc15a2	1.84926e-98	-0.289609	0.082	0.263	3.74826e-94	Down
Uqcrq	6.44986e-98	-0.340864	0.922	0.976	1.30732e-93	Down
D10Wsu102e	1.06924e-97	-0.47801	0.136	0.327	2.16724e-93	Down
Tmem50a	1.13777e-97	0.257883	0.324	0.158	2.30614e-93	Up
Oat	1.1897e-97	0.320734	0.439	0.243	2.41141e-93	Up
Fkbp4	1.33595e-97	-0.33658	0.311	0.529	2.70784e-93	Down
Rnf11	3.05913e-97	-0.341377	0.343	0.55	6.20055e-93	Down
Smlr1	3.55766e-97	-0.272129	0.087	0.271	7.21101e-93	Down
C1qtnf3	8.20074e-97	-0.292856	0.048	0.214	1.66221e-92	Down
Tmem147	1.05437e-96	-0.328856	0.368	0.587	2.1371e-92	Down
Ndufa8	1.1064e-96	-0.310591	0.534	0.785	2.24256e-92	Down
Cgref1	2.16786e-96	-0.375463	0.348	0.545	4.39404e-92	Down
Cubn	2.24375e-96	-0.330302	0.409	0.645	4.54787e-92	Down
Gm4208	2.47853e-96	-0.263729	0	0.136	5.02374e-92	Down
Zfp444	2.93466e-96	-0.2778	0.082	0.261	5.94826e-92	Down
Arhgdia	4.55258e-96	0.320923	0.467	0.275	9.22762e-92	Up
Dcaf8	6.47279e-96	-0.365845	0.365	0.574	1.31197e-91	Down
Mylk	8.69346e-96	-0.407251	0.174	0.369	1.76208e-91	Down
Slc26a1	6.14921e-95	-0.38546	0.301	0.507	1.24638e-90	Down
H2afj	1.09521e-94	-0.362794	0.826	0.908	2.21989e-90	Down
Tomm6	1.75313e-94	-0.329526	0.433	0.645	3.55342e-90	Down
Atp5b	1.79305e-94	-0.285576	0.963	0.994	3.63433e-90	Down
Sdha	1.86692e-94	-0.296852	0.539	0.774	3.78407e-90	Down
Npnt	2.05268e-94	-0.346661	0.103	0.286	4.16057e-90	Down
Fbxo36	3.32982e-94	-0.270402	0.084	0.263	6.74921e-90	Down
Tm9sf3	3.4268e-94	-0.316946	0.362	0.571	6.94579e-90	Down
A1cf	5.08013e-94	-0.30571	0.141	0.331	1.02969e-89	Down
Fuca1	7.27423e-94	-0.311117	0.466	0.69	1.47441e-89	Down
Nme1	7.47156e-94	-0.340703	0.664	0.859	1.51441e-89	Down
Rps24	1.42638e-93	0.497896	0.974	0.98	2.89114e-89	Up
Bend5	2.10038e-93	-0.318598	0.116	0.298	4.25726e-89	Down
ccdc198	2.11255e-93	0.383259	0.462	0.293	4.28194e-89	Up
Timm13	4.30374e-93	-0.324301	0.543	0.771	8.72325e-89	Down
Prelid1	9.55794e-93	-0.313646	0.475	0.685	1.9373e-88	Down
Mia2	1.06598e-92	-0.335728	0.478	0.701	2.16063e-88	Down
Herpud1	2.11673e-92	-0.33472	0.558	0.814	4.29039e-88	Down
Grpel1	2.22357e-92	-0.336639	0.324	0.531	4.50696e-88	Down
Ppp1r10	2.26712e-92	-0.399147	0.288	0.502	4.59522e-88	Down
Atp6v1e1	2.55158e-92	-0.339188	0.639	0.854	5.17179e-88	Down
Grpel2	2.7272e-92	-0.294311	0.124	0.309	5.52777e-88	Down
Ndufs8	8.6819e-92	-0.305436	0.422	0.651	1.75973e-87	Down
Ndufs3	4.86196e-91	-0.301333	0.459	0.686	9.8547e-87	Down
Met	7.25819e-91	-0.346961	0.199	0.389	1.47116e-86	Down
Ostf1	7.90241e-91	0.29986	0.433	0.253	1.60174e-86	Up
Ppdpf	1.20837e-90	-0.318411	0.218	0.418	2.44924e-86	Down
Rtn4	1.56787e-90	0.33322	0.429	0.252	3.17792e-86	Up
Gstp1	2.49736e-90	-0.312451	0.148	0.341	5.0619e-86	Down
Mpp6	2.76325e-90	-0.31961	0.421	0.633	5.60084e-86	Down
Ncoa7	3.2092e-90	-0.359549	0.38	0.587	6.50473e-86	Down
Timm8b	3.26577e-90	-0.329698	0.526	0.751	6.61938e-86	Down
Sar1b	3.81613e-90	-0.315126	0.311	0.513	7.73492e-86	Down
Kmo	6.41394e-90	-0.280829	0.135	0.322	1.30004e-85	Down
Mrps14	3.63692e-89	-0.308721	0.333	0.547	7.37168e-85	Down
Hacd2	3.85716e-89	-0.29318	0.182	0.376	7.81807e-85	Down
Hnf1b	5.02192e-89	-0.343246	0.188	0.375	1.01789e-84	Down
Cystm1	5.3765e-89	-0.324658	0.594	0.84	1.08976e-84	Down
Mlycd	5.45539e-89	-0.265963	0.108	0.288	1.10575e-84	Down
Nap1l1	8.97047e-89	-0.327072	0.385	0.565	1.81822e-84	Down
Tstd1	9.12818e-89	-0.311795	0.125	0.307	1.85019e-84	Down
Dleu7	9.20381e-89	-0.283922	0.132	0.316	1.86552e-84	Down
Nhp2	1.05463e-88	-0.313061	0.196	0.393	2.13763e-84	Down
Grtp1	1.33644e-88	-0.283204	0.146	0.332	2.70883e-84	Down
Frmd4b	2.17724e-88	-0.375963	0.275	0.473	4.41304e-84	Down
Jtb	2.23159e-88	-0.297951	0.235	0.437	4.52321e-84	Down
Sqle	3.12084e-88	0.292577	0.322	0.17	6.32563e-84	Up
4430402I18Rik	7.21501e-88	-0.27763	0.077	0.243	1.46241e-83	Down
Aamdc	7.78039e-88	-0.292079	0.175	0.366	1.57701e-83	Down
Gatad1	1.0221e-87	-0.320253	0.309	0.507	2.0717e-83	Down
Bsg	1.66116e-87	-0.298563	0.641	0.822	3.367e-83	Down
Cyp4a12a	1.98079e-87	-0.30438	0.037	0.185	4.01486e-83	Down
Tecr	2.23458e-87	-0.291669	0.412	0.629	4.52928e-83	Down
Atp2a2	3.20324e-87	-0.356933	0.518	0.741	6.49265e-83	Down
Tmem167	3.2396e-87	-0.287701	0.186	0.379	6.56634e-83	Down
Pcx	4.79995e-87	-0.328069	0.364	0.559	9.72902e-83	Down
Ddrgk1	4.83297e-87	-0.274866	0.441	0.661	9.79595e-83	Down
Lactb	5.0604e-87	-0.29826	0.212	0.407	1.02569e-82	Down
Ndufc2	8.05335e-87	-0.333158	0.677	0.858	1.63233e-82	Down
Ciao2a	9.69379e-87	-0.281034	0.141	0.327	1.96483e-82	Down
Ndufa13	1.10662e-86	-0.302746	0.921	0.972	2.24301e-82	Down
Rab5if	1.11729e-86	-0.314063	0.367	0.573	2.26464e-82	Down
Actg1	1.68269e-86	0.410054	0.957	0.928	3.41065e-82	Up
Immt	2.95335e-86	-0.301513	0.457	0.667	5.98614e-82	Down
Echdc2	3.06216e-86	-0.345986	0.347	0.537	6.2067e-82	Down
Rpl41	3.78361e-86	0.374274	0.986	0.991	7.66899e-82	Up
Ube2e1	5.83102e-86	-0.27089	0.16	0.35	1.18189e-81	Down
Cib1	5.86244e-86	-0.315926	0.458	0.667	1.18826e-81	Down
Gm5617	6.4063e-86	-0.293097	0.142	0.325	1.29849e-81	Down
Tmem189	6.4719e-86	-0.335547	0.267	0.46	1.31179e-81	Down
Atp5e	6.91941e-86	-0.308975	0.935	0.979	1.40249e-81	Down
Pde4d	7.93245e-86	-0.408109	0.263	0.452	1.60783e-81	Down
Pdha1	8.16809e-86	-0.296767	0.45	0.666	1.65559e-81	Down
Atp5o	4.00642e-85	-0.352582	0.824	0.93	8.12061e-81	Down
Cox20	4.6417e-85	-0.314195	0.35	0.554	9.40825e-81	Down
Ehhadh	7.72208e-85	-0.31385	0.215	0.408	1.56519e-80	Down
Zfp36	1.09882e-84	0.322037	0.566	0.364	2.2272e-80	Up
Rer1	1.26027e-84	-0.28283	0.364	0.573	2.55444e-80	Down
Prkd3	1.53385e-84	-0.25285	0.079	0.245	3.10896e-80	Down
Vkorc1	2.67623e-84	-0.276148	0.143	0.323	5.42446e-80	Down
Ccdc6	3.08465e-84	-0.337517	0.197	0.381	6.25228e-80	Down
Slc5a12	3.49338e-84	0.309903	0.546	0.316	7.08072e-80	Up
Trim63	8.71573e-84	-0.289048	0.171	0.358	1.76659e-79	Down
Mmut	8.76739e-84	-0.303649	0.262	0.456	1.77706e-79	Down
Hexim1	1.37885e-83	-0.35478	0.214	0.398	2.79479e-79	Down
Uqcrc1	2.52725e-83	-0.287569	0.485	0.714	5.12248e-79	Down
Sephs2	1.03002e-82	-0.296626	0.574	0.8	2.08775e-78	Down
Adk	1.19255e-82	-0.311917	0.329	0.523	2.41719e-78	Down
Gm49542	3.11937e-82	-0.28751	0.083	0.243	6.32265e-78	Down
Scamp2	3.23111e-82	-0.296659	0.222	0.41	6.54913e-78	Down
Rnf152	3.42995e-82	-0.276004	0.11	0.279	6.95216e-78	Down
Klf9	3.91355e-82	-0.321225	0.589	0.84	7.93238e-78	Down
Ftl1-ps1	4.22949e-82	-0.298965	0.171	0.355	8.57276e-78	Down
B3gat2	4.83965e-82	-0.263999	0.128	0.301	9.80948e-78	Down
Hgd	4.98383e-82	-0.292458	0.438	0.649	1.01017e-77	Down
Pcdh17	5.47273e-82	-0.324148	0.095	0.26	1.10927e-77	Down
Acsm1	1.31281e-81	-0.326346	0.193	0.375	2.66093e-77	Down
Cks2	2.45482e-81	-0.289192	0.213	0.401	4.97568e-77	Down
Phb	2.48838e-81	-0.302142	0.238	0.428	5.0437e-77	Down
Clint1	2.65739e-81	-0.285771	0.23	0.424	5.38627e-77	Down
Slc51b	6.157e-81	-0.284006	0.178	0.362	1.24796e-76	Down
Tmem256	2.50644e-80	-0.306008	0.541	0.755	5.08031e-76	Down
Aldh1l1	1.03383e-79	-0.312484	0.316	0.502	2.09547e-75	Down
Cmip	1.09622e-79	-0.296778	0.21	0.393	2.22192e-75	Down
Tomm5	1.68863e-79	-0.288211	0.306	0.506	3.42269e-75	Down
mt-Nd6	3.74992e-79	-0.30853	0.208	0.392	7.60071e-75	Down
Itgb1	3.87677e-79	0.298838	0.504	0.323	7.85782e-75	Up
Exoc4	8.37131e-79	0.284468	0.31	0.168	1.69678e-74	Up
Ctsz	1.59605e-78	0.351453	0.654	0.471	3.23502e-74	Up
Arrdc3	2.1356e-78	-0.344857	0.124	0.292	4.32865e-74	Down
Igf1r	2.6828e-78	-0.337445	0.472	0.686	5.43776e-74	Down
Fto	2.82656e-78	-0.311185	0.126	0.292	5.72915e-74	Down
Tcea3	3.3136e-78	-0.313828	0.418	0.614	6.71634e-74	Down
Bag1	5.07471e-78	-0.266234	0.507	0.716	1.02859e-73	Down
Morn2	8.0565e-78	-0.270369	0.151	0.326	1.63297e-73	Down
Pmpcb	1.09344e-77	-0.303059	0.286	0.474	2.2163e-73	Down
Gcsh	1.51931e-77	-0.301816	0.293	0.482	3.07948e-73	Down
Mcur1	1.80339e-77	-0.298007	0.362	0.548	3.65528e-73	Down
Slc6a13	1.85959e-77	-0.296065	0.17	0.343	3.76921e-73	Down
Camk2n1	2.66643e-77	-0.285636	0.429	0.633	5.40459e-73	Down
Smim1	2.68662e-77	-0.311057	0.407	0.596	5.44551e-73	Down
Swi5	5.82648e-77	-0.289842	0.55	0.76	1.18097e-72	Down
Trim7	6.77984e-77	-0.433918	0.338	0.512	1.37421e-72	Down
Cst3	1.04291e-76	0.532863	0.702	0.588	2.11387e-72	Up
Pipox	1.20666e-76	-0.299182	0.577	0.783	2.44578e-72	Down
P4hb	1.27002e-76	-0.281709	0.447	0.646	2.57421e-72	Down
Cnn3	1.81935e-76	0.323098	0.447	0.294	3.68763e-72	Up
Nedd8	3.81156e-76	-0.28729	0.614	0.752	7.72565e-72	Down
Fth1	7.83328e-76	-0.306116	0.999	1	1.58773e-71	Down
Rab11fip3	1.5481e-75	-0.326138	0.467	0.656	3.13785e-71	Down
Ppa2	1.98726e-75	-0.298757	0.399	0.585	4.02798e-71	Down
S100a1	2.35765e-75	-0.289108	0.52	0.742	4.77871e-71	Down
Cryl1	2.58707e-75	-0.310886	0.575	0.78	5.24373e-71	Down
Mdm2	5.5657e-75	0.626095	0.344	0.215	1.12811e-70	Up
Utp20	8.45558e-75	-0.271657	0.08	0.228	1.71386e-70	Down
Tango2	1.34108e-74	-0.303435	0.255	0.435	2.71824e-70	Down
C1qbp	1.73405e-74	-0.288279	0.267	0.455	3.51474e-70	Down
Ndufs6	2.44729e-74	-0.291685	0.638	0.866	4.96042e-70	Down
Prodh	4.26958e-74	-0.34492	0.426	0.613	8.65402e-70	Down
Actr3	4.44121e-74	0.2723	0.476	0.297	9.00189e-70	Up
Mrpl51	1.32024e-73	-0.299436	0.457	0.654	2.676e-69	Down
Larp1b	1.52147e-73	-0.279329	0.198	0.372	3.08387e-69	Down
Znrf2	1.52551e-73	-0.264868	0.17	0.342	3.09205e-69	Down
S100g	2.47574e-73	0.684784	0.358	0.227	5.01808e-69	Up
Scoc	3.87796e-73	-0.281597	0.239	0.418	7.86023e-69	Down
Tuba1b	4.91128e-73	0.26453	0.306	0.165	9.95468e-69	Up
Fam210a	7.13e-73	-0.267321	0.171	0.341	1.44518e-68	Down
Bcl7a	1.35742e-72	-0.362542	0.267	0.436	2.75135e-68	Down
Fahd2a	1.72846e-72	-0.295946	0.208	0.38	3.50341e-68	Down
Magt1	2.89375e-72	-0.294921	0.251	0.429	5.86534e-68	Down
Micos10	3.76479e-72	-0.279682	0.763	0.879	7.63086e-68	Down
1110032A03Rik	5.8613e-72	-0.270637	0.193	0.363	1.18803e-67	Down
Mcee	7.51542e-72	-0.286075	0.278	0.462	1.5233e-67	Down
Rap1b	7.64905e-72	0.26379	0.501	0.322	1.55039e-67	Up
1810058I24Rik	7.72005e-72	-0.251697	0.353	0.554	1.56478e-67	Down
Romo1	9.48576e-72	-0.29318	0.664	0.859	1.92267e-67	Down
Hoga1	1.26607e-71	-0.289558	0.42	0.603	2.5662e-67	Down
Gldc	1.55944e-71	0.27032	0.366	0.212	3.16083e-67	Up
Gabarap	1.90056e-71	-0.26099	0.875	0.936	3.85225e-67	Down
C1d	2.17943e-71	-0.264053	0.207	0.382	4.41748e-67	Down
Ptpn13	2.78403e-71	0.3068	0.329	0.191	5.64296e-67	Up
Cyp51	2.94501e-71	-0.354892	0.136	0.292	5.96924e-67	Down
Vdac1	3.5359e-71	-0.273099	0.715	0.929	7.16691e-67	Down
Ctbs	3.97497e-71	-0.257311	0.139	0.299	8.05686e-67	Down
Gm42418	4.80161e-71	0.380695	1	1	9.73238e-67	Up
Slc22a7	5.28909e-71	-0.258263	0	0.102	1.07205e-66	Down
Sap18	5.47939e-71	-0.277336	0.258	0.441	1.11062e-66	Down
Edf1	6.70911e-71	-0.27796	0.708	0.839	1.35987e-66	Down
Adh5	1.772e-70	-0.271744	0.395	0.581	3.59167e-66	Down
Hsph1	2.23245e-70	-0.256371	0.175	0.345	4.52495e-66	Down
Zfp830	2.82095e-70	-0.261563	0.146	0.307	5.71779e-66	Down
Arpc5	3.98445e-70	0.263305	0.523	0.343	8.07608e-66	Up
Hlf	1.75501e-69	-0.301996	0.347	0.533	3.55723e-65	Down
Hsd17b10	1.89001e-69	-0.273711	0.306	0.49	3.83087e-65	Down
Tob1	2.85925e-69	-0.336875	0.357	0.537	5.79541e-65	Down
Hbegf	1.34901e-68	-0.519394	0.248	0.417	2.73431e-64	Down
Rps21	2.4659e-68	0.383548	0.961	0.967	4.99814e-64	Up
Cox5a	3.61014e-68	-0.28502	0.919	0.958	7.31739e-64	Down
Trp53bp2	4.22026e-68	-0.290183	0.235	0.402	8.55405e-64	Down
Ier3	5.92639e-68	0.272185	0.253	0.128	1.20122e-63	Up
Osbpl8	9.81348e-68	-0.304454	0.309	0.483	1.98909e-63	Down
Mafg	9.92667e-68	-0.323218	0.379	0.561	2.01204e-63	Down
Nceh1	1.16701e-67	-0.29099	0.443	0.632	2.36541e-63	Down
Hsd3b3	1.26151e-67	-0.296052	0.216	0.386	2.55696e-63	Down
Rgl1	1.76491e-67	-0.287369	0.337	0.514	3.5773e-63	Down
AY036118	2.29676e-67	-0.372234	0.606	0.742	4.6553e-63	Down
Smdt1	3.15314e-67	-0.293245	0.788	0.892	6.39109e-63	Down
Trap1	3.48213e-67	-0.281954	0.22	0.387	7.05792e-63	Down
Aifm1	4.74214e-67	-0.261043	0.206	0.373	9.61185e-63	Down
Pfn1	4.91733e-67	0.381151	0.687	0.571	9.96694e-63	Up
Polr2k	5.5118e-67	-0.251959	0.192	0.361	1.11719e-62	Down
Tln2	6.13086e-67	-0.292656	0.247	0.421	1.24266e-62	Down
Pop5	6.13349e-67	-0.263885	0.29	0.47	1.2432e-62	Down
Pakap.1	6.92131e-67	0.300217	0.456	0.3	1.40288e-62	Up
Mrpl18	1.00908e-66	-0.26307	0.353	0.537	2.0453e-62	Down
Entpd5	1.09852e-66	-0.282515	0.309	0.479	2.22659e-62	Down
Gss	1.6113e-66	-0.290504	0.465	0.646	3.26595e-62	Down
Rpl39	2.80662e-66	0.446335	0.946	0.966	5.68874e-62	Up
Msra	2.82037e-66	-0.265594	0.592	0.808	5.71661e-62	Down
Ndufs5	3.23077e-66	-0.263564	0.613	0.817	6.54844e-62	Down
Mrps7	3.38845e-66	-0.266685	0.275	0.447	6.86804e-62	Down
Rnf181	3.64601e-66	-0.282379	0.362	0.533	7.3901e-62	Down
Atxn7l3b	3.66746e-66	-0.268772	0.392	0.578	7.43358e-62	Down
Galnt1	8.9951e-66	-0.280537	0.258	0.425	1.82322e-61	Down
Selenos	1.29472e-65	-0.264235	0.26	0.434	2.62426e-61	Down
Wls	5.83837e-65	-0.284349	0.365	0.539	1.18338e-60	Down
Pi4ka	6.31906e-65	-0.258104	0.161	0.316	1.28081e-60	Down
Cited2	7.15345e-65	-0.475003	0.301	0.455	1.44993e-60	Down
Pdzd2	1.22816e-64	-0.280601	0.184	0.343	2.48936e-60	Down
Vwa8	1.2926e-64	-0.255323	0.17	0.325	2.61998e-60	Down
Zkscan3	1.86787e-64	-0.299123	0.219	0.379	3.78599e-60	Down
Defb29	2.21895e-64	-0.395206	0.386	0.543	4.4976e-60	Down
Amn	4.15901e-64	-0.269246	0.423	0.607	8.42991e-60	Down
Polr3e	4.37503e-64	-0.313834	0.411	0.587	8.86775e-60	Down
Apbb2	7.21936e-64	-0.278399	0.194	0.348	1.46329e-59	Down
Uqcrb	8.44907e-64	-0.27103	0.861	0.941	1.71254e-59	Down
Zfp697	1.45673e-63	-0.280102	0.162	0.314	2.95265e-59	Down
Dhrs1	2.08044e-63	-0.252008	0.203	0.365	4.21684e-59	Down
Mrpl4	2.16581e-63	-0.254762	0.216	0.379	4.38987e-59	Down
Ankib1	2.27059e-63	-0.282608	0.24	0.4	4.60225e-59	Down
Akap9	2.31585e-63	-0.314457	0.415	0.59	4.694e-59	Down
Osgin1	4.03814e-63	-0.44325	0.253	0.405	8.18491e-59	Down
Eps8	6.21248e-63	-0.280766	0.426	0.611	1.25921e-58	Down
Sptlc2	9.47327e-63	0.311851	0.4	0.271	1.92014e-58	Up
Cux1	1.50996e-62	-0.26493	0.442	0.622	3.06055e-58	Down
Cluh	2.06932e-62	-0.267593	0.217	0.374	4.1943e-58	Down
Fundc2	2.31518e-62	-0.253124	0.271	0.442	4.69265e-58	Down
Grcc10	2.88439e-62	-0.264927	0.617	0.756	5.84636e-58	Down
Gjb2	3.48197e-62	-0.267551	0.156	0.307	7.0576e-58	Down
Atp5l	3.62714e-62	-0.258817	0.957	0.984	7.35185e-58	Down
Htra1	4.14519e-62	-0.259453	0.235	0.395	8.40189e-58	Down
Rhob	4.48599e-62	0.317322	0.296	0.168	9.09266e-58	Up
Psmd7	2.51671e-61	-0.271957	0.324	0.49	5.10113e-57	Down
Dnajb6	3.25084e-61	-0.261812	0.333	0.496	6.58913e-57	Down
Slc7a7	3.93285e-61	0.30182	0.519	0.369	7.9715e-57	Up
Ndufa2	6.97085e-61	-0.267356	0.896	0.955	1.41292e-56	Down
Ndufa9	7.87201e-61	-0.25251	0.336	0.513	1.59558e-56	Down
Snrpg	1.20107e-60	0.268277	0.534	0.363	2.43446e-56	Up
Nfic	2.1093e-60	-0.253698	0.259	0.423	4.27534e-56	Down
Fhl1	2.90462e-60	-0.252686	0.255	0.413	5.88737e-56	Down
Kidins220	4.79844e-60	-0.28789	0.368	0.536	9.72596e-56	Down
Nlrp6	5.08195e-60	-0.289069	0.178	0.329	1.03006e-55	Down
Slc3a1	7.43663e-60	-0.262464	0.474	0.66	1.50733e-55	Down
Gnb2	8.08057e-60	0.259917	0.561	0.393	1.63785e-55	Up
Lmo4	1.16356e-59	-0.283391	0.244	0.4	2.35842e-55	Down
Slc2a2	1.72453e-59	0.430217	0.59	0.515	3.49545e-55	Up
Slc37a4	1.85435e-59	-0.250577	0.404	0.584	3.75858e-55	Down
Lmbrd2	4.86417e-59	-0.259755	0.23	0.383	9.85919e-55	Down
Tmem126a	5.16485e-59	-0.252534	0.287	0.45	1.04686e-54	Down
Rps19	5.34729e-59	0.389919	0.974	0.98	1.08384e-54	Up
Cd2ap	7.50796e-59	0.417136	0.489	0.375	1.52179e-54	Up
Prpf4b	1.89743e-58	-0.315874	0.381	0.548	3.8459e-54	Down
Dnajc13	2.09576e-58	-0.282922	0.319	0.475	4.2479e-54	Down
Rps16	3.71362e-58	0.407369	0.956	0.975	7.52713e-54	Up
Rps29	5.51969e-58	0.403619	0.981	0.992	1.11879e-53	Up
Mapt	7.82732e-58	-0.258852	0.362	0.524	1.58652e-53	Down
Plekha6	2.52303e-57	-0.300029	0.245	0.395	5.11392e-53	Down
2200002D01Rik	2.59529e-57	0.362419	0.266	0.156	5.2604e-53	Up
Sgk2	4.05936e-57	-0.27495	0.261	0.415	8.22791e-53	Down
Dgkh	4.43691e-57	-0.309512	0.161	0.301	8.99318e-53	Down
Eif6	6.08959e-56	0.367141	0.403	0.286	1.2343e-51	Up
Lrrc58	1.03798e-55	-0.26348	0.445	0.617	2.10388e-51	Down
Acsl1	1.17646e-55	-0.27275	0.217	0.367	2.38458e-51	Down
Tet2	1.43736e-55	-0.326734	0.213	0.36	2.91338e-51	Down
Tma7	2.13981e-55	-0.254363	0.606	0.711	4.33718e-51	Down
Mtss1	7.57895e-55	-0.278712	0.321	0.476	1.53618e-50	Down
Plin2	3.99265e-54	0.472872	0.398	0.29	8.09271e-50	Up
Ndufaf4	1.13954e-53	-0.251199	0.267	0.415	2.30972e-49	Down
Dmxl1	2.68046e-53	-0.261841	0.311	0.47	5.43302e-49	Down
Pdp2	6.3019e-53	-0.284281	0.218	0.36	1.27733e-48	Down
Rbpms	9.75392e-53	0.548542	0.547	0.473	1.97702e-48	Up
Rbm39	1.68073e-52	-0.291145	0.845	0.851	3.40667e-48	Down
Rps27	2.21179e-52	0.425731	0.937	0.967	4.48307e-48	Up
Etv1	6.05776e-52	-0.290447	0.161	0.293	1.22785e-47	Down
Rlf	6.34104e-52	-0.265746	0.193	0.334	1.28527e-47	Down
Mgst1	6.53045e-51	0.315183	0.388	0.273	1.32366e-46	Up
Kcnk5	8.28765e-51	-0.27019	0.386	0.54	1.67982e-46	Down
Slc20a1	9.32073e-51	0.25031	0.249	0.143	1.88922e-46	Up
Ndufc1	1.58248e-50	-0.253383	0.751	0.904	3.20753e-46	Down
Tasor	1.6484e-50	-0.28128	0.241	0.384	3.34114e-46	Down
Rplp2	3.51908e-50	0.357761	0.953	0.966	7.13282e-46	Up
Cyp24a1	4.29709e-50	0.291588	0.272	0.157	8.70976e-46	Up
Ncor1	3.93099e-49	-0.257766	0.642	0.739	7.96772e-45	Down
Pnn	1.07154e-48	-0.285755	0.294	0.441	2.1719e-44	Down
Rplp1	1.76226e-48	0.334329	0.982	0.993	3.57193e-44	Up
Cyp2d12	1.69226e-47	-0.589351	0.018	0.101	3.43004e-43	Down
Mlxipl	3.48119e-47	-0.297941	0.358	0.505	7.05603e-43	Down
Tef	4.94371e-46	-0.288693	0.347	0.483	1.00204e-41	Down
Rpl34	3.16027e-45	0.370299	0.93	0.942	6.40555e-41	Up
Alpl	6.85422e-45	0.296947	0.522	0.406	1.38928e-40	Up
Hspa1a	1.0004e-44	0.324834	0.109	0.045	2.02771e-40	Up
Cbr1	6.39443e-43	0.309807	0.273	0.173	1.29609e-38	Up
Taf1d	1.47284e-42	-0.290873	0.347	0.479	2.9853e-38	Down
Slc6a8	1.74784e-42	0.264938	0.508	0.402	3.54269e-38	Up
Rpl38	1.10097e-41	0.325051	0.965	0.98	2.23155e-37	Up
Plk2	1.50012e-41	0.253637	0.161	0.082	3.04059e-37	Up
Rpsa	1.9363e-41	0.410239	0.956	0.968	3.92468e-37	Up
Cyp4a10	5.73071e-41	-0.263944	0.227	0.356	1.16156e-36	Down
Calm1	9.51866e-41	0.329455	0.803	0.767	1.92934e-36	Up
Rpl4	5.96494e-39	0.300884	0.855	0.823	1.20903e-34	Up
Pdzk1ip1	9.01748e-39	-0.264938	0.766	0.94	1.82775e-34	Down
Rps13	9.92249e-39	0.335812	0.948	0.961	2.01119e-34	Up
Rpl36a	4.35809e-38	0.308752	0.883	0.873	8.83341e-34	Up
Gm42047	4.64625e-38	0.77026	0.187	0.11	9.41749e-34	Up
Ddx5	7.55169e-38	-0.310578	0.954	0.92	1.53065e-33	Down
Nbeal1	1.28468e-37	0.252907	0.381	0.279	2.60392e-33	Up
Resf1	7.372e-37	0.490608	0.434	0.345	1.49423e-32	Up
Rsrp1	7.65224e-37	-0.331938	0.767	0.768	1.55103e-32	Down
Cflar	3.11893e-36	-0.279883	0.403	0.546	6.32177e-32	Down
Slc25a4	4.34919e-36	0.263592	0.787	0.729	8.81538e-32	Up
Clec2h	4.79333e-36	-0.337049	0.169	0.272	9.71561e-32	Down
Rps14	1.76097e-35	0.309707	0.963	0.971	3.56931e-31	Up
Arpc2	9.84914e-35	0.282751	0.7	0.61	1.99632e-30	Up
Rpl37a	1.06584e-34	0.294718	0.973	0.987	2.16034e-30	Up
Brd2	1.38092e-34	-0.345723	0.509	0.573	2.79899e-30	Down
Acaa2	2.04031e-34	-0.274004	0.382	0.506	4.1355e-30	Down
Tsc22d1	2.0934e-34	0.42561	0.684	0.716	4.24311e-30	Up
Rps15a	3.29721e-34	0.374165	0.93	0.96	6.68311e-30	Up
Srsf7	2.8783e-33	-0.27716	0.385	0.467	5.83402e-29	Down
Lmna	5.62231e-33	0.262978	0.302	0.214	1.13959e-28	Up
Sgk1	7.5413e-33	0.294159	0.328	0.232	1.52855e-28	Up
Rps12	1.09746e-32	0.322255	0.974	0.987	2.22444e-28	Up
Spink1	1.57949e-32	0.418914	0.913	0.994	3.20147e-28	Up
Id1	4.06765e-32	-0.341495	0.16	0.258	8.24472e-28	Down
Sat1	8.42394e-32	0.308611	0.852	0.831	1.70745e-27	Up
Rpl12	1.9358e-30	0.372689	0.899	0.936	3.92366e-26	Up
Cd81	3.49674e-30	0.306088	0.751	0.719	7.08754e-26	Up
Ezr	4.63074e-30	0.262108	0.667	0.659	9.38605e-26	Up
Rplp0	8.61432e-29	0.264537	0.965	0.978	1.74604e-24	Up
Atox1	9.09062e-29	0.267538	0.907	0.903	1.84258e-24	Up
Adamts1	1.3481e-28	0.68482	0.295	0.225	2.73246e-24	Up
Rpl18	2.42671e-27	0.330573	0.919	0.934	4.91869e-23	Up
Ly6e	1.38557e-25	-0.269763	0.485	0.557	2.80841e-21	Down
Rpl19	4.70818e-25	0.279112	0.964	0.985	9.54301e-21	Up
Gm26917	5.75431e-25	2.30956	0.7	0.688	1.16634e-20	Up
Alas1	4.43472e-23	0.267418	0.541	0.492	8.98873e-19	Up
Chka	1.12779e-22	0.551148	0.424	0.364	2.28591e-18	Up
Rps27l	1.44173e-22	0.29741	0.905	0.913	2.92224e-18	Up
Lars2	4.98259e-22	-0.378698	0.836	0.874	1.00992e-17	Down
Malat1	4.49271e-20	-0.370778	0.979	0.982	9.10628e-16	Down
Mast4	5.41696e-20	0.26236	0.337	0.275	1.09796e-15	Up
Rpl3	7.58138e-20	0.284357	0.864	0.896	1.53667e-15	Up
Tkfc	1.17377e-16	0.318121	0.591	0.619	2.37911e-12	Up
Krt8	1.23679e-15	0.282174	0.368	0.313	2.50684e-11	Up
Vmp1	4.40462e-14	0.337747	0.464	0.454	8.92773e-10	Up
Dusp1	9.55788e-12	-0.432445	0.716	0.665	1.93729e-07	Down
Syne2	7.23108e-10	0.357035	0.541	0.583	1.46567e-05	Up
Cpeb3	4.99763e-09	0.280683	0.318	0.288	0.000101297	Up
Ccn1	9.05471e-09	0.343396	0.32	0.279	0.00018353	Up
Gstm5	1.07719e-07	0.31557	0.639	0.721	0.00218336	Up
Jun	0.000882159	-0.447574	0.806	0.717	1	Stable
Neat1	0.0053757	0.754676	0.818	0.791	1	Stable
Gstm1	0.0441122	0.257672	0.518	0.625	1	Stable
Gatm	0.0543281	-0.464873	0.677	0.58	1	Stable

## Sheet: 3.Up regulated GO items
ID	Description	GeneRatio	BgRatio	pvalue	p.adjust	qvalue	geneID	Count
GO:0019884	antigen processing and presentation of exogenous antigen	15/294	34/23328	3.36321e-20	1.22118e-16	8.2735e-17	Fcer1g/B2m/Ctss/Psme1/H2-K1/H2-DMa/H2-DMb2/H2-DMb1/H2-Ab1/H2-Aa/H2-Eb1/Cd74/H2-T23/Psme2/Tapbp	15
GO:0002478	antigen processing and presentation of exogenous peptide antigen	13/294	27/23328	2.65793e-18	4.82548e-15	3.26926e-15	Fcer1g/B2m/Ctss/H2-K1/H2-DMa/H2-DMb2/H2-DMb1/H2-Ab1/H2-Aa/H2-Eb1/Cd74/H2-T23/Tapbp	13
GO:0019882	antigen processing and presentation	19/294	116/23328	4.37838e-16	5.2993e-13	3.59027e-13	Fcer1g/B2m/Ctss/Psme1/H2-K1/H2-DMa/H2-DMb2/H2-DMb1/Psmb8/H2-Ab1/H2-Aa/H2-Eb1/H2-D1/H2-Q7/Cd74/H2-Q4/H2-T23/Psme2/Tapbp	19
GO:0048002	antigen processing and presentation of peptide antigen	16/294	72/23328	5.87876e-16	5.33644e-13	3.61544e-13	Fcer1g/B2m/Ctss/H2-K1/H2-DMa/H2-DMb2/H2-DMb1/H2-Ab1/H2-Aa/H2-Eb1/H2-D1/H2-Q7/Cd74/H2-Q4/H2-T23/Tapbp	16
GO:0034341	response to interferon-gamma	20/294	137/23328	7.38688e-16	5.36435e-13	3.63435e-13	Vim/Gbp2/Gbp6/Ifitm3/Bst2/Irf1/Ccl8/Ccl5/Parp14/H2-Ab1/H2-Aa/H2-Eb1/H2-Q7/Cxcl16/Irgm1/Ifitm2/Gbp7/Stat1/Actg1/Actr3	20
GO:0019886	antigen processing and presentation of exogenous peptide antigen via MHC class II	9/294	16/23328	7.51638e-14	4.54866e-11	3.08171e-11	Fcer1g/Ctss/H2-DMa/H2-DMb2/H2-DMb1/H2-Ab1/H2-Aa/H2-Eb1/Cd74	9
GO:0002495	antigen processing and presentation of peptide antigen via MHC class II	9/294	21/23328	1.82736e-12	9.47879e-10	6.42188e-10	Fcer1g/Ctss/H2-DMa/H2-DMb2/H2-DMb1/H2-Ab1/H2-Aa/H2-Eb1/Cd74	9
GO:0002504	antigen processing and presentation of peptide or polysaccharide antigen via MHC class II	9/294	22/23328	3.05848e-12	1.38817e-09	9.40481e-10	Fcer1g/Ctss/H2-DMa/H2-DMb2/H2-DMb1/H2-Ab1/H2-Aa/H2-Eb1/Cd74	9
GO:0009611	response to wounding	27/294	492/23328	1.81085e-10	6.87937e-08	4.66077e-08	Serpine2/Fcer1g/Fgg/Fga/Apoe/Tyrobp/Anxa2/Tnfaip3/Havcr1/Serpina10/Lcp1/Myh9/Cdkn1a/C3/Myof/Fgb/Tnfrsf12a/Gas6/Zfp36l2/Map3k1/Zfp36l1/Anxa5/Rtn4/Actg1/Zfp36/Itgb1/Ccn1	27
GO:0071346	cellular response to interferon-gamma	14/294	114/23328	1.89462e-10	6.87937e-08	4.66077e-08	Vim/Gbp2/Gbp6/Irf1/Ccl8/Ccl5/Parp14/H2-Ab1/H2-Q7/Irgm1/Gbp7/Stat1/Actg1/Actr3	14
GO:0042255	ribosome assembly	11/294	66/23328	6.13849e-10	2.02626e-07	1.37279e-07	Rps28/Rps19/Eif6/Rps27/Rpl38/Rpsa/Rps14/Rpl12/Rplp0/Rps27l/Rpl3	11
GO:1903706	regulation of hemopoiesis	24/294	424/23328	1.05259e-09	3.18495e-07	2.1578e-07	Ptprc/B2m/C1qc/Tyrobp/Irf1/Ccl5/Stat3/Sox4/H2-DMa/H2-Aa/Cd74/Pim1/Cxcl1/Fos/Car2/Gas6/Zfp36l2/Nfkbiz/Cebpb/Stat1/Nfkbia/Zfp36l1/Zfp36/Eif6	24
GO:0002821	positive regulation of adaptive immune response	15/294	154/23328	1.15064e-09	3.21382e-07	2.17736e-07	Ptprc/Fcer1g/B2m/Irf1/H2-K1/H2-DMa/H2-Ab1/H2-D1/H2-Q7/C3/Cd74/H2-Q4/H2-T23/Nfkbiz/Cd81	15
GO:0002181	cytoplasmic translation	12/294	91/23328	1.66855e-09	4.2337e-07	2.86833e-07	Pkm/Rps28/Rps21/Rpl39/Rps29/Rplp1/Rpl38/Rpsa/Rplp0/Rpl18/Rpl19/Cpeb3	12
GO:0045785	positive regulation of cell adhesion	24/294	435/23328	1.74898e-09	4.2337e-07	2.86833e-07	Ptprc/Fgg/Fga/Spp1/Iqgap1/Coro1a/Irf1/Ccl5/Sox4/H2-DMa/H2-Ab1/H2-Aa/Cd74/Fgb/Lgals1/S100a10/Adgrg1/H2-T23/Nfkbiz/Net1/Itgb1/Arpc2/Cd81/Ccn1	24
GO:0035456	response to interferon-beta	10/294	58/23328	2.65488e-09	5.84408e-07	3.95936e-07	Gbp2/Gbp6/Ifitm3/Bst2/Irf1/Iigp1/Irgm1/Ifitm2/Igtp/Stat1	10
GO:0002460	adaptive immune response based on somatic recombination of immune receptors built from immunoglobulin superfamily domains	24/294	445/23328	2.73614e-09	5.84408e-07	3.95936e-07	Ptprc/Fcer1g/B2m/Cfi/C1qb/C1qc/C1qa/Trbc2/Ctsc/Tnfaip3/Irf1/Stat3/H2-K1/H2-DMa/H2-Ab1/C4b/H2-D1/H2-Q7/C3/Cd74/H2-Q4/H2-T23/Nfkbiz/Cd81	24
GO:0000028	ribosomal small subunit assembly	7/294	21/23328	4.70072e-09	9.48239e-07	6.42431e-07	Rps28/Rps19/Rps27/Rpl38/Rpsa/Rps14/Rps27l	7
GO:0002824	positive regulation of adaptive immune response based on somatic recombination of immune receptors built from immunoglobulin superfamily domains	14/294	147/23328	5.56894e-09	1.06425e-06	7.21031e-07	Ptprc/Fcer1g/B2m/Irf1/H2-K1/H2-DMa/H2-Ab1/H2-D1/H2-Q7/C3/H2-Q4/H2-T23/Nfkbiz/Cd81	14
GO:0032956	regulation of actin cytoskeleton organization	21/294	361/23328	7.47222e-09	1.35658e-06	9.19084e-07	Arpc1b/Tmsb10/Arhgdib/Iqgap1/Coro1a/Bst2/Rac2/Tmsb4x/S100a10/Map3k1/Cotl1/Capzb/Akap13/Arhgdia/Actg1/Actr3/Arpc5/Pfn1/Rhob/Cd2ap/Arpc2	21
GO:0002697	regulation of immune effector process	23/294	440/23328	1.06478e-08	1.80888e-06	1.22551e-06	Ptprc/Fcer1g/B2m/Tyrobp/Tnfaip3/Irf1/Ccl5/Lgals3/Rac2/H2-K1/H2-D1/H2-Q7/C3/Cd74/H2-Q4/Cxcl1/H2-T23/Nfkbiz/Stat1/Rtn4/Rps19/Cd81/Tkfc	23
GO:0019221	cytokine-mediated signaling pathway	21/294	369/23328	1.09599e-08	1.80888e-06	1.22551e-06	Ptprc/Fcer1g/Cxcl2/Ifitm3/Irf1/Ccl8/Ccl5/Stat3/Klf6/Parp14/Egr1/Iigp1/Cd74/Cxcl1/Gas6/Irgm1/Ifngr1/Ifitm2/Stat1/Nfkbia/Krt8	21
GO:0006959	humoral immune response	22/294	406/23328	1.17975e-08	1.86246e-06	1.26182e-06	Ptprc/B2m/Fga/Cfi/C1qb/C1qc/C1qa/Cxcl2/Trbc2/Lgals3/H2-DMa/H2-Ab1/C4b/C3/Fgb/Cxcl1/Wfdc2/H2-T23/Wfdc17/Rpl39/Rps19/Cd81	22
GO:0002699	positive regulation of immune effector process	18/294	273/23328	1.33748e-08	1.96516e-06	1.33139e-06	Ptprc/Fcer1g/B2m/Tyrobp/Irf1/Rac2/H2-K1/H2-D1/H2-Q7/C3/Cd74/H2-Q4/Cxcl1/H2-T23/Nfkbiz/Rtn4/Rps19/Cd81	18
GO:0002819	regulation of adaptive immune response	16/294	213/23328	1.40107e-08	1.96516e-06	1.33139e-06	Ptprc/Fcer1g/B2m/Tnfaip3/Irf1/H2-K1/H2-DMa/H2-Ab1/H2-D1/H2-Q7/C3/Cd74/H2-Q4/H2-T23/Nfkbiz/Cd81	16
GO:0032970	regulation of actin filament-based process	22/294	410/23328	1.40716e-08	1.96516e-06	1.33139e-06	Arpc1b/Tmsb10/Arhgdib/Iqgap1/Coro1a/Bst2/Myh9/Rac2/Tmsb4x/S100a10/Map3k1/Cotl1/Capzb/Akap13/Arhgdia/Actg1/Actr3/Arpc5/Pfn1/Rhob/Cd2ap/Arpc2	22
GO:0030099	myeloid cell differentiation	22/294	414/23328	1.67472e-08	2.25219e-06	1.52585e-06	Fcer1g/B2m/C1qc/Tyrobp/Junb/Anxa2/Ccl5/Stat3/Myh9/Cd74/Fos/Car2/Cebpb/Stat1/Nfkbia/Zfp36l1/Zfp36/Rps19/Eif6/Rps14/Cd81/Alas1	22
GO:0042274	ribosomal small subunit biogenesis	10/294	73/23328	2.6765e-08	3.47085e-06	2.3515e-06	Rps28/Rps24/Rps21/Rps19/Rps16/Rps27/Rpl38/Rpsa/Rps14/Rps27l	10
GO:1903708	positive regulation of hemopoiesis	16/294	224/23328	2.85166e-08	3.57048e-06	2.419e-06	Ptprc/Tyrobp/Irf1/Ccl5/Stat3/Sox4/H2-DMa/H2-Aa/Cd74/Cxcl1/Fos/Car2/Gas6/Nfkbiz/Stat1/Zfp36l1	16
GO:0002822	regulation of adaptive immune response based on somatic recombination of immune receptors built from immunoglobulin superfamily domains	15/294	197/23328	3.33599e-08	4.03767e-06	2.73552e-06	Ptprc/Fcer1g/B2m/Tnfaip3/Irf1/H2-K1/H2-DMa/H2-Ab1/H2-D1/H2-Q7/C3/H2-Q4/H2-T23/Nfkbiz/Cd81	15
GO:0001906	cell killing	15/294	200/23328	4.08e-08	4.73094e-06	3.20521e-06	Ptprc/B2m/Cxcl2/Tyrobp/Ctsc/Coro1a/Lgals3/H2-K1/H2-D1/H2-Q7/C3/H2-Q4/Cxcl1/H2-T23/Rps19	15
GO:0022618	ribonucleoprotein complex assembly	14/294	172/23328	4.16938e-08	4.73094e-06	3.20521e-06	Celf2/Mbnl1/Rps28/Snrpg/Rps19/Eif6/Rps27/Rpl38/Rpsa/Rps14/Rpl12/Rplp0/Rps27l/Rpl3	14
GO:0071826	ribonucleoprotein complex subunit organization	14/294	179/23328	6.88515e-08	7.35572e-06	4.9835e-06	Celf2/Mbnl1/Rps28/Snrpg/Rps19/Eif6/Rps27/Rpl38/Rpsa/Rps14/Rpl12/Rplp0/Rps27l/Rpl3	14
GO:0044403	symbiotic process	20/294	374/23328	6.88776e-08	7.35572e-06	4.9835e-06	Gbp2/Gbp6/Vps37b/Apoe/Ifitm3/Bst2/Anxa2/Ccl5/Cd74/Lgals1/Ctsb/Cxcl1/Gas6/Irgm1/Ifitm2/Gbp7/Stat1/Zfp36/Pfn1/Resf1	20
GO:0052547	regulation of peptidase activity	21/294	421/23328	1.04403e-07	1.08311e-05	7.33805e-06	Serpine2/Cryab/Stat3/Lgmn/Serpina10/Psme1/Psmb8/Cstb/Nr4a1/Gas6/Serpinb6a/Wfdc2/Pmaip1/Psme2/Stat1/Ctsd/Cst3/Mdm2/Spink1/Rps27l/Ccn1	21
GO:0042060	wound healing	19/294	349/23328	1.11766e-07	1.12728e-05	7.63734e-06	Serpine2/Fcer1g/Fgg/Fga/Apoe/Anxa2/Serpina10/Myh9/Cdkn1a/C3/Myof/Fgb/Tnfrsf12a/Gas6/Map3k1/Anxa5/Actg1/Itgb1/Ccn1	19
GO:0002449	lymphocyte mediated immunity	21/294	432/23328	1.60574e-07	1.56477e-05	1.06013e-05	Ptprc/Fcer1g/B2m/Cfi/C1qb/C1qc/C1qa/Trbc2/Ctsc/Coro1a/H2-K1/H2-DMa/H2-Ab1/C4b/H2-D1/H2-Q7/C3/Cd74/H2-Q4/H2-T23/Cd81	21
GO:0008630	intrinsic apoptotic signaling pathway in response to DNA damage	11/294	111/23328	1.6376e-07	1.56477e-05	1.06013e-05	Phlda3/Mcl1/Bcl2a1b/Crip1/Cdkn1a/Cd74/Clu/Pmaip1/Aen/Ier3/Rps27l	11
GO:0070371	ERK1 and ERK2 cascade	18/294	325/23328	1.88286e-07	1.75299e-05	1.18765e-05	Ptprc/Fgg/Fga/Apoe/Ccl8/Ccl5/C3/Cd74/Fgb/Akap12/Gnai2/Gas6/Zfp36l2/Atf3/Zfp36l1/Rap1b/Ezr/Ccn1	18
GO:0002474	antigen processing and presentation of peptide antigen via MHC class I	8/294	51/23328	2.30296e-07	2.09051e-05	1.41632e-05	Fcer1g/B2m/H2-K1/H2-D1/H2-Q7/H2-Q4/H2-T23/Tapbp	8
GO:1902903	regulation of supramolecular fiber organization	19/294	370/23328	2.75396e-07	2.43894e-05	1.65238e-05	Arpc1b/Tmsb10/Apoe/Coro1a/Cryab/Aebp1/Tmsb4x/S100a10/Clu/Map3k1/Cotl1/Capzb/Akap13/Actg1/Actr3/Arpc5/Pfn1/Arpc2/Sgk1	19
GO:0022409	positive regulation of cell-cell adhesion	16/294	265/23328	2.88363e-07	2.49297e-05	1.68899e-05	Ptprc/Fgg/Fga/Coro1a/Irf1/Ccl5/Sox4/H2-DMa/H2-Ab1/H2-Aa/Cd74/Fgb/Lgals1/H2-T23/Nfkbiz/Cd81	16
GO:0061041	regulation of wound healing	12/294	146/23328	3.51824e-07	2.97086e-05	2.01276e-05	Serpine2/Fcer1g/Fgg/Fga/Apoe/Anxa2/Myh9/Fgb/Tnfrsf12a/Anxa5/Actg1/Itgb1	12
GO:0007159	leukocyte cell-cell adhesion	18/294	345/23328	4.52781e-07	3.73647e-05	2.53146e-05	Ptprc/Coro1a/Irf1/Ccl5/Sox4/Lgals3/Rac2/H2-DMa/H2-Ab1/H2-Aa/Cd74/Msn/Lgals1/H2-T23/Nfkbiz/Cebpb/Itgb1/Cd81	18
GO:0052548	regulation of endopeptidase activity	18/294	346/23328	4.72267e-07	3.81067e-05	2.58173e-05	Serpine2/Cryab/Stat3/Lgmn/Serpina10/Psme1/Psmb8/Nr4a1/Gas6/Serpinb6a/Pmaip1/Psme2/Stat1/Ctsd/Mdm2/Spink1/Rps27l/Ccn1	18
GO:1902107	positive regulation of leukocyte differentiation	13/294	180/23328	5.09966e-07	4.0254e-05	2.72721e-05	Ptprc/Tyrobp/Irf1/Ccl5/Sox4/H2-DMa/H2-Aa/Cd74/Fos/Car2/Gas6/Nfkbiz/Zfp36l1	13
GO:0050729	positive regulation of inflammatory response	12/294	152/23328	5.43592e-07	4.19954e-05	2.84518e-05	Fcer1g/Ctss/Ctsc/Ccl5/Stat3/C3/H2-T23/Nfkbiz/Cebpb/Nfkbia/Rps19/Cd81	12
GO:0022407	regulation of cell-cell adhesion	20/294	427/23328	5.72109e-07	4.32776e-05	2.93206e-05	Serpine2/Ptprc/Fgg/Fga/Coro1a/Tnfaip3/Irf1/Ccl5/Sox4/Lgals3/H2-DMa/H2-Ab1/H2-Aa/Cd74/Fgb/Lgals1/H2-T23/Nfkbiz/Cebpb/Cd81	20
GO:0002483	antigen processing and presentation of endogenous peptide antigen	7/294	41/23328	7.32425e-07	5.27581e-05	3.57436e-05	B2m/H2-K1/H2-D1/H2-Q7/H2-Q4/H2-T23/Tapbp	7
GO:0019885	antigen processing and presentation of endogenous peptide antigen via MHC class I	7/294	41/23328	7.32425e-07	5.27581e-05	3.57436e-05	B2m/H2-K1/H2-D1/H2-Q7/H2-Q4/H2-T23/Tapbp	7
GO:1903034	regulation of response to wounding	13/294	186/23328	7.41025e-07	5.27581e-05	3.57436e-05	Serpine2/Fcer1g/Fgg/Fga/Apoe/Anxa2/Myh9/Fgb/Tnfrsf12a/Anxa5/Rtn4/Actg1/Itgb1	13
GO:0030595	leukocyte chemotaxis	14/294	219/23328	8.15227e-07	5.62077e-05	3.80807e-05	Fcer1g/Cxcl2/Spp1/Coro1a/Ccl8/Ccl5/Lgmn/Lgals3/Rac2/Cd74/Cxcl16/Cxcl1/Gas6/Rps19	14
GO:0007015	actin filament organization	20/294	437/23328	8.20437e-07	5.62077e-05	3.80807e-05	Arpc1b/Tmsb10/Coro1a/Lcp1/Rac2/Tmsb4x/S100a10/Tpm4/Map3k1/Cotl1/Tpm3/Capzb/Actg1/Actr3/Arpc5/Pfn1/Rhob/Cd2ap/Arpc2/Ezr	20
GO:0050900	leukocyte migration	18/294	360/23328	8.38217e-07	5.63624e-05	3.81855e-05	Fcer1g/Cxcl2/Spp1/Coro1a/Ccl8/Ccl5/Lgmn/Lgals3/Rac2/Cd74/Msn/Cxcl16/Cxcl1/Gas6/Rtn4/Itgb1/Rps19/Cd81	18
GO:1901652	response to peptide	19/294	400/23328	8.94689e-07	5.90658e-05	4.0017e-05	Vim/Nr4a2/Gdf15/Pkm/Tnfaip3/Irf1/Stat3/Lgmn/Egr1/Nr4a1/Gnai2/Car2/Stat1/Nfkbia/Zfp36l1/Anxa5/Mdm2/Eif6/Sgk1	19
GO:0001912	positive regulation of leukocyte mediated cytotoxicity	9/294	82/23328	9.29998e-07	6.03004e-05	4.08535e-05	Ptprc/B2m/Tyrobp/H2-K1/H2-D1/H2-Q7/H2-Q4/Cxcl1/H2-T23	9
GO:0014812	muscle cell migration	10/294	106/23328	9.51936e-07	6.064e-05	4.10835e-05	Fga/Iqgap1/Ccl5/Egr1/Tmsb4x/Net1/Mdm2/Arpc5/Arpc2/Adamts1	10
GO:0045637	regulation of myeloid cell differentiation	14/294	224/23328	1.06746e-06	6.67487e-05	4.52222e-05	B2m/C1qc/Tyrobp/Ccl5/Stat3/Cd74/Fos/Car2/Cebpb/Stat1/Nfkbia/Zfp36l1/Zfp36/Eif6	14
GO:0014911	positive regulation of smooth muscle cell migration	8/294	62/23328	1.0846e-06	6.67487e-05	4.52222e-05	Fga/Iqgap1/Ccl5/Egr1/Tmsb4x/Mdm2/Arpc2/Adamts1	8
GO:0019883	antigen processing and presentation of endogenous antigen	7/294	44/23328	1.20872e-06	7.31477e-05	4.95575e-05	B2m/H2-K1/H2-D1/H2-Q7/H2-Q4/H2-T23/Tapbp	7
GO:0034248	regulation of cellular amide metabolic process	19/294	410/23328	1.29137e-06	7.68684e-05	5.20783e-05	Btg2/Rgs2/Vim/Apoe/Pkm/Stat3/Sox4/Rbm3/Clu/Ifngr1/Zfp36l2/Zfp36l1/Zfp36/Eif6/Rplp1/Rpl38/Rps27l/Cpeb3/Ccn1	19
GO:2001233	regulation of apoptotic signaling pathway	19/294	413/23328	1.43831e-06	8.42339e-05	5.70684e-05	Ptprc/Nr4a2/Fgg/Fga/Mcl1/Ctsc/Tnfaip3/Lgals3/Cd74/Fgb/Tnfrsf12a/Gnai2/Clu/Atf3/Pmaip1/Trp53inp1/Mdm2/Ier3/Lmna	19
GO:0050670	regulation of lymphocyte proliferation	14/294	231/23328	1.53774e-06	8.86277e-05	6.00452e-05	Ptprc/Tyrobp/Coro1a/Irf1/Ccl5/Lgals3/Rac2/Cdkn1a/H2-Ab1/H2-Aa/Cd74/H2-T23/Cebpb/Cd81	14
GO:0050870	positive regulation of T cell activation	13/294	200/23328	1.67796e-06	9.51982e-05	6.44967e-05	Ptprc/Coro1a/Irf1/Ccl5/Sox4/H2-DMa/H2-Ab1/H2-Aa/Cd74/Lgals1/H2-T23/Nfkbiz/Cd81	13
GO:0032103	positive regulation of response to external stimulus	19/294	418/23328	1.7173e-06	9.59309e-05	6.49931e-05	Fcer1g/Ctss/Ctsc/Ccl5/Stat3/Lgmn/Rac2/C3/Cd74/Cxcl1/Gas6/Irgm1/H2-T23/Nfkbiz/Cebpb/Nfkbia/Rtn4/Rps19/Cd81	19
GO:0032944	regulation of mononuclear cell proliferation	14/294	234/23328	1.79059e-06	9.85094e-05	6.674e-05	Ptprc/Tyrobp/Coro1a/Irf1/Ccl5/Lgals3/Rac2/Cdkn1a/H2-Ab1/H2-Aa/Cd74/H2-T23/Cebpb/Cd81	14
GO:0001909	leukocyte mediated cytotoxicity	11/294	141/23328	1.82235e-06	9.87602e-05	6.691e-05	Ptprc/B2m/Tyrobp/Ctsc/Coro1a/H2-K1/H2-D1/H2-Q7/H2-Q4/Cxcl1/H2-T23	11
GO:0035458	cellular response to interferon-beta	7/294	47/23328	1.92068e-06	0.000102559	6.94836e-05	Gbp2/Gbp6/Irf1/Iigp1/Irgm1/Igtp/Stat1	7
GO:0070661	leukocyte proliferation	17/294	344/23328	1.98992e-06	0.000104716	7.0945e-05	Ptprc/Tyrobp/Coro1a/Irf1/Ccl5/Lgals3/Rac2/Cdkn1a/H2-Ab1/H2-Aa/Cd74/Msn/Psmb10/Clu/H2-T23/Cebpb/Cd81	17
GO:0070372	regulation of ERK1 and ERK2 cascade	16/294	308/23328	2.10339e-06	0.000109106	7.39192e-05	Ptprc/Fgg/Fga/Apoe/Ccl8/Ccl5/C3/Cd74/Fgb/Akap12/Gnai2/Gas6/Atf3/Rap1b/Ezr/Ccn1	16
GO:1902105	regulation of leukocyte differentiation	16/294	309/23328	2.19341e-06	0.000112173	7.5997e-05	Ptprc/C1qc/Tyrobp/Irf1/Ccl5/Sox4/H2-DMa/H2-Aa/Cd74/Fos/Car2/Gas6/Zfp36l2/Nfkbiz/Cebpb/Zfp36l1	16
GO:0030195	negative regulation of blood coagulation	7/294	48/23328	2.22453e-06	0.000112184	7.60048e-05	Serpine2/Fgg/Fga/Apoe/Anxa2/Fgb/Anxa5	7
GO:1900153	positive regulation of nuclear-transcribed mRNA catabolic process, deadenylation-dependent decay	5/294	18/23328	2.30175e-06	0.000112941	7.65177e-05	Btg2/Zfp36l2/Zfp36l1/Zfp36/Cpeb3	5
GO:1990000	amyloid fibril formation	5/294	18/23328	2.30175e-06	0.000112941	7.65177e-05	B2m/Apoe/Cryab/Clu/Mdm2	5
GO:0031345	negative regulation of cell projection organization	13/294	207/23328	2.46005e-06	0.000115693	7.83816e-05	Vim/B2m/Apoe/H2-K1/H2-D1/Lgals1/Capzb/Rtn4/Itgb1/Ctsz/Mdm2/Actr3/Plk2	13
GO:0014909	smooth muscle cell migration	9/294	92/23328	2.47005e-06	0.000115693	7.83816e-05	Fga/Iqgap1/Ccl5/Egr1/Tmsb4x/Mdm2/Arpc5/Arpc2/Adamts1	9
GO:0001913	T cell mediated cytotoxicity	8/294	69/23328	2.48527e-06	0.000115693	7.83816e-05	Ptprc/B2m/Ctsc/H2-K1/H2-D1/H2-Q7/H2-Q4/H2-T23	8
GO:0006949	syncytium formation	8/294	69/23328	2.48527e-06	0.000115693	7.83816e-05	Tyrobp/Gdf15/Ccng1/Ccl8/Myh9/Myof/Stat1/Cd81	8
GO:1900047	negative regulation of hemostasis	7/294	49/23328	2.5675e-06	0.000118008	7.99501e-05	Serpine2/Fgg/Fga/Apoe/Anxa2/Fgb/Anxa5	7
GO:0031349	positive regulation of defense response	15/294	278/23328	2.76343e-06	0.000125425	8.49754e-05	Fcer1g/Ctss/Ctsc/Ccl5/Stat3/C3/Cd74/Cxcl1/Irgm1/H2-T23/Nfkbiz/Cebpb/Nfkbia/Rps19/Cd81	15
GO:0050819	negative regulation of coagulation	7/294	50/23328	2.95351e-06	0.000132398	8.96992e-05	Serpine2/Fgg/Fga/Apoe/Anxa2/Fgb/Anxa5	7
GO:0046651	lymphocyte proliferation	16/294	317/23328	3.04796e-06	0.000133339	9.03372e-05	Ptprc/Tyrobp/Coro1a/Irf1/Ccl5/Lgals3/Rac2/Cdkn1a/H2-Ab1/H2-Aa/Cd74/Msn/Psmb10/H2-T23/Cebpb/Cd81	16
GO:1903829	positive regulation of cellular protein localization	16/294	317/23328	3.04796e-06	0.000133339	9.03372e-05	Fcer1g/Tyrobp/Iqgap1/Lgals3/Msn/Gas6/Pmaip1/Nrg1/Rtn4/Itgb1/Mdm2/Actr3/Cd2ap/Arpc2/Cd81/Ezr	16
GO:0042176	regulation of protein catabolic process	18/294	395/23328	3.11885e-06	0.000134816	9.13376e-05	Serpine2/Apoe/Ctsc/Anxa2/Tnfaip3/Psme1/Msn/Clu/Psme2/Sdcbp/Nrg1/Cst3/Mdm2/Ier3/Hspa1a/Plk2/Cd81/Ezr	18
GO:0031331	positive regulation of cellular catabolic process	18/294	396/23328	3.2307e-06	0.000136477	9.24633e-05	Btg2/Apoe/Ctsc/Tnfaip3/Msn/Clu/Irgm1/Zfp36l2/Trp53inp1/Zfp36l1/Zfp36/Mdm2/Sptlc2/Hspa1a/Plk2/Cd81/Ezr/Cpeb3	18
GO:0031343	positive regulation of cell killing	9/294	95/23328	3.23246e-06	0.000136477	9.24633e-05	Ptprc/B2m/Tyrobp/H2-K1/H2-D1/H2-Q7/H2-Q4/Cxcl1/H2-T23	9
GO:0002696	positive regulation of leukocyte activation	20/294	479/23328	3.3274e-06	0.00013695	9.27836e-05	Ptprc/Fcer1g/Trbc2/Tyrobp/Ctsc/Coro1a/Havcr1/Irf1/Ccl5/Sox4/Cdkn1a/H2-DMa/H2-Ab1/H2-Aa/Cd74/Lgals1/Gas6/H2-T23/Nfkbiz/Cd81	20
GO:0042098	T cell proliferation	13/294	213/23328	3.37208e-06	0.00013695	9.27836e-05	Ptprc/Coro1a/Irf1/Ccl5/Lgals3/Rac2/H2-Ab1/H2-Aa/Msn/Psmb10/H2-T23/Cebpb/Cd81	13
GO:0001916	positive regulation of T cell mediated cytotoxicity	7/294	51/23328	3.38675e-06	0.00013695	9.27836e-05	Ptprc/B2m/H2-K1/H2-D1/H2-Q7/H2-Q4/H2-T23	7
GO:0043254	regulation of protein-containing complex assembly	19/294	438/23328	3.39452e-06	0.00013695	9.27836e-05	Arpc1b/Tmsb10/Apoe/Coro1a/Cryab/Lgals3/Lcp1/Msn/Tmsb4x/Clu/Map3k1/Cotl1/Capzb/Actr3/Rap1b/Arpc5/Pfn1/Arpc2/Sgk1	19
GO:0032943	mononuclear cell proliferation	16/294	320/23328	3.43862e-06	0.000137205	9.29561e-05	Ptprc/Tyrobp/Coro1a/Irf1/Ccl5/Lgals3/Rac2/Cdkn1a/H2-Ab1/H2-Aa/Cd74/Msn/Psmb10/H2-T23/Cebpb/Cd81	16
GO:0050863	regulation of T cell activation	16/294	321/23328	3.57849e-06	0.000141234	9.56856e-05	Ptprc/Coro1a/Irf1/Ccl5/Sox4/Lgals3/Rac2/H2-DMa/H2-Ab1/H2-Aa/Cd74/Lgals1/H2-T23/Nfkbiz/Cebpb/Cd81	16
GO:0002711	positive regulation of T cell mediated immunity	8/294	73/23328	3.82514e-06	0.000149345	0.000101181	Ptprc/B2m/H2-K1/H2-D1/H2-Q7/H2-Q4/H2-T23/Cd81	8
GO:0070374	positive regulation of ERK1 and ERK2 cascade	13/294	216/23328	3.9317e-06	0.000151872	0.000102893	Ptprc/Fgg/Fga/Apoe/Ccl8/Ccl5/C3/Cd74/Fgb/Akap12/Gnai2/Gas6/Rap1b	13
GO:1990266	neutrophil migration	10/294	124/23328	3.99623e-06	0.000152719	0.000103467	Fcer1g/Cxcl2/Spp1/Ccl8/Ccl5/Lgals3/Rac2/Cd74/Cxcl1/Rtn4	10
GO:0070663	regulation of leukocyte proliferation	14/294	251/23328	4.05918e-06	0.000152719	0.000103467	Ptprc/Tyrobp/Coro1a/Irf1/Ccl5/Lgals3/Rac2/Cdkn1a/H2-Ab1/H2-Aa/Cd74/H2-T23/Cebpb/Cd81	14
GO:1900151	regulation of nuclear-transcribed mRNA catabolic process, deadenylation-dependent decay	5/294	20/23328	4.0798e-06	0.000152719	0.000103467	Btg2/Zfp36l2/Zfp36l1/Zfp36/Cpeb3	5
GO:0002705	positive regulation of leukocyte mediated immunity	12/294	185/23328	4.31016e-06	0.000159508	0.000108067	Ptprc/Fcer1g/B2m/Tyrobp/H2-K1/H2-D1/H2-Q7/C3/H2-Q4/Cxcl1/H2-T23/Cd81	12
GO:0043903	regulation of symbiotic process	13/294	218/23328	4.34903e-06	0.000159508	0.000108067	Vps37b/Apoe/Ifitm3/Bst2/Ccl5/Cd74/Lgals1/Cxcl1/Ifitm2/Stat1/Zfp36/Pfn1/Resf1	13
GO:0002428	antigen processing and presentation of peptide antigen via MHC class Ib	6/294	35/23328	4.54464e-06	0.000162756	0.000110267	B2m/H2-K1/H2-D1/H2-Q7/H2-Q4/H2-T23	6
GO:0030593	neutrophil chemotaxis	9/294	99/23328	4.55752e-06	0.000162756	0.000110267	Fcer1g/Cxcl2/Spp1/Ccl8/Ccl5/Lgals3/Rac2/Cd74/Cxcl1	9
GO:0097529	myeloid leukocyte migration	13/294	219/23328	4.57204e-06	0.000162756	0.000110267	Fcer1g/Cxcl2/Spp1/Ccl8/Ccl5/Lgmn/Lgals3/Rac2/Cd74/Cxcl1/Rtn4/Rps19/Cd81	13
GO:1903362	regulation of cellular protein catabolic process	14/294	254/23328	4.65577e-06	0.000164127	0.000111196	Apoe/Ctsc/Anxa2/Tnfaip3/Psme1/Msn/Clu/Psme2/Sdcbp/Mdm2/Hspa1a/Plk2/Cd81/Ezr	14
GO:1903039	positive regulation of leukocyte cell-cell adhesion	13/294	221/23328	5.04862e-06	0.000175878	0.000119157	Ptprc/Coro1a/Irf1/Ccl5/Sox4/H2-DMa/H2-Ab1/H2-Aa/Cd74/Lgals1/H2-T23/Nfkbiz/Cd81	13
GO:0034612	response to tumor necrosis factor	12/294	188/23328	5.08598e-06	0.000175878	0.000119157	Irf1/Ccl8/Ccl5/Cxcl16/Gas6/Zfp36l2/Stat1/Nfkbia/Zfp36l1/Zfp36/Actr3/Krt8	12
GO:0051258	protein polymerization	15/294	293/23328	5.23905e-06	0.000179462	0.000121585	Fgg/Fga/Arpc1b/Tmsb10/Coro1a/Tmsb4x/Fgb/Map3k1/Cotl1/Capzb/Actr3/Arpc5/Pfn1/Arpc2/Sgk1	15
GO:0034250	positive regulation of cellular amide metabolic process	11/294	158/23328	5.51491e-06	0.000186335	0.000126242	Vim/Apoe/Pkm/Sox4/Rbm3/Clu/Ifngr1/Eif6/Rps27l/Cpeb3/Ccn1	11
GO:0007163	establishment or maintenance of cell polarity	13/294	223/23328	5.56861e-06	0.000186335	0.000126242	Myh9/Rac2/Msn/Actb/Itgb1/Exoc4/Actr3/Rap1b/Arpc5/Rhob/Lmna/Ezr/Syne2	13
GO:0050867	positive regulation of cell activation	20/294	496/23328	5.59364e-06	0.000186335	0.000126242	Ptprc/Fcer1g/Trbc2/Tyrobp/Ctsc/Coro1a/Havcr1/Irf1/Ccl5/Sox4/Cdkn1a/H2-DMa/H2-Ab1/H2-Aa/Cd74/Lgals1/Gas6/H2-T23/Nfkbiz/Cd81	20
GO:0070997	neuron death	18/294	416/23328	6.37927e-06	0.000210305	0.000142482	Btg2/Nr4a2/Mcl1/C1qa/Cxcl2/Apoe/Tyrobp/Coro1a/Mt1/Ccl5/Stat3/Lgmn/Egr1/Clu/Fos/Pmaip1/Cebpb/Ctsz	18
GO:0001914	regulation of T cell mediated cytotoxicity	7/294	56/23328	6.42905e-06	0.000210305	0.000142482	Ptprc/B2m/H2-K1/H2-D1/H2-Q7/H2-Q4/H2-T23	7
GO:1901653	cellular response to peptide	15/294	299/23328	6.68729e-06	0.00021679	0.000146875	Vim/Nr4a2/Gdf15/Pkm/Irf1/Stat3/Lgmn/Nr4a1/Gnai2/Car2/Stat1/Zfp36l1/Anxa5/Mdm2/Sgk1	15
GO:1901214	regulation of neuron death	17/294	377/23328	6.7467e-06	0.00021679	0.000146875	Btg2/Nr4a2/Mcl1/C1qa/Apoe/Tyrobp/Coro1a/Mt1/Ccl5/Stat3/Lgmn/Egr1/Clu/Fos/Pmaip1/Cebpb/Ctsz	17
GO:0002683	negative regulation of immune system process	19/294	462/23328	7.28359e-06	0.000231989	0.000157172	Ptprc/Fcer1g/C1qc/Tyrobp/Tnfaip3/Irf1/Lgals3/Parp14/H2-Ab1/H2-Aa/Cd74/H2-T23/Cebpb/Nfkbia/Zfp36l1/Zfp36/Rps19/Ezr/Tkfc	19
GO:0001910	regulation of leukocyte mediated cytotoxicity	9/294	105/23328	7.4076e-06	0.000233887	0.000158458	Ptprc/B2m/Tyrobp/H2-K1/H2-D1/H2-Q7/H2-Q4/Cxcl1/H2-T23	9
GO:0009896	positive regulation of catabolic process	19/294	463/23328	7.51001e-06	0.000234809	0.000159083	Btg2/Apoe/Ctsc/Tnfaip3/Msn/Clu/Irgm1/Zfp36l2/Trp53inp1/Zfp36l1/Zfp36/Mdm2/Ier3/Sptlc2/Hspa1a/Plk2/Cd81/Ezr/Cpeb3	19
GO:0016064	immunoglobulin mediated immune response	14/294	265/23328	7.56614e-06	0.000234809	0.000159083	Ptprc/Fcer1g/Cfi/C1qb/C1qc/C1qa/Trbc2/H2-DMa/H2-Ab1/C4b/C3/Cd74/H2-T23/Cd81	14
GO:0060326	cell chemotaxis	15/294	303/23328	7.84118e-06	0.000241282	0.000163469	Fcer1g/Cxcl2/Spp1/Coro1a/Ccl8/Ccl5/Lgmn/Lgals3/Rac2/Cd74/Cxcl16/Nr4a1/Cxcl1/Gas6/Rps19	15
GO:2001234	negative regulation of apoptotic signaling pathway	13/294	231/23328	8.1534e-06	0.000248781	0.000168549	Nr4a2/Fgg/Fga/Mcl1/Tnfaip3/Lgals3/Cd74/Fgb/Gnai2/Clu/Mdm2/Ier3/Lmna	13
GO:0019730	antimicrobial humoral response	11/294	165/23328	8.34801e-06	0.000252597	0.000171134	B2m/Fga/Cxcl2/Lgals3/Fgb/Cxcl1/Wfdc2/H2-T23/Wfdc17/Rpl39/Rps19	11
GO:0045862	positive regulation of proteolysis	16/294	344/23328	8.57664e-06	0.00025737	0.000174368	Apoe/Ctsc/Stat3/Lgmn/Psme1/Myh9/Clu/Pmaip1/Psme2/Stat1/Ctsd/Mdm2/Hspa1a/Plk2/Rps27l/Ccn1	16
GO:0002475	antigen processing and presentation via MHC class Ib	6/294	39/23328	8.75647e-06	0.000260553	0.000176525	B2m/H2-K1/H2-D1/H2-Q7/H2-Q4/H2-T23	6
GO:0007596	blood coagulation	11/294	166/23328	8.84175e-06	0.000260553	0.000176525	Serpine2/Fcer1g/Fgg/Fga/Apoe/Anxa2/Serpina10/C3/Fgb/Gas6/Anxa5	11
GO:0097191	extrinsic apoptotic signaling pathway	13/294	233/23328	8.94545e-06	0.000260553	0.000176525	Ptprc/Fgg/Fga/Mcl1/Bcl2a1b/Tnfaip3/Lgals3/Fgb/Tnfrsf12a/Atf3/Itm2b/Lmna/Krt8	13
GO:0019724	B cell mediated immunity	14/294	269/23328	8.96975e-06	0.000260553	0.000176525	Ptprc/Fcer1g/Cfi/C1qb/C1qc/C1qa/Trbc2/H2-DMa/H2-Ab1/C4b/C3/Cd74/H2-T23/Cd81	14
GO:0030193	regulation of blood coagulation	8/294	82/23328	9.19632e-06	0.000265015	0.000179547	Serpine2/Fcer1g/Fgg/Fga/Apoe/Anxa2/Fgb/Anxa5	8
GO:1903037	regulation of leukocyte cell-cell adhesion	15/294	309/23328	9.90513e-06	0.000281005	0.000190381	Ptprc/Coro1a/Irf1/Ccl5/Sox4/Lgals3/H2-DMa/H2-Ab1/H2-Aa/Cd74/Lgals1/H2-T23/Nfkbiz/Cebpb/Cd81	15
GO:0007599	hemostasis	11/294	168/23328	9.906e-06	0.000281005	0.000190381	Serpine2/Fcer1g/Fgg/Fga/Apoe/Anxa2/Serpina10/C3/Fgb/Gas6/Anxa5	11
GO:0050792	regulation of viral process	12/294	201/23328	1.00498e-05	0.000281185	0.000190503	Vps37b/Apoe/Ifitm3/Bst2/Ccl5/Cd74/Lgals1/Ifitm2/Stat1/Zfp36/Pfn1/Resf1	12
GO:1900046	regulation of hemostasis	8/294	83/23328	1.00672e-05	0.000281185	0.000190503	Serpine2/Fcer1g/Fgg/Fga/Apoe/Anxa2/Fgb/Anxa5	8
GO:0050817	coagulation	11/294	169/23328	1.04787e-05	0.000288244	0.000195285	Serpine2/Fcer1g/Fgg/Fga/Apoe/Anxa2/Serpina10/C3/Fgb/Gas6/Anxa5	11
GO:0071356	cellular response to tumor necrosis factor	11/294	169/23328	1.04787e-05	0.000288244	0.000195285	Irf1/Ccl8/Ccl5/Gas6/Zfp36l2/Stat1/Nfkbia/Zfp36l1/Zfp36/Actr3/Krt8	11
GO:0031639	plasminogen activation	5/294	24/23328	1.07318e-05	0.000292987	0.000198499	Serpine2/Fgg/Fga/Fgb/Ctsz	5
GO:0031589	cell-substrate adhesion	16/294	351/23328	1.10204e-05	0.000298621	0.000202316	Fgg/Fga/Spp1/Iqgap1/Coro1a/Rac2/Fgb/Lgals1/Tnfrsf12a/S100a10/Gas6/Net1/Actg1/Itgb1/Arpc2/Ccn1	16
GO:0002285	lymphocyte activation involved in immune response	12/294	203/23328	1.11055e-05	0.000298696	0.000202366	Ptprc/Fcer1g/Coro1a/Tnfaip3/Irf1/Stat3/Lgals3/Lcp1/Cd74/Lgals1/Nfkbiz/Cd81	12
GO:0030316	osteoclast differentiation	9/294	111/23328	1.16627e-05	0.000310386	0.000210286	Fcer1g/Tyrobp/Junb/Anxa2/Ccl5/Fos/Car2/Cebpb/Cd81	9
GO:0030833	regulation of actin filament polymerization	11/294	171/23328	1.17111e-05	0.000310386	0.000210286	Arpc1b/Tmsb10/Coro1a/Tmsb4x/Map3k1/Cotl1/Capzb/Actr3/Arpc5/Pfn1/Arpc2	11
GO:0014910	regulation of smooth muscle cell migration	8/294	85/23328	1.20188e-05	0.000316234	0.000214248	Fga/Iqgap1/Ccl5/Egr1/Tmsb4x/Mdm2/Arpc2/Adamts1	8
GO:0006898	receptor-mediated endocytosis	13/294	240/23328	1.22779e-05	0.000320728	0.000217293	Fcer1g/B2m/Apoe/Ifitm3/Anxa2/C3/Cxcl16/Clu/Sdcbp/Itgb1/Cd2ap/Cd81/Ezr	13
GO:0050818	regulation of coagulation	8/294	86/23328	1.31083e-05	0.000339973	0.000230331	Serpine2/Fcer1g/Fgg/Fga/Apoe/Anxa2/Fgb/Anxa5	8
GO:0051146	striated muscle cell differentiation	15/294	317/23328	1.34025e-05	0.000345139	0.000233832	Rgs2/Gdf15/Ccl8/Myh9/Myof/Nrg1/Capzb/Rcan1/Akap13/Actg1/Itgb1/Slc25a4/Lmna/Cd81/Krt8	15
GO:0042692	muscle cell differentiation	17/294	399/23328	1.40948e-05	0.00036041	0.000244178	Rgs2/Gdf15/Ccl8/Myh9/Myof/Tmsb4x/Nrg1/Capzb/Rcan1/Akap13/Actg1/Itgb1/Mdm2/Slc25a4/Lmna/Cd81/Krt8	17
GO:0042129	regulation of T cell proliferation	11/294	175/23328	1.45583e-05	0.000369658	0.000250443	Ptprc/Coro1a/Irf1/Ccl5/Lgals3/Rac2/H2-Ab1/H2-Aa/H2-T23/Cebpb/Cd81	11
GO:0002708	positive regulation of lymphocyte mediated immunity	10/294	144/23328	1.50702e-05	0.000379998	0.000257449	Ptprc/Fcer1g/B2m/H2-K1/H2-D1/H2-Q7/C3/H2-Q4/H2-T23/Cd81	10
GO:0010977	negative regulation of neuron projection development	11/294	176/23328	1.53575e-05	0.000384573	0.000260548	Vim/B2m/Apoe/H2-K1/H2-D1/Lgals1/Rtn4/Ctsz/Mdm2/Actr3/Plk2	11
GO:0042771	intrinsic apoptotic signaling pathway in response to DNA damage by p53 class mediator	6/294	43/23328	1.56848e-05	0.000390078	0.000264278	Phlda3/Cdkn1a/Cd74/Pmaip1/Aen/Rps27l	6
GO:1903364	positive regulation of cellular protein catabolic process	10/294	145/23328	1.60088e-05	0.000395429	0.000267903	Apoe/Ctsc/Tnfaip3/Msn/Clu/Mdm2/Hspa1a/Plk2/Cd81/Ezr	10
GO:0002366	leukocyte activation involved in immune response	14/294	285/23328	1.71678e-05	0.000418365	0.000283442	Ptprc/Fcer1g/Tyrobp/Coro1a/Tnfaip3/Irf1/Stat3/Lgals3/Lcp1/Rac2/Cd74/Lgals1/Nfkbiz/Cd81	14
GO:0071222	cellular response to lipopolysaccharide	14/294	285/23328	1.71678e-05	0.000418365	0.000283442	Vim/B2m/Gbp2/Cxcl2/Gbp6/Tnfaip3/Ccl5/Cxcl16/Litaf/Cxcl1/Cebpb/Stat1/Nfkbia/Zfp36	14
GO:0051961	negative regulation of nervous system development	16/294	365/23328	1.78415e-05	0.000431882	0.0002926	Vim/B2m/Apoe/Ctsc/Stat3/H2-K1/H2-D1/Lgals1/Adgrg1/Nrg1/Rtn4/Itgb1/Ctsz/Mdm2/Actr3/Plk2	16
GO:1903035	negative regulation of response to wounding	8/294	90/23328	1.83354e-05	0.000440899	0.000298709	Serpine2/Fgg/Fga/Apoe/Anxa2/Fgb/Anxa5/Rtn4	8
GO:1904019	epithelial cell apoptotic process	9/294	118/23328	1.91117e-05	0.00045322	0.000307056	Fgg/Fga/Tnfaip3/Fgb/Gas6/Col18a1/Zfp36l1/Zfp36/Krt8	9
GO:0006979	response to oxidative stress	17/294	409/23328	1.9347e-05	0.00045322	0.000307056	Nr4a2/Mcl1/Apoe/Ucp2/Cryab/Tnfaip3/Aldh1a1/Fos/Gpx3/Trp53inp1/Rcan1/Net1/Cst3/Rhob/Rbpms/Mgst1/Atox1	17
GO:0022613	ribonucleoprotein complex biogenesis	17/294	409/23328	1.9347e-05	0.00045322	0.000307056	Celf2/Mbnl1/Rps28/Rps24/Rps21/Snrpg/Rps19/Rps16/Eif6/Rps27/Rpl38/Rpsa/Rps14/Rpl12/Rplp0/Rps27l/Rpl3	17
GO:0030098	lymphocyte differentiation	17/294	409/23328	1.9347e-05	0.00045322	0.000307056	Ptprc/Fcer1g/B2m/Tnfaip3/Irf1/Stat3/Sox4/H2-DMa/H2-Ab1/H2-Aa/Egr1/Cd74/Lgals1/Gas6/Zfp36l2/Nfkbiz/Zfp36l1	17
GO:0032496	response to lipopolysaccharide	16/294	368/23328	1.97175e-05	0.000458937	0.00031093	Vim/B2m/Gbp2/Cxcl2/Gbp6/Tnfaip3/Havcr1/Ccl5/Cxcl16/Litaf/Cxcl1/Cebpb/Stat1/Nfkbia/Zfp36/Mgst1	16
GO:0002263	cell activation involved in immune response	14/294	289/23328	2.00435e-05	0.000463554	0.000314057	Ptprc/Fcer1g/Tyrobp/Coro1a/Tnfaip3/Irf1/Stat3/Lgals3/Lcp1/Rac2/Cd74/Lgals1/Nfkbiz/Cd81	14
GO:0000768	syncytium formation by plasma membrane fusion	7/294	67/23328	2.14211e-05	0.000489183	0.000331421	Tyrobp/Gdf15/Ccl8/Myh9/Myof/Stat1/Cd81	7
GO:0140253	cell-cell fusion	7/294	67/23328	2.14211e-05	0.000489183	0.000331421	Tyrobp/Gdf15/Ccl8/Myh9/Myof/Stat1/Cd81	7
GO:0032535	regulation of cellular component size	17/294	413/23328	2.18947e-05	0.000496873	0.000336631	Arpc1b/Tmsb10/Apoe/Coro1a/Tmsb4x/Tnfrsf12a/Map3k1/Cotl1/Nrg1/Capzb/Rtn4/Actr3/Arpc5/Pfn1/Rpl4/Arpc2/Ezr	17
GO:0050727	regulation of inflammatory response	16/294	372/23328	2.24906e-05	0.000507226	0.000343645	Fcer1g/Ctss/Apoe/Ctsc/Tnfaip3/Ccl5/Stat3/C3/H2-T23/Nfkbiz/Cebpb/Nfkbia/Zfp36/Ier3/Rps19/Cd81	16
GO:0051251	positive regulation of lymphocyte activation	17/294	416/23328	2.39972e-05	0.000537863	0.000364402	Ptprc/Trbc2/Tyrobp/Coro1a/Irf1/Ccl5/Sox4/Cdkn1a/H2-DMa/H2-Ab1/H2-Aa/Cd74/Lgals1/Gas6/H2-T23/Nfkbiz/Cd81	17
GO:0002573	myeloid leukocyte differentiation	12/294	220/23328	2.47595e-05	0.000551544	0.000373671	Fcer1g/C1qc/Tyrobp/Junb/Anxa2/Ccl5/Cd74/Fos/Car2/Cebpb/Zfp36l1/Cd81	12
GO:0071219	cellular response to molecule of bacterial origin	14/294	295/23328	2.5153e-05	0.000554796	0.000375874	Vim/B2m/Gbp2/Cxcl2/Gbp6/Tnfaip3/Ccl5/Cxcl16/Litaf/Cxcl1/Cebpb/Stat1/Nfkbia/Zfp36	14
GO:1904035	regulation of epithelial cell apoptotic process	8/294	94/23328	2.52111e-05	0.000554796	0.000375874	Fgg/Fga/Tnfaip3/Fgb/Gas6/Col18a1/Zfp36l1/Zfp36	8
GO:0042254	ribosome biogenesis	14/294	296/23328	2.61076e-05	0.000571065	0.000386896	Rps28/Rps24/Rps21/Rps19/Rps16/Eif6/Rps27/Rpl38/Rpsa/Rps14/Rpl12/Rplp0/Rps27l/Rpl3	14
GO:0030041	actin filament polymerization	11/294	187/23328	2.69939e-05	0.000586916	0.000397635	Arpc1b/Tmsb10/Coro1a/Tmsb4x/Map3k1/Cotl1/Capzb/Actr3/Arpc5/Pfn1/Arpc2	11
GO:0050768	negative regulation of neurogenesis	15/294	337/23328	2.73535e-05	0.000591194	0.000400533	Vim/B2m/Apoe/Stat3/H2-K1/H2-D1/Lgals1/Adgrg1/Nrg1/Rtn4/Itgb1/Ctsz/Mdm2/Actr3/Plk2	15
GO:0042742	defense response to bacterium	18/294	464/23328	2.75606e-05	0.000592144	0.000401177	Fcer1g/B2m/Fga/Gbp2/Plac8/Gbp6/Trbc2/Lyz2/H2-K1/Iigp1/Fgb/Wfdc2/H2-T23/Wfdc17/Gbp7/Cebpb/Rpl39/Rps19	18
GO:0008064	regulation of actin polymerization or depolymerization	11/294	188/23328	2.83554e-05	0.000602105	0.000407925	Arpc1b/Tmsb10/Coro1a/Tmsb4x/Map3k1/Cotl1/Capzb/Actr3/Arpc5/Pfn1/Arpc2	11
GO:0071353	cellular response to interleukin-4	5/294	29/23328	2.84764e-05	0.000602105	0.000407925	Coro1a/Parp14/Tuba1b/Rplp0/Rpl3	5
GO:0097530	granulocyte migration	10/294	155/23328	2.85216e-05	0.000602105	0.000407925	Fcer1g/Cxcl2/Spp1/Ccl8/Ccl5/Lgals3/Rac2/Cd74/Cxcl1/Rtn4	10
GO:0002703	regulation of leukocyte mediated immunity	13/294	261/23328	2.96853e-05	0.000623049	0.000422115	Ptprc/Fcer1g/B2m/Tyrobp/Rac2/H2-K1/H2-D1/H2-Q7/C3/H2-Q4/Cxcl1/H2-T23/Cd81	13
GO:0010212	response to ionizing radiation	9/294	125/23328	3.02717e-05	0.000631705	0.000427979	Ptprc/Cryab/Cdkn1a/Egr1/Pmaip1/Aen/Net1/Mdm2/Rhob	9
GO:0002709	regulation of T cell mediated immunity	8/294	97/23328	3.16828e-05	0.000657373	0.00044537	Ptprc/B2m/H2-K1/H2-D1/H2-Q7/H2-Q4/H2-T23/Cd81	8
GO:0031341	regulation of cell killing	9/294	126/23328	3.22453e-05	0.000657768	0.000445637	Ptprc/B2m/Tyrobp/H2-K1/H2-D1/H2-Q7/H2-Q4/Cxcl1/H2-T23	9
GO:0071621	granulocyte chemotaxis	9/294	126/23328	3.22453e-05	0.000657768	0.000445637	Fcer1g/Cxcl2/Spp1/Ccl8/Ccl5/Lgals3/Rac2/Cd74/Cxcl1	9
GO:1901216	positive regulation of neuron death	9/294	126/23328	3.22453e-05	0.000657768	0.000445637	Mcl1/C1qa/Apoe/Tyrobp/Egr1/Clu/Fos/Pmaip1/Ctsz	9
GO:0030832	regulation of actin filament length	11/294	191/23328	3.28019e-05	0.000665383	0.000450797	Arpc1b/Tmsb10/Coro1a/Tmsb4x/Map3k1/Cotl1/Capzb/Actr3/Arpc5/Pfn1/Arpc2	11
GO:0032271	regulation of protein polymerization	12/294	227/23328	3.36744e-05	0.000674749	0.000457142	Arpc1b/Tmsb10/Coro1a/Tmsb4x/Map3k1/Cotl1/Capzb/Actr3/Arpc5/Pfn1/Arpc2/Sgk1	12
GO:1902041	regulation of extrinsic apoptotic signaling pathway via death domain receptors	6/294	49/23328	3.37686e-05	0.000674749	0.000457142	Fgg/Fga/Tnfaip3/Lgals3/Fgb/Atf3	6
GO:0051085	chaperone cofactor-dependent protein refolding	5/294	30/23328	3.38211e-05	0.000674749	0.000457142	H2-DMa/H2-DMb2/H2-DMb1/Cd74/Hspa1a	5
GO:0061045	negative regulation of wound healing	7/294	72/23328	3.43904e-05	0.000682359	0.000462298	Serpine2/Fgg/Fga/Apoe/Anxa2/Fgb/Anxa5	7
GO:0010721	negative regulation of cell development	16/294	387/23328	3.62257e-05	0.000714867	0.000484322	Rgs2/Vim/B2m/Apoe/Stat3/H2-K1/H2-D1/Lgals1/Adgrg1/Nrg1/Rtn4/Itgb1/Ctsz/Mdm2/Actr3/Plk2	16
GO:0016485	protein processing	12/294	229/23328	3.66851e-05	0.00072002	0.000487813	Serpine2/Fgg/Fga/Ctss/Srgn/Aebp1/Lgmn/Myh9/Cpn1/Fgb/Ctsz/Mdm2	12
GO:0002237	response to molecule of bacterial origin	16/294	389/23328	3.85284e-05	0.000752133	0.00050957	Vim/B2m/Gbp2/Cxcl2/Gbp6/Tnfaip3/Havcr1/Ccl5/Cxcl16/Litaf/Cxcl1/Cebpb/Stat1/Nfkbia/Zfp36/Mgst1	16
GO:0070670	response to interleukin-4	5/294	31/23328	3.99115e-05	0.000774966	0.000525039	Coro1a/Parp14/Tuba1b/Rplp0/Rpl3	5
GO:0016032	viral process	14/294	309/23328	4.1751e-05	0.000806372	0.000546316	Vps37b/Apoe/Ifitm3/Bst2/Ccl5/Cd74/Lgals1/Ctsb/Gas6/Ifitm2/Stat1/Zfp36/Pfn1/Resf1	14
GO:1902904	negative regulation of supramolecular fiber organization	10/294	163/23328	4.38414e-05	0.000842266	0.000570635	Tmsb10/Apoe/Coro1a/Cryab/Tmsb4x/Clu/Capzb/Pfn1/Arpc2/Sgk1	10
GO:0001558	regulation of cell growth	17/294	438/23328	4.57478e-05	0.000874265	0.000592314	Serpine2/Rgs2/Apoe/Cryab/Cdkn1a/Cxcl16/Tnfrsf12a/Epb41l3/Sdcbp/Zmat3/Nrg1/Rtn4/Actr3/Rpl4/Slc25a4/Sgk1/Cd81	17
GO:0034249	negative regulation of cellular amide metabolic process	10/294	164/23328	4.61767e-05	0.000877841	0.000594736	Btg2/Rgs2/Apoe/Stat3/Clu/Zfp36l2/Zfp36l1/Zfp36/Eif6/Cpeb3	10
GO:0002456	T cell mediated immunity	9/294	132/23328	4.6524e-05	0.000879059	0.000595562	Ptprc/B2m/Ctsc/H2-K1/H2-D1/H2-Q7/H2-Q4/H2-T23/Cd81	9
GO:2000352	negative regulation of endothelial cell apoptotic process	5/294	32/23328	4.68175e-05	0.000879059	0.000595562	Fgg/Fga/Tnfaip3/Fgb/Gas6	5
GO:0031334	positive regulation of protein-containing complex assembly	12/294	235/23328	4.71619e-05	0.000879059	0.000595562	Arpc1b/Coro1a/Lgals3/Lcp1/Msn/Clu/Map3k1/Actr3/Rap1b/Arpc5/Pfn1/Arpc2	12
GO:0110053	regulation of actin filament organization	13/294	273/23328	4.72092e-05	0.000879059	0.000595562	Arpc1b/Tmsb10/Coro1a/Tmsb4x/S100a10/Map3k1/Cotl1/Capzb/Actg1/Actr3/Arpc5/Pfn1/Arpc2	13
GO:2001236	regulation of extrinsic apoptotic signaling pathway	10/294	165/23328	4.86173e-05	0.000900659	0.000610196	Ptprc/Fgg/Fga/Mcl1/Tnfaip3/Lgals3/Fgb/Tnfrsf12a/Atf3/Lmna	10
GO:0006417	regulation of translation	15/294	355/23328	4.95815e-05	0.00091386	0.000619139	Btg2/Rgs2/Vim/Pkm/Stat3/Sox4/Rbm3/Zfp36l2/Zfp36l1/Zfp36/Eif6/Rplp1/Rpl38/Rps27l/Cpeb3	15
GO:1901342	regulation of vasculature development	15/294	356/23328	5.1185e-05	0.00093865	0.000635935	Pkm/Ccl5/Stat3/Lgals3/C3/Egr1/Tnfrsf12a/Btg1/Sparc/Stat1/Rtn4/Itgb1/Rhob/Plk2/Adamts1	15
GO:0002486	antigen processing and presentation of endogenous peptide antigen via MHC class I via ER pathway, TAP-independent	5/294	33/23328	5.46122e-05	0.000996466	0.000675105	H2-K1/H2-D1/H2-Q7/H2-Q4/H2-T23	5
GO:0072332	intrinsic apoptotic signaling pathway by p53 class mediator	7/294	78/23328	5.78348e-05	0.00104999	0.000711368	Phlda3/Cdkn1a/Cd74/Pmaip1/Aen/Mdm2/Rps27l	7
GO:0034113	heterotypic cell-cell adhesion	6/294	54/23328	5.91646e-05	0.0010635	0.00072052	Ptprc/Fgg/Fga/Tnfaip3/Fgb/Itgb1	6
GO:0061077	chaperone-mediated protein folding	6/294	54/23328	5.91646e-05	0.0010635	0.00072052	H2-DMa/H2-DMb2/H2-DMb1/Cd74/Clu/Hspa1a	6
GO:0045765	regulation of angiogenesis	14/294	320/23328	6.08696e-05	0.00108342	0.000734016	Pkm/Ccl5/Stat3/Lgals3/C3/Tnfrsf12a/Btg1/Sparc/Stat1/Rtn4/Itgb1/Rhob/Plk2/Adamts1	14
GO:0071216	cellular response to biotic stimulus	14/294	320/23328	6.08696e-05	0.00108342	0.000734016	Vim/B2m/Gbp2/Cxcl2/Gbp6/Tnfaip3/Ccl5/Cxcl16/Litaf/Cxcl1/Cebpb/Stat1/Nfkbia/Zfp36	14
GO:0001819	positive regulation of cytokine production	17/294	449/23328	6.2103e-05	0.00109998	0.000745235	Ptprc/Fcer1g/B2m/Tyrobp/Irf1/Ccl5/Stat3/C3/Egr1/Cd74/Clu/H2-T23/Cebpb/Stat1/Rtn4/Cd81/Tkfc	17
GO:0002476	antigen processing and presentation of endogenous peptide antigen via MHC class Ib	5/294	34/23328	6.33719e-05	0.00111161	0.000753116	H2-K1/H2-D1/H2-Q7/H2-Q4/H2-T23	5
GO:0002484	antigen processing and presentation of endogenous peptide antigen via MHC class I via ER pathway	5/294	34/23328	6.33719e-05	0.00111161	0.000753116	H2-K1/H2-D1/H2-Q7/H2-Q4/H2-T23	5
GO:0030217	T cell differentiation	13/294	282/23328	6.57068e-05	0.00112159	0.000759875	Ptprc/Fcer1g/B2m/Irf1/Stat3/Sox4/H2-DMa/H2-Aa/Egr1/Cd74/Zfp36l2/Nfkbiz/Zfp36l1	13
GO:0002720	positive regulation of cytokine production involved in immune response	6/294	55/23328	6.5713e-05	0.00112159	0.000759875	Fcer1g/B2m/Cd74/H2-T23/Rtn4/Cd81	6
GO:2000351	regulation of endothelial cell apoptotic process	6/294	55/23328	6.5713e-05	0.00112159	0.000759875	Fgg/Fga/Tnfaip3/Fgb/Gas6/Col18a1	6
GO:0031571	mitotic G1 DNA damage checkpoint	4/294	18/23328	6.57941e-05	0.00112159	0.000759875	Sox4/Cdkn1a/Mdm2/Rps27l	4
GO:0044406	adhesion of symbiont to host	4/294	18/23328	6.57941e-05	0.00112159	0.000759875	Gbp2/Gbp6/Gas6/Gbp7	4
GO:0061158	3'-UTR-mediated mRNA destabilization	4/294	18/23328	6.57941e-05	0.00112159	0.000759875	Zfp36l2/Zfp36l1/Zfp36/Cpeb3	4
GO:0045639	positive regulation of myeloid cell differentiation	8/294	108/23328	6.84954e-05	0.00116218	0.000787377	Tyrobp/Ccl5/Stat3/Cd74/Fos/Car2/Stat1/Zfp36l1	8
GO:0048638	regulation of developmental growth	16/294	409/23328	6.97046e-05	0.0011772	0.000797551	Rgs2/Plac8/Apoe/Gdf15/Stat3/Lgmn/Cdkn1a/C3/Pim1/Tnfrsf12a/Nrg1/Rtn4/Actr3/Rpl4/Slc25a4/Ezr	16
GO:1904018	positive regulation of vasculature development	11/294	208/23328	7.11292e-05	0.00119569	0.000810082	Pkm/Ccl5/Stat3/Lgals3/C3/Egr1/Btg1/Rtn4/Itgb1/Rhob/Plk2	11
GO:0006458	'de novo' protein folding	5/294	35/23328	7.31765e-05	0.00121882	0.000825753	H2-DMa/H2-DMb2/H2-DMb1/Cd74/Hspa1a	5
GO:0051084	'de novo' posttranslational protein folding	5/294	35/23328	7.31765e-05	0.00121882	0.000825753	H2-DMa/H2-DMb2/H2-DMb1/Cd74/Hspa1a	5
GO:0050866	negative regulation of cell activation	11/294	210/23328	7.74963e-05	0.00128488	0.000870506	Serpine2/Fgg/Apoe/Tyrobp/Tnfaip3/Irf1/Lgals3/H2-Ab1/H2-Aa/Cd74/Cebpb	11
GO:0042730	fibrinolysis	4/294	19/23328	8.25147e-05	0.0013496	0.000914352	Fgg/Fga/Anxa2/Fgb	4
GO:0044783	G1 DNA damage checkpoint	4/294	19/23328	8.25147e-05	0.0013496	0.000914352	Sox4/Cdkn1a/Mdm2/Rps27l	4
GO:0150146	cell junction disassembly	4/294	19/23328	8.25147e-05	0.0013496	0.000914352	C1qb/C1qc/C1qa/C3	4
GO:0048872	homeostasis of number of cells	14/294	330/23328	8.44799e-05	0.00137554	0.000931931	Fcer1g/B2m/Coro1a/Tnfaip3/Stat3/Cd74/Pmaip1/Stat1/Zfp36l1/Rps24/Zfp36/Rps19/Rps14/Alas1	14
GO:0072577	endothelial cell apoptotic process	6/294	58/23328	8.8894e-05	0.00144096	0.000976246	Fgg/Fga/Tnfaip3/Fgb/Gas6/Col18a1	6
GO:0051384	response to glucocorticoid	7/294	84/23328	9.29839e-05	0.00150055	0.00101662	Cpn1/Zfp36l2/Akap13/Zfp36l1/Zfp36/Alpl/Sgk1	7
GO:0071375	cellular response to peptide hormone stimulus	12/294	253/23328	9.55576e-05	0.00152897	0.00103587	Nr4a2/Gdf15/Pkm/Irf1/Stat3/Nr4a1/Gnai2/Car2/Stat1/Zfp36l1/Anxa5/Sgk1	12
GO:0008154	actin polymerization or depolymerization	11/294	215/23328	9.55867e-05	0.00152897	0.00103587	Arpc1b/Tmsb10/Coro1a/Tmsb4x/Map3k1/Cotl1/Capzb/Actr3/Arpc5/Pfn1/Arpc2	11
GO:0044773	mitotic DNA damage checkpoint	6/294	59/23328	9.79208e-05	0.00155943	0.00105651	Ccng1/Sox4/Cdkn1a/Mdm2/Ier3/Rps27l	6
GO:0051604	protein maturation	13/294	294/23328	9.99546e-05	0.0015797	0.00107025	Serpine2/Fgg/Fga/Ctss/Srgn/Aebp1/Lgmn/Sox4/Myh9/Cpn1/Fgb/Ctsz/Mdm2	13
GO:0009991	response to extracellular stimulus	15/294	378/23328	0.000100064	0.0015797	0.00107025	Ptprc/Nr4a2/Spp1/Apoe/Gdf15/Cdkn1a/Pim1/Fos/Gas6/Atf3/Stat1/Comt/Prkag3/Zfp36/Cyp24a1	15
GO:0044819	mitotic G1/S transition checkpoint	4/294	20/23328	0.000102123	0.00159919	0.00108345	Sox4/Cdkn1a/Mdm2/Rps27l	4
GO:0043434	response to peptide hormone	14/294	336/23328	0.000102179	0.00159919	0.00108345	Nr4a2/Gdf15/Pkm/Irf1/Stat3/Egr1/Nr4a1/Gnai2/Car2/Stat1/Zfp36l1/Anxa5/Eif6/Sgk1	14
GO:0072659	protein localization to plasma membrane	13/294	295/23328	0.000103403	0.00160451	0.00108706	Fcer1g/Anxa2/Lgals3/Fyb/S100a10/Gas6/Epb41l3/Myl12a/Actb/Itgb1/Actr3/Cd81/Ezr	13
GO:0097193	intrinsic apoptotic signaling pathway	13/294	295/23328	0.000103403	0.00160451	0.00108706	Phlda3/Mcl1/Bcl2a1b/Crip1/Cdkn1a/Cd74/Clu/Pmaip1/Cebpb/Aen/Mdm2/Ier3/Rps27l	13
GO:2000249	regulation of actin cytoskeleton reorganization	5/294	38/23328	0.000109705	0.00169505	0.0011484	Arhgdib/Arhgdia/Actr3/Cd2ap/Arpc2	5
GO:0034101	erythrocyte homeostasis	9/294	149/23328	0.000118731	0.00181811	0.00123177	B2m/Stat3/Stat1/Zfp36l1/Rps24/Zfp36/Rps19/Rps14/Alas1	9
GO:0032102	negative regulation of response to external stimulus	15/294	384/23328	0.000119012	0.00181811	0.00123177	Serpine2/Fgg/Fga/Apoe/Anxa2/Tnfaip3/Parp14/Fgb/H2-T23/Anxa5/Rtn4/Zfp36/Ier3/Rps19/Tkfc	15
GO:0045665	negative regulation of neuron differentiation	12/294	259/23328	0.000119171	0.00181811	0.00123177	Vim/B2m/Apoe/H2-K1/H2-D1/Lgals1/Rtn4/Itgb1/Ctsz/Mdm2/Actr3/Plk2	12
GO:0002286	T cell activation involved in immune response	8/294	117/23328	0.000120363	0.00182099	0.00123372	Fcer1g/Irf1/Stat3/Lgals3/Lcp1/Cd74/Nfkbiz/Cd81	8
GO:0045621	positive regulation of lymphocyte differentiation	8/294	117/23328	0.000120363	0.00182099	0.00123372	Ptprc/Irf1/Sox4/H2-DMa/H2-Aa/Cd74/Gas6/Nfkbiz	8
GO:0019058	viral life cycle	11/294	221/23328	0.00012195	0.00183735	0.0012448	Vps37b/Apoe/Ifitm3/Bst2/Ccl5/Cd74/Lgals1/Ctsb/Gas6/Ifitm2/Resf1	11
GO:0031960	response to corticosteroid	7/294	88/23328	0.000124866	0.00185874	0.00125929	Cpn1/Zfp36l2/Akap13/Zfp36l1/Zfp36/Alpl/Sgk1	7
GO:0002863	positive regulation of inflammatory response to antigenic stimulus	4/294	21/23328	0.000124905	0.00185874	0.00125929	Fcer1g/C3/H2-T23/Cd81	4
GO:0060333	interferon-gamma-mediated signaling pathway	4/294	21/23328	0.000124905	0.00185874	0.00125929	Irf1/Parp14/Irgm1/Stat1	4
GO:0045732	positive regulation of protein catabolic process	11/294	222/23328	0.000126897	0.00188066	0.00127415	Apoe/Ctsc/Tnfaip3/Msn/Clu/Mdm2/Ier3/Hspa1a/Plk2/Cd81/Ezr	11
GO:0030330	DNA damage response, signal transduction by p53 class mediator	6/294	62/23328	0.000129446	0.00191064	0.00129446	Sox4/Cdkn1a/Cd74/Pmaip1/Mdm2/Rps27l	6
GO:0002262	myeloid cell homeostasis	10/294	187/23328	0.000137933	0.00202767	0.00137375	Fcer1g/B2m/Stat3/Stat1/Zfp36l1/Rps24/Zfp36/Rps19/Rps14/Alas1	10
GO:0001562	response to protozoan	5/294	40/23328	0.000140887	0.00206274	0.0013975	Gbp2/Gbp6/Iigp1/Gbp7/Ier3	5
GO:0071479	cellular response to ionizing radiation	6/294	63/23328	0.000141574	0.00206448	0.00139869	Cryab/Cdkn1a/Egr1/Net1/Mdm2/Rhob	6
GO:0010770	positive regulation of cell morphogenesis involved in differentiation	10/294	188/23328	0.000144089	0.00208441	0.00141219	Apoe/Tnfrsf12a/S100a10/Nrg1/Net1/Rtn4/Actr3/Rpl4/Arpc2/Sgk1	10
GO:0045766	positive regulation of angiogenesis	10/294	188/23328	0.000144089	0.00208441	0.00141219	Pkm/Ccl5/Stat3/Lgals3/C3/Btg1/Rtn4/Itgb1/Rhob/Plk2	10
GO:0007264	small GTPase mediated signal transduction	16/294	437/23328	0.000149684	0.00215676	0.0014612	Arhgdib/Apoe/Rac2/Adgrg1/Dennd4a/Sdcbp/Nrg1/Akap13/Net1/Arhgdia/Rtn4/Itgb1/Rap1b/Rhob/Cd2ap/Plk2	16
GO:0008360	regulation of cell shape	9/294	154/23328	0.000152546	0.00218931	0.00148326	Coro1a/Myh9/Rac2/Msn/Epb41l3/Myl12a/Arhgdia/Rhob/Ezr	9
GO:0007265	Ras protein signal transduction	14/294	350/23328	0.000156465	0.00223671	0.00151537	Arhgdib/Apoe/Rac2/Adgrg1/Dennd4a/Sdcbp/Nrg1/Akap13/Net1/Arhgdia/Rtn4/Itgb1/Rap1b/Plk2	14
GO:0055002	striated muscle cell development	10/294	190/23328	0.000157099	0.00223696	0.00151554	Rgs2/Myof/Capzb/Rcan1/Akap13/Actg1/Itgb1/Slc25a4/Lmna/Krt8	10
GO:0071364	cellular response to epidermal growth factor stimulus	5/294	41/23328	0.000158813	0.00225254	0.00152609	Iqgap1/Zfp36l2/Zfp36l1/Zfp36/Arpc2	5
GO:0044774	mitotic DNA integrity checkpoint	6/294	65/23328	0.000168524	0.00238098	0.00161311	Ccng1/Sox4/Cdkn1a/Mdm2/Ier3/Rps27l	6
GO:0071900	regulation of protein serine/threonine kinase activity	16/294	442/23328	0.000170307	0.00239684	0.00162386	Ptprc/Rgs2/Apoe/Iqgap1/Gdf15/Tnfaip3/Gadd45b/Ccng1/Cdkn1a/Cd74/Pim1/Map3k1/Akap13/Prkag3/Actb/Cd81	16
GO:0045619	regulation of lymphocyte differentiation	10/294	192/23328	0.000171084	0.00239848	0.00162497	Ptprc/Irf1/Sox4/H2-DMa/H2-Aa/Cd74/Gas6/Zfp36l2/Nfkbiz/Zfp36l1	10
GO:0043523	regulation of neuron apoptotic process	12/294	270/23328	0.000175603	0.00245236	0.00166147	Btg2/Nr4a2/Mcl1/Apoe/Tyrobp/Coro1a/Mt1/Lgmn/Egr1/Pmaip1/Cebpb/Ctsz	12
GO:0045927	positive regulation of growth	13/294	312/23328	0.000179886	0.00250255	0.00169548	Apoe/C3/Cxcl16/Pim1/Tnfrsf12a/Sdcbp/Nrg1/Rtn4/Rpl4/Slc25a4/Sgk1/Cd81/Ezr	13
GO:0010038	response to metal ion	12/294	274/23328	0.000201134	0.00278747	0.00188851	B2m/Fgg/Fga/Iqgap1/Junb/Mt1/Lgmn/Crip1/Cp/Fgb/Fos/Anxa5	12
GO:0002706	regulation of lymphocyte mediated immunity	10/294	196/23328	0.000202217	0.00279182	0.00189146	Ptprc/Fcer1g/B2m/H2-K1/H2-D1/H2-Q7/C3/H2-Q4/H2-T23/Cd81	10
GO:0010950	positive regulation of endopeptidase activity	9/294	160/23328	0.00020338	0.00279725	0.00189514	Stat3/Lgmn/Psme1/Pmaip1/Psme2/Stat1/Ctsd/Rps27l/Ccn1	9
GO:0045786	negative regulation of cell cycle	16/294	451/23328	0.000213717	0.00289919	0.0019642	Btg2/Tnfaip3/Ccng1/Irf1/Sox4/Cdkn1a/Nr4a1/Btg1/Zfp36l2/Trp53inp1/Zfp36l1/Mdm2/Ier3/Rhob/Plk2/Rps27l	16
GO:0030838	positive regulation of actin filament polymerization	7/294	96/23328	0.000215227	0.00289919	0.0019642	Arpc1b/Coro1a/Map3k1/Actr3/Arpc5/Pfn1/Arpc2	7
GO:0035455	response to interferon-alpha	4/294	24/23328	0.000215256	0.00289919	0.0019642	Ifitm3/Bst2/Gas6/Ifitm2	4
GO:0033002	muscle cell proliferation	11/294	236/23328	0.000216264	0.00289919	0.0019642	Tnfaip3/Ccl5/Stat3/Cdkn1a/Egr1/Pim1/Gnai2/Stat1/Comt/Mdm2/Adamts1	11
GO:0045930	negative regulation of mitotic cell cycle	11/294	236/23328	0.000216264	0.00289919	0.0019642	Btg2/Ccng1/Sox4/Cdkn1a/Btg1/Zfp36l2/Zfp36l1/Mdm2/Ier3/Plk2/Rps27l	11
GO:0002763	positive regulation of myeloid leukocyte differentiation	6/294	68/23328	0.000216381	0.00289919	0.0019642	Tyrobp/Ccl5/Cd74/Fos/Car2/Zfp36l1	6
GO:0046635	positive regulation of alpha-beta T cell activation	6/294	68/23328	0.000216381	0.00289919	0.0019642	Ptprc/Irf1/H2-Ab1/H2-T23/Nfkbiz/Cd81	6
GO:0030307	positive regulation of cell growth	10/294	198/23328	0.000219486	0.00292998	0.00198506	Apoe/Cxcl16/Tnfrsf12a/Sdcbp/Nrg1/Rtn4/Rpl4/Slc25a4/Sgk1/Cd81	10
GO:0006977	DNA damage response, signal transduction by p53 class mediator resulting in cell cycle arrest	3/294	10/23328	0.000222676	0.00294655	0.00199629	Sox4/Cdkn1a/Mdm2	3
GO:0070849	response to epidermal growth factor	5/294	44/23328	0.000223162	0.00294655	0.00199629	Iqgap1/Zfp36l2/Zfp36l1/Zfp36/Arpc2	5
GO:0071385	cellular response to glucocorticoid stimulus	5/294	44/23328	0.000223162	0.00294655	0.00199629	Zfp36l2/Akap13/Zfp36l1/Zfp36/Sgk1	5
GO:0051592	response to calcium ion	8/294	128/23328	0.000224042	0.00294745	0.00199689	Fgg/Fga/Iqgap1/Junb/Lgmn/Fgb/Fos/Anxa5	8
GO:0031638	zymogen activation	6/294	69/23328	0.000234512	0.00307405	0.00208267	Serpine2/Fgg/Fga/Lgmn/Fgb/Ctsz	6
GO:0032703	negative regulation of interleukin-2 production	4/294	25/23328	0.000253728	0.0033021	0.00223717	Ptprc/Tnfaip3/Zfp36/Ezr	4
GO:0034114	regulation of heterotypic cell-cell adhesion	4/294	25/23328	0.000253728	0.0033021	0.00223717	Fgg/Fga/Tnfaip3/Fgb	4
GO:0048660	regulation of smooth muscle cell proliferation	9/294	165/23328	0.000255842	0.00331772	0.00224775	Tnfaip3/Ccl5/Cdkn1a/Egr1/Gnai2/Stat1/Comt/Mdm2/Adamts1	9
GO:0002761	regulation of myeloid leukocyte differentiation	8/294	131/23328	0.000262424	0.00339097	0.00229738	C1qc/Tyrobp/Ccl5/Cd74/Fos/Car2/Cebpb/Zfp36l1	8
GO:0044770	cell cycle phase transition	15/294	415/23328	0.000275185	0.00354054	0.00239872	Ptprc/Ccng1/Sox4/Psme1/Cdkn1a/Zfp36l2/Psme2/Zfp36l1/Itgb1/Mdm2/Ier3/Plk2/Calm1/Adamts1/Rps27l	15
GO:0071384	cellular response to corticosteroid stimulus	5/294	46/23328	0.00027595	0.00354054	0.00239872	Zfp36l2/Akap13/Zfp36l1/Zfp36/Sgk1	5
GO:0055001	muscle cell development	10/294	205/23328	0.000289995	0.00370765	0.00251193	Rgs2/Myof/Capzb/Rcan1/Akap13/Actg1/Itgb1/Slc25a4/Lmna/Krt8	10
GO:2001237	negative regulation of extrinsic apoptotic signaling pathway	7/294	101/23328	0.000294432	0.00375117	0.00254141	Fgg/Fga/Mcl1/Tnfaip3/Lgals3/Fgb/Lmna	7
GO:0055094	response to lipoprotein particle	4/294	26/23328	0.000296902	0.00376941	0.00255378	Fcer1g/Apoe/Itgb1/Cd81	4
GO:0032386	regulation of intracellular transport	13/294	329/23328	0.000300661	0.00379787	0.00257305	Cryab/Anxa2/Lcp1/Msn/Ifi27/Gas6/Pmaip1/Mdm2/Actr3/Ier3/Arpc2/Cd81/Ezr	13
GO:0072431	signal transduction involved in mitotic G1 DNA damage checkpoint	3/294	11/23328	0.000303327	0.00379787	0.00257305	Sox4/Cdkn1a/Mdm2	3
GO:0086103	G protein-coupled receptor signaling pathway involved in heart process	3/294	11/23328	0.000303327	0.00379787	0.00257305	Rgs2/Gnai2/Akap13	3
GO:1902400	intracellular signal transduction involved in G1 DNA damage checkpoint	3/294	11/23328	0.000303327	0.00379787	0.00257305	Sox4/Cdkn1a/Mdm2	3
GO:0010466	negative regulation of peptidase activity	11/294	246/23328	0.000308687	0.0038517	0.00260952	Serpine2/Cryab/Serpina10/Cstb/Nr4a1/Gas6/Serpinb6a/Wfdc2/Cst3/Mdm2/Spink1	11
GO:0045582	positive regulation of T cell differentiation	7/294	102/23328	0.000312772	0.00388929	0.00263499	Ptprc/Irf1/Sox4/H2-DMa/H2-Aa/Cd74/Nfkbiz	7
GO:0048659	smooth muscle cell proliferation	9/294	170/23328	0.00031906	0.00394366	0.00267183	Tnfaip3/Ccl5/Cdkn1a/Egr1/Gnai2/Stat1/Comt/Mdm2/Adamts1	9
GO:0002886	regulation of myeloid leukocyte mediated immunity	6/294	73/23328	0.000319316	0.00394366	0.00267183	Fcer1g/Tyrobp/Rac2/C3/Cxcl1/H2-T23	6
GO:0051701	interaction with host	8/294	135/23328	0.000321811	0.00394761	0.00267451	Vps37b/Ifitm3/Cd74/Lgals1/Ctsb/Gas6/Irgm1/Ifitm2	8
GO:0072331	signal transduction by p53 class mediator	8/294	135/23328	0.000321811	0.00394761	0.00267451	Phlda3/Sox4/Cdkn1a/Cd74/Pmaip1/Aen/Mdm2/Rps27l	8
GO:0044772	mitotic cell cycle phase transition	14/294	376/23328	0.000325064	0.0039741	0.00269245	Ccng1/Sox4/Psme1/Cdkn1a/Zfp36l2/Psme2/Zfp36l1/Itgb1/Mdm2/Ier3/Plk2/Calm1/Adamts1/Rps27l	14
GO:0010952	positive regulation of peptidase activity	9/294	171/23328	0.000333136	0.00405912	0.00275005	Stat3/Lgmn/Psme1/Pmaip1/Psme2/Stat1/Ctsd/Rps27l/Ccn1	9
GO:0001774	microglial cell activation	5/294	48/23328	0.000337706	0.00408737	0.00276919	C1qa/Tyrobp/Ctsc/Clu/Ifngr1	5
GO:0002269	leukocyte activation involved in inflammatory response	5/294	48/23328	0.000337706	0.00408737	0.00276919	C1qa/Tyrobp/Ctsc/Clu/Ifngr1	5
GO:0010001	glial cell differentiation	11/294	249/23328	0.000342176	0.00412771	0.00279652	Serpine2/Vim/C1qa/Stat3/Sox4/Clu/Ifngr1/Nrg1/Rtn4/Exoc4/Actr3	11
GO:0002831	regulation of response to biotic stimulus	12/294	291/23328	0.000348003	0.0041841	0.00283473	Apoe/Tnfaip3/Irf1/Ccl5/Parp14/Cd74/Cxcl1/Irgm1/H2-T23/Stat1/Rps19/Tkfc	12
GO:0019731	antibacterial humoral response	7/294	104/23328	0.0003522	0.00419291	0.00284069	B2m/Fga/Fgb/Wfdc2/H2-T23/Wfdc17/Rpl39	7
GO:0048525	negative regulation of viral process	7/294	104/23328	0.0003522	0.00419291	0.00284069	Ifitm3/Bst2/Ccl5/Ifitm2/Stat1/Zfp36/Resf1	7
GO:0052126	movement in host environment	7/294	104/23328	0.0003522	0.00419291	0.00284069	Vps37b/Ifitm3/Cd74/Lgals1/Ctsb/Gas6/Ifitm2	7
GO:0034109	homotypic cell-cell adhesion	6/294	75/23328	0.000369862	0.00435899	0.00295321	Serpine2/Fgg/Fga/Ccl5/Fgb/Lgals1	6
GO:0001667	ameboidal-type cell migration	15/294	427/23328	0.000371665	0.00435899	0.00295321	Arhgdib/Apoe/Iqgap1/Lgmn/Myh9/Nr4a1/Akap12/Sparc/Rtn4/Itgb1/Actr3/Pfn1/Rhob/Plk2/Syne2	15
GO:0010332	response to gamma radiation	5/294	49/23328	0.000372245	0.00435899	0.00295321	Ptprc/Cryab/Cdkn1a/Egr1/Mdm2	5
GO:0030490	maturation of SSU-rRNA	5/294	49/23328	0.000372245	0.00435899	0.00295321	Rps28/Rps21/Rps19/Rps16/Rps14	5
GO:0030218	erythrocyte differentiation	8/294	138/23328	0.000373191	0.00435899	0.00295321	B2m/Stat3/Stat1/Zfp36l1/Zfp36/Rps19/Rps14/Alas1	8
GO:1905954	positive regulation of lipid localization	7/294	105/23328	0.000373353	0.00435899	0.00295321	Spp1/Apoe/Anxa2/C3/Fabp3/Nfkbia/Plin2	7
GO:0071214	cellular response to abiotic stimulus	12/294	294/23328	0.000381615	0.00442697	0.00299927	Cryab/Crip1/Cdkn1a/Egr1/Serpinb6a/Trp53inp1/Zfp36l1/Actb/Net1/Arhgdia/Mdm2/Rhob	12
GO:0104004	cellular response to environmental stimulus	12/294	294/23328	0.000381615	0.00442697	0.00299927	Cryab/Crip1/Cdkn1a/Egr1/Serpinb6a/Trp53inp1/Zfp36l1/Actb/Net1/Arhgdia/Mdm2/Rhob	12
GO:0042063	gliogenesis	13/294	338/23328	0.000388833	0.00449635	0.00304628	Serpine2/Vim/C1qa/Stat3/Sox4/Clu/Adgrg1/Ifngr1/Nrg1/Rtn4/Exoc4/Actr3/Syne2	13
GO:0031532	actin cytoskeleton reorganization	7/294	106/23328	0.000395512	0.00454636	0.00308015	Arhgdib/Myh9/Arhgdia/Actr3/Cd2ap/Arpc2/Ezr	7
GO:0071402	cellular response to lipoprotein particle stimulus	4/294	28/23328	0.000398649	0.00454636	0.00308015	Fcer1g/Apoe/Itgb1/Cd81	4
GO:0071480	cellular response to gamma radiation	4/294	28/23328	0.000398649	0.00454636	0.00308015	Cryab/Cdkn1a/Egr1/Mdm2	4
GO:0042989	sequestering of actin monomers	3/294	12/23328	0.00040067	0.00454636	0.00308015	Tmsb10/Tmsb4x/Pfn1	3
GO:0060213	positive regulation of nuclear-transcribed mRNA poly(A) tail shortening	3/294	12/23328	0.00040067	0.00454636	0.00308015	Btg2/Zfp36/Cpeb3	3
GO:1902947	regulation of tau-protein kinase activity	3/294	12/23328	0.00040067	0.00454636	0.00308015	Apoe/Egr1/Clu	3
GO:0031346	positive regulation of cell projection organization	16/294	478/23328	0.000406443	0.00458791	0.0031083	Serpine2/Rgs2/Apoe/Iqgap1/Rac2/Tnfrsf12a/Nrg1/Rtn4/Itgb1/Actr3/Pfn1/Rpl4/Arpc2/Sgk1/Adamts1/Cpeb3	16
GO:0010810	regulation of cell-substrate adhesion	10/294	214/23328	0.000407603	0.00458791	0.0031083	Spp1/Iqgap1/Rac2/Lgals1/S100a10/Net1/Actg1/Itgb1/Arpc2/Ccn1	10
GO:0007520	myoblast fusion	5/294	50/23328	0.000409386	0.00458791	0.0031083	Gdf15/Ccl8/Myh9/Myof/Cd81	5
GO:0045646	regulation of erythrocyte differentiation	5/294	50/23328	0.000409386	0.00458791	0.0031083	B2m/Stat3/Stat1/Zfp36l1/Zfp36	5
GO:0002367	cytokine production involved in immune response	7/294	107/23328	0.00041871	0.00466361	0.00315959	Fcer1g/B2m/Cd74/Gas6/H2-T23/Rtn4/Cd81	7
GO:0048145	regulation of fibroblast proliferation	7/294	107/23328	0.00041871	0.00466361	0.00315959	Anxa2/Cdkn1a/Cd74/Gas6/Fosl2/Pmaip1/Trp53inp1	7
GO:0051402	neuron apoptotic process	12/294	298/23328	0.000430669	0.00478214	0.0032399	Btg2/Nr4a2/Mcl1/Apoe/Tyrobp/Coro1a/Mt1/Lgmn/Egr1/Pmaip1/Cebpb/Ctsz	12
GO:0000288	nuclear-transcribed mRNA catabolic process, deadenylation-dependent decay	5/294	51/23328	0.000449257	0.00495821	0.00335918	Btg2/Zfp36l2/Zfp36l1/Zfp36/Cpeb3	5
GO:0045010	actin nucleation	5/294	51/23328	0.000449257	0.00495821	0.00335918	Arpc1b/Coro1a/Actr3/Arpc5/Arpc2	5
GO:1901991	negative regulation of mitotic cell cycle phase transition	8/294	142/23328	0.000451893	0.00497219	0.00336866	Ccng1/Sox4/Cdkn1a/Zfp36l2/Zfp36l1/Mdm2/Ier3/Rps27l	8
GO:0008625	extrinsic apoptotic signaling pathway via death domain receptors	6/294	78/23328	0.000457176	0.00499264	0.00338251	Fgg/Fga/Tnfaip3/Lgals3/Fgb/Atf3	6
GO:0046718	viral entry into host cell	6/294	78/23328	0.000457176	0.00499264	0.00338251	Ifitm3/Cd74/Lgals1/Ctsb/Gas6/Ifitm2	6
GO:0033273	response to vitamin	4/294	29/23328	0.000457877	0.00499264	0.00338251	Spp1/Pim1/Gas6/Cyp24a1	4
GO:0002702	positive regulation of production of molecular mediator of immune response	7/294	109/23328	0.000468365	0.00506141	0.0034291	Ptprc/Fcer1g/B2m/Cd74/H2-T23/Rtn4/Cd81	7
GO:0048144	fibroblast proliferation	7/294	109/23328	0.000468365	0.00506141	0.0034291	Anxa2/Cdkn1a/Cd74/Gas6/Fosl2/Pmaip1/Trp53inp1	7
GO:1905477	positive regulation of protein localization to membrane	7/294	109/23328	0.000468365	0.00506141	0.0034291	Lgals3/Pmaip1/Itgb1/Actr3/Arpc2/Cd81/Ezr	7
GO:0002888	positive regulation of myeloid leukocyte mediated immunity	5/294	52/23328	0.000491983	0.00526958	0.00357014	Fcer1g/Tyrobp/C3/Cxcl1/H2-T23	5
GO:0061014	positive regulation of mRNA catabolic process	5/294	52/23328	0.000491983	0.00526958	0.00357014	Btg2/Zfp36l2/Zfp36l1/Zfp36/Cpeb3	5
GO:1904036	negative regulation of epithelial cell apoptotic process	5/294	52/23328	0.000491983	0.00526958	0.00357014	Fgg/Fga/Tnfaip3/Fgb/Gas6	5
GO:0002455	humoral immune response mediated by circulating immunoglobulin	9/294	181/23328	0.000504305	0.00536988	0.00363809	Ptprc/Cfi/C1qb/C1qc/C1qa/Trbc2/H2-Ab1/C3/Cd81	9
GO:0045088	regulation of innate immune response	9/294	181/23328	0.000504305	0.00536988	0.00363809	Apoe/Tnfaip3/Irf1/Parp14/Cd74/Irgm1/H2-T23/Rps19/Tkfc	9
GO:0045860	positive regulation of protein kinase activity	15/294	440/23328	0.000507682	0.00539004	0.00365175	Ptprc/Iqgap1/Gdf15/Gadd45b/Cdkn1a/Egr1/Cd74/Pim1/Clu/Gas6/Map3k1/Nrg1/Akap13/Cd81/Ccn1	15
GO:0051222	positive regulation of protein transport	13/294	348/23328	0.000511712	0.00541527	0.00366884	Fgg/Fga/Sox4/Fgb/Gas6/H2-T23/Pmaip1/Mdm2/Actr3/Cd2ap/Arpc2/Cd81/Ezr	13
GO:0033280	response to vitamin D	3/294	13/23328	0.000516024	0.00541527	0.00366884	Spp1/Pim1/Cyp24a1	3
GO:0072376	protein activation cascade	3/294	13/23328	0.000516024	0.00541527	0.00366884	Fgg/Fga/Fgb	3
GO:2001223	negative regulation of neuron migration	3/294	13/23328	0.000516024	0.00541527	0.00366884	Stat3/Adgrg1/Nrg1	3
GO:0017148	negative regulation of translation	8/294	145/23328	0.000519348	0.00542695	0.00367676	Btg2/Rgs2/Stat3/Zfp36l2/Zfp36l1/Zfp36/Eif6/Cpeb3	8
GO:0000027	ribosomal large subunit assembly	4/294	30/23328	0.000523116	0.00542695	0.00367676	Rpl38/Rpl12/Rplp0/Rpl3	4
GO:0032816	positive regulation of natural killer cell activation	4/294	30/23328	0.000523116	0.00542695	0.00367676	Tyrobp/Irf1/Gas6/H2-T23	4
GO:0061082	myeloid leukocyte cytokine production	4/294	30/23328	0.000523116	0.00542695	0.00367676	Fcer1g/Cd74/Gas6/Rtn4	4
GO:0045861	negative regulation of proteolysis	13/294	350/23328	0.000539875	0.00558486	0.00378374	Serpine2/Cryab/Serpina10/Cstb/Nr4a1/Gas6/Serpinb6a/Wfdc2/Sdcbp/Ctsz/Cst3/Mdm2/Spink1	13
GO:0050730	regulation of peptidyl-tyrosine phosphorylation	11/294	263/23328	0.000541704	0.00558786	0.00378577	Ptprc/Iqgap1/Irf1/Ccl5/Parp14/Cd74/Gas6/Nrg1/Itgb1/Spink1/Cd81	11
GO:0000082	G1/S transition of mitotic cell cycle	9/294	183/23328	0.00054597	0.00561591	0.00380478	Sox4/Psme1/Cdkn1a/Psme2/Itgb1/Mdm2/Plk2/Adamts1/Rps27l	9
GO:0032388	positive regulation of intracellular transport	9/294	184/23328	0.000567837	0.00581659	0.00394074	Anxa2/Msn/Gas6/Pmaip1/Mdm2/Actr3/Arpc2/Cd81/Ezr	9
GO:0031333	negative regulation of protein-containing complex assembly	8/294	147/23328	0.000568684	0.00581659	0.00394074	Tmsb10/Cryab/Tmsb4x/Clu/Capzb/Pfn1/Arpc2/Sgk1	8
GO:1901990	regulation of mitotic cell cycle phase transition	11/294	265/23328	0.000576878	0.00588383	0.00398629	Ccng1/Sox4/Psme1/Cdkn1a/Zfp36l2/Psme2/Zfp36l1/Mdm2/Ier3/Adamts1/Rps27l	11
GO:1902042	negative regulation of extrinsic apoptotic signaling pathway via death domain receptors	4/294	31/23328	0.000594702	0.00604863	0.00409794	Fgg/Fga/Tnfaip3/Fgb	4
GO:0044409	entry into host	6/294	82/23328	0.000597672	0.00606186	0.00410691	Ifitm3/Cd74/Lgals1/Ctsb/Gas6/Ifitm2	6
GO:0050878	regulation of body fluid levels	13/294	354/23328	0.000600151	0.00607005	0.00411245	Serpine2/Fcer1g/Fgg/Fga/Apoe/Anxa2/Serpina10/C3/Fgb/Gnai2/Gas6/Slc5a2/Anxa5	13
GO:0048588	developmental cell growth	11/294	267/23328	0.000613938	0.00619225	0.00419524	Rgs2/Apoe/Iqgap1/Tnfrsf12a/Nrg1/Akap13/Rtn4/Itgb1/Actr3/Rpl4/Slc25a4	11
GO:0007613	memory	8/294	149/23328	0.000621743	0.00625359	0.00423681	Apoe/Lgmn/Egr1/Rcan1/Comt/Plk2/Sgk1/Cpeb3	8
GO:0030168	platelet activation	6/294	83/23328	0.00063753	0.00637706	0.00432045	Serpine2/Fcer1g/Fgg/Fga/Apoe/Fgb	6
GO:0032272	negative regulation of protein polymerization	6/294	83/23328	0.00063753	0.00637706	0.00432045	Tmsb10/Tmsb4x/Capzb/Pfn1/Arpc2/Sgk1	6
GO:0002885	positive regulation of hypersensitivity	3/294	14/23328	0.00065065	0.00638516	0.00432594	Fcer1g/C3/H2-T23	3
GO:0034116	positive regulation of heterotypic cell-cell adhesion	3/294	14/23328	0.00065065	0.00638516	0.00432594	Fgg/Fga/Fgb	3
GO:0060211	regulation of nuclear-transcribed mRNA poly(A) tail shortening	3/294	14/23328	0.00065065	0.00638516	0.00432594	Btg2/Zfp36/Cpeb3	3
GO:0071803	positive regulation of podosome assembly	3/294	14/23328	0.00065065	0.00638516	0.00432594	Lcp1/Msn/Arpc2	3
GO:0072413	signal transduction involved in mitotic cell cycle checkpoint	3/294	14/23328	0.00065065	0.00638516	0.00432594	Sox4/Cdkn1a/Mdm2	3
GO:1902402	signal transduction involved in mitotic DNA damage checkpoint	3/294	14/23328	0.00065065	0.00638516	0.00432594	Sox4/Cdkn1a/Mdm2	3
GO:1902403	signal transduction involved in mitotic DNA integrity checkpoint	3/294	14/23328	0.00065065	0.00638516	0.00432594	Sox4/Cdkn1a/Mdm2	3
GO:0051346	negative regulation of hydrolase activity	14/294	405/23328	0.000677504	0.00663077	0.00449234	Serpine2/Rgs2/Cryab/Serpina10/Cstb/Nr4a1/Gnai2/Gas6/Serpinb6a/Wfdc2/Cst3/Cnn3/Mdm2/Spink1	14
GO:2000045	regulation of G1/S transition of mitotic cell cycle	7/294	116/23328	0.00068027	0.00663994	0.00449856	Sox4/Psme1/Cdkn1a/Psme2/Mdm2/Adamts1/Rps27l	7
GO:0051056	regulation of small GTPase mediated signal transduction	11/294	271/23328	0.000694032	0.00673845	0.0045653	Arhgdib/Apoe/Adgrg1/Dennd4a/Nrg1/Akap13/Net1/Arhgdia/Rtn4/Itgb1/Cd2ap	11
GO:0061900	glial cell activation	5/294	56/23328	0.000694074	0.00673845	0.0045653	C1qa/Tyrobp/Ctsc/Clu/Ifngr1	5
GO:0002718	regulation of cytokine production involved in immune response	6/294	85/23328	0.000723406	0.0070045	0.00474554	Fcer1g/B2m/Cd74/H2-T23/Rtn4/Cd81	6
GO:0071478	cellular response to radiation	8/294	153/23328	0.000739852	0.00714469	0.00484052	Cryab/Crip1/Cdkn1a/Egr1/Trp53inp1/Net1/Mdm2/Rhob	8
GO:0002548	monocyte chemotaxis	5/294	57/23328	0.000753067	0.00722637	0.00489586	Ccl8/Ccl5/Lgmn/Lgals3/Rps19	5
GO:0006749	glutathione metabolic process	5/294	57/23328	0.000753067	0.00722637	0.00489586	Gsta4/Gsta2/Gpx3/Mgst1/Gstm5	5
GO:1990778	protein localization to cell periphery	13/294	363/23328	0.000756834	0.00722637	0.00489586	Fcer1g/Anxa2/Lgals3/Fyb/S100a10/Gas6/Epb41l3/Myl12a/Actb/Itgb1/Actr3/Cd81/Ezr	13
GO:0045672	positive regulation of osteoclast differentiation	4/294	33/23328	0.000758262	0.00722637	0.00489586	Tyrobp/Ccl5/Fos/Car2	4
GO:0061157	mRNA destabilization	4/294	33/23328	0.000758262	0.00722637	0.00489586	Zfp36l2/Zfp36l1/Zfp36/Cpeb3	4
GO:0048708	astrocyte differentiation	6/294	86/23328	0.000769563	0.00728016	0.00493231	Serpine2/Vim/C1qa/Stat3/Ifngr1/Actr3	6
GO:0097581	lamellipodium organization	6/294	86/23328	0.000769563	0.00728016	0.00493231	Rac2/Capzb/Itgb1/Actr3/Arpc5/Arpc2	6
GO:0022408	negative regulation of cell-cell adhesion	9/294	192/23328	0.000769921	0.00728016	0.00493231	Serpine2/Fgg/Tnfaip3/Irf1/Lgals3/H2-Ab1/H2-Aa/Cd74/Cebpb	9
GO:1904951	positive regulation of establishment of protein localization	13/294	364/23328	0.000776195	0.00732043	0.00495958	Fgg/Fga/Sox4/Fgb/Gas6/H2-T23/Pmaip1/Mdm2/Actr3/Cd2ap/Arpc2/Cd81/Ezr	13
GO:0006457	protein folding	8/294	155/23328	0.000805331	0.00755991	0.00512184	B2m/Cryab/H2-DMa/H2-DMb2/H2-DMb1/Cd74/Clu/Hspa1a	8
GO:0001771	immunological synapse formation	3/294	15/23328	0.000805752	0.00755991	0.00512184	Lgals3/Msn/Cd81	3
GO:0006814	sodium ion transport	10/294	234/23328	0.000814929	0.00757519	0.00513218	Serpine2/Fxyd5/Slc38a2/Cxcl1/Slc13a1/Slc5a2/Slc5a12/Slc20a1/Slc6a8/Sgk1	10
GO:2000116	regulation of cysteine-type endopeptidase activity	10/294	234/23328	0.000814929	0.00757519	0.00513218	Cryab/Lgmn/Nr4a1/Gas6/Pmaip1/Stat1/Ctsd/Mdm2/Rps27l/Ccn1	10
GO:0010761	fibroblast migration	5/294	58/23328	0.000815725	0.00757519	0.00513218	Iqgap1/Akap12/Itgb1/Actr3/Syne2	5
GO:0045071	negative regulation of viral genome replication	5/294	58/23328	0.000815725	0.00757519	0.00513218	Ifitm3/Bst2/Ccl5/Ifitm2/Resf1	5
GO:0032680	regulation of tumor necrosis factor production	7/294	120/23328	0.00083173	0.00770412	0.00521953	Ptprc/Fcer1g/Tnfaip3/Clu/Gas6/H2-T23/Zfp36	7
GO:0050731	positive regulation of peptidyl-tyrosine phosphorylation	9/294	195/23328	0.000859369	0.00793987	0.00537926	Ptprc/Iqgap1/Ccl5/Parp14/Cd74/Gas6/Nrg1/Itgb1/Cd81	9
GO:0002253	activation of immune response	14/294	416/23328	0.000877499	0.0080868	0.0054788	Ptprc/Fcer1g/Cfi/C1qb/C1qc/C1qa/Trbc2/Lgals3/Fyb/C4b/C3/Nfkbiz/Cd81/Ezr	14
GO:0051250	negative regulation of lymphocyte activation	8/294	158/23328	0.000912205	0.00836418	0.00566673	Tyrobp/Tnfaip3/Irf1/Lgals3/H2-Ab1/H2-Aa/Cd74/Cebpb	8
GO:1901988	negative regulation of cell cycle phase transition	8/294	158/23328	0.000912205	0.00836418	0.00566673	Ccng1/Sox4/Cdkn1a/Zfp36l2/Zfp36l1/Mdm2/Ier3/Rps27l	8
GO:0003158	endothelium development	7/294	122/23328	0.00091683	0.00836435	0.00566684	Msn/Btg1/Col18a1/Rtn4/Rap1b/Rhob/Ezr	7
GO:1903555	regulation of tumor necrosis factor superfamily cytokine production	7/294	122/23328	0.00091683	0.00836435	0.00566684	Ptprc/Fcer1g/Tnfaip3/Clu/Gas6/H2-T23/Zfp36	7
GO:0042770	signal transduction in response to DNA damage	6/294	89/23328	0.000921781	0.00836746	0.00566895	Sox4/Cdkn1a/Cd74/Pmaip1/Mdm2/Rps27l	6
GO:0051149	positive regulation of muscle cell differentiation	6/294	89/23328	0.000921781	0.00836746	0.00566895	Gdf15/Ccl8/Tmsb4x/Nrg1/Mdm2/Slc25a4	6
GO:0010976	positive regulation of neuron projection development	13/294	372/23328	0.000946618	0.00848661	0.00574967	Serpine2/Rgs2/Apoe/Iqgap1/Tnfrsf12a/Nrg1/Rtn4/Itgb1/Actr3/Rpl4/Sgk1/Adamts1/Cpeb3	13
GO:0002700	regulation of production of molecular mediator of immune response	8/294	159/23328	0.000950253	0.00848661	0.00574967	Ptprc/Fcer1g/B2m/Tnfaip3/Cd74/H2-T23/Rtn4/Cd81	8
GO:1903900	regulation of viral life cycle	8/294	159/23328	0.000950253	0.00848661	0.00574967	Vps37b/Ifitm3/Bst2/Ccl5/Cd74/Lgals1/Ifitm2/Resf1	8
GO:0000462	maturation of SSU-rRNA from tricistronic rRNA transcript (SSU-rRNA, 5.8S rRNA, LSU-rRNA)	4/294	35/23328	0.000951267	0.00848661	0.00574967	Rps21/Rps19/Rps16/Rps14	4
GO:0010591	regulation of lamellipodium assembly	4/294	35/23328	0.000951267	0.00848661	0.00574967	Rac2/Capzb/Actr3/Arpc2	4
GO:0034110	regulation of homotypic cell-cell adhesion	4/294	35/23328	0.000951267	0.00848661	0.00574967	Serpine2/Fgg/Ccl5/Lgals1	4
GO:0060142	regulation of syncytium formation by plasma membrane fusion	4/294	35/23328	0.000951267	0.00848661	0.00574967	Tyrobp/Gdf15/Ccl8/Stat1	4
GO:0002866	positive regulation of acute inflammatory response to antigenic stimulus	3/294	16/23328	0.000982483	0.00870097	0.0058949	Fcer1g/C3/H2-T23	3
GO:0006825	copper ion transport	3/294	16/23328	0.000982483	0.00870097	0.0058949	Cp/Steap2/Atox1	3
GO:0071404	cellular response to low-density lipoprotein particle stimulus	3/294	16/23328	0.000982483	0.00870097	0.0058949	Fcer1g/Itgb1/Cd81	3
GO:0046578	regulation of Ras protein signal transduction	10/294	240/23328	0.000987881	0.00872748	0.00591286	Arhgdib/Apoe/Adgrg1/Dennd4a/Nrg1/Akap13/Net1/Arhgdia/Rtn4/Itgb1	10
GO:1905039	carboxylic acid transmembrane transport	7/294	124/23328	0.00100865	0.00888931	0.0060225	Rgs2/Emb/Slc38a2/Slc3a2/Itgb1/Slc7a7/Slc6a8	7
GO:0042326	negative regulation of phosphorylation	15/294	471/23328	0.00101302	0.00890622	0.00603396	Ptprc/Rgs2/Apoe/Tnfaip3/Gadd45b/Irf1/Stat3/Parp14/Cdkn1a/Atf3/Actb/Ptpn13/Ier3/Spink1/Ezr	15
GO:0007584	response to nutrient	5/294	61/23328	0.0010271	0.00900825	0.00610308	Spp1/Pim1/Gas6/Stat1/Cyp24a1	5
GO:1903825	organic acid transmembrane transport	7/294	125/23328	0.00105719	0.00920486	0.00623629	Rgs2/Emb/Slc38a2/Slc3a2/Itgb1/Slc7a7/Slc6a8	7
GO:0042832	defense response to protozoan	4/294	36/23328	0.00105966	0.00920486	0.00623629	Gbp2/Gbp6/Iigp1/Gbp7	4
GO:0050779	RNA destabilization	4/294	36/23328	0.00105966	0.00920486	0.00623629	Zfp36l2/Zfp36l1/Zfp36/Cpeb3	4
GO:0097242	amyloid-beta clearance	4/294	36/23328	0.00105966	0.00920486	0.00623629	Apoe/C3/Clu/Ifngr1	4
GO:0044843	cell cycle G1/S phase transition	9/294	201/23328	0.00106365	0.00921742	0.00624479	Sox4/Psme1/Cdkn1a/Psme2/Itgb1/Mdm2/Plk2/Adamts1/Rps27l	9
GO:0009615	response to virus	11/294	286/23328	0.0010759	0.00930142	0.0063017	Ptprc/Ifitm3/Bst2/Irf1/Ccl5/Ifi27l2a/Ifngr1/Ifitm2/Stat1/Rps15a/Tkfc	11
GO:0006096	glycolytic process	6/294	92/23328	0.00109618	0.00945419	0.00640521	Pkm/Stat3/Prkag3/Ier3/Eif6/Tkfc	6
GO:0031647	regulation of protein stability	11/294	287/23328	0.00110654	0.00950709	0.00644104	Tyrobp/Cryab/Sox4/Cd74/Pim1/Clu/Rtn4/Mdm2/Pfn1/Lmna/Cd81	11
GO:0032640	tumor necrosis factor production	7/294	126/23328	0.00110755	0.00950709	0.00644104	Ptprc/Fcer1g/Tnfaip3/Clu/Gas6/H2-T23/Zfp36	7
GO:0006757	ATP generation from ADP	6/294	93/23328	0.00115959	0.00990701	0.00671199	Pkm/Stat3/Prkag3/Ier3/Eif6/Tkfc	6
GO:0033077	T cell differentiation in thymus	6/294	93/23328	0.00115959	0.00990701	0.00671199	Ptprc/B2m/H2-DMa/Cd74/Zfp36l2/Zfp36l1	6
GO:0043270	positive regulation of ion transport	12/294	334/23328	0.00116442	0.00992493	0.00672413	Ctss/Apoe/Ccl5/Lgals3/Cxcl1/Ifngr1/Cebpb/Fabp3/Rtn4/Itgb1/Slc25a4/Sgk1	12
GO:0002675	positive regulation of acute inflammatory response	4/294	37/23328	0.00117644	0.00993432	0.00673049	Fcer1g/Ccl5/C3/H2-T23	4
GO:0034314	Arp2/3 complex-mediated actin nucleation	4/294	37/23328	0.00117644	0.00993432	0.00673049	Arpc1b/Actr3/Arpc5/Arpc2	4
GO:0010934	macrophage cytokine production	3/294	17/23328	0.00118194	0.00993432	0.00673049	Cd74/Gas6/Rtn4	3
GO:0040015	negative regulation of multicellular organism growth	3/294	17/23328	0.00118194	0.00993432	0.00673049	Plac8/Gdf15/Lgmn	3
GO:0045059	positive thymic T cell selection	3/294	17/23328	0.00118194	0.00993432	0.00673049	Ptprc/H2-DMa/Cd74	3
GO:1900221	regulation of amyloid-beta clearance	3/294	17/23328	0.00118194	0.00993432	0.00673049	Apoe/Clu/Ifngr1	3
GO:0007162	negative regulation of cell adhesion	11/294	290/23328	0.00120281	0.0100862	0.00683339	Serpine2/Ptprc/Fgg/Tnfaip3/Irf1/Lgals3/H2-Ab1/H2-Aa/Cd74/Lgals1/Cebpb	11
GO:0051147	regulation of muscle cell differentiation	8/294	165/23328	0.00120609	0.0100862	0.00683339	Rgs2/Gdf15/Ccl8/Tmsb4x/Nrg1/Akap13/Mdm2/Slc25a4	8
GO:0010811	positive regulation of cell-substrate adhesion	7/294	128/23328	0.0012139	0.0100862	0.00683339	Spp1/Iqgap1/S100a10/Net1/Itgb1/Arpc2/Ccn1	7
GO:0045727	positive regulation of translation	7/294	128/23328	0.0012139	0.0100862	0.00683339	Vim/Pkm/Sox4/Rbm3/Eif6/Rps27l/Cpeb3	7
GO:0071706	tumor necrosis factor superfamily cytokine production	7/294	128/23328	0.0012139	0.0100862	0.00683339	Ptprc/Fcer1g/Tnfaip3/Clu/Gas6/H2-T23/Zfp36	7
GO:1903313	positive regulation of mRNA metabolic process	6/294	94/23328	0.00122578	0.0101617	0.00688453	Btg2/Rbm3/Zfp36l2/Zfp36l1/Zfp36/Cpeb3	6
GO:0046631	alpha-beta T cell activation	8/294	166/23328	0.00125361	0.0103687	0.00702477	Ptprc/Irf1/Stat3/H2-Ab1/H2-T23/Nfkbiz/Cebpb/Cd81	8
GO:1902115	regulation of organelle assembly	9/294	206/23328	0.00126245	0.010418	0.00705822	Lcp1/Msn/Sdcbp/Akap13/Hspa1a/Plk2/Arpc2/Ezr/Syne2	9
GO:0032273	positive regulation of protein polymerization	7/294	129/23328	0.00126999	0.010439	0.00707245	Arpc1b/Coro1a/Map3k1/Actr3/Arpc5/Pfn1/Arpc2	7
GO:0072593	reactive oxygen species metabolic process	11/294	292/23328	0.00127074	0.010439	0.00707245	Tyrobp/Cryab/Stat3/Cdkn1a/Gnai2/Cxcl1/Clu/Gpx3/Ier3/Eif6/Ccn1	11
GO:0002861	regulation of inflammatory response to antigenic stimulus	4/294	38/23328	0.00130194	0.0105581	0.00715311	Fcer1g/C3/H2-T23/Cd81	4
GO:0010543	regulation of platelet activation	4/294	38/23328	0.00130194	0.0105581	0.00715311	Serpine2/Fcer1g/Fgg/Apoe	4
GO:0046640	regulation of alpha-beta T cell proliferation	4/294	38/23328	0.00130194	0.0105581	0.00715311	Ptprc/Irf1/H2-T23/Cd81	4
GO:0070528	protein kinase C signaling	4/294	38/23328	0.00130194	0.0105581	0.00715311	Akap12/Adgrg1/Capzb/Arpc2	4
GO:0015850	organic hydroxy compound transport	10/294	249/23328	0.00130277	0.0105581	0.00715311	Fcer1g/Spp1/Apoe/Anxa2/Emb/Lgals3/Nfkbia/Npc2/Actb/Rtn4	10
GO:0031032	actomyosin structure organization	9/294	207/23328	0.00130559	0.0105581	0.00715311	Myh9/S100a10/Epb41l3/Akap13/Actg1/Itgb1/Cnn3/Pfn1/Krt8	9
GO:2000377	regulation of reactive oxygen species metabolic process	9/294	207/23328	0.00130559	0.0105581	0.00715311	Tyrobp/Cryab/Stat3/Cdkn1a/Gnai2/Cxcl1/Clu/Ier3/Eif6	9
GO:0001666	response to hypoxia	9/294	208/23328	0.00134991	0.0108923	0.00737952	Nr4a2/Ucp2/Cryab/Sox4/Egr1/Fosl2/Zfp36l1/Rtn4/Alas1	9
GO:0007093	mitotic cell cycle checkpoint	7/294	131/23328	0.00138825	0.0111521	0.00755553	Ccng1/Sox4/Cdkn1a/Mdm2/Ier3/Plk2/Rps27l	7
GO:0048640	negative regulation of developmental growth	7/294	131/23328	0.00138825	0.0111521	0.00755553	Rgs2/Plac8/Gdf15/Lgmn/Cdkn1a/Rtn4/Actr3	7
GO:0043281	regulation of cysteine-type endopeptidase activity involved in apoptotic process	9/294	209/23328	0.00139544	0.0111851	0.00757789	Cryab/Nr4a1/Gas6/Pmaip1/Stat1/Ctsd/Mdm2/Rps27l/Ccn1	9
GO:0002883	regulation of hypersensitivity	3/294	18/23328	0.00140517	0.011189	0.00758052	Fcer1g/C3/H2-T23	3
GO:0060416	response to growth hormone	3/294	18/23328	0.00140517	0.011189	0.00758052	Gdf15/Irf1/Stat3	3
GO:0071801	regulation of podosome assembly	3/294	18/23328	0.00140517	0.011189	0.00758052	Lcp1/Msn/Arpc2	3
GO:0006887	exocytosis	13/294	389/23328	0.0014145	0.0112387	0.00761418	Fcer1g/Fgg/Fga/Coro1a/Ccl5/Myh9/Rac2/Fgb/Gnai2/Steap2/Sdcbp/Exoc4/Rap1b	13
GO:0045444	fat cell differentiation	10/294	252/23328	0.0014243	0.0112918	0.00765019	Rgs2/Nr4a2/Plac8/Psmb8/Nr4a1/Pim1/Zfp36l2/Cebpb/Zfp36l1/Zfp36	10
GO:1901987	regulation of cell cycle phase transition	11/294	297/23328	0.00145447	0.0115059	0.00779522	Ccng1/Sox4/Psme1/Cdkn1a/Zfp36l2/Psme2/Zfp36l1/Mdm2/Ier3/Adamts1/Rps27l	11
GO:0032623	interleukin-2 production	5/294	66/23328	0.00146615	0.011573	0.00784072	Ptprc/Fcer1g/Tnfaip3/Zfp36/Ezr	5
GO:0007611	learning or memory	11/294	299/23328	0.00153382	0.0120809	0.0081848	Btg2/B2m/Apoe/Lgmn/Egr1/Rcan1/Comt/Itgb1/Plk2/Sgk1/Cpeb3	11
GO:0043112	receptor metabolic process	9/294	212/23328	0.00153949	0.0120994	0.0081973	Fcer1g/Apoe/Anxa2/Lgmn/Sdcbp/Nrg1/Itgb1/Cd81/Ezr	9
GO:0031667	response to nutrient levels	12/294	346/23328	0.0015687	0.012297	0.00833121	Spp1/Apoe/Gdf15/Cdkn1a/Pim1/Gas6/Atf3/Stat1/Comt/Prkag3/Zfp36/Cyp24a1	12
GO:0007616	long-term memory	4/294	40/23328	0.00158045	0.012297	0.00833121	Apoe/Egr1/Sgk1/Cpeb3	4
GO:0043368	positive T cell selection	4/294	40/23328	0.00158045	0.012297	0.00833121	Ptprc/Stat3/H2-DMa/Cd74	4
GO:0002698	negative regulation of immune effector process	7/294	134/23328	0.00158158	0.012297	0.00833121	Ptprc/Tnfaip3/Irf1/Lgals3/H2-T23/Rps19/Tkfc	7
GO:1902806	regulation of cell cycle G1/S phase transition	7/294	134/23328	0.00158158	0.012297	0.00833121	Sox4/Psme1/Cdkn1a/Psme2/Mdm2/Adamts1/Rps27l	7
GO:0030101	natural killer cell activation	6/294	99/23328	0.00160112	0.0123959	0.00839821	Ptprc/Tyrobp/Coro1a/Irf1/Gas6/H2-T23	6
GO:0046031	ADP metabolic process	6/294	99/23328	0.00160112	0.0123959	0.00839821	Pkm/Stat3/Prkag3/Ier3/Eif6/Tkfc	6
GO:0002524	hypersensitivity	3/294	19/23328	0.00165317	0.0126372	0.00856166	Fcer1g/C3/H2-T23	3
GO:0002922	positive regulation of humoral immune response	3/294	19/23328	0.00165317	0.0126372	0.00856166	Ptprc/H2-DMa/C3	3
GO:0010544	negative regulation of platelet activation	3/294	19/23328	0.00165317	0.0126372	0.00856166	Serpine2/Fgg/Apoe	3
GO:0061081	positive regulation of myeloid leukocyte cytokine production involved in immune response	3/294	19/23328	0.00165317	0.0126372	0.00856166	Fcer1g/Cd74/Rtn4	3
GO:1904754	positive regulation of vascular associated smooth muscle cell migration	3/294	19/23328	0.00165317	0.0126372	0.00856166	Iqgap1/Mdm2/Adamts1	3
GO:2000269	regulation of fibroblast apoptotic process	3/294	19/23328	0.00165317	0.0126372	0.00856166	Stk17b/Btg1/Gas6	3
GO:0030032	lamellipodium assembly	5/294	68/23328	0.00167561	0.0127283	0.00862341	Rac2/Capzb/Itgb1/Actr3/Arpc2	5
GO:0030837	negative regulation of actin filament polymerization	5/294	68/23328	0.00167561	0.0127283	0.00862341	Tmsb10/Tmsb4x/Capzb/Pfn1/Arpc2	5
GO:0046579	positive regulation of Ras protein signal transduction	5/294	68/23328	0.00167561	0.0127283	0.00862341	Adgrg1/Nrg1/Akap13/Net1/Rtn4	5
GO:0014706	striated muscle tissue development	14/294	447/23328	0.00172626	0.0130857	0.00886555	Btg2/Rgs2/Egr1/Nr4a1/Pim1/Fos/Atf3/Mbnl1/Nrg1/Rcan1/Akap13/Itgb1/Slc25a4/Lmna	14
GO:0048146	positive regulation of fibroblast proliferation	5/294	69/23328	0.00178819	0.0135269	0.00916448	Anxa2/Cdkn1a/Cd74/Gas6/Fosl2	5
GO:0002685	regulation of leukocyte migration	9/294	217/23328	0.00180594	0.0135764	0.00919798	Ccl5/Lgmn/Lgals3/Rac2/Cd74/Msn/Gas6/Rtn4/Cd81	9
GO:0031668	cellular response to extracellular stimulus	9/294	217/23328	0.00180594	0.0135764	0.00919798	Ptprc/Nr4a2/Cdkn1a/Pim1/Fos/Gas6/Atf3/Comt/Prkag3	9
GO:0048639	positive regulation of developmental growth	9/294	217/23328	0.00180594	0.0135764	0.00919798	Apoe/C3/Pim1/Tnfrsf12a/Nrg1/Rtn4/Rpl4/Slc25a4/Ezr	9
GO:0009314	response to radiation	13/294	401/23328	0.00184937	0.0138741	0.00939969	Ptprc/Cryab/Crip1/Cdkn1a/Egr1/Pmaip1/Trp53inp1/Aen/Net1/Itgb1/Mdm2/Rhob/Sgk1	13
GO:0035023	regulation of Rho protein signal transduction	7/294	138/23328	0.00187123	0.0139516	0.00945222	Arhgdib/Apoe/Adgrg1/Akap13/Net1/Arhgdia/Itgb1	7
GO:0048675	axon extension	7/294	138/23328	0.00187123	0.0139516	0.00945222	Apoe/Tnfrsf12a/Nrg1/Rtn4/Itgb1/Actr3/Rpl4	7
GO:0050671	positive regulation of lymphocyte proliferation	7/294	138/23328	0.00187123	0.0139516	0.00945222	Ptprc/Coro1a/Ccl5/Cdkn1a/Cd74/H2-T23/Cd81	7
GO:0046633	alpha-beta T cell proliferation	4/294	42/23328	0.0018979	0.0140967	0.00955051	Ptprc/Irf1/H2-T23/Cd81	4
GO:0030888	regulation of B cell proliferation	5/294	70/23328	0.00190622	0.0140967	0.00955051	Ptprc/Tyrobp/Cdkn1a/Cd74/Cd81	5
GO:0150076	neuroinflammatory response	5/294	70/23328	0.00190622	0.0140967	0.00955051	C1qa/Tyrobp/Ctsc/Clu/Ifngr1	5
GO:1903317	regulation of protein maturation	5/294	70/23328	0.00190622	0.0140967	0.00955051	Serpine2/Sox4/Myh9/Ctsz/Mdm2	5
GO:0010763	positive regulation of fibroblast migration	3/294	20/23328	0.00192688	0.014163	0.0095954	Akap12/Itgb1/Actr3	3
GO:0032495	response to muramyl dipeptide	3/294	20/23328	0.00192688	0.014163	0.0095954	Vim/Tnfaip3/Nfkbia	3
GO:0048245	eosinophil chemotaxis	3/294	20/23328	0.00192688	0.014163	0.0095954	Ccl8/Ccl5/Lgals3	3
GO:0050821	protein stabilization	8/294	178/23328	0.00194886	0.0142955	0.00968522	Tyrobp/Cryab/Sox4/Cd74/Pim1/Clu/Rtn4/Pfn1	8
GO:0045926	negative regulation of growth	10/294	264/23328	0.00200608	0.0146856	0.00994951	Serpine2/Rgs2/Plac8/Gdf15/Cryab/Lgmn/Cdkn1a/Zmat3/Rtn4/Actr3	10
GO:0001885	endothelial cell development	5/294	71/23328	0.00202985	0.014806	0.010031	Msn/Col18a1/Rtn4/Rap1b/Ezr	5
GO:0032946	positive regulation of mononuclear cell proliferation	7/294	140/23328	0.00203067	0.014806	0.010031	Ptprc/Coro1a/Ccl5/Cdkn1a/Cd74/H2-T23/Cd81	7
GO:0098656	anion transmembrane transport	9/294	221/23328	0.00204465	0.0148483	0.0100597	Rgs2/Emb/Slc38a2/Slc13a1/Slc3a2/Itgb1/Slc7a7/Slc20a1/Slc6a8	9
GO:1903050	regulation of proteolysis involved in cellular protein catabolic process	9/294	221/23328	0.00204465	0.0148483	0.0100597	Apoe/Ctsc/Psme1/Clu/Psme2/Sdcbp/Mdm2/Hspa1a/Plk2	9
GO:0009135	purine nucleoside diphosphate metabolic process	6/294	104/23328	0.00205803	0.0148747	0.0100776	Pkm/Stat3/Prkag3/Ier3/Eif6/Tkfc	6
GO:0009179	purine ribonucleoside diphosphate metabolic process	6/294	104/23328	0.00205803	0.0148747	0.0100776	Pkm/Stat3/Prkag3/Ier3/Eif6/Tkfc	6
GO:0002791	regulation of peptide secretion	13/294	406/23328	0.00206058	0.0148747	0.0100776	Fgg/Fga/Apoe/Ucp2/Srgn/Ccl5/Sox4/Cd74/Fgb/H2-T23/Anxa5/Cd2ap/Ezr	13
GO:0046782	regulation of viral transcription	4/294	43/23328	0.00207206	0.0149279	0.0101136	Ifitm3/Ccl5/Zfp36/Pfn1	4
GO:0030100	regulation of endocytosis	9/294	222/23328	0.0021081	0.0151574	0.0102691	B2m/Apoe/Anxa2/Lgals3/C3/Clu/Sdcbp/Itgb1/Cd2ap	9
GO:0000077	DNA damage checkpoint	6/294	105/23328	0.00216013	0.0154398	0.0104605	Ccng1/Sox4/Cdkn1a/Mdm2/Ier3/Rps27l	6
GO:0002444	myeloid leukocyte mediated immunity	6/294	105/23328	0.00216013	0.0154398	0.0104605	Fcer1g/Tyrobp/Rac2/C3/Cxcl1/H2-T23	6
GO:0046634	regulation of alpha-beta T cell activation	6/294	105/23328	0.00216013	0.0154398	0.0104605	Ptprc/Irf1/H2-Ab1/H2-T23/Nfkbiz/Cd81	6
GO:0044346	fibroblast apoptotic process	3/294	21/23328	0.00222721	0.0158569	0.010743	Stk17b/Btg1/Gas6	3
GO:1902004	positive regulation of amyloid-beta formation	3/294	21/23328	0.00222721	0.0158569	0.010743	Apoe/Clu/Ifngr1	3
GO:0010951	negative regulation of endopeptidase activity	8/294	182/23328	0.00223822	0.0159041	0.010775	Serpine2/Cryab/Serpina10/Nr4a1/Gas6/Serpinb6a/Mdm2/Spink1	8
GO:0006165	nucleoside diphosphate phosphorylation	6/294	106/23328	0.00226601	0.0160701	0.0108875	Pkm/Stat3/Prkag3/Ier3/Eif6/Tkfc	6
GO:2001235	positive regulation of apoptotic signaling pathway	8/294	184/23328	0.00239503	0.0169519	0.0114849	Ptprc/Mcl1/Ctsc/Tnfrsf12a/Clu/Atf3/Pmaip1/Trp53inp1	8
GO:0042273	ribosomal large subunit biogenesis	5/294	74/23328	0.00243586	0.017194	0.0116489	Eif6/Rpl38/Rpl12/Rplp0/Rpl3	5
GO:0050708	regulation of protein secretion	12/294	365/23328	0.00244064	0.017194	0.0116489	Fgg/Fga/Apoe/Ucp2/Srgn/Ccl5/Sox4/Fgb/H2-T23/Anxa5/Cd2ap/Ezr	12
GO:0001961	positive regulation of cytokine-mediated signaling pathway	4/294	45/23328	0.0024529	0.017194	0.0116489	Parp14/Cd74/Gas6/Irgm1	4
GO:0030890	positive regulation of B cell proliferation	4/294	45/23328	0.0024529	0.017194	0.0116489	Ptprc/Cdkn1a/Cd74/Cd81	4
GO:1902743	regulation of lamellipodium organization	4/294	45/23328	0.0024529	0.017194	0.0116489	Rac2/Capzb/Actr3/Arpc2	4
GO:0009185	ribonucleoside diphosphate metabolic process	6/294	108/23328	0.00248944	0.0173164	0.0117319	Pkm/Stat3/Prkag3/Ier3/Eif6/Tkfc	6
GO:0045446	endothelial cell differentiation	6/294	108/23328	0.00248944	0.0173164	0.0117319	Msn/Btg1/Col18a1/Rtn4/Rap1b/Ezr	6
GO:0046939	nucleotide phosphorylation	6/294	108/23328	0.00248944	0.0173164	0.0117319	Pkm/Stat3/Prkag3/Ier3/Eif6/Tkfc	6
GO:0048661	positive regulation of smooth muscle cell proliferation	6/294	108/23328	0.00248944	0.0173164	0.0117319	Ccl5/Egr1/Gnai2/Stat1/Mdm2/Adamts1	6
GO:0046641	positive regulation of alpha-beta T cell proliferation	3/294	22/23328	0.00255501	0.0176709	0.011972	Ptprc/H2-T23/Cd81	3
GO:0071800	podosome assembly	3/294	22/23328	0.00255501	0.0176709	0.011972	Lcp1/Msn/Arpc2	3
GO:2000010	positive regulation of protein localization to cell surface	3/294	22/23328	0.00255501	0.0176709	0.011972	Fcer1g/Tyrobp/Nrg1	3
GO:0051057	positive regulation of small GTPase mediated signal transduction	5/294	75/23328	0.00258344	0.0178336	0.0120822	Adgrg1/Nrg1/Akap13/Net1/Rtn4	5
GO:0051235	maintenance of location	11/294	320/23328	0.00260187	0.0179267	0.0121453	Ptprc/Tmsb10/Apoe/Coro1a/Srgn/C3/Tmsb4x/Nfkbia/Sqle/Pfn1/Plin2	11
GO:1900006	positive regulation of dendrite development	6/294	109/23328	0.00260717	0.0179293	0.0121471	Apoe/Iqgap1/Nrg1/Actr3/Sgk1/Cpeb3	6
GO:0019083	viral transcription	4/294	46/23328	0.00266023	0.0182595	0.0123708	Ifitm3/Ccl5/Zfp36/Pfn1	4
GO:0060537	muscle tissue development	14/294	470/23328	0.00272625	0.0186132	0.0126104	Btg2/Rgs2/Egr1/Nr4a1/Pim1/Fos/Atf3/Mbnl1/Nrg1/Rcan1/Akap13/Itgb1/Slc25a4/Lmna	14
GO:0018108	peptidyl-tyrosine phosphorylation	11/294	322/23328	0.00272897	0.0186132	0.0126104	Ptprc/Iqgap1/Irf1/Ccl5/Parp14/Cd74/Gas6/Nrg1/Itgb1/Spink1/Cd81	11
GO:0002526	acute inflammatory response	6/294	110/23328	0.00272904	0.0186132	0.0126104	Fcer1g/Ccl5/Stat3/C3/Cxcl1/H2-T23	6
GO:0000079	regulation of cyclin-dependent protein serine/threonine kinase activity	5/294	76/23328	0.00273738	0.0186132	0.0126104	Tnfaip3/Ccng1/Cdkn1a/Pim1/Actb	5
GO:0045670	regulation of osteoclast differentiation	5/294	76/23328	0.00273738	0.0186132	0.0126104	Tyrobp/Ccl5/Fos/Car2/Cebpb	5
GO:0002274	myeloid leukocyte activation	9/294	231/23328	0.00275259	0.0186816	0.0126568	Fcer1g/C1qa/Tyrobp/Ctsc/Havcr1/Ccl5/Rac2/Clu/Ifngr1	9
GO:0007517	muscle organ development	13/294	420/23328	0.00276	0.0186969	0.0126672	Btg2/Rgs2/Cryab/Egr1/Nr4a1/Pim1/Fos/Atf3/Mbnl1/Nrg1/Rcan1/Slc25a4/Lmna	13
GO:0002695	negative regulation of leukocyte activation	8/294	189/23328	0.00282484	0.0190651	0.0129166	Tyrobp/Tnfaip3/Irf1/Lgals3/H2-Ab1/H2-Aa/Cd74/Cebpb	8
GO:0061136	regulation of proteasomal protein catabolic process	8/294	189/23328	0.00282484	0.0190651	0.0129166	Apoe/Psme1/Clu/Psme2/Sdcbp/Mdm2/Hspa1a/Plk2	8
GO:0045666	positive regulation of neuron differentiation	14/294	472/23328	0.00283204	0.0190782	0.0129255	Serpine2/Rgs2/Apoe/Iqgap1/Ccl5/Tnfrsf12a/Nrg1/Rtn4/Itgb1/Actr3/Rpl4/Sgk1/Adamts1/Cpeb3	14
GO:0008637	apoptotic mitochondrial changes	6/294	111/23328	0.00285512	0.019198	0.0130067	Mcl1/Map3k1/Pmaip1/Ier3/Slc25a4/Lmna	6
GO:0032814	regulation of natural killer cell activation	4/294	47/23328	0.00287926	0.0192534	0.0130441	Tyrobp/Irf1/Gas6/H2-T23	4
GO:0043277	apoptotic cell clearance	4/294	47/23328	0.00287926	0.0192534	0.0130441	Tyrobp/Rac2/C3/Gas6	4
GO:0045214	sarcomere organization	4/294	47/23328	0.00287926	0.0192534	0.0130441	Akap13/Actg1/Itgb1/Krt8	4
GO:0003283	atrial septum development	3/294	23/23328	0.00291108	0.0193238	0.0130919	Sox4/Mdm2/Ccn1	3
GO:0031579	membrane raft organization	3/294	23/23328	0.00291108	0.0193238	0.0130919	Ptprc/Anxa2/S100a10	3
GO:0032930	positive regulation of superoxide anion generation	3/294	23/23328	0.00291108	0.0193238	0.0130919	Tyrobp/Gnai2/Cxcl1	3
GO:0035278	miRNA mediated inhibition of translation	3/294	23/23328	0.00291108	0.0193238	0.0130919	Stat3/Zfp36/Eif6	3
GO:0018212	peptidyl-tyrosine modification	11/294	325/23328	0.00292899	0.0194072	0.0131484	Ptprc/Iqgap1/Irf1/Ccl5/Parp14/Cd74/Gas6/Nrg1/Itgb1/Spink1/Cd81	11
GO:0036293	response to decreased oxygen levels	9/294	234/23328	0.00299902	0.019835	0.0134382	Nr4a2/Ucp2/Cryab/Sox4/Egr1/Fosl2/Zfp36l1/Rtn4/Alas1	9
GO:0001933	negative regulation of protein phosphorylation	13/294	425/23328	0.00305257	0.0201525	0.0136533	Ptprc/Rgs2/Apoe/Tnfaip3/Gadd45b/Irf1/Parp14/Cdkn1a/Atf3/Actb/Ptpn13/Spink1/Ezr	13
GO:0071496	cellular response to external stimulus	10/294	280/23328	0.00306527	0.0201996	0.0136852	Ptprc/Nr4a2/Cdkn1a/Pim1/Fos/Gas6/Atf3/Comt/Prkag3/Arhgdia	10
GO:0050830	defense response to Gram-positive bacterium	7/294	151/23328	0.00310393	0.0203408	0.0137809	B2m/Gbp2/Gbp6/Lyz2/H2-T23/Gbp7/Rpl39	7
GO:0038066	p38MAPK cascade	4/294	48/23328	0.00311031	0.0203408	0.0137809	Gadd45b/Zfp36l1/Zfp36/Ezr	4
GO:0046596	regulation of viral entry into host cell	4/294	48/23328	0.00311031	0.0203408	0.0137809	Ifitm3/Cd74/Lgals1/Ifitm2	4
GO:0070527	platelet aggregation	4/294	48/23328	0.00311031	0.0203408	0.0137809	Serpine2/Fgg/Fga/Fgb	4
GO:0030516	regulation of axon extension	6/294	113/23328	0.0031203	0.0203408	0.0137809	Apoe/Tnfrsf12a/Nrg1/Rtn4/Actr3/Rpl4	6
GO:0031570	DNA integrity checkpoint	6/294	113/23328	0.0031203	0.0203408	0.0137809	Ccng1/Sox4/Cdkn1a/Mdm2/Ier3/Rps27l	6
GO:0070665	positive regulation of leukocyte proliferation	7/294	152/23328	0.00321956	0.0209502	0.0141938	Ptprc/Coro1a/Ccl5/Cdkn1a/Cd74/H2-T23/Cd81	7
GO:0050808	synapse organization	14/294	479/23328	0.00322926	0.0209758	0.0142111	C1qb/C1qc/C1qa/Apoe/Srgn/Lgmn/C3/Sparc/Tubb5/Sdcbp/Nrg1/Actb/Actr3/Pfn1	14
GO:0002864	regulation of acute inflammatory response to antigenic stimulus	3/294	24/23328	0.0032962	0.0212208	0.0143771	Fcer1g/C3/H2-T23	3
GO:0003181	atrioventricular valve morphogenesis	3/294	24/23328	0.0032962	0.0212208	0.0143771	Sox4/Mdm2/Ccn1	3
GO:0040033	negative regulation of translation, ncRNA-mediated	3/294	24/23328	0.0032962	0.0212208	0.0143771	Stat3/Zfp36/Eif6	3
GO:0045974	regulation of translation, ncRNA-mediated	3/294	24/23328	0.0032962	0.0212208	0.0143771	Stat3/Zfp36/Eif6	3
GO:0072677	eosinophil migration	3/294	24/23328	0.0032962	0.0212208	0.0143771	Ccl8/Ccl5/Lgals3	3
GO:0061028	establishment of endothelial barrier	4/294	49/23328	0.00335369	0.0215526	0.0146019	Msn/Rtn4/Rap1b/Ezr	4
GO:0019079	viral genome replication	6/294	115/23328	0.00340345	0.0217953	0.0147663	Ifitm3/Bst2/Ccl5/Gas6/Ifitm2/Resf1	6
GO:0048259	regulation of receptor-mediated endocytosis	6/294	115/23328	0.00340345	0.0217953	0.0147663	B2m/Anxa2/C3/Clu/Sdcbp/Cd2ap	6
GO:1905475	regulation of protein localization to membrane	8/294	195/23328	0.00341756	0.0218247	0.0147862	Lgals3/Pmaip1/Actb/Itgb1/Actr3/Arpc2/Cd81/Ezr	8
GO:1904029	regulation of cyclin-dependent protein kinase activity	5/294	80/23328	0.00342007	0.0218247	0.0147862	Tnfaip3/Ccng1/Cdkn1a/Pim1/Actb	5
GO:0051607	defense response to virus	9/294	239/23328	0.00344813	0.0219652	0.0148814	Ptprc/Ifitm3/Bst2/Irf1/Ccl5/Ifngr1/Ifitm2/Stat1/Tkfc	9
GO:0043491	protein kinase B signaling	8/294	196/23328	0.00352507	0.022416	0.0151868	Phlda3/Gdf15/Ccl5/Gas6/Nrg1/Zfp36l1/Rtn4/Itgb1	8
GO:0009636	response to toxic substance	6/294	116/23328	0.00355198	0.0225476	0.015276	Ephx1/Nr4a2/Mt1/Ccl5/Pim1/Gstm5	6
GO:0043525	positive regulation of neuron apoptotic process	5/294	81/23328	0.00360825	0.022825	0.0154639	Mcl1/Tyrobp/Egr1/Pmaip1/Ctsz	5
GO:0071347	cellular response to interleukin-1	5/294	81/23328	0.00360825	0.022825	0.0154639	Irf1/Ccl8/Ccl5/Egr1/Cebpb	5
GO:0006706	steroid catabolic process	3/294	25/23328	0.00371108	0.0231393	0.0156768	Spp1/Apoe/Cyp24a1	3
GO:0007095	mitotic G2 DNA damage checkpoint	3/294	25/23328	0.00371108	0.0231393	0.0156768	Ccng1/Cdkn1a/Ier3	3
GO:0032753	positive regulation of interleukin-4 production	3/294	25/23328	0.00371108	0.0231393	0.0156768	Fcer1g/H2-T23/Cebpb	3
GO:0032897	negative regulation of viral transcription	3/294	25/23328	0.00371108	0.0231393	0.0156768	Ifitm3/Ccl5/Zfp36	3
GO:1902993	positive regulation of amyloid precursor protein catabolic process	3/294	25/23328	0.00371108	0.0231393	0.0156768	Apoe/Clu/Ifngr1	3
GO:1904738	vascular associated smooth muscle cell migration	3/294	25/23328	0.00371108	0.0231393	0.0156768	Iqgap1/Mdm2/Adamts1	3
GO:1904752	regulation of vascular associated smooth muscle cell migration	3/294	25/23328	0.00371108	0.0231393	0.0156768	Iqgap1/Mdm2/Adamts1	3
GO:0002687	positive regulation of leukocyte migration	7/294	156/23328	0.00371528	0.0231393	0.0156768	Ccl5/Lgmn/Lgals3/Rac2/Cd74/Gas6/Rtn4	7
GO:0032675	regulation of interleukin-6 production	7/294	156/23328	0.00371528	0.0231393	0.0156768	Fcer1g/Tyrobp/Tnfaip3/Stat3/Cd74/Gas6/Cebpb	7
GO:1990138	neuron projection extension	8/294	198/23328	0.00374795	0.0233028	0.0157876	Apoe/Iqgap1/Tnfrsf12a/Nrg1/Rtn4/Itgb1/Actr3/Rpl4	8
GO:0050890	cognition	11/294	336/23328	0.00376576	0.0233735	0.0158355	Btg2/B2m/Apoe/Lgmn/Egr1/Rcan1/Comt/Itgb1/Plk2/Sgk1/Cpeb3	11
GO:0019915	lipid storage	5/294	82/23328	0.00380374	0.0235288	0.0159407	Apoe/C3/Nfkbia/Sqle/Plin2	5
GO:0032370	positive regulation of lipid transport	5/294	82/23328	0.00380374	0.0235288	0.0159407	Spp1/Apoe/Anxa2/Fabp3/Nfkbia	5
GO:0021782	glial cell development	6/294	118/23328	0.00386344	0.0238574	0.0161634	Vim/C1qa/Sox4/Clu/Ifngr1/Nrg1	6
GO:0031663	lipopolysaccharide-mediated signaling pathway	4/294	51/23328	0.00387869	0.0238704	0.0161722	Tnfaip3/Ccl5/Stat1/Nfkbia	4
GO:0060760	positive regulation of response to cytokine stimulus	4/294	51/23328	0.00387869	0.0238704	0.0161722	Parp14/Cd74/Gas6/Irgm1	4
GO:1902905	positive regulation of supramolecular fiber organization	8/294	200/23328	0.00398158	0.02441	0.0165377	Arpc1b/Coro1a/S100a10/Map3k1/Actr3/Arpc5/Pfn1/Arpc2	8
GO:0050777	negative regulation of immune response	7/294	158/23328	0.0039839	0.02441	0.0165377	Ptprc/Tnfaip3/Irf1/Lgals3/Parp14/H2-T23/Rps19	7
GO:1903532	positive regulation of secretion by cell	12/294	388/23328	0.00398749	0.02441	0.0165377	Fcer1g/Fgg/Fga/Spp1/Sox4/Lgals3/Fgb/H2-T23/Sdcbp/Rtn4/Cd2ap/Ezr	12
GO:0003333	amino acid transmembrane transport	5/294	83/23328	0.0040067	0.02441	0.0165377	Rgs2/Slc38a2/Slc3a2/Itgb1/Slc7a7	5
GO:0044106	cellular amine metabolic process	5/294	83/23328	0.0040067	0.02441	0.0165377	Nr4a2/Comt/Slc7a7/Sat1/Chka	5
GO:1903901	negative regulation of viral life cycle	5/294	83/23328	0.0040067	0.02441	0.0165377	Ifitm3/Bst2/Ccl5/Ifitm2/Resf1	5
GO:0051047	positive regulation of secretion	13/294	440/23328	0.00408542	0.0248478	0.0168344	Fcer1g/Fgg/Fga/Spp1/Sox4/Lgals3/Fgb/Gnai2/H2-T23/Sdcbp/Rtn4/Cd2ap/Ezr	13
GO:0009266	response to temperature stimulus	7/294	159/23328	0.00412361	0.0249042	0.0168726	Plac8/Ucp2/Myof/Rbm3/Ier5/Trp53inp1/Hspa1a	7
GO:0045580	regulation of T cell differentiation	7/294	159/23328	0.00412361	0.0249042	0.0168726	Ptprc/Irf1/Sox4/H2-DMa/H2-Aa/Cd74/Nfkbiz	7
GO:0000289	nuclear-transcribed mRNA poly(A) tail shortening	3/294	26/23328	0.00415641	0.0249042	0.0168726	Btg2/Zfp36/Cpeb3	3
GO:0007263	nitric oxide mediated signal transduction	3/294	26/23328	0.00415641	0.0249042	0.0168726	Apoe/Mt1/Spink1	3
GO:0010592	positive regulation of lamellipodium assembly	3/294	26/23328	0.00415641	0.0249042	0.0168726	Rac2/Actr3/Arpc2	3
GO:0021801	cerebral cortex radial glia guided migration	3/294	26/23328	0.00415641	0.0249042	0.0168726	Adgrg1/Rtn4/Syne2	3
GO:0022030	telencephalon glial cell migration	3/294	26/23328	0.00415641	0.0249042	0.0168726	Adgrg1/Rtn4/Syne2	3
GO:0032928	regulation of superoxide anion generation	3/294	26/23328	0.00415641	0.0249042	0.0168726	Tyrobp/Gnai2/Cxcl1	3
GO:1904030	negative regulation of cyclin-dependent protein kinase activity	3/294	26/23328	0.00415641	0.0249042	0.0168726	Tnfaip3/Cdkn1a/Actb	3
GO:0006090	pyruvate metabolic process	6/294	120/23328	0.0041947	0.0250922	0.0169999	Pkm/Stat3/Prkag3/Ier3/Eif6/Tkfc	6
GO:0010631	epithelial cell migration	10/294	295/23328	0.00442431	0.0263554	0.0178558	Apoe/Lgmn/Myh9/Nr4a1/Sparc/Rtn4/Itgb1/Pfn1/Rhob/Plk2	10
GO:0048524	positive regulation of viral process	5/294	85/23328	0.00443566	0.0263554	0.0178558	Vps37b/Apoe/Cd74/Lgals1/Pfn1	5
GO:0002714	positive regulation of B cell mediated immunity	4/294	53/23328	0.00445669	0.0263554	0.0178558	Ptprc/Fcer1g/C3/H2-T23	4
GO:0002891	positive regulation of immunoglobulin mediated immune response	4/294	53/23328	0.00445669	0.0263554	0.0178558	Ptprc/Fcer1g/C3/H2-T23	4
GO:0046902	regulation of mitochondrial membrane permeability	4/294	53/23328	0.00445669	0.0263554	0.0178558	Stat3/Pmaip1/Ier3/Slc25a4	4
GO:0048247	lymphocyte chemotaxis	4/294	53/23328	0.00445669	0.0263554	0.0178558	Ccl8/Ccl5/Cxcl16/Gas6	4
GO:0052372	modulation by symbiont of entry into host	4/294	53/23328	0.00445669	0.0263554	0.0178558	Ifitm3/Cd74/Lgals1/Ifitm2	4
GO:1901615	organic hydroxy compound metabolic process	14/294	498/23328	0.00454239	0.0267558	0.018127	Ephx1/Nr4a2/Gc/Apoe/Aldh1a1/Myof/Ctsb/Comt/Npc2/Sqle/Sptlc2/Cyp24a1/Chka/Tkfc	14
GO:0045807	positive regulation of endocytosis	6/294	122/23328	0.00454649	0.0267558	0.018127	B2m/Apoe/Anxa2/C3/Clu/Itgb1	6
GO:0050868	negative regulation of T cell activation	6/294	122/23328	0.00454649	0.0267558	0.018127	Irf1/Lgals3/H2-Ab1/H2-Aa/Cd74/Cebpb	6
GO:0003171	atrioventricular valve development	3/294	27/23328	0.00463283	0.0271542	0.018397	Sox4/Mdm2/Ccn1	3
GO:0071677	positive regulation of mononuclear cell migration	3/294	27/23328	0.00463283	0.0271542	0.018397	Ccl5/Lgmn/Lgals3	3
GO:0090132	epithelium migration	10/294	297/23328	0.00463664	0.0271542	0.018397	Apoe/Lgmn/Myh9/Nr4a1/Sparc/Rtn4/Itgb1/Pfn1/Rhob/Plk2	10
GO:0009132	nucleoside diphosphate metabolic process	6/294	123/23328	0.00473032	0.0276583	0.0187384	Pkm/Stat3/Prkag3/Ier3/Eif6/Tkfc	6
GO:1901215	negative regulation of neuron death	9/294	251/23328	0.00474261	0.0276856	0.018757	Btg2/Nr4a2/Apoe/Coro1a/Mt1/Ccl5/Stat3/Lgmn/Cebpb	9
GO:1900271	regulation of long-term synaptic potentiation	4/294	54/23328	0.0047663	0.0276903	0.0187602	Apoe/Tyrobp/Lgmn/Cpeb3	4
GO:1904705	regulation of vascular associated smooth muscle cell proliferation	4/294	54/23328	0.0047663	0.0276903	0.0187602	Cdkn1a/Gnai2/Mdm2/Adamts1	4
GO:1990874	vascular associated smooth muscle cell proliferation	4/294	54/23328	0.0047663	0.0276903	0.0187602	Cdkn1a/Gnai2/Mdm2/Adamts1	4
GO:0090130	tissue migration	10/294	299/23328	0.00485691	0.0281716	0.0190863	Apoe/Lgmn/Myh9/Nr4a1/Sparc/Rtn4/Itgb1/Pfn1/Rhob/Plk2	10
GO:0051153	regulation of striated muscle cell differentiation	6/294	124/23328	0.00491955	0.0284895	0.0193016	Rgs2/Gdf15/Ccl8/Nrg1/Akap13/Slc25a4	6
GO:1905952	regulation of lipid localization	7/294	165/23328	0.00504127	0.0291478	0.0197476	Spp1/Apoe/Anxa2/C3/Fabp3/Nfkbia/Plin2	7
GO:0043405	regulation of MAP kinase activity	10/294	301/23328	0.00508532	0.0292582	0.0198224	Ptprc/Rgs2/Apoe/Iqgap1/Gdf15/Gadd45b/Cd74/Map3k1/Akap13/Cd81	10
GO:0002673	regulation of acute inflammatory response	4/294	55/23328	0.00509004	0.0292582	0.0198224	Fcer1g/Ccl5/C3/H2-T23	4
GO:0045773	positive regulation of axon extension	4/294	55/23328	0.00509004	0.0292582	0.0198224	Apoe/Tnfrsf12a/Nrg1/Rpl4	4
GO:0035914	skeletal muscle cell differentiation	5/294	88/23328	0.00513898	0.0292582	0.0198224	Btg2/Egr1/Nr4a1/Fos/Atf3	5
GO:0032801	receptor catabolic process	3/294	28/23328	0.00514093	0.0292582	0.0198224	Apoe/Anxa2/Lgmn	3
GO:0045061	thymic T cell selection	3/294	28/23328	0.00514093	0.0292582	0.0198224	Ptprc/H2-DMa/Cd74	3
GO:0071875	adrenergic receptor signaling pathway	3/294	28/23328	0.00514093	0.0292582	0.0198224	Rgs2/Gnai2/Akap13	3
GO:0072395	signal transduction involved in cell cycle checkpoint	3/294	28/23328	0.00514093	0.0292582	0.0198224	Sox4/Cdkn1a/Mdm2	3
GO:0072401	signal transduction involved in DNA integrity checkpoint	3/294	28/23328	0.00514093	0.0292582	0.0198224	Sox4/Cdkn1a/Mdm2	3
GO:0072422	signal transduction involved in DNA damage checkpoint	3/294	28/23328	0.00514093	0.0292582	0.0198224	Sox4/Cdkn1a/Mdm2	3
GO:0010769	regulation of cell morphogenesis involved in differentiation	11/294	351/23328	0.00520384	0.0295699	0.0200336	Vim/Apoe/Tnfrsf12a/S100a10/Nrg1/Net1/Rtn4/Actr3/Rpl4/Arpc2/Sgk1	11
GO:0032635	interleukin-6 production	7/294	167/23328	0.00537888	0.0305168	0.0206751	Fcer1g/Tyrobp/Tnfaip3/Stat3/Cd74/Gas6/Cebpb	7
GO:0071674	mononuclear cell migration	5/294	89/23328	0.00539	0.0305321	0.0206855	Ccl8/Ccl5/Lgmn/Lgals3/Rps19	5
GO:0050732	negative regulation of peptidyl-tyrosine phosphorylation	4/294	56/23328	0.0054282	0.0306528	0.0207673	Ptprc/Irf1/Parp14/Spink1	4
GO:0050873	brown fat cell differentiation	4/294	56/23328	0.0054282	0.0306528	0.0207673	Rgs2/Plac8/Pim1/Cebpb	4
GO:0008277	regulation of G protein-coupled receptor signaling pathway	6/294	127/23328	0.00552066	0.0310783	0.0210555	Rgs2/Rgs1/Ccl5/C3/Gnai2/Itgb1	6
GO:0014902	myotube differentiation	6/294	127/23328	0.00552066	0.0310783	0.0210555	Gdf15/Ccl8/Myh9/Myof/Rcan1/Cd81	6
GO:0043542	endothelial cell migration	8/294	212/23328	0.00562825	0.0316349	0.0214326	Apoe/Lgmn/Myh9/Nr4a1/Sparc/Itgb1/Rhob/Plk2	8
GO:0061013	regulation of mRNA catabolic process	6/294	128/23328	0.00573247	0.0321213	0.0217621	Btg2/Vim/Zfp36l2/Zfp36l1/Zfp36/Cpeb3	6
GO:0061387	regulation of extent of cell growth	6/294	128/23328	0.00573247	0.0321213	0.0217621	Apoe/Tnfrsf12a/Nrg1/Rtn4/Actr3/Rpl4	6
GO:0045058	T cell selection	4/294	57/23328	0.00578104	0.0322938	0.021879	Ptprc/Stat3/H2-DMa/Cd74	4
GO:0051591	response to cAMP	4/294	57/23328	0.00578104	0.0322938	0.021879	Stat1/Zfp36l1/Rap1b/Ezr	4
GO:0040014	regulation of multicellular organism growth	5/294	91/23328	0.00591784	0.0329565	0.022328	Plac8/Gdf15/Stat3/Lgmn/Ezr	5
GO:0044344	cellular response to fibroblast growth factor stimulus	5/294	91/23328	0.00591784	0.0329565	0.022328	Iqgap1/Nr4a1/Zfp36l2/Zfp36l1/Zfp36	5
GO:0061844	antimicrobial humoral immune response mediated by antimicrobial peptide	6/294	129/23328	0.00595015	0.0329942	0.0223535	B2m/Cxcl2/Lgals3/Cxcl1/Rpl39/Rps19	6
GO:0006913	nucleocytoplasmic transport	10/294	308/23328	0.00595185	0.0329942	0.0223535	Stat3/Cdkn1a/Ifi27/Gas6/Nfkbia/Akap13/Mdm2/Ier3/Eif6/Lmna	10
GO:0051169	nuclear transport	10/294	308/23328	0.00595185	0.0329942	0.0223535	Stat3/Cdkn1a/Ifi27/Gas6/Nfkbia/Akap13/Mdm2/Ier3/Eif6/Lmna	10
GO:0006909	phagocytosis	11/294	358/23328	0.00600886	0.0332594	0.0225332	Ptprc/Fcer1g/Trbc2/Tyrobp/Coro1a/Havcr1/Myh9/Rac2/C3/Gas6/Itgb1	11
GO:0051494	negative regulation of cytoskeleton organization	7/294	171/23328	0.00610467	0.0337383	0.0228577	Tmsb10/Coro1a/Tmsb4x/Capzb/Pfn1/Arpc2/Sgk1	7
GO:0032663	regulation of interleukin-2 production	4/294	58/23328	0.00614884	0.0339307	0.022988	Ptprc/Tnfaip3/Zfp36/Ezr	4
GO:0050852	T cell receptor signaling pathway	6/294	130/23328	0.00617379	0.0340168	0.0230463	Ptprc/Lgals3/Fyb/Nfkbiz/Cd81/Ezr	6
GO:0002832	negative regulation of response to biotic stimulus	5/294	92/23328	0.00619494	0.0340816	0.0230902	Tnfaip3/Parp14/H2-T23/Rps19/Tkfc	5
GO:0010955	negative regulation of protein processing	3/294	30/23328	0.00625441	0.034253	0.0232064	Serpine2/Ctsz/Mdm2	3
GO:0060143	positive regulation of syncytium formation by plasma membrane fusion	3/294	30/23328	0.00625441	0.034253	0.0232064	Tyrobp/Gdf15/Ccl8	3
GO:1903318	negative regulation of protein maturation	3/294	30/23328	0.00625441	0.034253	0.0232064	Serpine2/Ctsz/Mdm2	3
GO:0009895	negative regulation of catabolic process	10/294	311/23328	0.00635672	0.0347609	0.0235505	Serpine2/Mcl1/Anxa2/Tnfaip3/Stat3/Sdcbp/Nrg1/Zfp36/Cst3/Ier3	10
GO:0009308	amine metabolic process	5/294	93/23328	0.00648104	0.0352814	0.0239031	Nr4a2/Comt/Slc7a7/Sat1/Chka	5
GO:0045445	myoblast differentiation	5/294	93/23328	0.00648104	0.0352814	0.0239031	Ccl8/Lgals1/Btg1/Mbnl1/Zfp36l1	5
GO:0071774	response to fibroblast growth factor	5/294	93/23328	0.00648104	0.0352814	0.0239031	Iqgap1/Nr4a1/Zfp36l2/Zfp36l1/Zfp36	5
GO:0048545	response to steroid hormone	8/294	218/23328	0.00662474	0.0356842	0.024176	Spp1/Cpn1/Zfp36l2/Akap13/Zfp36l1/Zfp36/Alpl/Sgk1	8
GO:0002634	regulation of germinal center formation	2/294	10/23328	0.00666314	0.0356842	0.024176	Tnfaip3/H2-DMa	2
GO:0032908	regulation of transforming growth factor beta1 production	2/294	10/23328	0.00666314	0.0356842	0.024176	Tyrobp/Cd2ap	2
GO:0045955	negative regulation of calcium ion-dependent exocytosis	2/294	10/23328	0.00666314	0.0356842	0.024176	Gnai2/Rap1b	2
GO:0046598	positive regulation of viral entry into host cell	2/294	10/23328	0.00666314	0.0356842	0.024176	Cd74/Lgals1	2
GO:0060710	chorio-allantoic fusion	2/294	10/23328	0.00666314	0.0356842	0.024176	Zfp36l1/Ccn1	2
GO:0060907	positive regulation of macrophage cytokine production	2/294	10/23328	0.00666314	0.0356842	0.024176	Cd74/Rtn4	2
GO:0071635	negative regulation of transforming growth factor beta production	2/294	10/23328	0.00666314	0.0356842	0.024176	Tyrobp/Cd2ap	2
GO:0075294	positive regulation by symbiont of entry into host	2/294	10/23328	0.00666314	0.0356842	0.024176	Cd74/Lgals1	2
GO:1900122	positive regulation of receptor binding	2/294	10/23328	0.00666314	0.0356842	0.024176	B2m/Anxa2	2
GO:1902033	regulation of hematopoietic stem cell proliferation	2/294	10/23328	0.00666314	0.0356842	0.024176	Pim1/Cxcl1	2
GO:1903311	regulation of mRNA metabolic process	9/294	266/23328	0.00685964	0.0363673	0.0246388	Btg2/Celf2/Vim/Rbm3/Zfp36l2/Mbnl1/Zfp36l1/Zfp36/Cpeb3	9
GO:0002828	regulation of type 2 immune response	3/294	31/23328	0.00686081	0.0363673	0.0246388	Irf1/Cd74/Cd81	3
GO:0032365	intracellular lipid transport	3/294	31/23328	0.00686081	0.0363673	0.0246388	Anxa2/Fabp3/Npc2	3
GO:0032373	positive regulation of sterol transport	3/294	31/23328	0.00686081	0.0363673	0.0246388	Apoe/Anxa2/Nfkbia	3
GO:0032376	positive regulation of cholesterol transport	3/294	31/23328	0.00686081	0.0363673	0.0246388	Apoe/Anxa2/Nfkbia	3
GO:0072574	hepatocyte proliferation	3/294	31/23328	0.00686081	0.0363673	0.0246388	Tnfaip3/Cebpb/Rtn4	3
GO:0072575	epithelial cell proliferation involved in liver morphogenesis	3/294	31/23328	0.00686081	0.0363673	0.0246388	Tnfaip3/Cebpb/Rtn4	3
GO:0044070	regulation of anion transport	6/294	133/23328	0.00688146	0.0364171	0.0246726	Rgs2/Apoe/Car2/Cebpb/Fabp3/Itgb1	6
GO:0048260	positive regulation of receptor-mediated endocytosis	4/294	60/23328	0.00693038	0.0364171	0.0246726	B2m/Anxa2/C3/Clu	4
GO:0070098	chemokine-mediated signaling pathway	4/294	60/23328	0.00693038	0.0364171	0.0246726	Cxcl2/Ccl8/Ccl5/Cxcl1	4
GO:1901616	organic hydroxy compound catabolic process	4/294	60/23328	0.00693038	0.0364171	0.0246726	Apoe/Comt/Cyp24a1/Tkfc	4
GO:1905517	macrophage migration	4/294	60/23328	0.00693038	0.0364171	0.0246726	Ccl5/Lgals3/Rtn4/Cd81	4
GO:2000134	negative regulation of G1/S transition of mitotic cell cycle	4/294	60/23328	0.00693038	0.0364171	0.0246726	Sox4/Cdkn1a/Mdm2/Rps27l	4
GO:1903038	negative regulation of leukocyte cell-cell adhesion	6/294	134/23328	0.00712989	0.0374113	0.0253461	Irf1/Lgals3/H2-Ab1/H2-Aa/Cd74/Cebpb	6
GO:0010948	negative regulation of cell cycle process	8/294	221/23328	0.00717048	0.03757	0.0254537	Ccng1/Sox4/Cdkn1a/Zfp36l2/Zfp36l1/Mdm2/Ier3/Rps27l	8
GO:0045824	negative regulation of innate immune response	4/294	61/23328	0.00734465	0.0384271	0.0260343	Tnfaip3/Parp14/H2-T23/Rps19	4
GO:0002690	positive regulation of leukocyte chemotaxis	5/294	96/23328	0.00739476	0.0385228	0.0260992	Ccl5/Lgmn/Rac2/Cd74/Gas6	5
GO:0060998	regulation of dendritic spine development	5/294	96/23328	0.00739476	0.0385228	0.0260992	Apoe/Nrg1/Actr3/Plk2/Cpeb3	5
GO:0070555	response to interleukin-1	5/294	96/23328	0.00739476	0.0385228	0.0260992	Irf1/Ccl8/Ccl5/Egr1/Cebpb	5
GO:0002438	acute inflammatory response to antigenic stimulus	3/294	32/23328	0.00750093	0.0389084	0.0263604	Fcer1g/C3/H2-T23	3
GO:0032673	regulation of interleukin-4 production	3/294	32/23328	0.00750093	0.0389084	0.0263604	Fcer1g/H2-T23/Cebpb	3
GO:0043901	negative regulation of multi-organism process	3/294	32/23328	0.00750093	0.0389084	0.0263604	Arhgdib/Bst2/Ptgds	3
GO:0050864	regulation of B cell activation	9/294	270/23328	0.00753081	0.0390077	0.0264277	Ptprc/Trbc2/Tyrobp/Tnfaip3/Cdkn1a/Cd74/Zfp36l2/Zfp36l1/Cd81	9
GO:0051048	negative regulation of secretion	8/294	223/23328	0.00755272	0.0390654	0.0264668	Apoe/Ucp2/Srgn/Cd74/Gnai2/Comt/Anxa5/Rap1b	8
GO:0045069	regulation of viral genome replication	5/294	97/23328	0.00771829	0.0398176	0.0269764	Ifitm3/Bst2/Ccl5/Ifitm2/Resf1	5
GO:0019080	viral gene expression	4/294	62/23328	0.00777491	0.0398176	0.0269764	Ifitm3/Ccl5/Zfp36/Pfn1	4
GO:0030865	cortical cytoskeleton organization	4/294	62/23328	0.00777491	0.0398176	0.0269764	Rac2/Epb41l3/Rhob/Ezr	4
GO:0031640	killing of cells of other organism	4/294	62/23328	0.00777491	0.0398176	0.0269764	Cxcl2/Lgals3/Cxcl1/Rps19	4
GO:0050854	regulation of antigen receptor-mediated signaling pathway	4/294	62/23328	0.00777491	0.0398176	0.0269764	Ptprc/Lgals3/Cd81/Ezr	4
GO:0072665	protein localization to vacuole	4/294	62/23328	0.00777491	0.0398176	0.0269764	Vps37b/Tnfaip3/Rtn4/Cd81	4
GO:1903078	positive regulation of protein localization to plasma membrane	4/294	62/23328	0.00777491	0.0398176	0.0269764	Lgals3/Itgb1/Actr3/Ezr	4
GO:0050678	regulation of epithelial cell proliferation	11/294	372/23328	0.00791109	0.040458	0.0274102	B2m/Apoe/Tnfaip3/Ccl5/Stat3/Nr4a1/Sparc/Stat1/Zfp36l1/Rtn4/Zfp36	11
GO:0051495	positive regulation of cytoskeleton organization	8/294	225/23328	0.00795011	0.0406004	0.0275067	Arpc1b/Coro1a/S100a10/Map3k1/Actr3/Arpc5/Pfn1/Arpc2	8
GO:0000075	cell cycle checkpoint	7/294	180/23328	0.0080023	0.0407299	0.0275945	Ccng1/Sox4/Cdkn1a/Mdm2/Ier3/Plk2/Rps27l	7
GO:0032652	regulation of interleukin-1 production	5/294	98/23328	0.00805154	0.0407299	0.0275945	Tyrobp/Tnfaip3/Stat3/Egr1/Gas6	5
GO:0001765	membrane raft assembly	2/294	11/23328	0.00807643	0.0407299	0.0275945	Anxa2/S100a10	2
GO:0002579	positive regulation of antigen processing and presentation	2/294	11/23328	0.00807643	0.0407299	0.0275945	H2-Ab1/Cd74	2
GO:0032905	transforming growth factor beta1 production	2/294	11/23328	0.00807643	0.0407299	0.0275945	Tyrobp/Cd2ap	2
GO:0045647	negative regulation of erythrocyte differentiation	2/294	11/23328	0.00807643	0.0407299	0.0275945	Zfp36l1/Zfp36	2
GO:1902946	protein localization to early endosome	2/294	11/23328	0.00807643	0.0407299	0.0275945	Msn/Ezr	2
GO:1990440	positive regulation of transcription from RNA polymerase II promoter in response to endoplasmic reticulum stress	2/294	11/23328	0.00807643	0.0407299	0.0275945	Atf3/Cebpb	2
GO:2000644	regulation of receptor catabolic process	2/294	11/23328	0.00807643	0.0407299	0.0275945	Apoe/Anxa2	2
GO:0043406	positive regulation of MAP kinase activity	8/294	226/23328	0.0081546	0.0408872	0.0277011	Ptprc/Iqgap1/Gdf15/Gadd45b/Cd74/Map3k1/Akap13/Cd81	8
GO:0001779	natural killer cell differentiation	3/294	33/23328	0.0081752	0.0408872	0.0277011	Ptprc/Irf1/Gas6	3
GO:0042119	neutrophil activation	3/294	33/23328	0.0081752	0.0408872	0.0277011	Fcer1g/Tyrobp/Ccl5	3
GO:0044818	mitotic G2/M transition checkpoint	3/294	33/23328	0.0081752	0.0408872	0.0277011	Ccng1/Cdkn1a/Ier3	3
GO:0072576	liver morphogenesis	3/294	33/23328	0.0081752	0.0408872	0.0277011	Tnfaip3/Cebpb/Rtn4	3
GO:1902745	positive regulation of lamellipodium organization	3/294	33/23328	0.0081752	0.0408872	0.0277011	Rac2/Actr3/Arpc2	3
GO:0032760	positive regulation of tumor necrosis factor production	4/294	63/23328	0.00822142	0.0409717	0.0277583	Ptprc/Fcer1g/Clu/H2-T23	4
GO:0060999	positive regulation of dendritic spine development	4/294	63/23328	0.00822142	0.0409717	0.0277583	Apoe/Nrg1/Actr3/Cpeb3	4
GO:0001659	temperature homeostasis	7/294	181/23328	0.00823722	0.0409717	0.0277583	Plac8/Ucp2/Ccl5/Stat3/Egr1/Aldh1a1/Cebpb	7
GO:0007266	Rho protein signal transduction	7/294	181/23328	0.00823722	0.0409717	0.0277583	Arhgdib/Apoe/Adgrg1/Akap13/Net1/Arhgdia/Itgb1	7
GO:0010959	regulation of metal ion transport	12/294	427/23328	0.0083307	0.04138	0.0280349	Serpine2/B2m/Fxyd5/Coro1a/Ccl5/Lgals3/Ahnak/Gnai2/Cxcl1/Itgb1/Sgk1/Spink1	12
GO:0045185	maintenance of protein location	5/294	99/23328	0.00839465	0.0416407	0.0282115	Tmsb10/Srgn/Tmsb4x/Nfkbia/Pfn1	5
GO:0010565	regulation of cellular ketone metabolic process	6/294	139/23328	0.00847023	0.0418784	0.0283726	Egr1/Cd74/Fabp3/Comt/Slc7a7/Eif6	6
GO:0055007	cardiac muscle cell differentiation	6/294	139/23328	0.00847023	0.0418784	0.0283726	Rgs2/Nrg1/Akap13/Itgb1/Slc25a4/Lmna	6
GO:0043524	negative regulation of neuron apoptotic process	7/294	182/23328	0.00847718	0.0418784	0.0283726	Btg2/Nr4a2/Apoe/Coro1a/Mt1/Lgmn/Cebpb	7
GO:0031348	negative regulation of defense response	8/294	228/23328	0.0085754	0.0423061	0.0286623	Apoe/Tnfaip3/Parp14/H2-T23/Zfp36/Ier3/Rps19/Tkfc	8
GO:0008347	glial cell migration	4/294	64/23328	0.0086844	0.0426699	0.0289088	Vim/Adgrg1/Rtn4/Syne2	4
GO:1902807	negative regulation of cell cycle G1/S phase transition	4/294	64/23328	0.0086844	0.0426699	0.0289088	Sox4/Cdkn1a/Mdm2/Rps27l	4
GO:1903557	positive regulation of tumor necrosis factor superfamily cytokine production	4/294	64/23328	0.0086844	0.0426699	0.0289088	Ptprc/Fcer1g/Clu/H2-T23	4
GO:0042102	positive regulation of T cell proliferation	5/294	100/23328	0.00874776	0.0428652	0.0290411	Ptprc/Coro1a/Ccl5/H2-T23/Cd81	5
GO:0042116	macrophage activation	5/294	100/23328	0.00874776	0.0428652	0.0290411	C1qa/Tyrobp/Ctsc/Clu/Ifngr1	5
GO:0061842	microtubule organizing center localization	3/294	34/23328	0.008884	0.0434741	0.0294537	Arpc5/Ezr/Syne2	3
GO:0046890	regulation of lipid biosynthetic process	7/294	184/23328	0.00897247	0.043848	0.029707	Apoe/C3/Egr1/Cd74/Fabp3/Eif6/Ccn1	7
GO:0030336	negative regulation of cell migration	9/294	278/23328	0.00902256	0.0440335	0.0298326	Arhgdib/Apoe/Stat3/Cd74/Adgrg1/Trp53inp1/Nrg1/Arhgdia/Rhob	9
GO:0032092	positive regulation of protein binding	5/294	101/23328	0.009111	0.0444054	0.0300846	B2m/Apoe/Anxa2/Actr3/Plk2	5
GO:0015807	L-amino acid transport	4/294	65/23328	0.0091641	0.0446044	0.0302194	Rgs2/Slc38a2/Slc3a2/Itgb1	4
GO:0043393	regulation of protein binding	8/294	231/23328	0.00923682	0.0448981	0.0304184	B2m/Apoe/Anxa2/Cdkn1a/Actb/Ctsz/Actr3/Plk2	8
GO:0016052	carbohydrate catabolic process	6/294	142/23328	0.00935623	0.0453571	0.0307294	Pkm/Stat3/Prkag3/Ier3/Eif6/Tkfc	6
GO:2001056	positive regulation of cysteine-type endopeptidase activity	6/294	142/23328	0.00935623	0.0453571	0.0307294	Lgmn/Pmaip1/Stat1/Ctsd/Rps27l/Ccn1	6
GO:0033157	regulation of intracellular protein transport	8/294	232/23328	0.00946553	0.0458167	0.0310408	Lcp1/Ifi27/Gas6/Pmaip1/Mdm2/Actr3/Arpc2/Cd81	8
GO:0010755	regulation of plasminogen activation	2/294	12/23328	0.00961159	0.0458167	0.0310408	Serpine2/Ctsz	2
GO:0032825	positive regulation of natural killer cell differentiation	2/294	12/23328	0.00961159	0.0458167	0.0310408	Irf1/Gas6	2
GO:0045586	regulation of gamma-delta T cell differentiation	2/294	12/23328	0.00961159	0.0458167	0.0310408	Ptprc/Sox4	2
GO:0046643	regulation of gamma-delta T cell activation	2/294	12/23328	0.00961159	0.0458167	0.0310408	Ptprc/Sox4	2
GO:0071236	cellular response to antibiotic	2/294	12/23328	0.00961159	0.0458167	0.0310408	Crip1/Mdm2	2
GO:0090343	positive regulation of cell aging	2/294	12/23328	0.00961159	0.0458167	0.0310408	B2m/Lmna	2
GO:1900272	negative regulation of long-term synaptic potentiation	2/294	12/23328	0.00961159	0.0458167	0.0310408	Apoe/Tyrobp	2
GO:2000343	positive regulation of chemokine (C-X-C motif) ligand 2 production	2/294	12/23328	0.00961159	0.0458167	0.0310408	Ccl5/Cd74	2
GO:0035025	positive regulation of Rho protein signal transduction	3/294	35/23328	0.00962769	0.0458167	0.0310408	Adgrg1/Akap13/Net1	3
GO:0043516	regulation of DNA damage response, signal transduction by p53 class mediator	3/294	35/23328	0.00962769	0.0458167	0.0310408	Cd74/Pmaip1/Mdm2	3
GO:0046677	response to antibiotic	3/294	35/23328	0.00962769	0.0458167	0.0310408	Crip1/Mdm2/Alpl	3
GO:0071320	cellular response to cAMP	3/294	35/23328	0.00962769	0.0458167	0.0310408	Zfp36l1/Rap1b/Ezr	3
GO:1902003	regulation of amyloid-beta formation	3/294	35/23328	0.00962769	0.0458167	0.0310408	Apoe/Clu/Ifngr1	3
GO:0042982	amyloid precursor protein metabolic process	4/294	66/23328	0.00966074	0.0458176	0.0310414	Apoe/Clu/Ifngr1/Itm2b	4
GO:0090559	regulation of membrane permeability	4/294	66/23328	0.00966074	0.0458176	0.0310414	Stat3/Pmaip1/Ier3/Slc25a4	4
GO:0030010	establishment of cell polarity	6/294	143/23328	0.00966573	0.0458176	0.0310414	Myh9/Msn/Itgb1/Exoc4/Rap1b/Lmna	6
GO:0022411	cellular component disassembly	11/294	383/23328	0.00971067	0.0459706	0.031145	Ctss/C1qb/C1qc/C1qa/Lcp1/C3/Irgm1/Nrg1/Capzb/Arpc2/Sgk1	11
GO:0006956	complement activation	7/294	187/23328	0.00975477	0.0461192	0.0312457	Cfi/C1qb/C1qc/C1qa/Trbc2/C4b/C3	7
GO:0062197	cellular response to chemical stress	10/294	332/23328	0.00982265	0.0463797	0.0314222	Nr4a2/Mcl1/Tnfaip3/Fos/Serpinb6a/Trp53inp1/Zfp36l1/Net1/Rhob/Mgst1	10
GO:0050772	positive regulation of axonogenesis	5/294	103/23328	0.00986844	0.0464751	0.0314868	Apoe/Tnfrsf12a/Nrg1/Rtn4/Rpl4	5
GO:0072676	lymphocyte migration	5/294	103/23328	0.00986844	0.0464751	0.0314868	Ccl8/Ccl5/Msn/Cxcl16/Gas6	5
GO:0090316	positive regulation of intracellular protein transport	6/294	144/23328	0.00998246	0.0469512	0.0318094	Gas6/Pmaip1/Mdm2/Actr3/Arpc2/Cd81	6
GO:0046942	carboxylic acid transport	10/294	333/23328	0.0100178	0.0470562	0.0318806	Rgs2/Apoe/Emb/Slc38a2/Fabp3/Slc3a2/Itgb1/Slc7a7/Plin2/Slc6a8	10
GO:0050673	epithelial cell proliferation	12/294	438/23328	0.0100601	0.0471939	0.0319738	B2m/Apoe/Tnfaip3/Ccl5/Stat3/Nr4a1/Sparc/Cebpb/Stat1/Zfp36l1/Rtn4/Zfp36	12
GO:0030239	myofibril assembly	4/294	67/23328	0.0101745	0.0474856	0.0321715	Akap13/Actg1/Itgb1/Krt8	4
GO:0033209	tumor necrosis factor-mediated signaling pathway	4/294	67/23328	0.0101745	0.0474856	0.0321715	Gas6/Stat1/Nfkbia/Krt8	4
GO:0046847	filopodium assembly	4/294	67/23328	0.0101745	0.0474856	0.0321715	Capzb/Actr3/Arpc2/Ezr	4
GO:0070613	regulation of protein processing	4/294	67/23328	0.0101745	0.0474856	0.0321715	Serpine2/Myh9/Ctsz/Mdm2	4
GO:0043488	regulation of mRNA stability	5/294	104/23328	0.0102629	0.0478365	0.0324092	Vim/Zfp36l2/Zfp36l1/Zfp36/Cpeb3	5
GO:0006775	fat-soluble vitamin metabolic process	3/294	36/23328	0.0104066	0.0481355	0.0326118	Gc/Cyp24a1/Cbr1	3
GO:0031572	G2 DNA damage checkpoint	3/294	36/23328	0.0104066	0.0481355	0.0326118	Ccng1/Cdkn1a/Ier3	3
GO:0071158	positive regulation of cell cycle arrest	3/294	36/23328	0.0104066	0.0481355	0.0326118	Sox4/Cdkn1a/Mdm2	3
GO:1902624	positive regulation of neutrophil migration	3/294	36/23328	0.0104066	0.0481355	0.0326118	Rac2/Cd74/Rtn4	3
GO:1904707	positive regulation of vascular associated smooth muscle cell proliferation	3/294	36/23328	0.0104066	0.0481355	0.0326118	Gnai2/Mdm2/Adamts1	3
GO:2000516	positive regulation of CD4-positive, alpha-beta T cell activation	3/294	36/23328	0.0104066	0.0481355	0.0326118	Irf1/Nfkbiz/Cd81	3
GO:0045921	positive regulation of exocytosis	5/294	105/23328	0.010668	0.0492057	0.0333368	Fcer1g/Fgg/Fga/Fgb/Sdcbp	5
GO:0002712	regulation of B cell mediated immunity	4/294	68/23328	0.0107057	0.0492057	0.0333368	Ptprc/Fcer1g/C3/H2-T23	4
GO:0002889	regulation of immunoglobulin mediated immune response	4/294	68/23328	0.0107057	0.0492057	0.0333368	Ptprc/Fcer1g/C3/H2-T23	4
GO:0022029	telencephalon cell migration	4/294	68/23328	0.0107057	0.0492057	0.0333368	Adgrg1/Nrg1/Rtn4/Syne2	4
GO:0032507	maintenance of protein location in cell	4/294	68/23328	0.0107057	0.0492057	0.0333368	Tmsb10/Srgn/Tmsb4x/Pfn1	4
GO:0015849	organic acid transport	10/294	337/23328	0.0108279	0.0497043	0.0336746	Rgs2/Apoe/Emb/Slc38a2/Fabp3/Slc3a2/Itgb1/Slc7a7/Plin2/Slc6a8	10
GO:0070482	response to oxygen levels	9/294	287/23328	0.0109574	0.0502351	0.0340343	Nr4a2/Ucp2/Cryab/Sox4/Egr1/Fosl2/Zfp36l1/Rtn4/Alas1	9
GO:0035710	CD4-positive, alpha-beta T cell activation	5/294	106/23328	0.011084	0.0503749	0.0341289	Irf1/Stat3/Nfkbiz/Cebpb/Cd81	5
GO:0002920	regulation of humoral immune response	3/294	37/23328	0.011221	0.0503749	0.0341289	Ptprc/H2-DMa/C3	3
GO:0030574	collagen catabolic process	3/294	37/23328	0.011221	0.0503749	0.0341289	Ctss/Ctsb/Itgb1	3
GO:0045600	positive regulation of fat cell differentiation	4/294	69/23328	0.0112545	0.0503749	0.0341289	Pim1/Cebpb/Zfp36l1/Zfp36	4
GO:1904377	positive regulation of protein localization to cell periphery	4/294	69/23328	0.0112545	0.0503749	0.0341289	Lgals3/Itgb1/Actr3/Ezr	4
GO:0001778	plasma membrane repair	2/294	13/23328	0.0112653	0.0503749	0.0341289	Myh9/Myof	2
GO:0002551	mast cell chemotaxis	2/294	13/23328	0.0112653	0.0503749	0.0341289	Ccl5/Rac2	2
GO:0006521	regulation of cellular amino acid metabolic process	2/294	13/23328	0.0112653	0.0503749	0.0341289	Comt/Slc7a7	2
GO:0032060	bleb assembly	2/294	13/23328	0.0112653	0.0503749	0.0341289	Emp3/Actr3	2
GO:0032486	Rap protein signal transduction	2/294	13/23328	0.0112653	0.0503749	0.0341289	Rap1b/Plk2	2
GO:0032799	low-density lipoprotein receptor particle metabolic process	2/294	13/23328	0.0112653	0.0503749	0.0341289	Apoe/Anxa2	2
GO:0034350	regulation of glial cell apoptotic process	2/294	13/23328	0.0112653	0.0503749	0.0341289	Akap12/Gas6	2
GO:0038094	Fc-gamma receptor signaling pathway	2/294	13/23328	0.0112653	0.0503749	0.0341289	Ptprc/Fcer1g	2
GO:0048711	positive regulation of astrocyte differentiation	2/294	13/23328	0.0112653	0.0503749	0.0341289	Serpine2/Actr3	2
GO:0051639	actin filament network formation	2/294	13/23328	0.0112653	0.0503749	0.0341289	Lcp1/Arpc5	2
GO:0070431	nucleotide-binding oligomerization domain containing 2 signaling pathway	2/294	13/23328	0.0112653	0.0503749	0.0341289	Tnfaip3/Nfkbia	2
GO:0071295	cellular response to vitamin	2/294	13/23328	0.0112653	0.0503749	0.0341289	Pim1/Gas6	2
GO:0097011	cellular response to granulocyte macrophage colony-stimulating factor stimulus	2/294	13/23328	0.0112653	0.0503749	0.0341289	Zfp36l2/Zfp36	2
GO:1903651	positive regulation of cytoplasmic transport	2/294	13/23328	0.0112653	0.0503749	0.0341289	Msn/Ezr	2
GO:1905668	positive regulation of protein localization to endosome	2/294	13/23328	0.0112653	0.0503749	0.0341289	Msn/Ezr	2
GO:0019932	second-messenger-mediated signaling	12/294	445/23328	0.0112978	0.0504579	0.0341852	Ptprc/Rgs2/Apoe/Mt1/Gnai2/Adgrg1/Nrg1/Rcan1/Akap13/Exoc4/Calm1/Spink1	12
GO:0045669	positive regulation of osteoblast differentiation	4/294	70/23328	0.0118211	0.0525365	0.0355934	Clic1/Cebpb/Lmna/Ccn1	4
GO:1990868	response to chemokine	4/294	70/23328	0.0118211	0.0525365	0.0355934	Cxcl2/Ccl8/Ccl5/Cxcl1	4
GO:1990869	cellular response to chemokine	4/294	70/23328	0.0118211	0.0525365	0.0355934	Cxcl2/Ccl8/Ccl5/Cxcl1	4
GO:2000107	negative regulation of leukocyte apoptotic process	4/294	70/23328	0.0118211	0.0525365	0.0355934	Fcer1g/Ccl5/Cd74/Gas6	4
GO:0071902	positive regulation of protein serine/threonine kinase activity	9/294	291/23328	0.0119108	0.052806	0.035776	Ptprc/Iqgap1/Gdf15/Gadd45b/Cd74/Pim1/Map3k1/Akap13/Cd81	9
GO:2000146	negative regulation of cell motility	9/294	291/23328	0.0119108	0.052806	0.035776	Arhgdib/Apoe/Stat3/Cd74/Adgrg1/Trp53inp1/Nrg1/Arhgdia/Rhob	9
GO:0000956	nuclear-transcribed mRNA catabolic process	5/294	108/23328	0.0119488	0.0529098	0.0358464	Btg2/Zfp36l2/Zfp36l1/Zfp36/Cpeb3	5
GO:0032147	activation of protein kinase activity	8/294	242/23328	0.0119908	0.0530312	0.0359286	Ptprc/Gdf15/Gadd45b/Cd74/Gas6/Map3k1/Nrg1/Cd81	8
GO:0010634	positive regulation of epithelial cell migration	6/294	150/23328	0.0120395	0.0530637	0.0359507	Lgmn/Sparc/Rtn4/Pfn1/Rhob/Plk2	6
GO:0014002	astrocyte development	3/294	38/23328	0.0120712	0.0530637	0.0359507	Vim/C1qa/Ifngr1	3
GO:0021799	cerebral cortex radially oriented cell migration	3/294	38/23328	0.0120712	0.0530637	0.0359507	Adgrg1/Rtn4/Syne2	3
GO:0033238	regulation of cellular amine metabolic process	3/294	38/23328	0.0120712	0.0530637	0.0359507	Nr4a2/Comt/Slc7a7	3
GO:0090322	regulation of superoxide metabolic process	3/294	38/23328	0.0120712	0.0530637	0.0359507	Tyrobp/Gnai2/Cxcl1	3
GO:0001959	regulation of cytokine-mediated signaling pathway	5/294	109/23328	0.0123979	0.0542055	0.0367242	Ptprc/Parp14/Cd74/Gas6/Irgm1	5
GO:0051897	positive regulation of protein kinase B signaling	5/294	109/23328	0.0123979	0.0542055	0.0367242	Gdf15/Gas6/Nrg1/Rtn4/Itgb1	5
GO:0007519	skeletal muscle tissue development	7/294	196/23328	0.0124004	0.0542055	0.0367242	Btg2/Egr1/Nr4a1/Fos/Atf3/Mbnl1/Rcan1	7
GO:0002437	inflammatory response to antigenic stimulus	4/294	71/23328	0.0124056	0.0542055	0.0367242	Fcer1g/C3/H2-T23/Cd81	4
GO:0021885	forebrain cell migration	4/294	71/23328	0.0124056	0.0542055	0.0367242	Adgrg1/Nrg1/Rtn4/Syne2	4
GO:0044706	multi-multicellular organism process	7/294	197/23328	0.0127233	0.0554603	0.0375743	Serpine2/Arhgdib/Junb/H2-Q7/Ctsb/Comt/Vmp1	7
GO:0050773	regulation of dendrite development	7/294	197/23328	0.0127233	0.0554603	0.0375743	Apoe/Iqgap1/Nrg1/Actr3/Plk2/Sgk1/Cpeb3	7
GO:0032612	interleukin-1 production	5/294	110/23328	0.0128583	0.0556146	0.0376789	Tyrobp/Tnfaip3/Stat3/Egr1/Gas6	5
GO:2000106	regulation of leukocyte apoptotic process	5/294	110/23328	0.0128583	0.0556146	0.0376789	Fcer1g/Ccl5/Lgals3/Cd74/Gas6	5
GO:0003230	cardiac atrium development	3/294	39/23328	0.0129575	0.0556146	0.0376789	Sox4/Mdm2/Ccn1	3
GO:0036230	granulocyte activation	3/294	39/23328	0.0129575	0.0556146	0.0376789	Fcer1g/Tyrobp/Ccl5	3
GO:0042554	superoxide anion generation	3/294	39/23328	0.0129575	0.0556146	0.0376789	Tyrobp/Gnai2/Cxcl1	3
GO:1900026	positive regulation of substrate adhesion-dependent cell spreading	3/294	39/23328	0.0129575	0.0556146	0.0376789	S100a10/Net1/Arpc2	3
GO:1902108	regulation of mitochondrial membrane permeability involved in apoptotic process	3/294	39/23328	0.0129575	0.0556146	0.0376789	Pmaip1/Ier3/Slc25a4	3
GO:0008298	intracellular mRNA localization	2/294	14/23328	0.0130344	0.0556146	0.0376789	Zfp36l1/Zfp36	2
GO:0032328	alanine transport	2/294	14/23328	0.0130344	0.0556146	0.0376789	Slc38a2/Slc3a2	2
GO:0042532	negative regulation of tyrosine phosphorylation of STAT protein	2/294	14/23328	0.0130344	0.0556146	0.0376789	Irf1/Parp14	2
GO:0045060	negative thymic T cell selection	2/294	14/23328	0.0130344	0.0556146	0.0376789	Ptprc/Cd74	2
GO:0060263	regulation of respiratory burst	2/294	14/23328	0.0130344	0.0556146	0.0376789	Rac2/Rps19	2
GO:0070423	nucleotide-binding oligomerization domain containing signaling pathway	2/294	14/23328	0.0130344	0.0556146	0.0376789	Tnfaip3/Nfkbia	2
GO:0090331	negative regulation of platelet aggregation	2/294	14/23328	0.0130344	0.0556146	0.0376789	Serpine2/Fgg	2
GO:0097012	response to granulocyte macrophage colony-stimulating factor	2/294	14/23328	0.0130344	0.0556146	0.0376789	Zfp36l2/Zfp36	2
GO:0097531	mast cell migration	2/294	14/23328	0.0130344	0.0556146	0.0376789	Ccl5/Rac2	2
GO:1905666	regulation of protein localization to endosome	2/294	14/23328	0.0130344	0.0556146	0.0376789	Msn/Ezr	2
GO:2000347	positive regulation of hepatocyte proliferation	2/294	14/23328	0.0130344	0.0556146	0.0376789	Tnfaip3/Rtn4	2
GO:0030183	B cell differentiation	6/294	153/23328	0.0131726	0.056138	0.0380335	Ptprc/Tnfaip3/H2-Ab1/Lgals1/Zfp36l2/Zfp36l1	6
GO:0030308	negative regulation of cell growth	7/294	199/23328	0.0133873	0.0569195	0.0385629	Serpine2/Rgs2/Cryab/Cdkn1a/Zmat3/Rtn4/Actr3	7
GO:0050714	positive regulation of protein secretion	7/294	199/23328	0.0133873	0.0569195	0.0385629	Fgg/Fga/Sox4/Fgb/H2-T23/Cd2ap/Ezr	7
GO:0051155	positive regulation of striated muscle cell differentiation	4/294	73/23328	0.0136294	0.0578137	0.0391687	Gdf15/Ccl8/Nrg1/Slc25a4	4
GO:1903793	positive regulation of anion transport	4/294	73/23328	0.0136294	0.0578137	0.0391687	Apoe/Cebpb/Fabp3/Itgb1	4
GO:0051099	positive regulation of binding	7/294	200/23328	0.0137284	0.0581656	0.0394072	B2m/Apoe/Anxa2/S100a10/Actr3/Plk2/Calm1	7
GO:0007009	plasma membrane organization	5/294	112/23328	0.0138136	0.0582636	0.0394735	Ptprc/Myh9/Myof/Clu/Epb41l3	5
GO:0009409	response to cold	3/294	40/23328	0.0138799	0.0582636	0.0394735	Plac8/Ucp2/Rbm3	3
GO:0015804	neutral amino acid transport	3/294	40/23328	0.0138799	0.0582636	0.0394735	Rgs2/Slc38a2/Slc3a2	3
GO:0032633	interleukin-4 production	3/294	40/23328	0.0138799	0.0582636	0.0394735	Fcer1g/H2-T23/Cebpb	3
GO:0034105	positive regulation of tissue remodeling	3/294	40/23328	0.0138799	0.0582636	0.0394735	Spp1/Klf6/Car2	3
GO:0042092	type 2 immune response	3/294	40/23328	0.0138799	0.0582636	0.0394735	Irf1/Cd74/Cd81	3
GO:0060337	type I interferon signaling pathway	3/294	40/23328	0.0138799	0.0582636	0.0394735	Ifitm3/Ifitm2/Stat1	3
GO:0071357	cellular response to type I interferon	3/294	40/23328	0.0138799	0.0582636	0.0394735	Ifitm3/Ifitm2/Stat1	3
GO:0002292	T cell differentiation involved in immune response	4/294	74/23328	0.0142691	0.0598279	0.0405334	Fcer1g/Irf1/Stat3/Nfkbiz	4
GO:0003014	renal system process	5/294	113/23328	0.0143086	0.0599246	0.0405989	Lgmn/Gnai2/Gas6/Slc5a2/Comt	5
GO:0071248	cellular response to metal ion	6/294	156/23328	0.0143783	0.060147	0.0407495	B2m/Iqgap1/Junb/Mt1/Lgmn/Fos	6
GO:1903707	negative regulation of hemopoiesis	6/294	157/23328	0.0147967	0.0604455	0.0409518	C1qc/Irf1/Cd74/Nfkbia/Zfp36l1/Zfp36	6
GO:0001892	embryonic placenta development	5/294	114/23328	0.0148155	0.0604455	0.0409518	Junb/Cebpb/Zfp36l1/Krt8/Ccn1	5
GO:0010927	cellular component assembly involved in morphogenesis	5/294	114/23328	0.0148155	0.0604455	0.0409518	Epb41l3/Akap13/Actg1/Itgb1/Krt8	5
GO:0042100	B cell proliferation	5/294	114/23328	0.0148155	0.0604455	0.0409518	Ptprc/Tyrobp/Cdkn1a/Cd74/Cd81	5
GO:1903076	regulation of protein localization to plasma membrane	5/294	114/23328	0.0148155	0.0604455	0.0409518	Lgals3/Actb/Itgb1/Actr3/Ezr	5
GO:2000379	positive regulation of reactive oxygen species metabolic process	5/294	114/23328	0.0148155	0.0604455	0.0409518	Tyrobp/Cdkn1a/Gnai2/Cxcl1/Clu	5
GO:0010737	protein kinase A signaling	3/294	41/23328	0.0148388	0.0604455	0.0409518	Lcp1/Akap12/Ezr	3
GO:0034205	amyloid-beta formation	3/294	41/23328	0.0148388	0.0604455	0.0409518	Apoe/Clu/Ifngr1	3
GO:0098801	regulation of renal system process	3/294	41/23328	0.0148388	0.0604455	0.0409518	Gnai2/Gas6/Comt	3
GO:1902991	regulation of amyloid precursor protein catabolic process	3/294	41/23328	0.0148388	0.0604455	0.0409518	Apoe/Clu/Ifngr1	3
GO:0030198	extracellular matrix organization	9/294	302/23328	0.0148523	0.0604455	0.0409518	Ctss/Anxa2/Aebp1/Lgals3/Lcp1/Col18a1/Itgb1/Adamts1/Ccn1	9
GO:0006978	DNA damage response, signal transduction by p53 class mediator resulting in transcription of p21 class mediator	2/294	15/23328	0.0149158	0.0604455	0.0409518	Cdkn1a/Rps27l	2
GO:0007614	short-term memory	2/294	15/23328	0.0149158	0.0604455	0.0409518	Rcan1/Comt	2
GO:0010935	regulation of macrophage cytokine production	2/294	15/23328	0.0149158	0.0604455	0.0409518	Cd74/Rtn4	2
GO:0010958	regulation of amino acid import across plasma membrane	2/294	15/23328	0.0149158	0.0604455	0.0409518	Rgs2/Itgb1	2
GO:0023035	CD40 signaling pathway	2/294	15/23328	0.0149158	0.0604455	0.0409518	Tnfaip3/Itgb1	2
GO:0031115	negative regulation of microtubule polymerization	2/294	15/23328	0.0149158	0.0604455	0.0409518	Capzb/Sgk1	2
GO:0035872	nucleotide-binding domain, leucine rich repeat containing receptor signaling pathway	2/294	15/23328	0.0149158	0.0604455	0.0409518	Tnfaip3/Nfkbia	2
GO:0042159	lipoprotein catabolic process	2/294	15/23328	0.0149158	0.0604455	0.0409518	Apoe/Ctsd	2
GO:0043383	negative T cell selection	2/294	15/23328	0.0149158	0.0604455	0.0409518	Ptprc/Cd74	2
GO:0060330	regulation of response to interferon-gamma	2/294	15/23328	0.0149158	0.0604455	0.0409518	Parp14/Irgm1	2
GO:0060334	regulation of interferon-gamma-mediated signaling pathway	2/294	15/23328	0.0149158	0.0604455	0.0409518	Parp14/Irgm1	2
GO:0060396	growth hormone receptor signaling pathway	2/294	15/23328	0.0149158	0.0604455	0.0409518	Gdf15/Stat3	2
GO:0071378	cellular response to growth hormone stimulus	2/294	15/23328	0.0149158	0.0604455	0.0409518	Gdf15/Stat3	2
GO:0099527	postsynapse to nucleus signaling pathway	2/294	15/23328	0.0149158	0.0604455	0.0409518	Stat3/Nrg1	2
GO:0150105	protein localization to cell-cell junction	2/294	15/23328	0.0149158	0.0604455	0.0409518	Actb/Actg1	2
GO:1903789	regulation of amino acid transmembrane transport	2/294	15/23328	0.0149158	0.0604455	0.0409518	Rgs2/Itgb1	2
GO:2000811	negative regulation of anoikis	2/294	15/23328	0.0149158	0.0604455	0.0409518	Mcl1/Itgb1	2
GO:0015711	organic anion transport	12/294	463/23328	0.0150214	0.0608055	0.0411957	Rgs2/Apoe/Emb/Slc38a2/Fabp3/Slc3a2/Itgb1/Slc7a7/Slc2a2/Plin2/Slc6a8/Slc25a4	12
GO:0043062	extracellular structure organization	9/294	303/23328	0.015144	0.0612338	0.0414859	Ctss/Anxa2/Aebp1/Lgals3/Lcp1/Col18a1/Itgb1/Adamts1/Ccn1	9
GO:0043484	regulation of RNA splicing	6/294	158/23328	0.0152235	0.0614869	0.0416573	Celf2/Slc38a2/Ahnak/Rbm3/Mbnl1/Rps13	6
GO:0001776	leukocyte homeostasis	5/294	115/23328	0.0153342	0.061865	0.0419135	Fcer1g/Coro1a/Tnfaip3/Cd74/Pmaip1	5
GO:0010256	endomembrane system organization	11/294	410/23328	0.0154636	0.0623179	0.0422203	Serpine2/Ptprc/Srgn/Myh9/Myof/Clu/Epb41l3/Rtn4/Lmna/Vmp1/Syne2	11
GO:0017157	regulation of exocytosis	8/294	254/23328	0.0156379	0.0629503	0.0426488	Fcer1g/Fgg/Fga/Rac2/Fgb/Gnai2/Sdcbp/Rap1b	8
GO:0010762	regulation of fibroblast migration	3/294	42/23328	0.0158343	0.0635122	0.0430295	Akap12/Itgb1/Actr3	3
GO:0046825	regulation of protein export from nucleus	3/294	42/23328	0.0158343	0.0635122	0.0430295	Ifi27/Gas6/Mdm2	3
GO:2000008	regulation of protein localization to cell surface	3/294	42/23328	0.0158343	0.0635122	0.0430295	Fcer1g/Tyrobp/Nrg1	3
GO:0002792	negative regulation of peptide secretion	5/294	116/23328	0.0158649	0.0635122	0.0430295	Apoe/Ucp2/Srgn/Cd74/Anxa5	5
GO:0043487	regulation of RNA stability	5/294	116/23328	0.0158649	0.0635122	0.0430295	Vim/Zfp36l2/Zfp36l1/Zfp36/Cpeb3	5
GO:0006364	rRNA processing	7/294	206/23328	0.0159072	0.0635412	0.0430492	Rps28/Rps24/Rps21/Rps19/Rps16/Eif6/Rps14	7
GO:0060538	skeletal muscle organ development	7/294	206/23328	0.0159072	0.0635412	0.0430492	Btg2/Egr1/Nr4a1/Fos/Atf3/Mbnl1/Rcan1	7
GO:0006469	negative regulation of protein kinase activity	7/294	207/23328	0.0162928	0.0648998	0.0439695	Ptprc/Rgs2/Apoe/Tnfaip3/Gadd45b/Cdkn1a/Actb	7
GO:0045453	bone resorption	4/294	77/23328	0.0163009	0.0648998	0.0439695	Ctss/Spp1/Rac2/Car2	4
GO:0071277	cellular response to calcium ion	4/294	77/23328	0.0163009	0.0648998	0.0439695	Iqgap1/Junb/Lgmn/Fos	4
GO:0002064	epithelial cell development	8/294	257/23328	0.016663	0.0653049	0.044244	Vim/Msn/Fosl2/Col18a1/Map3k1/Rtn4/Rap1b/Ezr	8
GO:0050770	regulation of axonogenesis	7/294	208/23328	0.0166851	0.0653049	0.044244	Vim/Apoe/Tnfrsf12a/Nrg1/Rtn4/Actr3/Rpl4	7
GO:0009306	protein secretion	12/294	470/23328	0.0166974	0.0653049	0.044244	Fgg/Fga/Apoe/Ucp2/Srgn/Ccl5/Sox4/Fgb/H2-T23/Anxa5/Cd2ap/Ezr	12
GO:0002440	production of molecular mediator of immune response	10/294	361/23328	0.0167764	0.0653049	0.044244	Ptprc/Fcer1g/B2m/Tnfaip3/H2-Ab1/Cd74/Gas6/H2-T23/Rtn4/Cd81	10
GO:0002753	cytoplasmic pattern recognition receptor signaling pathway	3/294	43/23328	0.0168664	0.0653049	0.044244	Tnfaip3/Nfkbia/Tkfc	3
GO:0003298	physiological muscle hypertrophy	3/294	43/23328	0.0168664	0.0653049	0.044244	Rgs2/Akap13/Slc25a4	3
GO:0003301	physiological cardiac muscle hypertrophy	3/294	43/23328	0.0168664	0.0653049	0.044244	Rgs2/Akap13/Slc25a4	3
GO:0061049	cell growth involved in cardiac muscle cell development	3/294	43/23328	0.0168664	0.0653049	0.044244	Rgs2/Akap13/Slc25a4	3
GO:0098927	vesicle-mediated transport between endosomal compartments	3/294	43/23328	0.0168664	0.0653049	0.044244	Coro1a/Msn/Ezr	3
GO:0002467	germinal center formation	2/294	16/23328	0.0169062	0.0653049	0.044244	Tnfaip3/H2-DMa	2
GO:0002830	positive regulation of type 2 immune response	2/294	16/23328	0.0169062	0.0653049	0.044244	Cd74/Cd81	2
GO:0010224	response to UV-B	2/294	16/23328	0.0169062	0.0653049	0.044244	Crip1/Cdkn1a	2
GO:0016322	neuron remodeling	2/294	16/23328	0.0169062	0.0653049	0.044244	C1qa/C3	2
GO:0042359	vitamin D metabolic process	2/294	16/23328	0.0169062	0.0653049	0.044244	Gc/Cyp24a1	2
GO:0042492	gamma-delta T cell differentiation	2/294	16/23328	0.0169062	0.0653049	0.044244	Ptprc/Sox4	2
GO:0042772	DNA damage response, signal transduction resulting in transcription	2/294	16/23328	0.0169062	0.0653049	0.044244	Cdkn1a/Rps27l	2
GO:0043217	myelin maintenance	2/294	16/23328	0.0169062	0.0653049	0.044244	Clu/Epb41l3	2
GO:0043518	negative regulation of DNA damage response, signal transduction by p53 class mediator	2/294	16/23328	0.0169062	0.0653049	0.044244	Cd74/Mdm2	2
GO:0045655	regulation of monocyte differentiation	2/294	16/23328	0.0169062	0.0653049	0.044244	Cd74/Zfp36l1	2
GO:0045820	negative regulation of glycolytic process	2/294	16/23328	0.0169062	0.0653049	0.044244	Stat3/Ier3	2
GO:0061000	negative regulation of dendritic spine development	2/294	16/23328	0.0169062	0.0653049	0.044244	Apoe/Plk2	2
GO:0070486	leukocyte aggregation	2/294	16/23328	0.0169062	0.0653049	0.044244	Rac2/Msn	2
GO:0072567	chemokine (C-X-C motif) ligand 2 production	2/294	16/23328	0.0169062	0.0653049	0.044244	Ccl5/Cd74	2
GO:0090083	regulation of inclusion body assembly	2/294	16/23328	0.0169062	0.0653049	0.044244	Apoe/Clu	2
GO:0098974	postsynaptic actin cytoskeleton organization	2/294	16/23328	0.0169062	0.0653049	0.044244	Actb/Actr3	2
GO:0099188	postsynaptic cytoskeleton organization	2/294	16/23328	0.0169062	0.0653049	0.044244	Actb/Actr3	2
GO:1902430	negative regulation of amyloid-beta formation	2/294	16/23328	0.0169062	0.0653049	0.044244	Apoe/Clu	2
GO:2000341	regulation of chemokine (C-X-C motif) ligand 2 production	2/294	16/23328	0.0169062	0.0653049	0.044244	Ccl5/Cd74	2
GO:0035592	establishment of protein localization to extracellular region	12/294	471/23328	0.0169479	0.0653963	0.0443059	Fgg/Fga/Apoe/Ucp2/Srgn/Ccl5/Sox4/Fgb/H2-T23/Anxa5/Cd2ap/Ezr	12
GO:0031214	biomineral tissue development	6/294	162/23328	0.0170163	0.0655209	0.0443903	Spp1/Srgn/Gas6/Cebpb/Slc20a1/Ccn1	6
GO:0110148	biomineralization	6/294	162/23328	0.0170163	0.0655209	0.0443903	Spp1/Srgn/Gas6/Cebpb/Slc20a1/Ccn1	6
GO:0042113	B cell activation	11/294	417/23328	0.0173052	0.0665628	0.0450962	Ptprc/Trbc2/Tyrobp/Tnfaip3/Cdkn1a/H2-Ab1/Cd74/Lgals1/Zfp36l2/Zfp36l1/Cd81	11
GO:0000187	activation of MAPK activity	5/294	119/23328	0.0175302	0.0672146	0.0455378	Ptprc/Gdf15/Cd74/Map3k1/Cd81	5
GO:0043534	blood vessel endothelial cell migration	5/294	119/23328	0.0175302	0.0672146	0.0455378	Apoe/Myh9/Nr4a1/Itgb1/Plk2	5
GO:0060759	regulation of response to cytokine stimulus	5/294	119/23328	0.0175302	0.0672146	0.0455378	Ptprc/Parp14/Cd74/Gas6/Irgm1	5
GO:0001818	negative regulation of cytokine production	8/294	260/23328	0.0177357	0.0677754	0.0459178	Ptprc/Tyrobp/Tnfaip3/Srgn/Gas6/Zfp36/Cd2ap/Ezr	8
GO:0051348	negative regulation of transferase activity	8/294	260/23328	0.0177357	0.0677754	0.0459178	Ptprc/Rgs2/Apoe/Tnfaip3/Gadd45b/Cdkn1a/Actb/Zfp36	8
GO:0002260	lymphocyte homeostasis	4/294	79/23328	0.0177511	0.0677754	0.0459178	Coro1a/Tnfaip3/Cd74/Pmaip1	4
GO:1902117	positive regulation of organelle assembly	4/294	79/23328	0.0177511	0.0677754	0.0459178	Lcp1/Msn/Sdcbp/Arpc2	4
GO:0010972	negative regulation of G2/M transition of mitotic cell cycle	3/294	44/23328	0.0179354	0.0682636	0.0462485	Ccng1/Cdkn1a/Ier3	3
GO:0044091	membrane biogenesis	3/294	44/23328	0.0179354	0.0682636	0.0462485	Anxa2/S100a10/Exoc4	3
GO:1902895	positive regulation of pri-miRNA transcription by RNA polymerase II	3/294	44/23328	0.0179354	0.0682636	0.0462485	Stat3/Egr1/Fos	3
GO:0048015	phosphatidylinositol-mediated signaling	6/294	164/23328	0.017965	0.0683046	0.0462763	Serpine2/Ccl5/Nrg1/Zfp36l1/Ptpn13/Ezr	6
GO:0006575	cellular modified amino acid metabolic process	6/294	165/23328	0.0184527	0.0700854	0.0474828	Gsta4/Gsta2/Ctsb/Gpx3/Mgst1/Gstm5	6
GO:0032651	regulation of interleukin-1 beta production	4/294	80/23328	0.0185054	0.0702123	0.0475688	Tyrobp/Tnfaip3/Stat3/Egr1	4
GO:0002688	regulation of leukocyte chemotaxis	5/294	121/23328	0.0187023	0.0708854	0.0480248	Ccl5/Lgmn/Rac2/Cd74/Gas6	5
GO:0051651	maintenance of location in cell	7/294	213/23328	0.0187468	0.0709798	0.0480888	Ptprc/Tmsb10/Apoe/Coro1a/Srgn/Tmsb4x/Pfn1	7
GO:0071692	protein localization to extracellular region	12/294	478/23328	0.0187817	0.0710378	0.0481281	Fgg/Fga/Apoe/Ucp2/Srgn/Ccl5/Sox4/Fgb/H2-T23/Anxa5/Cd2ap/Ezr	12
GO:0006958	complement activation, classical pathway	6/294	166/23328	0.0189494	0.0710575	0.0481414	Cfi/C1qb/C1qc/C1qa/Trbc2/C3	6
GO:0007565	female pregnancy	6/294	166/23328	0.0189494	0.0710575	0.0481414	Arhgdib/Junb/H2-Q7/Ctsb/Comt/Vmp1	6
GO:0051896	regulation of protein kinase B signaling	6/294	166/23328	0.0189494	0.0710575	0.0481414	Phlda3/Gdf15/Gas6/Nrg1/Rtn4/Itgb1	6
GO:0002431	Fc receptor mediated stimulatory signaling pathway	2/294	17/23328	0.0190028	0.0710575	0.0481414	Ptprc/Fcer1g	2
GO:0033194	response to hydroperoxide	2/294	17/23328	0.0190028	0.0710575	0.0481414	Trp53inp1/Mgst1	2
GO:0034349	glial cell apoptotic process	2/294	17/23328	0.0190028	0.0710575	0.0481414	Akap12/Gas6	2
GO:0036035	osteoclast development	2/294	17/23328	0.0190028	0.0710575	0.0481414	Tyrobp/Anxa2	2
GO:0036120	cellular response to platelet-derived growth factor stimulus	2/294	17/23328	0.0190028	0.0710575	0.0481414	Iqgap1/Arpc2	2
GO:0060413	atrial septum morphogenesis	2/294	17/23328	0.0190028	0.0710575	0.0481414	Sox4/Ccn1	2
GO:0001937	negative regulation of endothelial cell proliferation	3/294	45/23328	0.0190413	0.0710575	0.0481414	Apoe/Sparc/Stat1	3
GO:0034340	response to type I interferon	3/294	45/23328	0.0190413	0.0710575	0.0481414	Ifitm3/Ifitm2/Stat1	3
GO:0050856	regulation of T cell receptor signaling pathway	3/294	45/23328	0.0190413	0.0710575	0.0481414	Lgals3/Cd81/Ezr	3
GO:0089718	amino acid import across plasma membrane	3/294	45/23328	0.0190413	0.0710575	0.0481414	Rgs2/Slc3a2/Itgb1	3
GO:0007160	cell-matrix adhesion	7/294	214/23328	0.0191797	0.0715003	0.0484414	Fgg/Fga/Iqgap1/Fgb/S100a10/Actg1/Itgb1	7
GO:0048017	inositol lipid-mediated signaling	6/294	167/23328	0.0194551	0.0724527	0.0490867	Serpine2/Ccl5/Nrg1/Zfp36l1/Ptpn13/Ezr	6
GO:0007249	I-kappaB kinase/NF-kappaB signaling	7/294	215/23328	0.0196195	0.0729153	0.0494001	S100a4/Tnfaip3/Irf1/Cd74/Stat1/Nfkbia/Akap13	7
GO:0016072	rRNA metabolic process	7/294	215/23328	0.0196195	0.0729153	0.0494001	Rps28/Rps24/Rps21/Rps19/Rps16/Eif6/Rps14	7
GO:0007409	axonogenesis	12/294	482/23328	0.0198942	0.073824	0.0500157	Vim/Nr4a2/Apoe/Emb/Rac2/Tnfrsf12a/Nrg1/Actb/Rtn4/Itgb1/Actr3/Rpl4	12
GO:0034329	cell junction assembly	11/294	426/23328	0.0199079	0.073824	0.0500157	Iqgap1/S100a10/Epb41l3/Sdcbp/Nrg1/Actb/Actg1/Itgb1/Actr3/Rap1b/Vmp1	11
GO:0002040	sprouting angiogenesis	5/294	123/23328	0.019925	0.073824	0.0500157	Pkm/Nr4a1/Rtn4/Itgb1/Plk2	5
GO:0033344	cholesterol efflux	3/294	46/23328	0.0201842	0.0744804	0.0504604	Apoe/Nfkbia/Npc2	3
GO:0043618	regulation of transcription from RNA polymerase II promoter in response to stress	3/294	46/23328	0.0201842	0.0744804	0.0504604	Egr1/Atf3/Cebpb	3
GO:0098926	postsynaptic signal transduction	3/294	46/23328	0.0201842	0.0744804	0.0504604	Stat3/Gnai2/Nrg1	3
GO:1905521	regulation of macrophage migration	3/294	46/23328	0.0201842	0.0744804	0.0504604	Ccl5/Rtn4/Cd81	3
GO:1903052	positive regulation of proteolysis involved in cellular protein catabolic process	5/294	124/23328	0.0205554	0.0757734	0.0513364	Ctsc/Clu/Mdm2/Hspa1a/Plk2	5
GO:0043280	positive regulation of cysteine-type endopeptidase activity involved in apoptotic process	5/294	125/23328	0.0211988	0.0773732	0.0524203	Pmaip1/Stat1/Ctsd/Rps27l/Ccn1	5
GO:0001820	serotonin secretion	2/294	18/23328	0.0212025	0.0773732	0.0524203	Fcer1g/Lgals3	2
GO:0002283	neutrophil activation involved in immune response	2/294	18/23328	0.0212025	0.0773732	0.0524203	Fcer1g/Tyrobp	2
GO:0033574	response to testosterone	2/294	18/23328	0.0212025	0.0773732	0.0524203	Spp1/Msn	2
GO:0036119	response to platelet-derived growth factor	2/294	18/23328	0.0212025	0.0773732	0.0524203	Iqgap1/Arpc2	2
GO:0038093	Fc receptor signaling pathway	2/294	18/23328	0.0212025	0.0773732	0.0524203	Ptprc/Fcer1g	2
GO:0042026	protein refolding	2/294	18/23328	0.0212025	0.0773732	0.0524203	B2m/Hspa1a	2
GO:1902992	negative regulation of amyloid precursor protein catabolic process	2/294	18/23328	0.0212025	0.0773732	0.0524203	Apoe/Clu	2
GO:1903019	negative regulation of glycoprotein metabolic process	2/294	18/23328	0.0212025	0.0773732	0.0524203	Itm2b/Cst3	2
GO:2001185	regulation of CD8-positive, alpha-beta T cell activation	2/294	18/23328	0.0212025	0.0773732	0.0524203	Irf1/H2-T23	2
GO:0003179	heart valve morphogenesis	3/294	47/23328	0.021364	0.0778844	0.0527666	Sox4/Mdm2/Ccn1	3
GO:0022898	regulation of transmembrane transporter activity	8/294	270/23328	0.0216698	0.0788647	0.0534308	Ctss/Fxyd5/Ahnak/Pim1/Ifngr1/Actb/Itgb1/Slc25a4	8
GO:0043154	negative regulation of cysteine-type endopeptidase activity involved in apoptotic process	4/294	84/23328	0.0217198	0.0788647	0.0534308	Cryab/Nr4a1/Gas6/Mdm2	4
GO:0050766	positive regulation of phagocytosis	4/294	84/23328	0.0217198	0.0788647	0.0534308	Ptprc/Fcer1g/C3/Gas6	4
GO:0051817	modulation of process of other organism involved in symbiotic interaction	4/294	84/23328	0.0217198	0.0788647	0.0534308	Apoe/Anxa2/Ccl5/Irgm1	4
GO:2000181	negative regulation of blood vessel morphogenesis	5/294	126/23328	0.0218552	0.0792769	0.0537101	Sparc/Stat1/Rtn4/Plk2/Adamts1	5
GO:0006066	alcohol metabolic process	9/294	323/23328	0.0219053	0.0793795	0.0537796	Ephx1/Apoe/Aldh1a1/Myof/Npc2/Sqle/Sptlc2/Chka/Tkfc	9
GO:0015672	monovalent inorganic cation transport	12/294	489/23328	0.0219585	0.0794927	0.0538562	Serpine2/Fxyd5/Slc38a2/Cxcl1/Slc13a1/Slc5a2/Slc5a12/Itgb1/Slc20a1/Slc6a8/Slc25a4/Sgk1	12
GO:0060996	dendritic spine development	5/294	127/23328	0.0225246	0.0811797	0.0549992	Apoe/Nrg1/Actr3/Plk2/Cpeb3	5
GO:0030301	cholesterol transport	4/294	85/23328	0.0225734	0.0811797	0.0549992	Apoe/Anxa2/Nfkbia/Npc2	4
GO:0006110	regulation of glycolytic process	3/294	48/23328	0.022581	0.0811797	0.0549992	Stat3/Ier3/Eif6	3
GO:0010862	positive regulation of pathway-restricted SMAD protein phosphorylation	3/294	48/23328	0.022581	0.0811797	0.0549992	Gdf15/Sdcbp/Rbpms	3
GO:0010883	regulation of lipid storage	3/294	48/23328	0.022581	0.0811797	0.0549992	C3/Nfkbia/Plin2	3
GO:0045907	positive regulation of vasoconstriction	3/294	48/23328	0.022581	0.0811797	0.0549992	Fgg/Fga/Fgb	3
GO:1902622	regulation of neutrophil migration	3/294	48/23328	0.022581	0.0811797	0.0549992	Rac2/Cd74/Rtn4	3
GO:0040013	negative regulation of locomotion	9/294	326/23328	0.0230807	0.0828122	0.0561052	Arhgdib/Apoe/Stat3/Cd74/Adgrg1/Trp53inp1/Nrg1/Arhgdia/Rhob	9
GO:0051271	negative regulation of cellular component movement	9/294	326/23328	0.0230807	0.0828122	0.0561052	Arhgdib/Apoe/Stat3/Cd74/Adgrg1/Trp53inp1/Nrg1/Arhgdia/Rhob	9
GO:0001890	placenta development	6/294	174/23328	0.0232545	0.0830938	0.056296	Junb/Ctsb/Cebpb/Zfp36l1/Krt8/Ccn1	6
GO:0007033	vacuole organization	6/294	174/23328	0.0232545	0.0830938	0.056296	Coro1a/Anxa2/Irgm1/Trp53inp1/Ctsd/Vmp1	6
GO:0015918	sterol transport	4/294	86/23328	0.0234471	0.0830938	0.056296	Apoe/Anxa2/Nfkbia/Npc2	4
GO:0002544	chronic inflammatory response	2/294	19/23328	0.0235024	0.0830938	0.056296	Tnfaip3/Cebpb	2
GO:0002726	positive regulation of T cell cytokine production	2/294	19/23328	0.0235024	0.0830938	0.056296	B2m/Cd81	2
GO:0006525	arginine metabolic process	2/294	19/23328	0.0235024	0.0830938	0.056296	Oat/Slc7a7	2
GO:0006656	phosphatidylcholine biosynthetic process	2/294	19/23328	0.0235024	0.0830938	0.056296	Fabp3/Chka	2
GO:0032823	regulation of natural killer cell differentiation	2/294	19/23328	0.0235024	0.0830938	0.056296	Irf1/Gas6	2
GO:0034111	negative regulation of homotypic cell-cell adhesion	2/294	19/23328	0.0235024	0.0830938	0.056296	Serpine2/Fgg	2
GO:0035994	response to muscle stretch	2/294	19/23328	0.0235024	0.0830938	0.056296	Fos/Nfkbia	2
GO:0043116	negative regulation of vascular permeability	2/294	19/23328	0.0235024	0.0830938	0.056296	Apoe/Akap12	2
GO:0046827	positive regulation of protein export from nucleus	2/294	19/23328	0.0235024	0.0830938	0.056296	Gas6/Mdm2	2
GO:0048143	astrocyte activation	2/294	19/23328	0.0235024	0.0830938	0.056296	C1qa/Ifngr1	2
GO:2000251	positive regulation of actin cytoskeleton reorganization	2/294	19/23328	0.0235024	0.0830938	0.056296	Actr3/Arpc2	2
GO:2000641	regulation of early endosome to late endosome transport	2/294	19/23328	0.0235024	0.0830938	0.056296	Msn/Ezr	2
GO:0043090	amino acid import	3/294	49/23328	0.0238349	0.0840042	0.0569128	Rgs2/Slc3a2/Itgb1	3
GO:0090342	regulation of cell aging	3/294	49/23328	0.0238349	0.0840042	0.0569128	B2m/Plk2/Lmna	3
GO:2000725	regulation of cardiac muscle cell differentiation	3/294	49/23328	0.0238349	0.0840042	0.0569128	Rgs2/Nrg1/Slc25a4	3
GO:0060560	developmental growth involved in morphogenesis	8/294	275/23328	0.0238525	0.0840042	0.0569128	Apoe/Iqgap1/Tnfrsf12a/Nrg1/Rtn4/Itgb1/Actr3/Rpl4	8
GO:0014065	phosphatidylinositol 3-kinase signaling	5/294	129/23328	0.0239031	0.0841009	0.0569783	Serpine2/Ccl5/Nrg1/Zfp36l1/Ptpn13	5
GO:0034599	cellular response to oxidative stress	8/294	276/23328	0.0243069	0.0854388	0.0578847	Nr4a2/Mcl1/Tnfaip3/Fos/Trp53inp1/Net1/Rhob/Mgst1	8
GO:0032368	regulation of lipid transport	5/294	130/23328	0.0246123	0.0863451	0.0584987	Spp1/Apoe/Anxa2/Fabp3/Nfkbia	5
GO:0042177	negative regulation of protein catabolic process	5/294	130/23328	0.0246123	0.0863451	0.0584987	Serpine2/Anxa2/Sdcbp/Nrg1/Cst3	5
GO:0035051	cardiocyte differentiation	6/294	177/23328	0.0250252	0.0877092	0.0594229	Rgs2/Nrg1/Akap13/Itgb1/Slc25a4/Lmna	6
GO:0051653	spindle localization	3/294	50/23328	0.0251259	0.0878922	0.0595469	Myh9/Itgb1/Actr3	3
GO:1902475	L-alpha-amino acid transmembrane transport	3/294	50/23328	0.0251259	0.0878922	0.0595469	Rgs2/Slc3a2/Itgb1	3
GO:0010506	regulation of autophagy	8/294	278/23328	0.0252338	0.0879221	0.0595672	Mcl1/Tnfaip3/Stat3/Iigp1/Irgm1/Trp53inp1/Sptlc2/Plk2	8
GO:0032436	positive regulation of proteasomal ubiquitin-dependent protein catabolic process	4/294	88/23328	0.0252555	0.0879221	0.0595672	Clu/Mdm2/Hspa1a/Plk2	4
GO:0046683	response to organophosphorus	4/294	88/23328	0.0252555	0.0879221	0.0595672	Stat1/Zfp36l1/Rap1b/Ezr	4
GO:0050672	negative regulation of lymphocyte proliferation	4/294	88/23328	0.0252555	0.0879221	0.0595672	Tyrobp/H2-Ab1/H2-Aa/Cebpb	4
GO:0062207	regulation of pattern recognition receptor signaling pathway	4/294	88/23328	0.0252555	0.0879221	0.0595672	Tnfaip3/Irf1/Rtn4/Tkfc	4
GO:0031623	receptor internalization	5/294	131/23328	0.0253348	0.0880295	0.0596399	Fcer1g/Sdcbp/Itgb1/Cd81/Ezr	5
GO:0032434	regulation of proteasomal ubiquitin-dependent protein catabolic process	5/294	131/23328	0.0253348	0.0880295	0.0596399	Clu/Sdcbp/Mdm2/Hspa1a/Plk2	5
GO:0033673	negative regulation of kinase activity	7/294	227/23328	0.025458	0.0883729	0.0598726	Ptprc/Rgs2/Apoe/Tnfaip3/Gadd45b/Cdkn1a/Actb	7
GO:0042594	response to starvation	6/294	178/23328	0.0256349	0.0889021	0.0602311	Cdkn1a/Gas6/Atf3/Comt/Prkag3/Zfp36	6
GO:0002577	regulation of antigen processing and presentation	2/294	20/23328	0.0258997	0.0893086	0.0605065	H2-Ab1/Cd74	2
GO:0010818	T cell chemotaxis	2/294	20/23328	0.0258997	0.0893086	0.0605065	Ccl5/Cxcl16	2
GO:0010875	positive regulation of cholesterol efflux	2/294	20/23328	0.0258997	0.0893086	0.0605065	Apoe/Nfkbia	2
GO:0033033	negative regulation of myeloid cell apoptotic process	2/294	20/23328	0.0258997	0.0893086	0.0605065	Fcer1g/Ccl5	2
GO:0046629	gamma-delta T cell activation	2/294	20/23328	0.0258997	0.0893086	0.0605065	Ptprc/Sox4	2
GO:1901028	regulation of mitochondrial outer membrane permeabilization involved in apoptotic signaling pathway	2/294	20/23328	0.0258997	0.0893086	0.0605065	Pmaip1/Ier3	2
GO:0032409	regulation of transporter activity	8/294	280/23328	0.0261852	0.0900542	0.0610116	Ctss/Fxyd5/Ahnak/Pim1/Ifngr1/Actb/Itgb1/Slc25a4	8
GO:0032945	negative regulation of mononuclear cell proliferation	4/294	89/23328	0.0261904	0.0900542	0.0610116	Tyrobp/H2-Ab1/H2-Aa/Cebpb	4
GO:0051702	interaction with symbiont	4/294	89/23328	0.0261904	0.0900542	0.0610116	Apoe/Anxa2/Ccl5/Cxcl1	4
GO:0042987	amyloid precursor protein catabolic process	3/294	51/23328	0.0264538	0.0906169	0.0613929	Apoe/Clu/Ifngr1	3
GO:0043620	regulation of DNA-templated transcription in response to stress	3/294	51/23328	0.0264538	0.0906169	0.0613929	Egr1/Atf3/Cebpb	3
GO:0051489	regulation of filopodium assembly	3/294	51/23328	0.0264538	0.0906169	0.0613929	Capzb/Actr3/Arpc2	3
GO:0098754	detoxification	3/294	51/23328	0.0264538	0.0906169	0.0613929	Mt1/Pim1/Gstm5	3
GO:0051098	regulation of binding	10/294	390/23328	0.0268463	0.0918745	0.0622449	B2m/Apoe/Anxa2/Cdkn1a/S100a10/Actb/Ctsz/Actr3/Plk2/Calm1	10
GO:0002793	positive regulation of peptide secretion	7/294	230/23328	0.0270852	0.0926048	0.0627397	Fgg/Fga/Sox4/Fgb/H2-T23/Cd2ap/Ezr	7
GO:0001936	regulation of endothelial cell proliferation	5/294	134/23328	0.0275837	0.0941319	0.0637743	Apoe/Stat3/Nr4a1/Sparc/Stat1	5
GO:0055076	transition metal ion homeostasis	5/294	134/23328	0.0275837	0.0941319	0.0637743	B2m/Mt1/Cp/Steap2/Atox1	5
GO:0032731	positive regulation of interleukin-1 beta production	3/294	52/23328	0.0278187	0.0948448	0.0642573	Tyrobp/Stat3/Egr1	3
GO:0014015	positive regulation of gliogenesis	4/294	91/23328	0.0281217	0.0954299	0.0646537	Serpine2/Vim/Rtn4/Actr3	4
GO:0032611	interleukin-1 beta production	4/294	91/23328	0.0281217	0.0954299	0.0646537	Tyrobp/Tnfaip3/Stat3/Egr1	4
GO:0072091	regulation of stem cell proliferation	4/294	91/23328	0.0281217	0.0954299	0.0646537	Ptprc/Pim1/Cxcl1/Zfp36l1	4
GO:1903524	positive regulation of blood circulation	4/294	91/23328	0.0281217	0.0954299	0.0646537	Rgs2/Fgg/Fga/Fgb	4
GO:2000117	negative regulation of cysteine-type endopeptidase activity	4/294	91/23328	0.0281217	0.0954299	0.0646537	Cryab/Nr4a1/Gas6/Mdm2	4
GO:0006071	glycerol metabolic process	2/294	21/23328	0.0283916	0.095542	0.0647296	Myof/Tkfc	2
GO:0010447	response to acidic pH	2/294	21/23328	0.0283916	0.095542	0.0647296	Ctss/Lgmn	2
GO:0034312	diol biosynthetic process	2/294	21/23328	0.0283916	0.095542	0.0647296	Ephx1/Sptlc2	2
GO:0042053	regulation of dopamine metabolic process	2/294	21/23328	0.0283916	0.095542	0.0647296	Nr4a2/Comt	2
GO:0046697	decidualization	2/294	21/23328	0.0283916	0.095542	0.0647296	Junb/Ctsb	2
GO:0090026	positive regulation of monocyte chemotaxis	2/294	21/23328	0.0283916	0.095542	0.0647296	Ccl5/Lgmn	2
GO:0090036	regulation of protein kinase C signaling	2/294	21/23328	0.0283916	0.095542	0.0647296	Akap12/Capzb	2
GO:1902254	negative regulation of intrinsic apoptotic signaling pathway by p53 class mediator	2/294	21/23328	0.0283916	0.095542	0.0647296	Cd74/Mdm2	2
GO:2000209	regulation of anoikis	2/294	21/23328	0.0283916	0.095542	0.0647296	Mcl1/Itgb1	2
GO:0000045	autophagosome assembly	4/294	92/23328	0.0291184	0.0975178	0.0660682	Irgm1/Trp53inp1/Ctsd/Vmp1	4
GO:0043900	regulation of multi-organism process	4/294	92/23328	0.0291184	0.0975178	0.0660682	Arhgdib/Bst2/Ptgds/Spink1	4
GO:0001960	negative regulation of cytokine-mediated signaling pathway	3/294	53/23328	0.0292204	0.0975178	0.0660682	Ptprc/Parp14/Gas6	3
GO:0021795	cerebral cortex cell migration	3/294	53/23328	0.0292204	0.0975178	0.0660682	Adgrg1/Rtn4/Syne2	3
GO:0032371	regulation of sterol transport	3/294	53/23328	0.0292204	0.0975178	0.0660682	Apoe/Anxa2/Nfkbia	3
GO:0032374	regulation of cholesterol transport	3/294	53/23328	0.0292204	0.0975178	0.0660682	Apoe/Anxa2/Nfkbia	3
GO:0043666	regulation of phosphoprotein phosphatase activity	3/294	53/23328	0.0292204	0.0975178	0.0660682	Ptprc/Gnai2/Rcan1	3
GO:0048662	negative regulation of smooth muscle cell proliferation	3/294	53/23328	0.0292204	0.0975178	0.0660682	Tnfaip3/Cdkn1a/Comt	3
GO:0050435	amyloid-beta metabolic process	3/294	53/23328	0.0292204	0.0975178	0.0660682	Apoe/Clu/Ifngr1	3
GO:0010632	regulation of epithelial cell migration	7/294	235/23328	0.029952	0.0996052	0.0674824	Apoe/Lgmn/Sparc/Rtn4/Pfn1/Rhob/Plk2	7
GO:0032868	response to insulin	7/294	235/23328	0.029952	0.0996052	0.0674824	Pkm/Egr1/Gnai2/Stat1/Zfp36l1/Eif6/Sgk1	7
GO:0090276	regulation of peptide hormone secretion	7/294	235/23328	0.029952	0.0996052	0.0674824	Fgg/Fga/Ucp2/Ccl5/Sox4/Fgb/Anxa5	7
GO:0007050	cell cycle arrest	5/294	137/23328	0.0299556	0.0996052	0.0674824	Irf1/Sox4/Cdkn1a/Trp53inp1/Mdm2	5
GO:0002028	regulation of sodium ion transport	4/294	93/23328	0.0301358	0.100113	0.0678263	Serpine2/Fxyd5/Cxcl1/Sgk1	4
GO:0014009	glial cell proliferation	3/294	54/23328	0.0306589	0.101387	0.0686894	Vim/Sox4/Clu	3
GO:0045687	positive regulation of glial cell differentiation	3/294	54/23328	0.0306589	0.101387	0.0686894	Serpine2/Rtn4/Actr3	3
GO:0055025	positive regulation of cardiac muscle tissue development	3/294	54/23328	0.0306589	0.101387	0.0686894	Pim1/Nrg1/Slc25a4	3
GO:1900024	regulation of substrate adhesion-dependent cell spreading	3/294	54/23328	0.0306589	0.101387	0.0686894	S100a10/Net1/Arpc2	3
GO:2001222	regulation of neuron migration	3/294	54/23328	0.0306589	0.101387	0.0686894	Stat3/Adgrg1/Nrg1	3
GO:0071887	leukocyte apoptotic process	5/294	138/23328	0.0307739	0.101508	0.0687717	Fcer1g/Ccl5/Lgals3/Cd74/Gas6	5
GO:0010499	proteasomal ubiquitin-independent protein catabolic process	2/294	22/23328	0.0309752	0.101508	0.0687717	Psmb8/Psmb10	2
GO:0032366	intracellular sterol transport	2/294	22/23328	0.0309752	0.101508	0.0687717	Anxa2/Npc2	2
GO:0032367	intracellular cholesterol transport	2/294	22/23328	0.0309752	0.101508	0.0687717	Anxa2/Npc2	2
GO:0045624	positive regulation of T-helper cell differentiation	2/294	22/23328	0.0309752	0.101508	0.0687717	Irf1/Nfkbiz	2
GO:0046597	negative regulation of viral entry into host cell	2/294	22/23328	0.0309752	0.101508	0.0687717	Ifitm3/Ifitm2	2
GO:0050860	negative regulation of T cell receptor signaling pathway	2/294	22/23328	0.0309752	0.101508	0.0687717	Lgals3/Ezr	2
GO:0051770	positive regulation of nitric-oxide synthase biosynthetic process	2/294	22/23328	0.0309752	0.101508	0.0687717	Akap12/Stat1	2
GO:1900543	negative regulation of purine nucleotide metabolic process	2/294	22/23328	0.0309752	0.101508	0.0687717	Stat3/Ier3	2
GO:1901741	positive regulation of myoblast fusion	2/294	22/23328	0.0309752	0.101508	0.0687717	Gdf15/Ccl8	2
GO:0009408	response to heat	4/294	94/23328	0.031174	0.101976	0.0690884	Myof/Ier5/Trp53inp1/Hspa1a	4
GO:0070664	negative regulation of leukocyte proliferation	4/294	94/23328	0.031174	0.101976	0.0690884	Tyrobp/H2-Ab1/H2-Aa/Cebpb	4
GO:1901343	negative regulation of vasculature development	5/294	139/23328	0.0316062	0.103296	0.069983	Sparc/Stat1/Rtn4/Plk2/Adamts1	5
GO:0002042	cell migration involved in sprouting angiogenesis	3/294	55/23328	0.032134	0.104738	0.0709603	Nr4a1/Itgb1/Plk2	3
GO:0006826	iron ion transport	3/294	55/23328	0.032134	0.104738	0.0709603	B2m/Cp/Steap2	3
GO:1902750	negative regulation of cell cycle G2/M phase transition	3/294	55/23328	0.032134	0.104738	0.0709603	Ccng1/Cdkn1a/Ier3	3
GO:0007229	integrin-mediated signaling pathway	4/294	95/23328	0.0322331	0.104779	0.0709878	Fcer1g/Tyrobp/Fyb/Itgb1	4
GO:0055013	cardiac muscle cell development	4/294	95/23328	0.0322331	0.104779	0.0709878	Rgs2/Akap13/Slc25a4/Lmna	4
GO:2001243	negative regulation of intrinsic apoptotic signaling pathway	4/294	95/23328	0.0322331	0.104779	0.0709878	Mcl1/Cd74/Clu/Mdm2	4
GO:0031669	cellular response to nutrient levels	6/294	188/23328	0.0322807	0.10484	0.0710291	Cdkn1a/Pim1/Gas6/Atf3/Comt/Prkag3	6
GO:1904375	regulation of protein localization to cell periphery	5/294	140/23328	0.0324524	0.105303	0.071343	Lgals3/Actb/Itgb1/Actr3/Ezr	5
GO:0034504	protein localization to nucleus	8/294	293/23328	0.0329841	0.106933	0.0724473	Gbp2/Stat3/Cdkn1a/Nfkbia/Mdm2/Cd2ap/Lmna/Syne2	8
GO:0045638	negative regulation of myeloid cell differentiation	4/294	96/23328	0.033313	0.107739	0.072993	C1qc/Nfkbia/Zfp36l1/Zfp36	4
GO:0051930	regulation of sensory perception of pain	3/294	56/23328	0.0336457	0.107739	0.072993	Ctss/Comt/Rtn4	3
GO:0071675	regulation of mononuclear cell migration	3/294	56/23328	0.0336457	0.107739	0.072993	Ccl5/Lgmn/Lgals3	3
GO:1902893	regulation of pri-miRNA transcription by RNA polymerase II	3/294	56/23328	0.0336457	0.107739	0.072993	Stat3/Egr1/Fos	3
GO:0001911	negative regulation of leukocyte mediated cytotoxicity	2/294	23/23328	0.033648	0.107739	0.072993	Ptprc/H2-T23	2
GO:0002313	mature B cell differentiation involved in immune response	2/294	23/23328	0.033648	0.107739	0.072993	Tnfaip3/Lgals1	2
GO:0002827	positive regulation of T-helper 1 type immune response	2/294	23/23328	0.033648	0.107739	0.072993	Irf1/H2-Ab1	2
GO:0036003	positive regulation of transcription from RNA polymerase II promoter in response to stress	2/294	23/23328	0.033648	0.107739	0.072993	Atf3/Cebpb	2
GO:0042069	regulation of catecholamine metabolic process	2/294	23/23328	0.033648	0.107739	0.072993	Nr4a2/Comt	2
GO:0045980	negative regulation of nucleotide metabolic process	2/294	23/23328	0.033648	0.107739	0.072993	Stat3/Ier3	2
GO:0050857	positive regulation of antigen receptor-mediated signaling pathway	2/294	23/23328	0.033648	0.107739	0.072993	Ptprc/Cd81	2
GO:0071276	cellular response to cadmium ion	2/294	23/23328	0.033648	0.107739	0.072993	Mt1/Fos	2
GO:1903306	negative regulation of regulated secretory pathway	2/294	23/23328	0.033648	0.107739	0.072993	Gnai2/Rap1b	2
GO:2000345	regulation of hepatocyte proliferation	2/294	23/23328	0.033648	0.107739	0.072993	Tnfaip3/Rtn4	2
GO:0120032	regulation of plasma membrane bounded cell projection assembly	6/294	190/23328	0.0337322	0.107913	0.0731112	Rac2/Capzb/Actr3/Pfn1/Arpc2/Syne2	6
GO:1905037	autophagosome organization	4/294	97/23328	0.0344138	0.109997	0.0745229	Irgm1/Trp53inp1/Ctsd/Vmp1	4
GO:0007259	receptor signaling pathway via JAK-STAT	6/294	191/23328	0.0344736	0.110091	0.0745866	Ptprc/Irf1/Ccl5/Stat3/Parp14/Stat1	6
GO:0003170	heart valve development	3/294	57/23328	0.0351937	0.111801	0.075745	Sox4/Mdm2/Ccn1	3
GO:0033003	regulation of mast cell activation	3/294	57/23328	0.0351937	0.111801	0.075745	Fcer1g/Havcr1/Rac2	3
GO:0051931	regulation of sensory perception	3/294	57/23328	0.0351937	0.111801	0.075745	Ctss/Comt/Rtn4	3
GO:0055078	sodium ion homeostasis	3/294	57/23328	0.0351937	0.111801	0.075745	Gnai2/Comt/Sgk1	3
GO:0060761	negative regulation of response to cytokine stimulus	3/294	57/23328	0.0351937	0.111801	0.075745	Ptprc/Parp14/Gas6	3
GO:0071622	regulation of granulocyte chemotaxis	3/294	57/23328	0.0351937	0.111801	0.075745	Ccl5/Rac2/Cd74	3
GO:0060491	regulation of cell projection assembly	6/294	192/23328	0.0352254	0.111804	0.0757468	Rac2/Capzb/Actr3/Pfn1/Arpc2/Syne2	6
GO:0060395	SMAD protein signal transduction	4/294	98/23328	0.0355356	0.11269	0.0763473	Vim/Gdf15/Fos/Rbpms	4
GO:0015698	inorganic anion transport	5/294	144/23328	0.035978	0.113924	0.0771836	Car2/Slc13a1/Clic1/Cebpb/Slc20a1	5
GO:1903531	negative regulation of secretion by cell	6/294	193/23328	0.0359877	0.113924	0.0771836	Apoe/Ucp2/Srgn/Gnai2/Anxa5/Rap1b	6
GO:0019400	alditol metabolic process	2/294	24/23328	0.0364073	0.114653	0.0776772	Myof/Tkfc	2
GO:0031670	cellular response to nutrient	2/294	24/23328	0.0364073	0.114653	0.0776772	Pim1/Gas6	2
GO:0036010	protein localization to endosome	2/294	24/23328	0.0364073	0.114653	0.0776772	Msn/Ezr	2
GO:0045736	negative regulation of cyclin-dependent protein serine/threonine kinase activity	2/294	24/23328	0.0364073	0.114653	0.0776772	Tnfaip3/Cdkn1a	2
GO:0070841	inclusion body assembly	2/294	24/23328	0.0364073	0.114653	0.0776772	Apoe/Clu	2
GO:0090330	regulation of platelet aggregation	2/294	24/23328	0.0364073	0.114653	0.0776772	Serpine2/Fgg	2
GO:0014066	regulation of phosphatidylinositol 3-kinase signaling	4/294	99/23328	0.0366784	0.114726	0.0777267	Serpine2/Ccl5/Nrg1/Ptpn13	4
GO:0043502	regulation of muscle adaptation	4/294	99/23328	0.0366784	0.114726	0.0777267	Rgs2/Prkag3/Slc25a4/Lmna	4
GO:0070167	regulation of biomineral tissue development	4/294	99/23328	0.0366784	0.114726	0.0777267	Srgn/Gas6/Cebpb/Ccn1	4
GO:0110149	regulation of biomineralization	4/294	99/23328	0.0366784	0.114726	0.0777267	Srgn/Gas6/Cebpb/Ccn1	4
GO:0001825	blastocyst formation	3/294	58/23328	0.036778	0.114726	0.0777267	Ptpn18/Junb/Rtn4	3
GO:0010517	regulation of phospholipase activity	3/294	58/23328	0.036778	0.114726	0.0777267	Rgs2/Ccl5/Ccn1	3
GO:0032653	regulation of interleukin-10 production	3/294	58/23328	0.036778	0.114726	0.0777267	Fcer1g/Tyrobp/Stat3	3
GO:0043330	response to exogenous dsRNA	3/294	58/23328	0.036778	0.114726	0.0777267	Slc3a2/Stat1/Nfkbia	3
GO:0043470	regulation of carbohydrate catabolic process	3/294	58/23328	0.036778	0.114726	0.0777267	Stat3/Ier3/Eif6	3
GO:0061614	pri-miRNA transcription by RNA polymerase II	3/294	58/23328	0.036778	0.114726	0.0777267	Stat3/Egr1/Fos	3
GO:1903902	positive regulation of viral life cycle	3/294	58/23328	0.036778	0.114726	0.0777267	Vps37b/Cd74/Lgals1	3
GO:0010498	proteasomal protein catabolic process	11/294	470/23328	0.0369315	0.115106	0.0779841	Apoe/Psme1/Psmb8/Psmb10/Clu/Psme2/Sdcbp/Mdm2/Cd2ap/Hspa1a/Plk2	11
GO:0045598	regulation of fat cell differentiation	5/294	146/23328	0.0378259	0.117641	0.0797019	Pim1/Zfp36l2/Cebpb/Zfp36l1/Zfp36	5
GO:0051168	nuclear export	5/294	146/23328	0.0378259	0.117641	0.0797019	Ifi27/Gas6/Akap13/Mdm2/Eif6	5
GO:0046889	positive regulation of lipid biosynthetic process	4/294	100/23328	0.0378422	0.117641	0.0797019	Apoe/Cd74/Fabp3/Ccn1	4
GO:0048771	tissue remodeling	6/294	196/23328	0.0383379	0.11876	0.0804598	Ctss/Spp1/Klf6/Rac2/Car2/Mdm2	6
GO:0072330	monocarboxylic acid biosynthetic process	6/294	196/23328	0.0383379	0.11876	0.0804598	Pkm/Cd74/Aldh1a1/Ptgds/Prkag3/Eif6	6
GO:0097696	receptor signaling pathway via STAT	6/294	196/23328	0.0383379	0.11876	0.0804598	Ptprc/Irf1/Ccl5/Stat3/Parp14/Stat1	6
GO:0007588	excretion	3/294	59/23328	0.0383983	0.11876	0.0804598	Gnai2/Slc5a2/Comt	3
GO:0042551	neuron maturation	3/294	59/23328	0.0383983	0.11876	0.0804598	Nr4a2/C1qa/C3	3
GO:0071156	regulation of cell cycle arrest	3/294	59/23328	0.0383983	0.11876	0.0804598	Sox4/Cdkn1a/Mdm2	3
GO:0062012	regulation of small molecule metabolic process	9/294	358/23328	0.0385373	0.119089	0.0806824	Apoe/Stat3/Egr1/Cd74/Fabp3/Comt/Ier3/Slc7a7/Eif6	9
GO:0046883	regulation of hormone secretion	8/294	303/23328	0.0389695	0.119763	0.0811395	Fgg/Fga/Spp1/Ucp2/Ccl5/Sox4/Fgb/Anxa5	8
GO:0032755	positive regulation of interleukin-6 production	4/294	101/23328	0.039027	0.119763	0.0811395	Fcer1g/Tyrobp/Stat3/Cd74	4
GO:0055006	cardiac cell development	4/294	101/23328	0.039027	0.119763	0.0811395	Rgs2/Akap13/Slc25a4/Lmna	4
GO:2000060	positive regulation of ubiquitin-dependent protein catabolic process	4/294	101/23328	0.039027	0.119763	0.0811395	Clu/Mdm2/Hspa1a/Plk2	4
GO:0006911	phagocytosis, engulfment	6/294	197/23328	0.0391425	0.119763	0.0811395	Fcer1g/Trbc2/Havcr1/Myh9/Rac2/C3	6
GO:0010884	positive regulation of lipid storage	2/294	25/23328	0.0392504	0.119763	0.0811395	C3/Plin2	2
GO:0019068	virion assembly	2/294	25/23328	0.0392504	0.119763	0.0811395	Vps37b/Apoe	2
GO:0035813	regulation of renal sodium excretion	2/294	25/23328	0.0392504	0.119763	0.0811395	Gnai2/Comt	2
GO:0046426	negative regulation of receptor signaling pathway via JAK-STAT	2/294	25/23328	0.0392504	0.119763	0.0811395	Irf1/Parp14	2
GO:0046688	response to copper ion	2/294	25/23328	0.0392504	0.119763	0.0811395	Mt1/Cp	2
GO:0051894	positive regulation of focal adhesion assembly	2/294	25/23328	0.0392504	0.119763	0.0811395	Iqgap1/S100a10	2
GO:0071880	adenylate cyclase-activating adrenergic receptor signaling pathway	2/294	25/23328	0.0392504	0.119763	0.0811395	Gnai2/Akap13	2
GO:1901739	regulation of myoblast fusion	2/294	25/23328	0.0392504	0.119763	0.0811395	Gdf15/Ccl8	2
GO:1902230	negative regulation of intrinsic apoptotic signaling pathway in response to DNA damage	2/294	25/23328	0.0392504	0.119763	0.0811395	Cd74/Clu	2
GO:2000737	negative regulation of stem cell differentiation	2/294	25/23328	0.0392504	0.119763	0.0811395	Stat3/Zfp36l2	2
GO:0031330	negative regulation of cellular catabolic process	7/294	250/23328	0.0397587	0.121212	0.0821213	Mcl1/Anxa2/Tnfaip3/Stat3/Sdcbp/Zfp36/Cst3	7
GO:0045744	negative regulation of G protein-coupled receptor signaling pathway	3/294	60/23328	0.0400545	0.121502	0.0823176	Rgs2/Ccl5/Gnai2	3
GO:0051893	regulation of focal adhesion assembly	3/294	60/23328	0.0400545	0.121502	0.0823176	Iqgap1/S100a10/Actg1	3
GO:0060711	labyrinthine layer development	3/294	60/23328	0.0400545	0.121502	0.0823176	Junb/Zfp36l1/Ccn1	3
GO:0072678	T cell migration	3/294	60/23328	0.0400545	0.121502	0.0823176	Ccl5/Msn/Cxcl16	3
GO:0090109	regulation of cell-substrate junction assembly	3/294	60/23328	0.0400545	0.121502	0.0823176	Iqgap1/S100a10/Actg1	3
GO:2001238	positive regulation of extrinsic apoptotic signaling pathway	3/294	60/23328	0.0400545	0.121502	0.0823176	Ptprc/Tnfrsf12a/Atf3	3
GO:0007006	mitochondrial membrane organization	4/294	102/23328	0.0402328	0.121941	0.0826149	Stat3/Pmaip1/Ier3/Slc25a4	4
GO:0048608	reproductive structure development	11/294	477/23328	0.0403679	0.122248	0.0828231	Serpine2/Junb/C3/Ctsb/Adgrg1/Serpinb6a/Cebpb/Zfp36l1/Adamts1/Krt8/Ccn1	11
GO:0007568	aging	7/294	251/23328	0.0404788	0.122482	0.0829815	B2m/C1qa/Apoe/Ifi27l2a/Cdkn1a/Plk2/Lmna	7
GO:0001935	endothelial cell proliferation	5/294	149/23328	0.0407051	0.12286	0.0832374	Apoe/Stat3/Nr4a1/Sparc/Stat1	5
GO:0002221	pattern recognition receptor signaling pathway	5/294	149/23328	0.0407051	0.12286	0.0832374	Tnfaip3/Irf1/Nfkbia/Rtn4/Tkfc	5
GO:0050921	positive regulation of chemotaxis	5/294	149/23328	0.0407051	0.12286	0.0832374	Ccl5/Lgmn/Rac2/Cd74/Gas6	5
GO:0016358	dendrite development	8/294	306/23328	0.0408981	0.12334	0.0835625	Apoe/Iqgap1/Nrg1/Itgb1/Actr3/Plk2/Sgk1/Cpeb3	8
GO:0003300	cardiac muscle hypertrophy	4/294	103/23328	0.0414596	0.124722	0.0844994	Rgs2/Akap13/Slc25a4/Lmna	4
GO:0010595	positive regulation of endothelial cell migration	4/294	103/23328	0.0414596	0.124722	0.0844994	Lgmn/Sparc/Rhob/Plk2	4
GO:0055024	regulation of cardiac muscle tissue development	4/294	103/23328	0.0414596	0.124722	0.0844994	Rgs2/Pim1/Nrg1/Slc25a4	4
GO:0031099	regeneration	5/294	150/23328	0.0416936	0.125274	0.0848729	Pkm/Cdkn1a/Cebpb/Rtn4/Cd81	5
GO:0032732	positive regulation of interleukin-1 production	3/294	61/23328	0.0417464	0.125274	0.0848729	Tyrobp/Stat3/Egr1	3
GO:0051851	modulation by host of symbiont process	3/294	61/23328	0.0417464	0.125274	0.0848729	Apoe/Anxa2/Ccl5	3
GO:0006817	phosphate ion transport	2/294	26/23328	0.0421749	0.125522	0.0850412	Cebpb/Slc20a1	2
GO:0031100	animal organ regeneration	2/294	26/23328	0.0421749	0.125522	0.0850412	Pkm/Cebpb	2
GO:0031440	regulation of mRNA 3'-end processing	2/294	26/23328	0.0421749	0.125522	0.0850412	Zfp36l1/Cpeb3	2
GO:0070168	negative regulation of biomineral tissue development	2/294	26/23328	0.0421749	0.125522	0.0850412	Srgn/Gas6	2
GO:0072337	modified amino acid transport	2/294	26/23328	0.0421749	0.125522	0.0850412	Slc38a2/Slc6a8	2
GO:0110150	negative regulation of biomineralization	2/294	26/23328	0.0421749	0.125522	0.0850412	Srgn/Gas6	2
GO:0120033	negative regulation of plasma membrane bounded cell projection assembly	2/294	26/23328	0.0421749	0.125522	0.0850412	Capzb/Actr3	2
GO:1904893	negative regulation of receptor signaling pathway via STAT	2/294	26/23328	0.0421749	0.125522	0.0850412	Irf1/Parp14	2
GO:2000637	positive regulation of gene silencing by miRNA	2/294	26/23328	0.0421749	0.125522	0.0850412	Stat3/Zfp36	2
GO:2000765	regulation of cytoplasmic translation	2/294	26/23328	0.0421749	0.125522	0.0850412	Pkm/Cpeb3	2
GO:0061458	reproductive system development	11/294	481/23328	0.0424283	0.126173	0.0854821	Serpine2/Junb/C3/Ctsb/Adgrg1/Serpinb6a/Cebpb/Zfp36l1/Adamts1/Krt8/Ccn1	11
GO:0014074	response to purine-containing compound	4/294	104/23328	0.0427075	0.126589	0.0857637	Stat1/Zfp36l1/Rap1b/Ezr	4
GO:0015844	monoamine transport	4/294	104/23328	0.0427075	0.126589	0.0857637	Fcer1g/Lgals3/Actb/Rtn4	4
GO:0045778	positive regulation of ossification	4/294	104/23328	0.0427075	0.126589	0.0857637	Clic1/Cebpb/Lmna/Ccn1	4
GO:0046849	bone remodeling	4/294	104/23328	0.0427075	0.126589	0.0857637	Ctss/Spp1/Rac2/Car2	4
GO:0008202	steroid metabolic process	8/294	309/23328	0.0428892	0.127023	0.0860582	Gc/Spp1/Apoe/Egr1/Comt/Npc2/Sqle/Cyp24a1	8
GO:0000302	response to reactive oxygen species	6/294	202/23328	0.0433265	0.128128	0.0868064	Ucp2/Cryab/Tnfaip3/Fos/Net1/Rhob	6
GO:0015695	organic cation transport	3/294	62/23328	0.0434738	0.128128	0.0868064	Fcer1g/Lgals3/Slc38a2	3
GO:0031018	endocrine pancreas development	3/294	62/23328	0.0434738	0.128128	0.0868064	Sox4/Clu/Slc2a2	3
GO:0032613	interleukin-10 production	3/294	62/23328	0.0434738	0.128128	0.0868064	Fcer1g/Tyrobp/Stat3	3
GO:0060393	regulation of pathway-restricted SMAD protein phosphorylation	3/294	62/23328	0.0434738	0.128128	0.0868064	Gdf15/Sdcbp/Rbpms	3
GO:1905207	regulation of cardiocyte differentiation	3/294	62/23328	0.0434738	0.128128	0.0868064	Rgs2/Nrg1/Slc25a4	3
GO:0006914	autophagy	10/294	425/23328	0.0440149	0.129512	0.0877445	Mcl1/Tnfaip3/Stat3/Iigp1/Irgm1/Trp53inp1/Ctsd/Sptlc2/Plk2/Vmp1	10
GO:0061919	process utilizing autophagic mechanism	10/294	425/23328	0.0440149	0.129512	0.0877445	Mcl1/Tnfaip3/Stat3/Iigp1/Irgm1/Trp53inp1/Ctsd/Sptlc2/Plk2/Vmp1	10
GO:0006376	mRNA splice site selection	2/294	27/23328	0.0451783	0.130966	0.0887292	Celf2/Mbnl1	2
GO:0010742	macrophage derived foam cell differentiation	2/294	27/23328	0.0451783	0.130966	0.0887292	Stat1/Nfkbia	2
GO:0031342	negative regulation of cell killing	2/294	27/23328	0.0451783	0.130966	0.0887292	Ptprc/H2-T23	2
GO:0035809	regulation of urine volume	2/294	27/23328	0.0451783	0.130966	0.0887292	Gnai2/Slc5a2	2
GO:0035812	renal sodium excretion	2/294	27/23328	0.0451783	0.130966	0.0887292	Gnai2/Comt	2
GO:0045730	respiratory burst	2/294	27/23328	0.0451783	0.130966	0.0887292	Rac2/Rps19	2
GO:0045780	positive regulation of bone resorption	2/294	27/23328	0.0451783	0.130966	0.0887292	Spp1/Car2	2
GO:0046852	positive regulation of bone remodeling	2/294	27/23328	0.0451783	0.130966	0.0887292	Spp1/Car2	2
GO:0051767	nitric-oxide synthase biosynthetic process	2/294	27/23328	0.0451783	0.130966	0.0887292	Akap12/Stat1	2
GO:0051769	regulation of nitric-oxide synthase biosynthetic process	2/294	27/23328	0.0451783	0.130966	0.0887292	Akap12/Stat1	2
GO:0060148	positive regulation of posttranscriptional gene silencing	2/294	27/23328	0.0451783	0.130966	0.0887292	Stat3/Zfp36	2
GO:0060713	labyrinthine layer morphogenesis	2/294	27/23328	0.0451783	0.130966	0.0887292	Zfp36l1/Ccn1	2
GO:0060716	labyrinthine layer blood vessel development	2/294	27/23328	0.0451783	0.130966	0.0887292	Junb/Ccn1	2
GO:0071425	hematopoietic stem cell proliferation	2/294	27/23328	0.0451783	0.130966	0.0887292	Pim1/Cxcl1	2
GO:0090023	positive regulation of neutrophil chemotaxis	2/294	27/23328	0.0451783	0.130966	0.0887292	Rac2/Cd74	2
GO:1900120	regulation of receptor binding	2/294	27/23328	0.0451783	0.130966	0.0887292	B2m/Anxa2	2
GO:1903319	positive regulation of protein maturation	2/294	27/23328	0.0451783	0.130966	0.0887292	Sox4/Myh9	2
GO:2000727	positive regulation of cardiac muscle cell differentiation	2/294	27/23328	0.0451783	0.130966	0.0887292	Nrg1/Slc25a4	2
GO:0045661	regulation of myoblast differentiation	3/294	63/23328	0.0452364	0.130966	0.0887292	Ccl8/Btg1/Zfp36l1	3
GO:0150116	regulation of cell-substrate junction organization	3/294	63/23328	0.0452364	0.130966	0.0887292	Iqgap1/S100a10/Actg1	3
GO:0000041	transition metal ion transport	4/294	106/23328	0.0452663	0.130966	0.0887292	B2m/Cp/Steap2/Atox1	4
GO:0048738	cardiac muscle tissue development	7/294	258/23328	0.0457576	0.13217	0.0895453	Rgs2/Pim1/Nrg1/Akap13/Itgb1/Slc25a4/Lmna	7
GO:0002833	positive regulation of response to biotic stimulus	5/294	154/23328	0.0457919	0.13217	0.0895453	Cd74/Cxcl1/Irgm1/H2-T23/Rps19	5
GO:0050684	regulation of mRNA processing	5/294	154/23328	0.0457919	0.13217	0.0895453	Celf2/Rbm3/Mbnl1/Zfp36l1/Cpeb3	5
GO:0001649	osteoblast differentiation	6/294	205/23328	0.0459666	0.132569	0.0898155	Spp1/Junb/Clic1/Cebpb/Lmna/Ccn1	6
GO:0014897	striated muscle hypertrophy	4/294	107/23328	0.0465772	0.134011	0.0907923	Rgs2/Akap13/Slc25a4/Lmna	4
GO:0050709	negative regulation of protein secretion	4/294	107/23328	0.0465772	0.134011	0.0907923	Apoe/Ucp2/Srgn/Anxa5	4
GO:0110020	regulation of actomyosin structure organization	4/294	107/23328	0.0465772	0.134011	0.0907923	S100a10/Akap13/Actg1/Pfn1	4
GO:0099024	plasma membrane invagination	6/294	206/23328	0.0468683	0.134742	0.0912875	Fcer1g/Trbc2/Havcr1/Myh9/Rac2/C3	6
GO:0015909	long-chain fatty acid transport	3/294	64/23328	0.047034	0.135004	0.0914654	Apoe/Fabp3/Plin2	3
GO:0043331	response to dsRNA	3/294	64/23328	0.047034	0.135004	0.0914654	Slc3a2/Stat1/Nfkbia	3
GO:0002224	toll-like receptor signaling pathway	4/294	108/23328	0.0479091	0.136468	0.0924571	Tnfaip3/Irf1/Nfkbia/Rtn4	4
GO:0008306	associative learning	4/294	108/23328	0.0479091	0.136468	0.0924571	Btg2/Lgmn/Itgb1/Sgk1	4
GO:0032091	negative regulation of protein binding	4/294	108/23328	0.0479091	0.136468	0.0924571	B2m/Cdkn1a/Actb/Ctsz	4
GO:0034754	cellular hormone metabolic process	4/294	108/23328	0.0479091	0.136468	0.0924571	Spp1/Egr1/Aldh1a1/Comt	4
GO:0055017	cardiac muscle tissue growth	4/294	108/23328	0.0479091	0.136468	0.0924571	Rgs2/Pim1/Akap13/Slc25a4	4
GO:0009267	cellular response to starvation	5/294	156/23328	0.047928	0.136468	0.0924571	Cdkn1a/Gas6/Atf3/Comt/Prkag3	5
GO:0050728	negative regulation of inflammatory response	5/294	156/23328	0.047928	0.136468	0.0924571	Apoe/Tnfaip3/Zfp36/Ier3/Rps19	5
GO:0045055	regulated exocytosis	7/294	261/23328	0.048149	0.136468	0.0924571	Fcer1g/Coro1a/Myh9/Rac2/Gnai2/Steap2/Rap1b	7
GO:0006837	serotonin transport	2/294	28/23328	0.0482581	0.136468	0.0924571	Fcer1g/Lgals3	2
GO:0030224	monocyte differentiation	2/294	28/23328	0.0482581	0.136468	0.0924571	Cd74/Zfp36l1	2
GO:0034311	diol metabolic process	2/294	28/23328	0.0482581	0.136468	0.0924571	Ephx1/Sptlc2	2
GO:0045648	positive regulation of erythrocyte differentiation	2/294	28/23328	0.0482581	0.136468	0.0924571	Stat3/Stat1	2
GO:0045663	positive regulation of myoblast differentiation	2/294	28/23328	0.0482581	0.136468	0.0924571	Ccl8/Btg1	2
GO:0051016	barbed-end actin filament capping	2/294	28/23328	0.0482581	0.136468	0.0924571	Capzb/Arpc2	2
GO:0090025	regulation of monocyte chemotaxis	2/294	28/23328	0.0482581	0.136468	0.0924571	Ccl5/Lgmn	2
GO:0090077	foam cell differentiation	2/294	28/23328	0.0482581	0.136468	0.0924571	Stat1/Nfkbia	2
GO:1900273	positive regulation of long-term synaptic potentiation	2/294	28/23328	0.0482581	0.136468	0.0924571	Lgmn/Cpeb3	2
GO:1903131	mononuclear cell differentiation	2/294	28/23328	0.0482581	0.136468	0.0924571	Cd74/Zfp36l1	2
GO:1903649	regulation of cytoplasmic transport	2/294	28/23328	0.0482581	0.136468	0.0924571	Msn/Ezr	2
GO:0071560	cellular response to transforming growth factor beta stimulus	6/294	208/23328	0.0487047	0.137439	0.093115	Fos/Zfp36l2/Map3k1/Sdcbp/Zfp36l1/Actr3	6
GO:0034121	regulation of toll-like receptor signaling pathway	3/294	65/23328	0.0488664	0.137439	0.093115	Tnfaip3/Irf1/Rtn4	3
GO:0042093	T-helper cell differentiation	3/294	65/23328	0.0488664	0.137439	0.093115	Irf1/Stat3/Nfkbiz	3
GO:0042246	tissue regeneration	3/294	65/23328	0.0488664	0.137439	0.093115	Pkm/Cdkn1a/Cd81	3
GO:0060389	pathway-restricted SMAD protein phosphorylation	3/294	65/23328	0.0488664	0.137439	0.093115	Gdf15/Sdcbp/Rbpms	3
GO:0090398	cellular senescence	3/294	65/23328	0.0488664	0.137439	0.093115	B2m/Cdkn1a/Plk2	3
GO:2000514	regulation of CD4-positive, alpha-beta T cell activation	3/294	65/23328	0.0488664	0.137439	0.093115	Irf1/Nfkbiz/Cd81	3
GO:0014896	muscle hypertrophy	4/294	109/23328	0.0492619	0.13823	0.0936508	Rgs2/Akap13/Slc25a4/Lmna	4
GO:0051668	localization within membrane	4/294	109/23328	0.0492619	0.13823	0.0936508	Ptprc/Apoe/Itgb1/Cd81	4
GO:1901800	positive regulation of proteasomal protein catabolic process	4/294	109/23328	0.0492619	0.13823	0.0936508	Clu/Mdm2/Hspa1a/Plk2	4
GO:0045089	positive regulation of innate immune response	4/294	110/23328	0.0506356	0.141866	0.0961138	Cd74/Irgm1/H2-T23/Rps19	4
GO:0120034	positive regulation of plasma membrane bounded cell projection assembly	4/294	110/23328	0.0506356	0.141866	0.0961138	Rac2/Actr3/Pfn1/Arpc2	4
GO:0002294	CD4-positive, alpha-beta T cell differentiation involved in immune response	3/294	66/23328	0.0507334	0.14203	0.0962252	Irf1/Stat3/Nfkbiz	3
GO:0071383	cellular response to steroid hormone stimulus	5/294	159/23328	0.0512411	0.14261	0.0966183	Zfp36l2/Akap13/Zfp36l1/Zfp36/Sgk1	5
GO:2000058	regulation of ubiquitin-dependent protein catabolic process	5/294	159/23328	0.0512411	0.14261	0.0966183	Clu/Sdcbp/Mdm2/Hspa1a/Plk2	5
GO:0001516	prostaglandin biosynthetic process	2/294	29/23328	0.0514119	0.14261	0.0966183	Cd74/Ptgds	2
GO:0002507	tolerance induction	2/294	29/23328	0.0514119	0.14261	0.0966183	Tnfaip3/H2-T23	2
GO:0031295	T cell costimulation	2/294	29/23328	0.0514119	0.14261	0.0966183	Lgals1/Cd81	2
GO:0046457	prostanoid biosynthetic process	2/294	29/23328	0.0514119	0.14261	0.0966183	Cd74/Ptgds	2
GO:0050858	negative regulation of antigen receptor-mediated signaling pathway	2/294	29/23328	0.0514119	0.14261	0.0966183	Lgals3/Ezr	2
GO:0061050	regulation of cell growth involved in cardiac muscle cell development	2/294	29/23328	0.0514119	0.14261	0.0966183	Rgs2/Slc25a4	2
GO:0071624	positive regulation of granulocyte chemotaxis	2/294	29/23328	0.0514119	0.14261	0.0966183	Rac2/Cd74	2
GO:0090314	positive regulation of protein targeting to membrane	2/294	29/23328	0.0514119	0.14261	0.0966183	Actr3/Arpc2	2
GO:0097345	mitochondrial outer membrane permeabilization	2/294	29/23328	0.0514119	0.14261	0.0966183	Pmaip1/Ier3	2
GO:0150117	positive regulation of cell-substrate junction organization	2/294	29/23328	0.0514119	0.14261	0.0966183	Iqgap1/S100a10	2
GO:0042180	cellular ketone metabolic process	6/294	211/23328	0.0515415	0.14286	0.0967878	Egr1/Cd74/Fabp3/Comt/Slc7a7/Eif6	6
GO:0032963	collagen metabolic process	4/294	111/23328	0.0520302	0.144105	0.097631	Vim/Ctss/Ctsb/Itgb1	4
GO:0071559	response to transforming growth factor beta	6/294	212/23328	0.0525091	0.14532	0.0984545	Fos/Zfp36l2/Map3k1/Sdcbp/Zfp36l1/Actr3	6
GO:0002293	alpha-beta T cell differentiation involved in immune response	3/294	67/23328	0.0526346	0.145557	0.0986147	Irf1/Stat3/Nfkbiz	3
GO:0008361	regulation of cell size	6/294	213/23328	0.0534877	0.147691	0.100061	Apoe/Tnfrsf12a/Nrg1/Rtn4/Actr3/Rpl4	6
GO:0010324	membrane invagination	6/294	213/23328	0.0534877	0.147691	0.100061	Fcer1g/Trbc2/Havcr1/Myh9/Rac2/C3	6
GO:0051656	establishment of organelle localization	9/294	382/23328	0.0539604	0.148883	0.100868	Fcer1g/Myh9/Rac2/Itgb1/Exoc4/Actr3/Eif6/Ezr/Syne2	9
GO:0002287	alpha-beta T cell activation involved in immune response	3/294	68/23328	0.0545698	0.149164	0.101059	Irf1/Stat3/Nfkbiz	3
GO:0007566	embryo implantation	3/294	68/23328	0.0545698	0.149164	0.101059	Arhgdib/H2-Q7/Vmp1	3
GO:1901361	organic cyclic compound catabolic process	10/294	442/23328	0.0545791	0.149164	0.101059	Btg2/Vim/Spp1/Apoe/Zfp36l2/Comt/Zfp36l1/Zfp36/Cyp24a1/Cpeb3	10
GO:0002335	mature B cell differentiation	2/294	30/23328	0.0546374	0.149164	0.101059	Tnfaip3/Lgals1	2
GO:0002724	regulation of T cell cytokine production	2/294	30/23328	0.0546374	0.149164	0.101059	B2m/Cd81	2
GO:0002825	regulation of T-helper 1 type immune response	2/294	30/23328	0.0546374	0.149164	0.101059	Irf1/H2-Ab1	2
GO:0006929	substrate-dependent cell migration	2/294	30/23328	0.0546374	0.149164	0.101059	Ptprc/Tnfrsf12a	2
GO:0010874	regulation of cholesterol efflux	2/294	30/23328	0.0546374	0.149164	0.101059	Apoe/Nfkbia	2
GO:0035767	endothelial cell chemotaxis	2/294	30/23328	0.0546374	0.149164	0.101059	Lgmn/Nr4a1	2
GO:0043372	positive regulation of CD4-positive, alpha-beta T cell differentiation	2/294	30/23328	0.0546374	0.149164	0.101059	Irf1/Nfkbiz	2
GO:0043951	negative regulation of cAMP-mediated signaling	2/294	30/23328	0.0546374	0.149164	0.101059	Rgs2/Gnai2	2
GO:0071711	basement membrane organization	2/294	30/23328	0.0546374	0.149164	0.101059	Ctss/Itgb1	2
GO:0072539	T-helper 17 cell differentiation	2/294	30/23328	0.0546374	0.149164	0.101059	Stat3/Nfkbiz	2
GO:1903579	negative regulation of ATP metabolic process	2/294	30/23328	0.0546374	0.149164	0.101059	Stat3/Ier3	2
GO:0006865	amino acid transport	5/294	162/23328	0.0546853	0.149183	0.101071	Rgs2/Slc38a2/Slc3a2/Itgb1/Slc7a7	5
GO:0050764	regulation of phagocytosis	4/294	113/23328	0.0548818	0.149607	0.101358	Ptprc/Fcer1g/C3/Gas6	4
GO:0035264	multicellular organism growth	6/294	216/23328	0.0564898	0.153662	0.104106	Plac8/Gdf15/Stat3/Lgmn/Zfp36l1/Ezr	6
GO:0006801	superoxide metabolic process	3/294	69/23328	0.0565386	0.153662	0.104106	Tyrobp/Gnai2/Cxcl1	3
GO:0032677	regulation of interleukin-8 production	3/294	69/23328	0.0565386	0.153662	0.104106	Ptprc/Stat3/Cd74	3
GO:0034394	protein localization to cell surface	3/294	69/23328	0.0565386	0.153662	0.104106	Fcer1g/Tyrobp/Nrg1	3
GO:0046887	positive regulation of hormone secretion	5/294	164/23328	0.0570543	0.154947	0.104976	Fgg/Fga/Spp1/Sox4/Fgb	5
GO:0006402	mRNA catabolic process	6/294	217/23328	0.0575126	0.155817	0.105566	Btg2/Vim/Zfp36l2/Zfp36l1/Zfp36/Cpeb3	6
GO:0017038	protein import	6/294	217/23328	0.0575126	0.155817	0.105566	Apoe/Stat3/Cdkn1a/Clu/Nfkbia/Lmna	6
GO:0019751	polyol metabolic process	4/294	115/23328	0.0578164	0.155817	0.105566	Ephx1/Myof/Sptlc2/Tkfc	4
GO:0090100	positive regulation of transmembrane receptor protein serine/threonine kinase signaling pathway	4/294	115/23328	0.0578164	0.155817	0.105566	Gdf15/Sdcbp/Rbpms/Ccn1	4
GO:0002230	positive regulation of defense response to virus by host	2/294	31/23328	0.0579324	0.155817	0.105566	Ccl5/Stat1	2
GO:0031294	lymphocyte costimulation	2/294	31/23328	0.0579324	0.155817	0.105566	Lgals1/Cd81	2
GO:0033687	osteoblast proliferation	2/294	31/23328	0.0579324	0.155817	0.105566	Junb/Ccn1	2
GO:0036037	CD8-positive, alpha-beta T cell activation	2/294	31/23328	0.0579324	0.155817	0.105566	Irf1/H2-T23	2
GO:0043276	anoikis	2/294	31/23328	0.0579324	0.155817	0.105566	Mcl1/Itgb1	2
GO:0044062	regulation of excretion	2/294	31/23328	0.0579324	0.155817	0.105566	Gnai2/Comt	2
GO:0045920	negative regulation of exocytosis	2/294	31/23328	0.0579324	0.155817	0.105566	Gnai2/Rap1b	2
GO:1902253	regulation of intrinsic apoptotic signaling pathway by p53 class mediator	2/294	31/23328	0.0579324	0.155817	0.105566	Cd74/Mdm2	2
GO:1905523	positive regulation of macrophage migration	2/294	31/23328	0.0579324	0.155817	0.105566	Ccl5/Rtn4	2
GO:0006766	vitamin metabolic process	3/294	70/23328	0.0585409	0.15722	0.106517	Gc/Cyp24a1/Cbr1	3
GO:2000179	positive regulation of neural precursor cell proliferation	3/294	70/23328	0.0585409	0.15722	0.106517	Gnai2/Adgrg1/Ctsz	3
GO:0002429	immune response-activating cell surface receptor signaling pathway	8/294	330/23328	0.0586251	0.15733	0.106591	Ptprc/Fcer1g/Trbc2/Lgals3/Fyb/Nfkbiz/Cd81/Ezr	8
GO:0002757	immune response-activating signal transduction	8/294	331/23328	0.0594545	0.159393	0.107988	Ptprc/Fcer1g/Trbc2/Lgals3/Fyb/Nfkbiz/Cd81/Ezr	8
GO:0010594	regulation of endothelial cell migration	5/294	166/23328	0.0594814	0.159393	0.107988	Apoe/Lgmn/Sparc/Rhob/Plk2	5
GO:0016050	vesicle organization	7/294	275/23328	0.0603513	0.161604	0.109487	Serpine2/Coro1a/Anxa2/Srgn/S100a10/Sdcbp/Cd2ap	7
GO:0042509	regulation of tyrosine phosphorylation of STAT protein	3/294	71/23328	0.0605763	0.161968	0.109733	Irf1/Ccl5/Parp14	3
GO:1901796	regulation of signal transduction by p53 class mediator	3/294	71/23328	0.0605763	0.161968	0.109733	Cd74/Pmaip1/Mdm2	3
GO:0045834	positive regulation of lipid metabolic process	5/294	167/23328	0.0607168	0.162178	0.109876	Apoe/Cd74/Fabp3/Cd81/Ccn1	5
GO:0000086	G2/M transition of mitotic cell cycle	4/294	117/23328	0.0608335	0.162178	0.109876	Ccng1/Cdkn1a/Ier3/Calm1	4
GO:0006612	protein targeting to membrane	4/294	117/23328	0.0608335	0.162178	0.109876	Vps37b/Exoc4/Actr3/Arpc2	4
GO:0071901	negative regulation of protein serine/threonine kinase activity	4/294	117/23328	0.0608335	0.162178	0.109876	Rgs2/Apoe/Tnfaip3/Cdkn1a	4
GO:0001893	maternal placenta development	2/294	32/23328	0.0612945	0.162216	0.109901	Junb/Ctsb	2
GO:0010043	response to zinc ion	2/294	32/23328	0.0612945	0.162216	0.109901	Mt1/Crip1	2
GO:0010614	negative regulation of cardiac muscle hypertrophy	2/294	32/23328	0.0612945	0.162216	0.109901	Rgs2/Lmna	2
GO:0032692	negative regulation of interleukin-1 production	2/294	32/23328	0.0612945	0.162216	0.109901	Tnfaip3/Gas6	2
GO:0045577	regulation of B cell differentiation	2/294	32/23328	0.0612945	0.162216	0.109901	Zfp36l2/Zfp36l1	2
GO:0051491	positive regulation of filopodium assembly	2/294	32/23328	0.0612945	0.162216	0.109901	Actr3/Arpc2	2
GO:0060561	apoptotic process involved in morphogenesis	2/294	32/23328	0.0612945	0.162216	0.109901	Cryab/Ccn1	2
GO:0060669	embryonic placenta morphogenesis	2/294	32/23328	0.0612945	0.162216	0.109901	Zfp36l1/Ccn1	2
GO:1901797	negative regulation of signal transduction by p53 class mediator	2/294	32/23328	0.0612945	0.162216	0.109901	Cd74/Mdm2	2
GO:1902110	positive regulation of mitochondrial membrane permeability involved in apoptotic process	2/294	32/23328	0.0612945	0.162216	0.109901	Pmaip1/Ier3	2
GO:0060419	heart growth	4/294	118/23328	0.0623728	0.16483	0.111672	Rgs2/Pim1/Akap13/Slc25a4	4
GO:2000177	regulation of neural precursor cell proliferation	4/294	118/23328	0.0623728	0.16483	0.111672	Btg2/Gnai2/Adgrg1/Ctsz	4
GO:0007193	adenylate cyclase-inhibiting G protein-coupled receptor signaling pathway	3/294	72/23328	0.0626445	0.165307	0.111995	Rgs2/Akap12/Gnai2	3
GO:0010611	regulation of cardiac muscle hypertrophy	3/294	72/23328	0.0626445	0.165307	0.111995	Rgs2/Slc25a4/Lmna	3
GO:0043547	positive regulation of GTPase activity	6/294	222/23328	0.062793	0.165338	0.112017	Rgs1/Ccl8/Ccl5/S100a10/Net1/Itgb1	6
GO:0060348	bone development	6/294	222/23328	0.062793	0.165338	0.112017	Ptprc/Tyrobp/Anxa2/Sparc/Akap13/Alpl	6
GO:2001020	regulation of response to DNA damage stimulus	6/294	222/23328	0.062793	0.165338	0.112017	Mcl1/Cd74/Clu/Pmaip1/Mdm2/Ier3	6
GO:0001503	ossification	9/294	394/23328	0.0629971	0.165756	0.112299	Spp1/Junb/Srgn/Clic1/Cebpb/Alpl/Rpl38/Lmna/Ccn1	9
GO:0051017	actin filament bundle assembly	5/294	169/23328	0.0632311	0.166251	0.112635	Lcp1/S100a10/Actg1/Pfn1/Ezr	5
GO:0022617	extracellular matrix disassembly	2/294	33/23328	0.0647215	0.169495	0.114833	Ctss/Lcp1	2
GO:0033598	mammary gland epithelial cell proliferation	2/294	33/23328	0.0647215	0.169495	0.114833	Cebpb/Rtn4	2
GO:0045616	regulation of keratinocyte differentiation	2/294	33/23328	0.0647215	0.169495	0.114833	Zfp36l1/Zfp36	2
GO:0051642	centrosome localization	2/294	33/23328	0.0647215	0.169495	0.114833	Ezr/Syne2	2
GO:0009988	cell-cell recognition	3/294	73/23328	0.0647451	0.169495	0.114833	Lgals3/Msn/Cd81	3
GO:0042130	negative regulation of T cell proliferation	3/294	73/23328	0.0647451	0.169495	0.114833	H2-Ab1/H2-Aa/Cebpb	3
GO:0003018	vascular process in circulatory system	6/294	224/23328	0.0649829	0.169995	0.115171	Rgs2/Fgg/Fga/Apoe/Fgb/Akap12	6
GO:0006414	translational elongation	3/294	74/23328	0.0668779	0.174575	0.118274	Rplp2/Rplp1/Cpeb3	3
GO:0043299	leukocyte degranulation	3/294	74/23328	0.0668779	0.174575	0.118274	Fcer1g/Coro1a/Rac2	3
GO:2001021	negative regulation of response to DNA damage stimulus	3/294	74/23328	0.0668779	0.174575	0.118274	Cd74/Clu/Mdm2	3
GO:0061572	actin filament bundle organization	5/294	172/23328	0.0671112	0.174812	0.118435	Lcp1/S100a10/Actg1/Pfn1/Ezr	5
GO:0042542	response to hydrogen peroxide	4/294	121/23328	0.067113	0.174812	0.118435	Cryab/Tnfaip3/Net1/Rhob	4
GO:0050829	defense response to Gram-negative bacterium	4/294	121/23328	0.067113	0.174812	0.118435	B2m/Lyz2/Iigp1/Rps19	4
GO:0002021	response to dietary excess	2/294	34/23328	0.0682114	0.176281	0.119431	Apoe/Gdf15	2
GO:0003209	cardiac atrium morphogenesis	2/294	34/23328	0.0682114	0.176281	0.119431	Sox4/Ccn1	2
GO:0014741	negative regulation of muscle hypertrophy	2/294	34/23328	0.0682114	0.176281	0.119431	Rgs2/Lmna	2
GO:0031338	regulation of vesicle fusion	2/294	34/23328	0.0682114	0.176281	0.119431	Coro1a/Anxa2	2
GO:0032509	endosome transport via multivesicular body sorting pathway	2/294	34/23328	0.0682114	0.176281	0.119431	Vps37b/Tmem50a	2
GO:0033032	regulation of myeloid cell apoptotic process	2/294	34/23328	0.0682114	0.176281	0.119431	Fcer1g/Ccl5	2
GO:0048710	regulation of astrocyte differentiation	2/294	34/23328	0.0682114	0.176281	0.119431	Serpine2/Actr3	2
GO:0051180	vitamin transport	2/294	34/23328	0.0682114	0.176281	0.119431	Gc/Slc2a2	2
GO:0071634	regulation of transforming growth factor beta production	2/294	34/23328	0.0682114	0.176281	0.119431	Tyrobp/Cd2ap	2
GO:0090022	regulation of neutrophil chemotaxis	2/294	34/23328	0.0682114	0.176281	0.119431	Rac2/Cd74	2
GO:1902686	mitochondrial outer membrane permeabilization involved in programmed cell death	2/294	34/23328	0.0682114	0.176281	0.119431	Pmaip1/Ier3	2
GO:0071241	cellular response to inorganic substance	6/294	227/23328	0.0683508	0.176516	0.11959	B2m/Iqgap1/Junb/Mt1/Lgmn/Fos	6
GO:0043409	negative regulation of MAPK cascade	5/294	173/23328	0.0684335	0.176604	0.119649	Ptprc/Rgs2/Apoe/Atf3/Ezr	5
GO:0016525	negative regulation of angiogenesis	4/294	122/23328	0.0687336	0.177253	0.120088	Sparc/Stat1/Plk2/Adamts1	4
GO:0007260	tyrosine phosphorylation of STAT protein	3/294	75/23328	0.0690425	0.177356	0.120159	Irf1/Ccl5/Parp14	3
GO:0010507	negative regulation of autophagy	3/294	75/23328	0.0690425	0.177356	0.120159	Mcl1/Tnfaip3/Stat3	3
GO:0014743	regulation of muscle hypertrophy	3/294	75/23328	0.0690425	0.177356	0.120159	Rgs2/Slc25a4/Lmna	3
GO:0032637	interleukin-8 production	3/294	75/23328	0.0690425	0.177356	0.120159	Ptprc/Stat3/Cd74	3
GO:0048747	muscle fiber development	3/294	75/23328	0.0690425	0.177356	0.120159	Myof/Capzb/Rcan1	3
GO:0002768	immune response-regulating cell surface receptor signaling pathway	8/294	342/23328	0.0690669	0.177356	0.120159	Ptprc/Fcer1g/Trbc2/Lgals3/Fyb/Nfkbiz/Cd81/Ezr	8
GO:0015718	monocarboxylic acid transport	5/294	174/23328	0.0697701	0.179036	0.121296	Apoe/Emb/Fabp3/Plin2/Slc6a8	5
GO:0030072	peptide hormone secretion	7/294	285/23328	0.0701324	0.179838	0.12184	Fgg/Fga/Ucp2/Ccl5/Sox4/Fgb/Anxa5	7
GO:0007612	learning	5/294	175/23328	0.0711211	0.182245	0.123471	Btg2/Lgmn/Comt/Itgb1/Sgk1	5
GO:0006919	activation of cysteine-type endopeptidase activity involved in apoptotic process	3/294	76/23328	0.0712386	0.182288	0.1235	Pmaip1/Stat1/Rps27l	3
GO:0045576	mast cell activation	3/294	76/23328	0.0712386	0.182288	0.1235	Fcer1g/Havcr1/Rac2	3
GO:0000460	maturation of 5.8S rRNA	2/294	35/23328	0.0717619	0.182598	0.12371	Rps21/Eif6	2
GO:0010837	regulation of keratinocyte proliferation	2/294	35/23328	0.0717619	0.182598	0.12371	Zfp36l1/Zfp36	2
GO:0046686	response to cadmium ion	2/294	35/23328	0.0717619	0.182598	0.12371	Mt1/Fos	2
GO:0048147	negative regulation of fibroblast proliferation	2/294	35/23328	0.0717619	0.182598	0.12371	Pmaip1/Trp53inp1	2
GO:0050832	defense response to fungus	2/294	35/23328	0.0717619	0.182598	0.12371	Cxcl1/Cotl1	2
GO:0050869	negative regulation of B cell activation	2/294	35/23328	0.0717619	0.182598	0.12371	Tyrobp/Tnfaip3	2
GO:0072538	T-helper 17 type immune response	2/294	35/23328	0.0717619	0.182598	0.12371	Stat3/Nfkbiz	2
GO:0090313	regulation of protein targeting to membrane	2/294	35/23328	0.0717619	0.182598	0.12371	Actr3/Arpc2	2
GO:0002764	immune response-regulating signaling pathway	8/294	345/23328	0.0718448	0.182681	0.123766	Ptprc/Fcer1g/Trbc2/Lgals3/Fyb/Nfkbiz/Cd81/Ezr	8
GO:0006997	nucleus organization	4/294	124/23328	0.0720348	0.18278	0.123833	Rtn4/Rps19/Lmna/Syne2	4
GO:0043500	muscle adaptation	4/294	124/23328	0.0720348	0.18278	0.123833	Rgs2/Prkag3/Slc25a4/Lmna	4
GO:0090277	positive regulation of peptide hormone secretion	4/294	124/23328	0.0720348	0.18278	0.123833	Fgg/Fga/Sox4/Fgb	4
GO:0009612	response to mechanical stimulus	5/294	176/23328	0.0724865	0.183542	0.124349	Serpine2/Fos/Stat1/Nfkbia/Arhgdia	5
GO:0035296	regulation of tube diameter	5/294	176/23328	0.0724865	0.183542	0.124349	Rgs2/Fgg/Fga/Apoe/Fgb	5
GO:0097746	regulation of blood vessel diameter	5/294	176/23328	0.0724865	0.183542	0.124349	Rgs2/Fgg/Fga/Apoe/Fgb	5
GO:0048844	artery morphogenesis	3/294	77/23328	0.0734658	0.185891	0.125941	Apoe/Sox4/Rtn4	3
GO:0035150	regulation of tube size	5/294	177/23328	0.0738662	0.186775	0.12654	Rgs2/Fgg/Fga/Apoe/Fgb	5
GO:0006631	fatty acid metabolic process	9/294	408/23328	0.0746927	0.188733	0.127866	Ephx1/C3/Cd74/Ptgds/Fabp3/Acat3/Prkag3/Eif6/Cyp24a1	9
GO:0010573	vascular endothelial growth factor production	2/294	36/23328	0.075371	0.189505	0.128389	C3/Adgrg1	2
GO:0033005	positive regulation of mast cell activation	2/294	36/23328	0.075371	0.189505	0.128389	Fcer1g/Havcr1	2
GO:0034381	plasma lipoprotein particle clearance	2/294	36/23328	0.075371	0.189505	0.128389	Apoe/Anxa2	2
GO:0071604	transforming growth factor beta production	2/294	36/23328	0.075371	0.189505	0.128389	Tyrobp/Cd2ap	2
GO:1905209	positive regulation of cardiocyte differentiation	2/294	36/23328	0.075371	0.189505	0.128389	Nrg1/Slc25a4	2
GO:2000171	negative regulation of dendrite development	2/294	36/23328	0.075371	0.189505	0.128389	Apoe/Plk2	2
GO:0001889	liver development	4/294	126/23328	0.0754157	0.189505	0.128389	Pkm/Tnfaip3/Cebpb/Rtn4	4
GO:0046822	regulation of nucleocytoplasmic transport	4/294	126/23328	0.0754157	0.189505	0.128389	Ifi27/Gas6/Mdm2/Ier3	4
GO:0019229	regulation of vasoconstriction	3/294	78/23328	0.0757238	0.189754	0.128558	Fgg/Fga/Fgb	3
GO:0070228	regulation of lymphocyte apoptotic process	3/294	78/23328	0.0757238	0.189754	0.128558	Ccl5/Lgals3/Cd74	3
GO:0070373	negative regulation of ERK1 and ERK2 cascade	3/294	78/23328	0.0757238	0.189754	0.128558	Ptprc/Atf3/Ezr	3
GO:1903036	positive regulation of response to wounding	3/294	78/23328	0.0757238	0.189754	0.128558	Rtn4/Actg1/Itgb1	3
GO:0007051	spindle organization	5/294	179/23328	0.0766684	0.191988	0.130072	Myh9/Tubb5/Hspa1a/Plk2/Ezr	5
GO:0006611	protein export from nucleus	4/294	127/23328	0.0771357	0.193025	0.130775	Ifi27/Gas6/Mdm2/Eif6	4
GO:0006470	protein dephosphorylation	6/294	235/23328	0.0778189	0.194415	0.131716	Ptpn18/Ptprc/Gnai2/Ptp4a2/Rcan1/Ptpn13	6
GO:0002637	regulation of immunoglobulin production	3/294	79/23328	0.0780122	0.194415	0.131716	Ptprc/Tnfaip3/H2-T23	3
GO:0032418	lysosome localization	3/294	79/23328	0.0780122	0.194415	0.131716	Fcer1g/Myh9/Rac2	3
GO:0034644	cellular response to UV	3/294	79/23328	0.0780122	0.194415	0.131716	Crip1/Cdkn1a/Trp53inp1	3
GO:0055021	regulation of cardiac muscle tissue growth	3/294	79/23328	0.0780122	0.194415	0.131716	Rgs2/Pim1/Slc25a4	3
GO:0060191	regulation of lipase activity	3/294	79/23328	0.0780122	0.194415	0.131716	Rgs2/Ccl5/Ccn1	3
GO:0001782	B cell homeostasis	2/294	37/23328	0.0790368	0.195625	0.132536	Tnfaip3/Cd74	2
GO:0002931	response to ischemia	2/294	37/23328	0.0790368	0.195625	0.132536	Egr1/Rcan1	2
GO:0030866	cortical actin cytoskeleton organization	2/294	37/23328	0.0790368	0.195625	0.132536	Epb41l3/Ezr	2
GO:0033363	secretory granule organization	2/294	37/23328	0.0790368	0.195625	0.132536	Serpine2/Srgn	2
GO:0035794	positive regulation of mitochondrial membrane permeability	2/294	37/23328	0.0790368	0.195625	0.132536	Pmaip1/Ier3	2
GO:0071709	membrane assembly	2/294	37/23328	0.0790368	0.195625	0.132536	Anxa2/S100a10	2
GO:0098751	bone cell development	2/294	37/23328	0.0790368	0.195625	0.132536	Tyrobp/Anxa2	2
GO:1902229	regulation of intrinsic apoptotic signaling pathway in response to DNA damage	2/294	37/23328	0.0790368	0.195625	0.132536	Cd74/Clu	2
GO:1990748	cellular detoxification	2/294	37/23328	0.0790368	0.195625	0.132536	Pim1/Gstm5	2
GO:2000273	positive regulation of signaling receptor activity	2/294	37/23328	0.0790368	0.195625	0.132536	Ifngr1/Itgb1	2
GO:0010876	lipid localization	9/294	413/23328	0.0791738	0.195831	0.132675	Spp1/Apoe/Anxa2/C3/Fabp3/Nfkbia/Npc2/Sqle/Plin2	9
GO:0038034	signal transduction in absence of ligand	3/294	80/23328	0.0803306	0.198018	0.134157	Mcl1/Bcl2a1b/Itm2b	3
GO:0048041	focal adhesion assembly	3/294	80/23328	0.0803306	0.198018	0.134157	Iqgap1/S100a10/Actg1	3
GO:0050688	regulation of defense response to virus	3/294	80/23328	0.0803306	0.198018	0.134157	Ccl5/Stat1/Tkfc	3
GO:0097192	extrinsic apoptotic signaling pathway in absence of ligand	3/294	80/23328	0.0803306	0.198018	0.134157	Mcl1/Bcl2a1b/Itm2b	3
GO:1900542	regulation of purine nucleotide metabolic process	3/294	80/23328	0.0803306	0.198018	0.134157	Stat3/Ier3/Eif6	3
GO:0061008	hepaticobiliary system development	4/294	129/23328	0.0806344	0.198632	0.134573	Pkm/Tnfaip3/Cebpb/Rtn4	4
GO:0034470	ncRNA processing	8/294	355/23328	0.0815908	0.200852	0.136077	Stat3/Rps28/Rps24/Rps21/Rps19/Rps16/Eif6/Rps14	8
GO:0006140	regulation of nucleotide metabolic process	3/294	81/23328	0.0826787	0.202351	0.137093	Stat3/Ier3/Eif6	3
GO:0010389	regulation of G2/M transition of mitotic cell cycle	3/294	81/23328	0.0826787	0.202351	0.137093	Ccng1/Cdkn1a/Ier3	3
GO:0051881	regulation of mitochondrial membrane potential	3/294	81/23328	0.0826787	0.202351	0.137093	Ucp2/Clic1/Pmaip1	3
GO:0010831	positive regulation of myotube differentiation	2/294	38/23328	0.0827571	0.202351	0.137093	Gdf15/Ccl8	2
GO:0032733	positive regulation of interleukin-10 production	2/294	38/23328	0.0827571	0.202351	0.137093	Fcer1g/Stat3	2
GO:0035335	peptidyl-tyrosine dephosphorylation	2/294	38/23328	0.0827571	0.202351	0.137093	Ptpn18/Ptpn13	2
GO:0043304	regulation of mast cell degranulation	2/294	38/23328	0.0827571	0.202351	0.137093	Fcer1g/Rac2	2
GO:0045622	regulation of T-helper cell differentiation	2/294	38/23328	0.0827571	0.202351	0.137093	Irf1/Nfkbiz	2
GO:0060674	placenta blood vessel development	2/294	38/23328	0.0827571	0.202351	0.137093	Junb/Ccn1	2
GO:0071985	multivesicular body sorting pathway	2/294	38/23328	0.0827571	0.202351	0.137093	Vps37b/Tmem50a	2
GO:0050805	negative regulation of synaptic transmission	3/294	82/23328	0.0850562	0.207832	0.140806	Gnai2/Rap1b/Plk2	3
GO:0050851	antigen receptor-mediated signaling pathway	7/294	299/23328	0.0853268	0.208287	0.141115	Ptprc/Trbc2/Lgals3/Fyb/Nfkbiz/Cd81/Ezr	7
GO:0031644	regulation of nervous system process	5/294	185/23328	0.0854145	0.208287	0.141115	Ctss/Ctsc/Nrg1/Comt/Rtn4	5
GO:0043122	regulation of I-kappaB kinase/NF-kappaB signaling	5/294	185/23328	0.0854145	0.208287	0.141115	S100a4/Tnfaip3/Cd74/Stat1/Akap13	5
GO:0006816	calcium ion transport	9/294	420/23328	0.0857173	0.208745	0.141425	Ptprc/Coro1a/Ccl5/Lgals3/Ahnak/Gnai2/Gas6/Bspry/Spink1	9
GO:0010639	negative regulation of organelle organization	9/294	420/23328	0.0857173	0.208745	0.141425	Tmsb10/Coro1a/Tmsb4x/Capzb/Ier3/Pfn1/Arpc2/Lmna/Sgk1	9
GO:0006998	nuclear envelope organization	2/294	39/23328	0.08653	0.20974	0.142099	Lmna/Syne2	2
GO:0033006	regulation of mast cell activation involved in immune response	2/294	39/23328	0.08653	0.20974	0.142099	Fcer1g/Rac2	2
GO:0033028	myeloid cell apoptotic process	2/294	39/23328	0.08653	0.20974	0.142099	Fcer1g/Ccl5	2
GO:0042311	vasodilation	2/294	39/23328	0.08653	0.20974	0.142099	Rgs2/Apoe	2
GO:0061462	protein localization to lysosome	2/294	39/23328	0.08653	0.20974	0.142099	Rtn4/Cd81	2
GO:1900087	positive regulation of G1/S transition of mitotic cell cycle	2/294	39/23328	0.08653	0.20974	0.142099	Mdm2/Adamts1	2
GO:1905710	positive regulation of membrane permeability	2/294	39/23328	0.08653	0.20974	0.142099	Pmaip1/Ier3	2
GO:0001738	morphogenesis of a polarized epithelium	3/294	83/23328	0.0874625	0.211436	0.143248	Msn/Actb/Actg1	3
GO:0002532	production of molecular mediator involved in inflammatory response	3/294	83/23328	0.0874625	0.211436	0.143248	Fcer1g/Stat3/Rps19	3
GO:0045844	positive regulation of striated muscle tissue development	3/294	83/23328	0.0874625	0.211436	0.143248	Pim1/Nrg1/Slc25a4	3
GO:0048636	positive regulation of muscle organ development	3/294	83/23328	0.0874625	0.211436	0.143248	Pim1/Nrg1/Slc25a4	3
GO:1904062	regulation of cation transmembrane transport	8/294	361/23328	0.0877973	0.212104	0.1437	Rgs2/Ctss/Fxyd5/Coro1a/Ahnak/Ifngr1/Itgb1/Slc25a4	8
GO:0034764	positive regulation of transmembrane transport	6/294	243/23328	0.0879902	0.212429	0.14392	Ctss/C3/Car2/Ifngr1/Itgb1/Slc25a4	6
GO:0044839	cell cycle G2/M phase transition	4/294	134/23328	0.0897182	0.216456	0.146649	Ccng1/Cdkn1a/Ier3/Calm1	4
GO:0061515	myeloid cell development	3/294	84/23328	0.0898974	0.216525	0.146696	Tyrobp/Anxa2/Alas1	3
GO:1901863	positive regulation of muscle tissue development	3/294	84/23328	0.0898974	0.216525	0.146696	Pim1/Nrg1/Slc25a4	3
GO:0019216	regulation of lipid metabolic process	8/294	363/23328	0.0899258	0.216525	0.146696	Apoe/C3/Egr1/Cd74/Fabp3/Eif6/Cd81/Ccn1	8
GO:0043087	regulation of GTPase activity	7/294	303/23328	0.0899883	0.216533	0.146701	Rgs1/Iqgap1/Ccl8/Ccl5/S100a10/Net1/Itgb1	7
GO:0070884	regulation of calcineurin-NFAT signaling cascade	2/294	40/23328	0.0903537	0.217124	0.147101	Nrg1/Rcan1	2
GO:1903959	regulation of anion transmembrane transport	2/294	40/23328	0.0903537	0.217124	0.147101	Rgs2/Itgb1	2
GO:0046879	hormone secretion	8/294	364/23328	0.0910012	0.218535	0.148057	Fgg/Fga/Spp1/Ucp2/Ccl5/Sox4/Fgb/Anxa5	8
GO:0001764	neuron migration	5/294	189/23328	0.0915245	0.219647	0.148811	Nr4a2/Stat3/Adgrg1/Gas6/Nrg1	5
GO:0043367	CD4-positive, alpha-beta T cell differentiation	3/294	85/23328	0.0923605	0.221507	0.150071	Irf1/Stat3/Nfkbiz	3
GO:0035195	gene silencing by miRNA	4/294	136/23328	0.0934838	0.224053	0.151796	Stat3/Rbm3/Zfp36/Eif6	4
GO:0002369	T cell cytokine production	2/294	41/23328	0.0942263	0.224646	0.152197	B2m/Cd81	2
GO:0006953	acute-phase response	2/294	41/23328	0.0942263	0.224646	0.152197	Ccl5/Stat3	2
GO:0045022	early endosome to late endosome transport	2/294	41/23328	0.0942263	0.224646	0.152197	Msn/Ezr	2
GO:0045806	negative regulation of endocytosis	2/294	41/23328	0.0942263	0.224646	0.152197	Lgals3/Sdcbp	2
GO:0046164	alcohol catabolic process	2/294	41/23328	0.0942263	0.224646	0.152197	Apoe/Tkfc	2
GO:0051693	actin filament capping	2/294	41/23328	0.0942263	0.224646	0.152197	Capzb/Arpc2	2
GO:0106056	regulation of calcineurin-mediated signaling	2/294	41/23328	0.0942263	0.224646	0.152197	Nrg1/Rcan1	2
GO:1900744	regulation of p38MAPK cascade	2/294	41/23328	0.0942263	0.224646	0.152197	Gadd45b/Ezr	2
GO:0060291	long-term synaptic potentiation	6/294	248/23328	0.0947	0.225627	0.152862	Serpine2/Apoe/Tyrobp/Lgmn/Plk2/Cpeb3	6
GO:0003281	ventricular septum development	3/294	86/23328	0.0948514	0.225692	0.152906	Sox4/Mdm2/Ccn1	3
GO:0060411	cardiac septum morphogenesis	3/294	86/23328	0.0948514	0.225692	0.152906	Sox4/Mdm2/Ccn1	3
GO:0007178	transmembrane receptor protein serine/threonine kinase signaling pathway	8/294	368/23328	0.095377	0.226687	0.15358	Vim/Gdf15/Egr1/Fos/Map3k1/Sdcbp/Rbpms/Ccn1	8
GO:0035821	modulation of process of other organism	4/294	137/23328	0.0953944	0.226687	0.15358	Apoe/Anxa2/Ccl5/Irgm1	4
GO:0009411	response to UV	4/294	138/23328	0.0973234	0.230776	0.156351	Crip1/Cdkn1a/Pmaip1/Trp53inp1	4
GO:0034103	regulation of tissue remodeling	3/294	87/23328	0.0973696	0.230776	0.156351	Spp1/Klf6/Car2	3
GO:0035304	regulation of protein dephosphorylation	3/294	87/23328	0.0973696	0.230776	0.156351	Ptprc/Gnai2/Rcan1	3
GO:0060420	regulation of heart growth	3/294	87/23328	0.0973696	0.230776	0.156351	Rgs2/Pim1/Slc25a4	3
GO:0006509	membrane protein ectodomain proteolysis	2/294	42/23328	0.0981459	0.231558	0.15688	Apoe/Myh9	2
GO:0009268	response to pH	2/294	42/23328	0.0981459	0.231558	0.15688	Ctss/Lgmn	2
GO:0010765	positive regulation of sodium ion transport	2/294	42/23328	0.0981459	0.231558	0.15688	Cxcl1/Sgk1	2
GO:0016601	Rac protein signal transduction	2/294	42/23328	0.0981459	0.231558	0.15688	Rac2/Rtn4	2
GO:0042417	dopamine metabolic process	2/294	42/23328	0.0981459	0.231558	0.15688	Nr4a2/Comt	2
GO:0055023	positive regulation of cardiac muscle tissue growth	2/294	42/23328	0.0981459	0.231558	0.15688	Pim1/Slc25a4	2
GO:2000772	regulation of cellular senescence	2/294	42/23328	0.0981459	0.231558	0.15688	B2m/Plk2	2
GO:0098657	import into cell	6/294	251/23328	0.0988544	0.233078	0.15791	Rgs2/Fabp3/Slc3a2/Slc5a2/Actb/Itgb1	6
GO:0009914	hormone transport	8/294	372/23328	0.0998711	0.235273	0.159397	Fgg/Fga/Spp1/Ucp2/Ccl5/Sox4/Fgb/Anxa5	8
GO:0002312	B cell activation involved in immune response	3/294	88/23328	0.0999148	0.235273	0.159397	Ptprc/Tnfaip3/Lgals1	3
GO:0007034	vacuolar transport	4/294	140/23328	0.101236	0.238229	0.1614	Vps37b/Tmem50a/Rhob/Hspa1a	4
GO:0046034	ATP metabolic process	6/294	253/23328	0.101677	0.239112	0.161998	Pkm/Stat3/Prkag3/Ier3/Eif6/Tkfc	6
GO:0042304	regulation of fatty acid biosynthetic process	2/294	43/23328	0.102111	0.239324	0.162142	Cd74/Eif6	2
GO:0050685	positive regulation of mRNA processing	2/294	43/23328	0.102111	0.239324	0.162142	Rbm3/Cpeb3	2
GO:0070232	regulation of T cell apoptotic process	2/294	43/23328	0.102111	0.239324	0.162142	Ccl5/Lgals3	2
GO:1902742	apoptotic process involved in development	2/294	43/23328	0.102111	0.239324	0.162142	Cryab/Ccn1	2
GO:1903792	negative regulation of anion transport	2/294	43/23328	0.102111	0.239324	0.162142	Rgs2/Apoe	2
GO:0016311	dephosphorylation	8/294	374/23328	0.102162	0.239324	0.162142	Ptpn18/Ptprc/Iqgap1/Gnai2/Ptp4a2/Rcan1/Ptpn13/Alpl	8
GO:0070301	cellular response to hydrogen peroxide	3/294	89/23328	0.102487	0.239928	0.162551	Tnfaip3/Net1/Rhob	3
GO:0042445	hormone metabolic process	5/294	196/23328	0.102743	0.240374	0.162853	Spp1/Egr1/Aldh1a1/Ctsb/Comt	5
GO:0006401	RNA catabolic process	6/294	254/23328	0.103104	0.241063	0.16332	Btg2/Vim/Zfp36l2/Zfp36l1/Zfp36/Cpeb3	6
GO:0007044	cell-substrate junction assembly	3/294	90/23328	0.105085	0.245535	0.16635	Iqgap1/S100a10/Actg1	3
GO:0035194	post-transcriptional gene silencing by RNA	4/294	142/23328	0.10522	0.245694	0.166457	Stat3/Rbm3/Zfp36/Eif6	4
GO:0034198	cellular response to amino acid starvation	2/294	44/23328	0.106119	0.246841	0.167234	Cdkn1a/Atf3	2
GO:0043114	regulation of vascular permeability	2/294	44/23328	0.106119	0.246841	0.167234	Apoe/Akap12	2
GO:0043403	skeletal muscle tissue regeneration	2/294	44/23328	0.106119	0.246841	0.167234	Pkm/Cd81	2
GO:0050691	regulation of defense response to virus by host	2/294	44/23328	0.106119	0.246841	0.167234	Ccl5/Stat1	2
GO:0097237	cellular response to toxic substance	2/294	44/23328	0.106119	0.246841	0.167234	Pim1/Gstm5	2
GO:1903672	positive regulation of sprouting angiogenesis	2/294	44/23328	0.106119	0.246841	0.167234	Pkm/Plk2	2
GO:0051403	stress-activated MAPK cascade	6/294	257/23328	0.107448	0.249772	0.169221	Cryab/Gadd45b/Map3k1/Zfp36l1/Zfp36/Ezr	6
GO:0032890	regulation of organic acid transport	3/294	91/23328	0.107708	0.250057	0.169413	Rgs2/Fabp3/Itgb1	3
GO:0042632	cholesterol homeostasis	3/294	91/23328	0.107708	0.250057	0.169413	Apoe/Fabp3/Npc2	3
GO:0007626	locomotory behavior	6/294	258/23328	0.108917	0.252701	0.171205	Nr4a2/Apoe/Egr1/Cstb/Nrg1/Rcan1	6
GO:0010508	positive regulation of autophagy	4/294	144/23328	0.109274	0.252723	0.17122	Irgm1/Trp53inp1/Sptlc2/Plk2	4
GO:0043624	cellular protein complex disassembly	4/294	144/23328	0.109274	0.252723	0.17122	Nrg1/Capzb/Arpc2/Sgk1	4
GO:0072089	stem cell proliferation	4/294	144/23328	0.109274	0.252723	0.17122	Ptprc/Pim1/Cxcl1/Zfp36l1	4
GO:0106106	cold-induced thermogenesis	4/294	144/23328	0.109274	0.252723	0.17122	Plac8/Ucp2/Aldh1a1/Cebpb	4
GO:0120161	regulation of cold-induced thermogenesis	4/294	144/23328	0.109274	0.252723	0.17122	Plac8/Ucp2/Aldh1a1/Cebpb	4
GO:0006839	mitochondrial transport	5/294	200/23328	0.109447	0.2528	0.171272	Ucp2/Stat3/Pmaip1/Ier3/Slc25a4	5
GO:0099173	postsynapse organization	5/294	200/23328	0.109447	0.2528	0.171272	Apoe/Srgn/Lgmn/Actb/Actr3	5
GO:0000245	spliceosomal complex assembly	2/294	45/23328	0.110169	0.253612	0.171822	Celf2/Mbnl1	2
GO:0050918	positive chemotaxis	2/294	45/23328	0.110169	0.253612	0.171822	Coro1a/Lgals3	2
GO:0051293	establishment of spindle localization	2/294	45/23328	0.110169	0.253612	0.171822	Myh9/Itgb1	2
GO:0060421	positive regulation of heart growth	2/294	45/23328	0.110169	0.253612	0.171822	Pim1/Slc25a4	2
GO:0002275	myeloid cell activation involved in immune response	3/294	92/23328	0.110357	0.253612	0.171822	Fcer1g/Tyrobp/Rac2	3
GO:0045685	regulation of glial cell differentiation	3/294	92/23328	0.110357	0.253612	0.171822	Serpine2/Rtn4/Actr3	3
GO:0055072	iron ion homeostasis	3/294	92/23328	0.110357	0.253612	0.171822	B2m/Cp/Steap2	3
GO:0055092	sterol homeostasis	3/294	92/23328	0.110357	0.253612	0.171822	Apoe/Fabp3/Npc2	3
GO:0032869	cellular response to insulin stimulus	5/294	201/23328	0.111156	0.255285	0.172956	Pkm/Gnai2/Stat1/Zfp36l1/Sgk1	5
GO:0006633	fatty acid biosynthetic process	4/294	145/23328	0.111328	0.255435	0.173057	Cd74/Ptgds/Prkag3/Eif6	4
GO:0044282	small molecule catabolic process	7/294	320/23328	0.111361	0.255435	0.173057	Npl/Apoe/Acat3/Oat/Gldc/Cyp24a1/Tkfc	7
GO:0042493	response to drug	6/294	260/23328	0.111886	0.256475	0.173762	Aldh1a1/Fos/Gas6/Stat1/Rap1b/Mgst1	6
GO:0150115	cell-substrate junction organization	3/294	93/23328	0.113031	0.258938	0.17543	Iqgap1/S100a10/Actg1	3
GO:0001894	tissue homeostasis	6/294	261/23328	0.113385	0.259451	0.175778	Ctss/Spp1/Coro1a/Rac2/Car2/Itgb1	6
GO:0016441	posttranscriptional gene silencing	4/294	146/23328	0.113398	0.259451	0.175778	Stat3/Rbm3/Zfp36/Eif6	4
GO:0002707	negative regulation of lymphocyte mediated immunity	2/294	46/23328	0.114259	0.25997	0.17613	Ptprc/H2-T23	2
GO:0006576	cellular biogenic amine metabolic process	2/294	46/23328	0.114259	0.25997	0.17613	Sat1/Chka	2
GO:0006636	unsaturated fatty acid biosynthetic process	2/294	46/23328	0.114259	0.25997	0.17613	Cd74/Ptgds	2
GO:0010518	positive regulation of phospholipase activity	2/294	46/23328	0.114259	0.25997	0.17613	Ccl5/Ccn1	2
GO:0017158	regulation of calcium ion-dependent exocytosis	2/294	46/23328	0.114259	0.25997	0.17613	Gnai2/Rap1b	2
GO:0030835	negative regulation of actin filament depolymerization	2/294	46/23328	0.114259	0.25997	0.17613	Capzb/Arpc2	2
GO:0031952	regulation of protein autophosphorylation	2/294	46/23328	0.114259	0.25997	0.17613	Ptprc/Iqgap1	2
GO:0043616	keratinocyte proliferation	2/294	46/23328	0.114259	0.25997	0.17613	Zfp36l1/Zfp36	2
GO:0009743	response to carbohydrate	5/294	203/23328	0.114612	0.25997	0.17613	Ucp2/Sox4/Egr1/Gas6/Zfp36l1	5
GO:0003206	cardiac chamber morphogenesis	4/294	147/23328	0.115486	0.25997	0.17613	Sox4/Mdm2/Adamts1/Ccn1	4
GO:0007043	cell-cell junction assembly	4/294	147/23328	0.115486	0.25997	0.17613	Epb41l3/Actb/Actg1/Itgb1	4
GO:0045667	regulation of osteoblast differentiation	4/294	147/23328	0.115486	0.25997	0.17613	Clic1/Cebpb/Lmna/Ccn1	4
GO:0015908	fatty acid transport	3/294	94/23328	0.11573	0.25997	0.17613	Apoe/Fabp3/Plin2	3
GO:0008380	RNA splicing	8/294	386/23328	0.116521	0.25997	0.17613	Celf2/Lgals3/Slc38a2/Ahnak/Rbm3/Mbnl1/Snrpg/Rps13	8
GO:0050680	negative regulation of epithelial cell proliferation	4/294	148/23328	0.11759	0.25997	0.17613	B2m/Apoe/Sparc/Stat1	4
GO:0016236	macroautophagy	5/294	205/23328	0.118118	0.25997	0.17613	Irgm1/Trp53inp1/Ctsd/Sptlc2/Vmp1	5
GO:0030517	negative regulation of axon extension	2/294	47/23328	0.118388	0.25997	0.17613	Rtn4/Actr3	2
GO:0042088	T-helper 1 type immune response	2/294	47/23328	0.118388	0.25997	0.17613	Irf1/H2-Ab1	2
GO:0043029	T cell homeostasis	2/294	47/23328	0.118388	0.25997	0.17613	Coro1a/Pmaip1	2
GO:0043124	negative regulation of I-kappaB kinase/NF-kappaB signaling	2/294	47/23328	0.118388	0.25997	0.17613	Tnfaip3/Stat1	2
GO:0045581	negative regulation of T cell differentiation	2/294	47/23328	0.118388	0.25997	0.17613	Irf1/Cd74	2
GO:0048246	macrophage chemotaxis	2/294	47/23328	0.118388	0.25997	0.17613	Ccl5/Lgals3	2
GO:0060135	maternal process involved in female pregnancy	2/294	47/23328	0.118388	0.25997	0.17613	Junb/Ctsb	2
GO:0060964	regulation of gene silencing by miRNA	2/294	47/23328	0.118388	0.25997	0.17613	Stat3/Zfp36	2
GO:0072666	establishment of protein localization to vacuole	2/294	47/23328	0.118388	0.25997	0.17613	Vps37b/Tnfaip3	2
GO:0051492	regulation of stress fiber assembly	3/294	95/23328	0.118453	0.25997	0.17613	S100a10/Actg1/Pfn1	3
GO:0000185	activation of MAPKKK activity	1/294	10/23328	0.119138	0.25997	0.17613	Gadd45b	1
GO:0002176	male germ cell proliferation	1/294	10/23328	0.119138	0.25997	0.17613	Ptgds	1
GO:0002315	marginal zone B cell differentiation	1/294	10/23328	0.119138	0.25997	0.17613	Tnfaip3	1
GO:0003211	cardiac ventricle formation	1/294	10/23328	0.119138	0.25997	0.17613	Sox4	1
GO:0006000	fructose metabolic process	1/294	10/23328	0.119138	0.25997	0.17613	Tkfc	1
GO:0006527	arginine catabolic process	1/294	10/23328	0.119138	0.25997	0.17613	Oat	1
GO:0006560	proline metabolic process	1/294	10/23328	0.119138	0.25997	0.17613	Oat	1
GO:0006707	cholesterol catabolic process	1/294	10/23328	0.119138	0.25997	0.17613	Apoe	1
GO:0010612	regulation of cardiac muscle adaptation	1/294	10/23328	0.119138	0.25997	0.17613	Lmna	1
GO:0010745	negative regulation of macrophage derived foam cell differentiation	1/294	10/23328	0.119138	0.25997	0.17613	Nfkbia	1
GO:0015801	aromatic amino acid transport	1/294	10/23328	0.119138	0.25997	0.17613	Slc3a2	1
GO:0015865	purine nucleotide transport	1/294	10/23328	0.119138	0.25997	0.17613	Slc25a4	1
GO:0016127	sterol catabolic process	1/294	10/23328	0.119138	0.25997	0.17613	Apoe	1
GO:0019336	phenol-containing compound catabolic process	1/294	10/23328	0.119138	0.25997	0.17613	Comt	1
GO:0021826	substrate-independent telencephalic tangential migration	1/294	10/23328	0.119138	0.25997	0.17613	Nrg1	1
GO:0021843	substrate-independent telencephalic tangential interneuron migration	1/294	10/23328	0.119138	0.25997	0.17613	Nrg1	1
GO:0030853	negative regulation of granulocyte differentiation	1/294	10/23328	0.119138	0.25997	0.17613	C1qc	1
GO:0030952	establishment or maintenance of cytoskeleton polarity	1/294	10/23328	0.119138	0.25997	0.17613	Lmna	1
GO:0031125	rRNA 3'-end processing	1/294	10/23328	0.119138	0.25997	0.17613	Rps21	1
GO:0031620	regulation of fever generation	1/294	10/23328	0.119138	0.25997	0.17613	Ccl5	1
GO:0033206	meiotic cytokinesis	1/294	10/23328	0.119138	0.25997	0.17613	Actr3	1
GO:0034370	triglyceride-rich lipoprotein particle remodeling	1/294	10/23328	0.119138	0.25997	0.17613	Apoe	1
GO:0034380	high-density lipoprotein particle assembly	1/294	10/23328	0.119138	0.25997	0.17613	Apoe	1
GO:0035811	negative regulation of urine volume	1/294	10/23328	0.119138	0.25997	0.17613	Slc5a2	1
GO:0035871	protein K11-linked deubiquitination	1/294	10/23328	0.119138	0.25997	0.17613	Tnfaip3	1
GO:0036462	TRAIL-activated apoptotic signaling pathway	1/294	10/23328	0.119138	0.25997	0.17613	Atf3	1
GO:0039532	negative regulation of viral-induced cytoplasmic pattern recognition receptor signaling pathway	1/294	10/23328	0.119138	0.25997	0.17613	Tkfc	1
GO:0042439	ethanolamine-containing compound metabolic process	1/294	10/23328	0.119138	0.25997	0.17613	Chka	1
GO:0045472	response to ether	1/294	10/23328	0.119138	0.25997	0.17613	Arpc2	1
GO:0045869	negative regulation of single stranded viral RNA replication via double stranded DNA intermediate	1/294	10/23328	0.119138	0.25997	0.17613	Resf1	1
GO:0060297	regulation of sarcomere organization	1/294	10/23328	0.119138	0.25997	0.17613	Akap13	1
GO:0061517	macrophage proliferation	1/294	10/23328	0.119138	0.25997	0.17613	Clu	1
GO:0061635	regulation of protein complex stability	1/294	10/23328	0.119138	0.25997	0.17613	Tapbp	1
GO:0071257	cellular response to electrical stimulus	1/294	10/23328	0.119138	0.25997	0.17613	Actb	1
GO:0071305	cellular response to vitamin D	1/294	10/23328	0.119138	0.25997	0.17613	Pim1	1
GO:0072203	cell proliferation involved in metanephros development	1/294	10/23328	0.119138	0.25997	0.17613	Egr1	1
GO:0072674	multinuclear osteoclast differentiation	1/294	10/23328	0.119138	0.25997	0.17613	Cd81	1
GO:0090309	positive regulation of DNA methylation-dependent heterochromatin assembly	1/294	10/23328	0.119138	0.25997	0.17613	Resf1	1
GO:0090713	immunological memory process	1/294	10/23328	0.119138	0.25997	0.17613	Cd81	1
GO:0097264	self proteolysis	1/294	10/23328	0.119138	0.25997	0.17613	Lgmn	1
GO:0140042	lipid droplet formation	1/294	10/23328	0.119138	0.25997	0.17613	Sqle	1
GO:1901724	positive regulation of cell proliferation involved in kidney development	1/294	10/23328	0.119138	0.25997	0.17613	Egr1	1
GO:1903223	positive regulation of oxidative stress-induced neuron death	1/294	10/23328	0.119138	0.25997	0.17613	Mcl1	1
GO:1903749	positive regulation of establishment of protein localization to mitochondrion	1/294	10/23328	0.119138	0.25997	0.17613	Pmaip1	1
GO:2000109	regulation of macrophage apoptotic process	1/294	10/23328	0.119138	0.25997	0.17613	Ccl5	1
GO:2000318	positive regulation of T-helper 17 type immune response	1/294	10/23328	0.119138	0.25997	0.17613	Nfkbiz	1
GO:2000551	regulation of T-helper 2 cell cytokine production	1/294	10/23328	0.119138	0.25997	0.17613	Cd81	1
GO:2000767	positive regulation of cytoplasmic translation	1/294	10/23328	0.119138	0.25997	0.17613	Pkm	1
GO:2000774	positive regulation of cellular senescence	1/294	10/23328	0.119138	0.25997	0.17613	B2m	1
GO:2001138	regulation of phospholipid transport	1/294	10/23328	0.119138	0.25997	0.17613	Apoe	1
GO:2001140	positive regulation of phospholipid transport	1/294	10/23328	0.119138	0.25997	0.17613	Apoe	1
GO:0031016	pancreas development	3/294	96/23328	0.121199	0.26415	0.178962	Sox4/Clu/Slc2a2	3
GO:1903578	regulation of ATP metabolic process	3/294	96/23328	0.121199	0.26415	0.178962	Stat3/Ier3/Eif6	3
GO:0001101	response to acid chemical	5/294	207/23328	0.121676	0.264871	0.17945	Anxa2/S100a10/Cebpb/Krt8/Cpeb3	5
GO:0030522	intracellular receptor signaling pathway	5/294	207/23328	0.121676	0.264871	0.17945	Tnfaip3/Stat3/Pim1/Nfkbia/Tkfc	5
GO:0034614	cellular response to reactive oxygen species	4/294	150/23328	0.121848	0.264929	0.179489	Tnfaip3/Fos/Net1/Rhob	4
GO:0061025	membrane fusion	4/294	150/23328	0.121848	0.264929	0.179489	Coro1a/Anxa2/Myof/Gas6	4
GO:0003382	epithelial cell morphogenesis	2/294	48/23328	0.122554	0.265508	0.179882	Col18a1/Map3k1	2
GO:0031111	negative regulation of microtubule polymerization or depolymerization	2/294	48/23328	0.122554	0.265508	0.179882	Capzb/Sgk1	2
GO:0050850	positive regulation of calcium-mediated signaling	2/294	48/23328	0.122554	0.265508	0.179882	Nrg1/Exoc4	2
GO:0090279	regulation of calcium ion import	2/294	48/23328	0.122554	0.265508	0.179882	Lgals3/Spink1	2
GO:1903727	positive regulation of phospholipid metabolic process	2/294	48/23328	0.122554	0.265508	0.179882	Fabp3/Cd81	2
GO:1990928	response to amino acid starvation	2/294	48/23328	0.122554	0.265508	0.179882	Cdkn1a/Atf3	2
GO:0050679	positive regulation of epithelial cell proliferation	5/294	208/23328	0.123473	0.267341	0.181123	Tnfaip3/Ccl5/Stat3/Nr4a1/Rtn4	5
GO:0001570	vasculogenesis	3/294	97/23328	0.123969	0.267689	0.181359	Junb/Zfp36l1/Rtn4	3
GO:0019217	regulation of fatty acid metabolic process	3/294	97/23328	0.123969	0.267689	0.181359	Cd74/Fabp3/Eif6	3
GO:0120162	positive regulation of cold-induced thermogenesis	3/294	97/23328	0.123969	0.267689	0.181359	Plac8/Ucp2/Cebpb	3
GO:1902749	regulation of cell cycle G2/M phase transition	3/294	97/23328	0.123969	0.267689	0.181359	Ccng1/Cdkn1a/Ier3	3
GO:0008643	carbohydrate transport	4/294	151/23328	0.124002	0.267689	0.181359	C3/Slc5a2/Slc2a2/Ezr	4
GO:0030900	forebrain development	8/294	393/23328	0.125374	0.270488	0.183256	Btg2/Nr4a2/B2m/Tyrobp/Adgrg1/Nrg1/Rtn4/Syne2	8
GO:0006692	prostanoid metabolic process	2/294	49/23328	0.126754	0.271546	0.183973	Cd74/Ptgds	2
GO:0006693	prostaglandin metabolic process	2/294	49/23328	0.126754	0.271546	0.183973	Cd74/Ptgds	2
GO:0033120	positive regulation of RNA splicing	2/294	49/23328	0.126754	0.271546	0.183973	Slc38a2/Rbm3	2
GO:0033173	calcineurin-NFAT signaling cascade	2/294	49/23328	0.126754	0.271546	0.183973	Nrg1/Rcan1	2
GO:0035196	production of miRNAs involved in gene silencing by miRNA	2/294	49/23328	0.126754	0.271546	0.183973	Stat3/Rbm3	2
GO:0042755	eating behavior	2/294	49/23328	0.126754	0.271546	0.183973	Gdf15/Stat3	2
GO:0046638	positive regulation of alpha-beta T cell differentiation	2/294	49/23328	0.126754	0.271546	0.183973	Irf1/Nfkbiz	2
GO:0090207	regulation of triglyceride metabolic process	2/294	49/23328	0.126754	0.271546	0.183973	Apoe/C3	2
GO:1902808	positive regulation of cell cycle G1/S phase transition	2/294	49/23328	0.126754	0.271546	0.183973	Mdm2/Adamts1	2
GO:1903018	regulation of glycoprotein metabolic process	2/294	49/23328	0.126754	0.271546	0.183973	Itm2b/Cst3	2
GO:1905953	negative regulation of lipid localization	2/294	49/23328	0.126754	0.271546	0.183973	Apoe/Nfkbia	2
GO:0071482	cellular response to light stimulus	3/294	98/23328	0.126762	0.271546	0.183973	Crip1/Cdkn1a/Trp53inp1	3
GO:0055088	lipid homeostasis	4/294	153/23328	0.128358	0.271939	0.184238	Apoe/Fabp3/Npc2/Rtn4	4
GO:0006805	xenobiotic metabolic process	3/294	99/23328	0.129577	0.271939	0.184238	Gsta4/Gsta2/Gstm5	3
GO:0062014	negative regulation of small molecule metabolic process	3/294	99/23328	0.129577	0.271939	0.184238	Apoe/Stat3/Ier3	3
GO:0097061	dendritic spine organization	3/294	99/23328	0.129577	0.271939	0.184238	Apoe/Lgmn/Actr3	3
GO:0001767	establishment of lymphocyte polarity	1/294	11/23328	0.130244	0.271939	0.184238	Myh9	1
GO:0001768	establishment of T cell polarity	1/294	11/23328	0.130244	0.271939	0.184238	Myh9	1
GO:0002138	retinoic acid biosynthetic process	1/294	11/23328	0.130244	0.271939	0.184238	Aldh1a1	1
GO:0002468	dendritic cell antigen processing and presentation	1/294	11/23328	0.130244	0.271939	0.184238	Cd74	1
GO:0002676	regulation of chronic inflammatory response	1/294	11/23328	0.130244	0.271939	0.184238	Tnfaip3	1
GO:0002679	respiratory burst involved in defense response	1/294	11/23328	0.130244	0.271939	0.184238	Rps19	1
GO:0002923	regulation of humoral immune response mediated by circulating immunoglobulin	1/294	11/23328	0.130244	0.271939	0.184238	Ptprc	1
GO:0006054	N-acetylneuraminate metabolic process	1/294	11/23328	0.130244	0.271939	0.184238	Npl	1
GO:0014062	regulation of serotonin secretion	1/294	11/23328	0.130244	0.271939	0.184238	Lgals3	1
GO:0016102	diterpenoid biosynthetic process	1/294	11/23328	0.130244	0.271939	0.184238	Aldh1a1	1
GO:0031053	primary miRNA processing	1/294	11/23328	0.130244	0.271939	0.184238	Stat3	1
GO:0031442	positive regulation of mRNA 3'-end processing	1/294	11/23328	0.130244	0.271939	0.184238	Cpeb3	1
GO:0031642	negative regulation of myelination	1/294	11/23328	0.130244	0.271939	0.184238	Ctsc	1
GO:0033625	positive regulation of integrin activation	1/294	11/23328	0.130244	0.271939	0.184238	Rap1b	1
GO:0033700	phospholipid efflux	1/294	11/23328	0.130244	0.271939	0.184238	Apoe	1
GO:0034115	negative regulation of heterotypic cell-cell adhesion	1/294	11/23328	0.130244	0.271939	0.184238	Tnfaip3	1
GO:0036093	germ cell proliferation	1/294	11/23328	0.130244	0.271939	0.184238	Ptgds	1
GO:0038180	nerve growth factor signaling pathway	1/294	11/23328	0.130244	0.271939	0.184238	Coro1a	1
GO:0042135	neurotransmitter catabolic process	1/294	11/23328	0.130244	0.271939	0.184238	Comt	1
GO:0042762	regulation of sulfur metabolic process	1/294	11/23328	0.130244	0.271939	0.184238	Comt	1
GO:0051574	positive regulation of histone H3-K9 methylation	1/294	11/23328	0.130244	0.271939	0.184238	Lmna	1
GO:0055015	ventricular cardiac muscle cell development	1/294	11/23328	0.130244	0.271939	0.184238	Lmna	1
GO:0060020	Bergmann glial cell differentiation	1/294	11/23328	0.130244	0.271939	0.184238	Vim	1
GO:0060174	limb bud formation	1/294	11/23328	0.130244	0.271939	0.184238	Sox4	1
GO:0060900	embryonic camera-type eye formation	1/294	11/23328	0.130244	0.271939	0.184238	Aldh1a1	1
GO:0070587	regulation of cell-cell adhesion involved in gastrulation	1/294	11/23328	0.130244	0.271939	0.184238	Tnfaip3	1
GO:0071888	macrophage apoptotic process	1/294	11/23328	0.130244	0.271939	0.184238	Ccl5	1
GO:0090281	negative regulation of calcium ion import	1/294	11/23328	0.130244	0.271939	0.184238	Spink1	1
GO:0097278	complement-dependent cytotoxicity	1/294	11/23328	0.130244	0.271939	0.184238	C3	1
GO:0099612	protein localization to axon	1/294	11/23328	0.130244	0.271939	0.184238	Epb41l3	1
GO:0150104	transport across blood-brain barrier	1/294	11/23328	0.130244	0.271939	0.184238	Apoe	1
GO:1901030	positive regulation of mitochondrial outer membrane permeabilization involved in apoptotic signaling pathway	1/294	11/23328	0.130244	0.271939	0.184238	Pmaip1	1
GO:1902166	negative regulation of intrinsic apoptotic signaling pathway in response to DNA damage by p53 class mediator	1/294	11/23328	0.130244	0.271939	0.184238	Cd74	1
GO:1903365	regulation of fear response	1/294	11/23328	0.130244	0.271939	0.184238	Apoe	1
GO:1903911	positive regulation of receptor clustering	1/294	11/23328	0.130244	0.271939	0.184238	Cd81	1
GO:2000822	regulation of behavioral fear response	1/294	11/23328	0.130244	0.271939	0.184238	Apoe	1
GO:2001204	regulation of osteoclast development	1/294	11/23328	0.130244	0.271939	0.184238	Tyrobp	1
GO:2001280	positive regulation of unsaturated fatty acid biosynthetic process	1/294	11/23328	0.130244	0.271939	0.184238	Cd74	1
GO:0031098	stress-activated protein kinase signaling cascade	6/294	272/23328	0.130545	0.271939	0.184238	Cryab/Gadd45b/Map3k1/Zfp36l1/Zfp36/Ezr	6
GO:0014013	regulation of gliogenesis	4/294	154/23328	0.13056	0.271939	0.184238	Serpine2/Vim/Rtn4/Actr3	4
GO:0022612	gland morphogenesis	4/294	154/23328	0.13056	0.271939	0.184238	Tnfaip3/Msn/Cebpb/Rtn4	4
GO:0008038	neuron recognition	2/294	50/23328	0.130989	0.271939	0.184238	Emb/Rtn4	2
GO:0010677	negative regulation of cellular carbohydrate metabolic process	2/294	50/23328	0.130989	0.271939	0.184238	Stat3/Ier3	2
GO:0032715	negative regulation of interleukin-6 production	2/294	50/23328	0.130989	0.271939	0.184238	Tnfaip3/Gas6	2
GO:0043370	regulation of CD4-positive, alpha-beta T cell differentiation	2/294	50/23328	0.130989	0.271939	0.184238	Irf1/Nfkbiz	2
GO:0060147	regulation of posttranscriptional gene silencing	2/294	50/23328	0.130989	0.271939	0.184238	Stat3/Zfp36	2
GO:0060966	regulation of gene silencing by RNA	2/294	50/23328	0.130989	0.271939	0.184238	Stat3/Zfp36	2
GO:0070169	positive regulation of biomineral tissue development	2/294	50/23328	0.130989	0.271939	0.184238	Cebpb/Ccn1	2
GO:0070229	negative regulation of lymphocyte apoptotic process	2/294	50/23328	0.130989	0.271939	0.184238	Ccl5/Cd74	2
GO:0110151	positive regulation of biomineralization	2/294	50/23328	0.130989	0.271939	0.184238	Cebpb/Ccn1	2
GO:0050795	regulation of behavior	3/294	100/23328	0.132414	0.27474	0.186136	Apoe/Stat3/Ptgds	3
GO:0071322	cellular response to carbohydrate stimulus	4/294	155/23328	0.132777	0.275337	0.18654	Ucp2/Sox4/Gas6/Zfp36l1	4
GO:0019722	calcium-mediated signaling	5/294	214/23328	0.134513	0.278286	0.188539	Ptprc/Nrg1/Rcan1/Exoc4/Calm1	5
GO:0032984	protein-containing complex disassembly	5/294	214/23328	0.134513	0.278286	0.188539	Irgm1/Nrg1/Capzb/Arpc2/Sgk1	5
GO:0030856	regulation of epithelial cell differentiation	4/294	156/23328	0.13501	0.278286	0.188539	Btg1/Cebpb/Zfp36l1/Zfp36	4
GO:0031050	dsRNA processing	2/294	51/23328	0.135256	0.278286	0.188539	Stat3/Rbm3	2
GO:0032722	positive regulation of chemokine production	2/294	51/23328	0.135256	0.278286	0.188539	Ccl5/Cd74	2
GO:0035088	establishment or maintenance of apical/basal cell polarity	2/294	51/23328	0.135256	0.278286	0.188539	Msn/Ezr	2
GO:0043303	mast cell degranulation	2/294	51/23328	0.135256	0.278286	0.188539	Fcer1g/Rac2	2
GO:0046470	phosphatidylcholine metabolic process	2/294	51/23328	0.135256	0.278286	0.188539	Fabp3/Chka	2
GO:0061245	establishment or maintenance of bipolar cell polarity	2/294	51/23328	0.135256	0.278286	0.188539	Msn/Ezr	2
GO:0070918	production of small RNA involved in gene silencing by RNA	2/294	51/23328	0.135256	0.278286	0.188539	Stat3/Rbm3	2
GO:0071470	cellular response to osmotic stress	2/294	51/23328	0.135256	0.278286	0.188539	Serpinb6a/Zfp36l1	2
GO:0072132	mesenchyme morphogenesis	2/294	51/23328	0.135256	0.278286	0.188539	Exoc4/Mdm2	2
GO:0033555	multicellular organismal response to stress	3/294	101/23328	0.135273	0.278286	0.188539	Nr4a2/Apoe/Comt	3
GO:0071456	cellular response to hypoxia	3/294	101/23328	0.135273	0.278286	0.188539	Egr1/Zfp36l1/Rtn4	3
GO:0051924	regulation of calcium ion transport	6/294	275/23328	0.13543	0.278453	0.188652	Coro1a/Ccl5/Lgals3/Ahnak/Gnai2/Spink1	6
GO:1901888	regulation of cell junction assembly	5/294	215/23328	0.136395	0.279573	0.18941	Iqgap1/S100a10/Actg1/Actr3/Rap1b	5
GO:0021543	pallium development	4/294	157/23328	0.137258	0.279573	0.18941	Btg2/Adgrg1/Rtn4/Syne2	4
GO:0070838	divalent metal ion transport	9/294	467/23328	0.137698	0.279573	0.18941	Ptprc/Coro1a/Ccl5/Lgals3/Ahnak/Gnai2/Gas6/Bspry/Spink1	9
GO:0050848	regulation of calcium-mediated signaling	3/294	102/23328	0.138153	0.279573	0.18941	Nrg1/Rcan1/Exoc4	3
GO:0070227	lymphocyte apoptotic process	3/294	102/23328	0.138153	0.279573	0.18941	Ccl5/Lgals3/Cd74	3
GO:0003007	heart morphogenesis	6/294	277/23328	0.138735	0.279573	0.18941	Sox4/Pim1/Rtn4/Mdm2/Adamts1/Ccn1	6
GO:0008037	cell recognition	6/294	277/23328	0.138735	0.279573	0.18941	Trbc2/Emb/Lgals3/Msn/Rtn4/Cd81	6
GO:0055067	monovalent inorganic cation homeostasis	4/294	158/23328	0.139522	0.279573	0.18941	Gnai2/Car2/Comt/Sgk1	4
GO:0002279	mast cell activation involved in immune response	2/294	52/23328	0.139553	0.279573	0.18941	Fcer1g/Rac2	2
GO:0002448	mast cell mediated immunity	2/294	52/23328	0.139553	0.279573	0.18941	Fcer1g/Rac2	2
GO:0002639	positive regulation of immunoglobulin production	2/294	52/23328	0.139553	0.279573	0.18941	Ptprc/H2-T23	2
GO:0009620	response to fungus	2/294	52/23328	0.139553	0.279573	0.18941	Cxcl1/Cotl1	2
GO:0032481	positive regulation of type I interferon production	2/294	52/23328	0.139553	0.279573	0.18941	Irf1/Stat1	2
GO:0032757	positive regulation of interleukin-8 production	2/294	52/23328	0.139553	0.279573	0.18941	Stat3/Cd74	2
GO:0045124	regulation of bone resorption	2/294	52/23328	0.139553	0.279573	0.18941	Spp1/Car2	2
GO:0051353	positive regulation of oxidoreductase activity	2/294	52/23328	0.139553	0.279573	0.18941	Apoe/Gnai2	2
GO:0060612	adipose tissue development	2/294	52/23328	0.139553	0.279573	0.18941	Sptlc2/Lmna	2
GO:0031123	RNA 3'-end processing	3/294	103/23328	0.141053	0.279573	0.18941	Zfp36l1/Rps21/Cpeb3	3
GO:0042310	vasoconstriction	3/294	103/23328	0.141053	0.279573	0.18941	Fgg/Fga/Fgb	3
GO:0071466	cellular response to xenobiotic stimulus	3/294	103/23328	0.141053	0.279573	0.18941	Gsta4/Gsta2/Gstm5	3
GO:0001787	natural killer cell proliferation	1/294	12/23328	0.141211	0.279573	0.18941	H2-T23	1
GO:0003183	mitral valve morphogenesis	1/294	12/23328	0.141211	0.279573	0.18941	Sox4	1
GO:0003207	cardiac chamber formation	1/294	12/23328	0.141211	0.279573	0.18941	Sox4	1
GO:0003263	cardioblast proliferation	1/294	12/23328	0.141211	0.279573	0.18941	Pim1	1
GO:0003264	regulation of cardioblast proliferation	1/294	12/23328	0.141211	0.279573	0.18941	Pim1	1
GO:0006957	complement activation, alternative pathway	1/294	12/23328	0.141211	0.279573	0.18941	C3	1
GO:0009071	serine family amino acid catabolic process	1/294	12/23328	0.141211	0.279573	0.18941	Gldc	1
GO:0010232	vascular transport	1/294	12/23328	0.141211	0.279573	0.18941	Apoe	1
GO:0010749	regulation of nitric oxide mediated signal transduction	1/294	12/23328	0.141211	0.279573	0.18941	Spink1	1
GO:0010872	regulation of cholesterol esterification	1/294	12/23328	0.141211	0.279573	0.18941	Apoe	1
GO:0014745	negative regulation of muscle adaptation	1/294	12/23328	0.141211	0.279573	0.18941	Lmna	1
GO:0014842	regulation of skeletal muscle satellite cell proliferation	1/294	12/23328	0.141211	0.279573	0.18941	Stat3	1
GO:0014874	response to stimulus involved in regulation of muscle adaptation	1/294	12/23328	0.141211	0.279573	0.18941	Prkag3	1
GO:0031392	regulation of prostaglandin biosynthetic process	1/294	12/23328	0.141211	0.279573	0.18941	Cd74	1
GO:0031453	positive regulation of heterochromatin assembly	1/294	12/23328	0.141211	0.279573	0.18941	Resf1	1
GO:0033210	leptin-mediated signaling pathway	1/294	12/23328	0.141211	0.279573	0.18941	Stat3	1
GO:0033240	positive regulation of cellular amine metabolic process	1/294	12/23328	0.141211	0.279573	0.18941	Comt	1
GO:0033603	positive regulation of dopamine secretion	1/294	12/23328	0.141211	0.279573	0.18941	Rtn4	1
GO:0033632	regulation of cell-cell adhesion mediated by integrin	1/294	12/23328	0.141211	0.279573	0.18941	Ccl5	1
GO:0034333	adherens junction assembly	1/294	12/23328	0.141211	0.279573	0.18941	Actb	1
GO:0034375	high-density lipoprotein particle remodeling	1/294	12/23328	0.141211	0.279573	0.18941	Apoe	1
GO:0035457	cellular response to interferon-alpha	1/294	12/23328	0.141211	0.279573	0.18941	Gas6	1
GO:0039702	viral budding via host ESCRT complex	1/294	12/23328	0.141211	0.279573	0.18941	Vps37b	1
GO:0042363	fat-soluble vitamin catabolic process	1/294	12/23328	0.141211	0.279573	0.18941	Cyp24a1	1
GO:0042447	hormone catabolic process	1/294	12/23328	0.141211	0.279573	0.18941	Spp1	1
GO:0042789	mRNA transcription by RNA polymerase II	1/294	12/23328	0.141211	0.279573	0.18941	Stat3	1
GO:0043922	negative regulation by host of viral transcription	1/294	12/23328	0.141211	0.279573	0.18941	Ccl5	1
GO:0044557	relaxation of smooth muscle	1/294	12/23328	0.141211	0.279573	0.18941	Rgs2	1
GO:0044766	multi-organism transport	1/294	12/23328	0.141211	0.279573	0.18941	Bst2	1
GO:0045091	regulation of single stranded viral RNA replication via double stranded DNA intermediate	1/294	12/23328	0.141211	0.279573	0.18941	Resf1	1
GO:0045625	regulation of T-helper 1 cell differentiation	1/294	12/23328	0.141211	0.279573	0.18941	Irf1	1
GO:0046794	transport of virus	1/294	12/23328	0.141211	0.279573	0.18941	Bst2	1
GO:0046929	negative regulation of neurotransmitter secretion	1/294	12/23328	0.141211	0.279573	0.18941	Rap1b	1
GO:0051024	positive regulation of immunoglobulin secretion	1/294	12/23328	0.141211	0.279573	0.18941	H2-T23	1
GO:0060368	regulation of Fc receptor mediated stimulatory signaling pathway	1/294	12/23328	0.141211	0.279573	0.18941	Ptprc	1
GO:0070586	cell-cell adhesion involved in gastrulation	1/294	12/23328	0.141211	0.279573	0.18941	Tnfaip3	1
GO:0070943	neutrophil-mediated killing of symbiont cell	1/294	12/23328	0.141211	0.279573	0.18941	Cxcl1	1
GO:0071863	regulation of cell proliferation in bone marrow	1/294	12/23328	0.141211	0.279573	0.18941	Lgals3	1
GO:0072124	regulation of glomerular mesangial cell proliferation	1/294	12/23328	0.141211	0.279573	0.18941	Egr1	1
GO:0072697	protein localization to cell cortex	1/294	12/23328	0.141211	0.279573	0.18941	Ezr	1
GO:0090209	negative regulation of triglyceride metabolic process	1/294	12/23328	0.141211	0.279573	0.18941	Apoe	1
GO:0097113	AMPA glutamate receptor clustering	1/294	12/23328	0.141211	0.279573	0.18941	Apoe	1
GO:0097421	liver regeneration	1/294	12/23328	0.141211	0.279573	0.18941	Cebpb	1
GO:0097709	connective tissue replacement	1/294	12/23328	0.141211	0.279573	0.18941	Klf6	1
GO:1900112	regulation of histone H3-K9 trimethylation	1/294	12/23328	0.141211	0.279573	0.18941	Lmna	1
GO:1902579	multi-organism localization	1/294	12/23328	0.141211	0.279573	0.18941	Bst2	1
GO:2000303	regulation of ceramide biosynthetic process	1/294	12/23328	0.141211	0.279573	0.18941	Ccn1	1
GO:2000561	regulation of CD4-positive, alpha-beta T cell proliferation	1/294	12/23328	0.141211	0.279573	0.18941	Cd81	1
GO:0043161	proteasome-mediated ubiquitin-dependent protein catabolic process	8/294	405/23328	0.141342	0.27968	0.189483	Psmb8/Psmb10/Clu/Sdcbp/Mdm2/Cd2ap/Hspa1a/Plk2	8
GO:0072511	divalent inorganic cation transport	9/294	470/23328	0.141476	0.279793	0.18956	Ptprc/Coro1a/Ccl5/Lgals3/Ahnak/Gnai2/Gas6/Bspry/Spink1	9
GO:0007569	cell aging	4/294	159/23328	0.1418	0.280128	0.189787	B2m/Cdkn1a/Plk2/Lmna	4
GO:1990845	adaptive thermogenesis	4/294	159/23328	0.1418	0.280128	0.189787	Plac8/Ucp2/Aldh1a1/Cebpb	4
GO:0006790	sulfur compound metabolic process	6/294	279/23328	0.142077	0.280523	0.190054	Gsta4/Gsta2/Gpx3/Comt/Mgst1/Gstm5	6
GO:0031113	regulation of microtubule polymerization	2/294	53/23328	0.14388	0.283117	0.191812	Capzb/Sgk1	2
GO:0032720	negative regulation of tumor necrosis factor production	2/294	53/23328	0.14388	0.283117	0.191812	Tnfaip3/Gas6	2
GO:0034605	cellular response to heat	2/294	53/23328	0.14388	0.283117	0.191812	Myof/Ier5	2
GO:0051955	regulation of amino acid transport	2/294	53/23328	0.14388	0.283117	0.191812	Rgs2/Itgb1	2
GO:0097720	calcineurin-mediated signaling	2/294	53/23328	0.14388	0.283117	0.191812	Nrg1/Rcan1	2
GO:0046916	cellular transition metal ion homeostasis	3/294	104/23328	0.143975	0.283117	0.191812	Mt1/Cp/Atox1	3
GO:1902106	negative regulation of leukocyte differentiation	3/294	104/23328	0.143975	0.283117	0.191812	C1qc/Irf1/Cd74	3
GO:0007188	adenylate cyclase-modulating G protein-coupled receptor signaling pathway	5/294	219/23328	0.144038	0.283117	0.191812	Rgs2/Akap12/Gnai2/Adgrg1/Akap13	5
GO:0000910	cytokinesis	4/294	160/23328	0.144093	0.283117	0.191812	Myh9/Actr3/Rhob/Plk2	4
GO:0050871	positive regulation of B cell activation	5/294	220/23328	0.145977	0.286381	0.194023	Ptprc/Trbc2/Cdkn1a/Cd74/Cd81	5
GO:0019693	ribose phosphate metabolic process	7/294	345/23328	0.147195	0.286381	0.194023	Pkm/Stat3/Tkt/Prkag3/Ier3/Eif6/Tkfc	7
GO:0010823	negative regulation of mitochondrion organization	2/294	54/23328	0.148235	0.286381	0.194023	Ier3/Lmna	2
GO:0032355	response to estradiol	2/294	54/23328	0.148235	0.286381	0.194023	Stat3/Fosl2	2
GO:0042743	hydrogen peroxide metabolic process	2/294	54/23328	0.148235	0.286381	0.194023	Stat3/Gpx3	2
GO:0043300	regulation of leukocyte degranulation	2/294	54/23328	0.148235	0.286381	0.194023	Fcer1g/Rac2	2
GO:0046456	icosanoid biosynthetic process	2/294	54/23328	0.148235	0.286381	0.194023	Cd74/Ptgds	2
GO:0051954	positive regulation of amine transport	2/294	54/23328	0.148235	0.286381	0.194023	Rtn4/Itgb1	2
GO:1903556	negative regulation of tumor necrosis factor superfamily cytokine production	2/294	54/23328	0.148235	0.286381	0.194023	Tnfaip3/Gas6	2
GO:0019439	aromatic compound catabolic process	8/294	411/23328	0.14969	0.286381	0.194023	Btg2/Ephx1/Vim/Zfp36l2/Comt/Zfp36l1/Zfp36/Cpeb3	8
GO:0034446	substrate adhesion-dependent cell spreading	3/294	106/23328	0.149876	0.286381	0.194023	S100a10/Net1/Arpc2	3
GO:0106027	neuron projection organization	3/294	106/23328	0.149876	0.286381	0.194023	Apoe/Lgmn/Actr3	3
GO:0110110	positive regulation of animal organ morphogenesis	3/294	106/23328	0.149876	0.286381	0.194023	Tnfaip3/Pim1/Rtn4	3
GO:0019935	cyclic-nucleotide-mediated signaling	5/294	223/23328	0.151862	0.286381	0.194023	Rgs2/Apoe/Gnai2/Adgrg1/Akap13	5
GO:0001542	ovulation from ovarian follicle	1/294	13/23328	0.15204	0.286381	0.194023	Adamts1	1
GO:0001660	fever generation	1/294	13/23328	0.15204	0.286381	0.194023	Ccl5	1
GO:0001973	G protein-coupled adenosine receptor signaling pathway	1/294	13/23328	0.15204	0.286381	0.194023	Gnai2	1
GO:0002328	pro-B cell differentiation	1/294	13/23328	0.15204	0.286381	0.194023	Sox4	1
GO:0003093	regulation of glomerular filtration	1/294	13/23328	0.15204	0.286381	0.194023	Gas6	1
GO:0003174	mitral valve development	1/294	13/23328	0.15204	0.286381	0.194023	Sox4	1
GO:0006098	pentose-phosphate shunt	1/294	13/23328	0.15204	0.286381	0.194023	Tkt	1
GO:0006544	glycine metabolic process	1/294	13/23328	0.15204	0.286381	0.194023	Gldc	1
GO:0007213	G protein-coupled acetylcholine receptor signaling pathway	1/294	13/23328	0.15204	0.286381	0.194023	Gnai2	1
GO:0007320	insemination	1/294	13/23328	0.15204	0.286381	0.194023	Serpine2	1
GO:0010739	positive regulation of protein kinase A signaling	1/294	13/23328	0.15204	0.286381	0.194023	Akap12	1
GO:0010988	regulation of low-density lipoprotein particle clearance	1/294	13/23328	0.15204	0.286381	0.194023	Anxa2	1
GO:0014841	skeletal muscle satellite cell proliferation	1/294	13/23328	0.15204	0.286381	0.194023	Stat3	1
GO:0015816	glycine transport	1/294	13/23328	0.15204	0.286381	0.194023	Rgs2	1
GO:0021683	cerebellar granular layer morphogenesis	1/294	13/23328	0.15204	0.286381	0.194023	Serpine2	1
GO:0030953	astral microtubule organization	1/294	13/23328	0.15204	0.286381	0.194023	Ezr	1
GO:0031269	pseudopodium assembly	1/294	13/23328	0.15204	0.286381	0.194023	Ccl5	1
GO:0031652	positive regulation of heat generation	1/294	13/23328	0.15204	0.286381	0.194023	Ccl5	1
GO:0031953	negative regulation of protein autophosphorylation	1/294	13/23328	0.15204	0.286381	0.194023	Ptprc	1
GO:0032372	negative regulation of sterol transport	1/294	13/23328	0.15204	0.286381	0.194023	Apoe	1
GO:0032375	negative regulation of cholesterol transport	1/294	13/23328	0.15204	0.286381	0.194023	Apoe	1
GO:0032488	Cdc42 protein signal transduction	1/294	13/23328	0.15204	0.286381	0.194023	Apoe	1
GO:0034374	low-density lipoprotein particle remodeling	1/294	13/23328	0.15204	0.286381	0.194023	Apoe	1
GO:0035588	G protein-coupled purinergic receptor signaling pathway	1/294	13/23328	0.15204	0.286381	0.194023	Gnai2	1
GO:0035739	CD4-positive, alpha-beta T cell proliferation	1/294	13/23328	0.15204	0.286381	0.194023	Cd81	1
GO:0035810	positive regulation of urine volume	1/294	13/23328	0.15204	0.286381	0.194023	Gnai2	1
GO:0038166	angiotensin-activated signaling pathway	1/294	13/23328	0.15204	0.286381	0.194023	Car2	1
GO:0039692	single stranded viral RNA replication via double stranded DNA intermediate	1/294	13/23328	0.15204	0.286381	0.194023	Resf1	1
GO:0042402	cellular biogenic amine catabolic process	1/294	13/23328	0.15204	0.286381	0.194023	Sat1	1
GO:0042541	hemoglobin biosynthetic process	1/294	13/23328	0.15204	0.286381	0.194023	Alas1	1
GO:0042994	cytoplasmic sequestering of transcription factor	1/294	13/23328	0.15204	0.286381	0.194023	Nfkbia	1
GO:0043691	reverse cholesterol transport	1/294	13/23328	0.15204	0.286381	0.194023	Apoe	1
GO:0044090	positive regulation of vacuole organization	1/294	13/23328	0.15204	0.286381	0.194023	Anxa2	1
GO:0045176	apical protein localization	1/294	13/23328	0.15204	0.286381	0.194023	Actb	1
GO:0045628	regulation of T-helper 2 cell differentiation	1/294	13/23328	0.15204	0.286381	0.194023	Irf1	1
GO:0045799	positive regulation of chromatin assembly or disassembly	1/294	13/23328	0.15204	0.286381	0.194023	Resf1	1
GO:0046512	sphingosine biosynthetic process	1/294	13/23328	0.15204	0.286381	0.194023	Sptlc2	1
GO:0046520	sphingoid biosynthetic process	1/294	13/23328	0.15204	0.286381	0.194023	Sptlc2	1
GO:0048102	autophagic cell death	1/294	13/23328	0.15204	0.286381	0.194023	Trp53inp1	1
GO:0048304	positive regulation of isotype switching to IgG isotypes	1/294	13/23328	0.15204	0.286381	0.194023	Ptprc	1
GO:0048340	paraxial mesoderm morphogenesis	1/294	13/23328	0.15204	0.286381	0.194023	Exoc4	1
GO:0055091	phospholipid homeostasis	1/294	13/23328	0.15204	0.286381	0.194023	Fabp3	1
GO:0055119	relaxation of cardiac muscle	1/294	13/23328	0.15204	0.286381	0.194023	Rgs2	1
GO:0060452	positive regulation of cardiac muscle contraction	1/294	13/23328	0.15204	0.286381	0.194023	Rgs2	1
GO:0061052	negative regulation of cell growth involved in cardiac muscle cell development	1/294	13/23328	0.15204	0.286381	0.194023	Rgs2	1
GO:0061418	regulation of transcription from RNA polymerase II promoter in response to hypoxia	1/294	13/23328	0.15204	0.286381	0.194023	Egr1	1
GO:0071073	positive regulation of phospholipid biosynthetic process	1/294	13/23328	0.15204	0.286381	0.194023	Fabp3	1
GO:0071281	cellular response to iron ion	1/294	13/23328	0.15204	0.286381	0.194023	B2m	1
GO:0071294	cellular response to zinc ion	1/294	13/23328	0.15204	0.286381	0.194023	Mt1	1
GO:0071838	cell proliferation in bone marrow	1/294	13/23328	0.15204	0.286381	0.194023	Lgals3	1
GO:0072110	glomerular mesangial cell proliferation	1/294	13/23328	0.15204	0.286381	0.194023	Egr1	1
GO:0072216	positive regulation of metanephros development	1/294	13/23328	0.15204	0.286381	0.194023	Egr1	1
GO:0072540	T-helper 17 cell lineage commitment	1/294	13/23328	0.15204	0.286381	0.194023	Stat3	1
GO:0090193	positive regulation of glomerulus development	1/294	13/23328	0.15204	0.286381	0.194023	Egr1	1
GO:0097090	presynaptic membrane organization	1/294	13/23328	0.15204	0.286381	0.194023	Apoe	1
GO:0097688	glutamate receptor clustering	1/294	13/23328	0.15204	0.286381	0.194023	Apoe	1
GO:0106072	negative regulation of adenylate cyclase-activating G protein-coupled receptor signaling pathway	1/294	13/23328	0.15204	0.286381	0.194023	Gnai2	1
GO:0110154	RNA decapping	1/294	13/23328	0.15204	0.286381	0.194023	Zfp36	1
GO:0110156	methylguanosine-cap decapping	1/294	13/23328	0.15204	0.286381	0.194023	Zfp36	1
GO:1901096	regulation of autophagosome maturation	1/294	13/23328	0.15204	0.286381	0.194023	Irgm1	1
GO:1901163	regulation of trophoblast cell migration	1/294	13/23328	0.15204	0.286381	0.194023	Arhgdib	1
GO:1904177	regulation of adipose tissue development	1/294	13/23328	0.15204	0.286381	0.194023	Lmna	1
GO:0006754	ATP biosynthetic process	2/294	55/23328	0.152616	0.286381	0.194023	Pkm/Stat3	2
GO:0010712	regulation of collagen metabolic process	2/294	55/23328	0.152616	0.286381	0.194023	Vim/Itgb1	2
GO:0016126	sterol biosynthetic process	2/294	55/23328	0.152616	0.286381	0.194023	Apoe/Sqle	2
GO:0030834	regulation of actin filament depolymerization	2/294	55/23328	0.152616	0.286381	0.194023	Capzb/Arpc2	2
GO:0032892	positive regulation of organic acid transport	2/294	55/23328	0.152616	0.286381	0.194023	Fabp3/Itgb1	2
GO:0033619	membrane protein proteolysis	2/294	55/23328	0.152616	0.286381	0.194023	Apoe/Myh9	2
GO:0042531	positive regulation of tyrosine phosphorylation of STAT protein	2/294	55/23328	0.152616	0.286381	0.194023	Ccl5/Parp14	2
GO:0045604	regulation of epidermal cell differentiation	2/294	55/23328	0.152616	0.286381	0.194023	Zfp36l1/Zfp36	2
GO:0045912	negative regulation of carbohydrate metabolic process	2/294	55/23328	0.152616	0.286381	0.194023	Stat3/Ier3	2
GO:0050775	positive regulation of dendrite morphogenesis	2/294	55/23328	0.152616	0.286381	0.194023	Actr3/Sgk1	2
GO:0051496	positive regulation of stress fiber assembly	2/294	55/23328	0.152616	0.286381	0.194023	S100a10/Pfn1	2
GO:0019395	fatty acid oxidation	3/294	107/23328	0.152856	0.286684	0.194228	Fabp3/Acat3/Cyp24a1	3
GO:0043433	negative regulation of DNA-binding transcription factor activity	4/294	164/23328	0.153408	0.287423	0.194729	Tnfaip3/Pim1/Gas6/Nfkbia	4
GO:0051224	negative regulation of protein transport	4/294	164/23328	0.153408	0.287423	0.194729	Apoe/Ucp2/Srgn/Anxa5	4
GO:0050920	regulation of chemotaxis	5/294	224/23328	0.153845	0.288093	0.195183	Ccl5/Lgmn/Rac2/Cd74/Gas6	5
GO:0006606	protein import into nucleus	4/294	165/23328	0.155772	0.291255	0.197325	Stat3/Cdkn1a/Nfkbia/Lmna	4
GO:1901617	organic hydroxy compound biosynthetic process	5/294	225/23328	0.15584	0.291255	0.197325	Ephx1/Nr4a2/Apoe/Sqle/Sptlc2	5
GO:0021987	cerebral cortex development	3/294	108/23328	0.155855	0.291255	0.197325	Adgrg1/Rtn4/Syne2	3
GO:0060840	artery development	3/294	108/23328	0.155855	0.291255	0.197325	Apoe/Sox4/Rtn4	3
GO:0001954	positive regulation of cell-matrix adhesion	2/294	56/23328	0.157022	0.292683	0.198293	Iqgap1/S100a10	2
GO:0002704	negative regulation of leukocyte mediated immunity	2/294	56/23328	0.157022	0.292683	0.198293	Ptprc/H2-T23	2
GO:0030199	collagen fibril organization	2/294	56/23328	0.157022	0.292683	0.198293	Anxa2/Aebp1	2
GO:0045620	negative regulation of lymphocyte differentiation	2/294	56/23328	0.157022	0.292683	0.198293	Irf1/Cd74	2
GO:1903533	regulation of protein targeting	2/294	56/23328	0.157022	0.292683	0.198293	Actr3/Arpc2	2
GO:0098739	import across plasma membrane	4/294	166/23328	0.15815	0.294634	0.199615	Rgs2/Slc3a2/Slc5a2/Itgb1	4
GO:0097756	negative regulation of blood vessel diameter	3/294	109/23328	0.158871	0.294998	0.199861	Fgg/Fga/Fgb	3
GO:0042552	myelination	4/294	167/23328	0.160541	0.294998	0.199861	Ctsc/Clu/Epb41l3/Nrg1	4
GO:0051100	negative regulation of binding	4/294	167/23328	0.160541	0.294998	0.199861	B2m/Cdkn1a/Actb/Ctsz	4
GO:2001242	regulation of intrinsic apoptotic signaling pathway	4/294	167/23328	0.160541	0.294998	0.199861	Mcl1/Cd74/Clu/Mdm2	4
GO:0006584	catecholamine metabolic process	2/294	57/23328	0.161452	0.294998	0.199861	Nr4a2/Comt	2
GO:0009712	catechol-containing compound metabolic process	2/294	57/23328	0.161452	0.294998	0.199861	Nr4a2/Comt	2
GO:0046622	positive regulation of organ growth	2/294	57/23328	0.161452	0.294998	0.199861	Pim1/Slc25a4	2
GO:2000648	positive regulation of stem cell proliferation	2/294	57/23328	0.161452	0.294998	0.199861	Ptprc/Cxcl1	2
GO:0009410	response to xenobiotic stimulus	3/294	110/23328	0.161906	0.294998	0.199861	Gsta4/Gsta2/Gstm5	3
GO:0032231	regulation of actin filament bundle assembly	3/294	110/23328	0.161906	0.294998	0.199861	S100a10/Actg1/Pfn1	3
GO:0048709	oligodendrocyte differentiation	3/294	110/23328	0.161906	0.294998	0.199861	Clu/Nrg1/Exoc4	3
GO:0002091	negative regulation of receptor internalization	1/294	14/23328	0.162732	0.294998	0.199861	Sdcbp	1
GO:0002829	negative regulation of type 2 immune response	1/294	14/23328	0.162732	0.294998	0.199861	Irf1	1
GO:0003334	keratinocyte development	1/294	14/23328	0.162732	0.294998	0.199861	Fosl2	1
GO:0006740	NADPH regeneration	1/294	14/23328	0.162732	0.294998	0.199861	Tkt	1
GO:0006857	oligopeptide transport	1/294	14/23328	0.162732	0.294998	0.199861	Car2	1
GO:0006999	nuclear pore organization	1/294	14/23328	0.162732	0.294998	0.199861	Rtn4	1
GO:0009111	vitamin catabolic process	1/294	14/23328	0.162732	0.294998	0.199861	Cyp24a1	1
GO:0009310	amine catabolic process	1/294	14/23328	0.162732	0.294998	0.199861	Sat1	1
GO:0010804	negative regulation of tumor necrosis factor-mediated signaling pathway	1/294	14/23328	0.162732	0.294998	0.199861	Gas6	1
GO:0010820	positive regulation of T cell chemotaxis	1/294	14/23328	0.162732	0.294998	0.199861	Ccl5	1
GO:0010889	regulation of sequestering of triglyceride	1/294	14/23328	0.162732	0.294998	0.199861	Plin2	1
GO:0032536	regulation of cell projection size	1/294	14/23328	0.162732	0.294998	0.199861	Ezr	1
GO:0032736	positive regulation of interleukin-13 production	1/294	14/23328	0.162732	0.294998	0.199861	H2-T23	1
GO:0035435	phosphate ion transmembrane transport	1/294	14/23328	0.162732	0.294998	0.199861	Slc20a1	1
GO:0035815	positive regulation of renal sodium excretion	1/294	14/23328	0.162732	0.294998	0.199861	Gnai2	1
GO:0042983	amyloid precursor protein biosynthetic process	1/294	14/23328	0.162732	0.294998	0.199861	Itm2b	1
GO:0042984	regulation of amyloid precursor protein biosynthetic process	1/294	14/23328	0.162732	0.294998	0.199861	Itm2b	1
GO:0043517	positive regulation of DNA damage response, signal transduction by p53 class mediator	1/294	14/23328	0.162732	0.294998	0.199861	Pmaip1	1
GO:0044764	multi-organism cellular process	1/294	14/23328	0.162732	0.294998	0.199861	Gas6	1
GO:0046835	carbohydrate phosphorylation	1/294	14/23328	0.162732	0.294998	0.199861	Tkfc	1
GO:0046886	positive regulation of hormone biosynthetic process	1/294	14/23328	0.162732	0.294998	0.199861	Egr1	1
GO:0048103	somatic stem cell division	1/294	14/23328	0.162732	0.294998	0.199861	Zfp36l2	1
GO:0048505	regulation of timing of cell differentiation	1/294	14/23328	0.162732	0.294998	0.199861	Serpine2	1
GO:0048672	positive regulation of collateral sprouting	1/294	14/23328	0.162732	0.294998	0.199861	Rtn4	1
GO:0048755	branching morphogenesis of a nerve	1/294	14/23328	0.162732	0.294998	0.199861	Rtn4	1
GO:0050667	homocysteine metabolic process	1/294	14/23328	0.162732	0.294998	0.199861	Comt	1
GO:0051152	positive regulation of smooth muscle cell differentiation	1/294	14/23328	0.162732	0.294998	0.199861	Tmsb4x	1
GO:0051451	myoblast migration	1/294	14/23328	0.162732	0.294998	0.199861	Net1	1
GO:0060019	radial glial cell differentiation	1/294	14/23328	0.162732	0.294998	0.199861	Stat3	1
GO:0061450	trophoblast cell migration	1/294	14/23328	0.162732	0.294998	0.199861	Arhgdib	1
GO:0061469	regulation of type B pancreatic cell proliferation	1/294	14/23328	0.162732	0.294998	0.199861	Nr4a1	1
GO:0070863	positive regulation of protein exit from endoplasmic reticulum	1/294	14/23328	0.162732	0.294998	0.199861	Cd81	1
GO:0070942	neutrophil mediated cytotoxicity	1/294	14/23328	0.162732	0.294998	0.199861	Cxcl1	1
GO:0071850	mitotic cell cycle arrest	1/294	14/23328	0.162732	0.294998	0.199861	Cdkn1a	1
GO:0072224	metanephric glomerulus development	1/294	14/23328	0.162732	0.294998	0.199861	Egr1	1
GO:0072683	T cell extravasation	1/294	14/23328	0.162732	0.294998	0.199861	Ccl5	1
GO:0090153	regulation of sphingolipid biosynthetic process	1/294	14/23328	0.162732	0.294998	0.199861	Ccn1	1
GO:0090308	regulation of DNA methylation-dependent heterochromatin assembly	1/294	14/23328	0.162732	0.294998	0.199861	Resf1	1
GO:0097202	activation of cysteine-type endopeptidase activity	1/294	14/23328	0.162732	0.294998	0.199861	Lgmn	1
[truncated: 1,632 more rows]

## Sheet: 4.Down regulated GO items
ID	Description	GeneRatio	BgRatio	pvalue	p.adjust	qvalue	geneID	Count
GO:0044282	small molecule catabolic process	66/725	320/23328	3.56051e-35	1.52639e-31	1.29453e-31	Phyh/Slc27a2/Pck1/Acadm/Scp2/Khk/Hibadh/Etfb/Ces1d/Ces1f/Acat1/Acaa1b/Pah/Eci3/Oxct1/Miox/Csad/Hadh/Acox1/Adh1/Fah/Akr1a1/Upb1/Adhfe1/Aldh6a1/Ivd/Aass/Bdh2/Park7/Qdpr/Gstz1/Afmid/Acads/Gcdh/Ddah1/Ldhd/Acadl/Echs1/Cda/Sord/Etfa/Bckdha/Sardh/Pnp/Dao/Acox3/Hagh/Shmt2/Hpd/Crot/Cdo1/Adtrp/Thnsl2/Cubn/Kmo/Mlycd/Echdc2/Ehhadh/Hgd/Aldh1l1/Gcsh/Pipox/Prodh/Hoga1/Adh5/Acaa2	66
GO:0006091	generation of precursor metabolites and energy	71/725	400/23328	2.36311e-33	5.06533e-30	4.29589e-30	Acadm/Khk/Acat1/Cisd1/Chchd10/Oxct1/Zbtb20/Acox1/Adh1/Sdhb/Aass/Kl/G6pc/Park7/Mdh1/Fbp1/Uqcrfs1/Sod2/Ndufv3/Iscu/Atp5j/Cat/Ak4/Cox4i1/Ndufs7/Sirt3/Cycs/Suclg1/Atp5j2/Bloc1s1/Sdhc/Atp5a1/Idh2/Cox7a2/Pink1/Ndufa10/Idh3g/Atp5c1/Shmt2/Idh3b/Atp5d/Uqcr10/Ndufb9/Nr1d1/Crot/Aco2/Ndufs2/Cox7c/Ndufb3/Atp5h/Uqcrq/Ndufa8/Atp5b/Sdha/Prelid1/Ndufs8/Ndufc2/Pdha1/Atp5o/Cox20/Uqcrc1/Ndufs6/Adh5/Cox5a/Trap1/Entpd…	71
GO:0016054	organic acid catabolic process	54/725	223/23328	1.0745e-32	1.1516e-29	9.76666e-30	Phyh/Slc27a2/Pck1/Acadm/Scp2/Hibadh/Etfb/Ces1d/Ces1f/Acat1/Acaa1b/Pah/Eci3/Csad/Hadh/Acox1/Fah/Akr1a1/Adhfe1/Aldh6a1/Ivd/Aass/Bdh2/Qdpr/Gstz1/Afmid/Acads/Gcdh/Ddah1/Ldhd/Acadl/Echs1/Etfa/Bckdha/Sardh/Dao/Acox3/Shmt2/Hpd/Crot/Cdo1/Adtrp/Thnsl2/Kmo/Mlycd/Echdc2/Ehhadh/Hgd/Aldh1l1/Gcsh/Pipox/Prodh/Hoga1/Acaa2	54
GO:0046395	carboxylic acid catabolic process	54/725	223/23328	1.0745e-32	1.1516e-29	9.76666e-30	Phyh/Slc27a2/Pck1/Acadm/Scp2/Hibadh/Etfb/Ces1d/Ces1f/Acat1/Acaa1b/Pah/Eci3/Csad/Hadh/Acox1/Fah/Akr1a1/Adhfe1/Aldh6a1/Ivd/Aass/Bdh2/Qdpr/Gstz1/Afmid/Acads/Gcdh/Ddah1/Ldhd/Acadl/Echs1/Etfa/Bckdha/Sardh/Dao/Acox3/Shmt2/Hpd/Crot/Cdo1/Adtrp/Thnsl2/Kmo/Mlycd/Echdc2/Ehhadh/Hgd/Aldh1l1/Gcsh/Pipox/Prodh/Hoga1/Acaa2	54
GO:0006631	fatty acid metabolic process	68/725	408/23328	3.06151e-30	2.62494e-27	2.2262e-27	Pecr/Phyh/Slc27a2/Pck1/Hao2/Acadm/Scp2/Cd36/Etfb/Acsm2/Acsm3/Cyp2e1/Lpl/Ces1d/Ces1f/Acat1/Acaa1b/Ggt1/Akr1c21/Eci3/Ephx2/Cyb5a/Gk/Hadh/Acox1/Ech1/Cyp2a4/Ivd/Cyp2d9/Bdh2/Lypla1/Acads/Gcdh/Acadl/Echs1/Acss2/Cyp2a5/Etfa/Acot12/Gpx4/Por/Akr1c14/Acox3/Hnf4a/Gpx1/Aacs/Crot/Adtrp/Thnsl2/Ndufab1/Acsm5/Hacd2/Mlycd/Cyp4a12a/Tecr/Echdc2/Tmem189/Ehhadh/Acsm1/Cryl1/Ndufs6/Adh5/Acsl1/Ncor1/Cyp2d12/Mlxipl/Cyp4a…	68
GO:0006119	oxidative phosphorylation	36/725	108/23328	1.612e-27	1.15177e-24	9.76814e-25	Chchd10/Park7/Uqcrfs1/Ndufv3/Iscu/Atp5j/Ak4/Cox4i1/Cycs/Atp5j2/Sdhc/Atp5a1/Cox7a2/Pink1/Ndufa10/Atp5c1/Shmt2/Atp5d/Uqcr10/Ndufb9/Ndufs2/Cox7c/Atp5h/Uqcrq/Ndufa8/Atp5b/Sdha/Ndufs8/Ndufc2/Atp5o/Uqcrc1/Ndufs6/Cox5a/Uqcrb/Atp5l/Mlxipl	36
GO:0072521	purine-containing compound metabolic process	63/725	396/23328	6.55987e-27	4.01745e-24	3.40719e-24	Mpc2/Scp2/Khk/Acsm2/Acsm3/Ces1d/Acat1/Slc17a3/Hmgcs1/Zbtb20/Mpc1/Slc22a12/Pank1/Nme2/Macrod2/Coasy/Slc17a1/G6pc/Papss2/Fbp1/Gcdh/Atp5j/Ak4/Ldhd/Suclg1/Acss2/Atp5j2/Abcg2/Ttr/Acot12/Atp5a1/Far1/Pnp/Glyat/Hnf4a/Atp5c1/Shmt2/Atp5d/Crot/Hint1/Atp5g1/Ak2/Acsm5/Atp5h/Atp5b/Nme1/Mlycd/Ndufc2/Atp5e/Pde4d/Pdha1/Atp5o/Ehhadh/Adk/Acsm1/Pipox/Mcee/Entpd5/Atp5l/Acsl1/Ncor1/Mlxipl/Acaa2	63
GO:0045333	cellular respiration	41/725	157/23328	1.78691e-26	9.57562e-24	8.12105e-24	Cisd1/Sdhb/Park7/Mdh1/Uqcrfs1/Sod2/Ndufv3/Iscu/Cat/Cox4i1/Ndufs7/Sirt3/Cycs/Suclg1/Bloc1s1/Sdhc/Idh2/Pink1/Ndufa10/Idh3g/Shmt2/Idh3b/Atp5d/Uqcr10/Ndufb9/Aco2/Ndufs2/Cox7c/Uqcrq/Ndufa8/Sdha/Prelid1/Ndufs8/Ndufc2/Pdha1/Cox20/Uqcrc1/Ndufs6/Cox5a/Trap1/Uqcrb	41
GO:1901605	alpha-amino acid metabolic process	43/725	180/23328	5.38974e-26	2.56731e-23	2.17733e-23	Ass1/Hibadh/Acat1/Ggt1/Pah/Odc1/Csad/Haao/Aadat/Fah/Pcbd1/Gclm/Adhfe1/Aldh6a1/Ivd/Aass/Bhmt2/Park7/Qdpr/Cbs/Gstz1/Afmid/Ddah1/Nit2/Sardh/Dao/Glyat/Ldc1/Hnf4a/Tst/Shmt2/Hpd/Cdo1/Thnsl2/Cth/Kmo/Mmut/Sephs2/Hgd/Gcsh/Pipox/Prodh/Hoga1	43
GO:0006790	sulfur compound metabolic process	52/725	279/23328	1.07686e-25	4.61649e-23	3.91523e-23	Mpc2/Scp2/Nat8/Acsm2/Acsm3/Ces1d/Acat1/Ggt1/Hmgcs1/Ghr/Csad/Mpc1/Mat2a/Sod1/Gclm/Bhmt2/Papss2/Park7/Cbs/Gstz1/Sod2/Iscu/Gcdh/Suclg1/Acss2/Acot12/Far1/Gpx4/Glyat/Hnf4a/Tst/Hagh/Gpx1/Ethe1/Ahcyl2/Gstt2/Cdo1/Sult1d1/Acsm5/Cth/Gstp1/Mlycd/Ciao2a/Pdha1/Ehhadh/Mmut/Acsm1/Pipox/Mcee/Gss/Acsl1/Acaa2	52
GO:0006520	cellular amino acid metabolic process	49/725	250/23328	2.6877e-25	1.04747e-22	8.88355e-23	Ass1/Hibadh/Acat1/Ggt1/Pah/Odc1/Csad/Slc16a2/Haao/Aadat/Fah/Pcbd1/Upb1/Gclm/Adhfe1/Aldh6a1/Ivd/Aass/Bhmt2/Park7/Qdpr/Cbs/Gstz1/Afmid/Ddah1/Nit2/Bckdha/Dpys/Acy1/Sardh/Dao/Glyat/Ldc1/Hnf4a/Tst/Shmt2/Hpd/Cdo1/Thnsl2/Cth/Kmo/Mmut/Sephs2/Hgd/Gcsh/Pipox/Prodh/Hoga1/Lars2	49
GO:0046034	ATP metabolic process	49/725	253/23328	4.71258e-25	1.68357e-22	1.42783e-22	Khk/Chchd10/Zbtb20/Park7/Fbp1/Uqcrfs1/Ndufv3/Iscu/Atp5j/Ak4/Ldhd/Cox4i1/Hspa8/Cycs/Atp5j2/Atp6v1a/Sdhc/Atp5a1/Clpx/Cox7a2/Pink1/Ndufa10/Atp5c1/Shmt2/Atp5d/Uqcr10/Ndufb9/Ndufs2/Cox7c/Atp5g1/Ak2/Atpif1/Atp5h/Uqcrq/Ndufa8/Atp5b/Sdha/Ndufs8/Ndufc2/Atp5e/Atp5o/Uqcrc1/Ndufs6/Cox5a/Entpd5/Uqcrb/Atp5l/Ncor1/Mlxipl	49
GO:0006753	nucleoside phosphate metabolic process	63/725	436/23328	1.47549e-24	4.86571e-22	4.12659e-22	Mpc2/Scp2/Khk/Aspdh/Acsm2/Acsm3/Ces1d/Acat1/Hmgcs1/Zbtb20/Mpc1/Pank1/Nme2/Haao/Smpdl3a/Coasy/Papss2/Park7/Fbp1/Afmid/Gcdh/Atp5j/Ak4/Ldhd/Cda/Suclg1/Acss2/Atp5j2/Acot12/Atp5a1/Far1/Idh2/Pnp/Glyat/Hnf4a/Atp5c1/Atp5d/Crot/Hint1/Atp5g1/Ak2/Acsm5/Atp5h/Atp5b/Nme1/Kmo/Mlycd/Ndufc2/Atp5e/Pde4d/Pdha1/Atp5o/Ehhadh/Adk/Acsm1/Pipox/Mcee/Entpd5/Atp5l/Acsl1/Ncor1/Mlxipl/Acaa2	63
GO:0009117	nucleotide metabolic process	62/725	427/23328	2.68955e-24	8.23579e-22	6.98475e-22	Mpc2/Scp2/Khk/Aspdh/Acsm2/Acsm3/Ces1d/Acat1/Hmgcs1/Zbtb20/Mpc1/Pank1/Nme2/Haao/Coasy/Papss2/Park7/Fbp1/Afmid/Gcdh/Atp5j/Ak4/Ldhd/Cda/Suclg1/Acss2/Atp5j2/Acot12/Atp5a1/Far1/Idh2/Pnp/Glyat/Hnf4a/Atp5c1/Atp5d/Crot/Hint1/Atp5g1/Ak2/Acsm5/Atp5h/Atp5b/Nme1/Kmo/Mlycd/Ndufc2/Atp5e/Pde4d/Pdha1/Atp5o/Ehhadh/Adk/Acsm1/Pipox/Mcee/Entpd5/Atp5l/Acsl1/Ncor1/Mlxipl/Acaa2	62
GO:0009150	purine ribonucleotide metabolic process	54/725	324/23328	3.40041e-24	9.71836e-22	8.24211e-22	Mpc2/Scp2/Khk/Acsm2/Acsm3/Ces1d/Acat1/Hmgcs1/Zbtb20/Mpc1/Pank1/Nme2/Coasy/Papss2/Fbp1/Gcdh/Atp5j/Ak4/Ldhd/Suclg1/Acss2/Atp5j2/Acot12/Atp5a1/Far1/Pnp/Glyat/Hnf4a/Atp5c1/Atp5d/Crot/Hint1/Atp5g1/Ak2/Acsm5/Atp5h/Atp5b/Nme1/Mlycd/Ndufc2/Atp5e/Pde4d/Pdha1/Atp5o/Ehhadh/Acsm1/Pipox/Mcee/Entpd5/Atp5l/Acsl1/Ncor1/Mlxipl/Acaa2	54
GO:0007005	mitochondrion organization	65/725	481/23328	1.15157e-23	2.99006e-21	2.53586e-21	Hspd1/Chchd2/Ggct/Chchd10/Mpv17l/Dnajc19/Gclm/Park7/Sod2/Ndufa6/Ndufb10/Ndufs7/Ndufb5/Ndufb11/Gabarapl1/Cideb/Higd2a/Cox7a2/Pnp/Map1lc3a/Slc25a5/Pink1/Ndufa10/Timm23/Timm9/Atp5d/Uqcr10/Ndufb9/Gpx1/Ndufb3/Ndufab1/Atpif1/Micos13/Ndufa8/Timm13/Prelid1/Grpel1/Grpel2/Ndufs8/Jtb/Ndufc2/Ndufa13/Rab5if/Immt/Cox20/Phb/Tomm5/Pmpcb/Ndufs6/Romo1/Gabarap/Vdac1/Hsd17b10/Aifm1/Ndufs5/Uqcrb/Cluh/Fundc2/Ndufa2/Nd…	65
GO:0015980	energy derivation by oxidation of organic compounds	47/725	248/23328	1.1857e-23	2.99006e-21	2.53586e-21	Acadm/Khk/Cisd1/Sdhb/Kl/G6pc/Park7/Mdh1/Uqcrfs1/Sod2/Ndufv3/Iscu/Cat/Cox4i1/Ndufs7/Sirt3/Cycs/Suclg1/Bloc1s1/Sdhc/Idh2/Pink1/Ndufa10/Idh3g/Shmt2/Idh3b/Atp5d/Uqcr10/Ndufb9/Nr1d1/Aco2/Ndufs2/Cox7c/Uqcrq/Ndufa8/Sdha/Prelid1/Ndufs8/Ndufc2/Pdha1/Cox20/Uqcrc1/Ndufs6/Cox5a/Trap1/Uqcrb/Slc37a4	47
GO:0009259	ribonucleotide metabolic process	54/725	334/23328	1.52459e-23	3.63107e-21	3.0795e-21	Mpc2/Scp2/Khk/Acsm2/Acsm3/Ces1d/Acat1/Hmgcs1/Zbtb20/Mpc1/Pank1/Nme2/Coasy/Papss2/Fbp1/Gcdh/Atp5j/Ak4/Ldhd/Suclg1/Acss2/Atp5j2/Acot12/Atp5a1/Far1/Pnp/Glyat/Hnf4a/Atp5c1/Atp5d/Crot/Hint1/Atp5g1/Ak2/Acsm5/Atp5h/Atp5b/Nme1/Mlycd/Ndufc2/Atp5e/Pde4d/Pdha1/Atp5o/Ehhadh/Acsm1/Pipox/Mcee/Entpd5/Atp5l/Acsl1/Ncor1/Mlxipl/Acaa2	54
GO:0006163	purine nucleotide metabolic process	55/725	354/23328	4.22692e-23	9.53727e-21	8.08852e-21	Mpc2/Scp2/Khk/Acsm2/Acsm3/Ces1d/Acat1/Hmgcs1/Zbtb20/Mpc1/Pank1/Nme2/Coasy/Papss2/Fbp1/Gcdh/Atp5j/Ak4/Ldhd/Suclg1/Acss2/Atp5j2/Acot12/Atp5a1/Far1/Pnp/Glyat/Hnf4a/Atp5c1/Atp5d/Crot/Hint1/Atp5g1/Ak2/Acsm5/Atp5h/Atp5b/Nme1/Mlycd/Ndufc2/Atp5e/Pde4d/Pdha1/Atp5o/Ehhadh/Adk/Acsm1/Pipox/Mcee/Entpd5/Atp5l/Acsl1/Ncor1/Mlxipl/Acaa2	55
GO:0019693	ribose phosphate metabolic process	54/725	345/23328	7.43145e-23	1.59293e-20	1.35096e-20	Mpc2/Scp2/Khk/Acsm2/Acsm3/Ces1d/Acat1/Hmgcs1/Zbtb20/Mpc1/Pank1/Nme2/Coasy/Papss2/Fbp1/Gcdh/Atp5j/Ak4/Ldhd/Suclg1/Acss2/Atp5j2/Acot12/Atp5a1/Far1/Pnp/Glyat/Hnf4a/Atp5c1/Atp5d/Crot/Hint1/Atp5g1/Ak2/Acsm5/Atp5h/Atp5b/Nme1/Mlycd/Ndufc2/Atp5e/Pde4d/Pdha1/Atp5o/Ehhadh/Acsm1/Pipox/Mcee/Entpd5/Atp5l/Acsl1/Ncor1/Mlxipl/Acaa2	54
GO:0072329	monocarboxylic acid catabolic process	31/725	121/23328	4.66112e-20	9.51534e-18	8.06992e-18	Phyh/Slc27a2/Pck1/Acadm/Scp2/Etfb/Ces1d/Ces1f/Acat1/Acaa1b/Eci3/Hadh/Acox1/Fah/Akr1a1/Ivd/Bdh2/Acads/Gcdh/Ldhd/Acadl/Echs1/Etfa/Acox3/Crot/Adtrp/Mlycd/Echdc2/Ehhadh/Hoga1/Acaa2	31
GO:0010257	NADH dehydrogenase complex assembly	21/725	47/23328	9.70568e-20	1.80905e-17	1.53425e-17	Ndufa6/Ndufb10/Ndufs7/Ndufb5/Ndufb11/Ndufa10/Ndufb9/Ndufb3/Ndufab1/Ndufa8/Ndufs8/Ndufc2/Ndufa13/Ndufs6/Aifm1/Ndufs5/Ndufa2/Ndufa9/Tmem126a/Ndufaf4/Ndufc1	21
GO:0032981	mitochondrial respiratory chain complex I assembly	21/725	47/23328	9.70568e-20	1.80905e-17	1.53425e-17	Ndufa6/Ndufb10/Ndufs7/Ndufb5/Ndufb11/Ndufa10/Ndufb9/Ndufb3/Ndufab1/Ndufa8/Ndufs8/Ndufc2/Ndufa13/Ndufs6/Aifm1/Ndufs5/Ndufa2/Ndufa9/Tmem126a/Ndufaf4/Ndufc1	21
GO:0033865	nucleoside bisphosphate metabolic process	28/725	99/23328	1.65552e-19	2.72971e-17	2.31505e-17	Mpc2/Scp2/Acsm2/Acsm3/Ces1d/Acat1/Hmgcs1/Mpc1/Pank1/Coasy/Papss2/Gcdh/Suclg1/Acss2/Acot12/Far1/Glyat/Hnf4a/Crot/Acsm5/Mlycd/Pdha1/Ehhadh/Acsm1/Pipox/Mcee/Acsl1/Acaa2	28
GO:0033875	ribonucleoside bisphosphate metabolic process	28/725	99/23328	1.65552e-19	2.72971e-17	2.31505e-17	Mpc2/Scp2/Acsm2/Acsm3/Ces1d/Acat1/Hmgcs1/Mpc1/Pank1/Coasy/Papss2/Gcdh/Suclg1/Acss2/Acot12/Far1/Glyat/Hnf4a/Crot/Acsm5/Mlycd/Pdha1/Ehhadh/Acsm1/Pipox/Mcee/Acsl1/Acaa2	28
GO:0034032	purine nucleoside bisphosphate metabolic process	28/725	99/23328	1.65552e-19	2.72971e-17	2.31505e-17	Mpc2/Scp2/Acsm2/Acsm3/Ces1d/Acat1/Hmgcs1/Mpc1/Pank1/Coasy/Papss2/Gcdh/Suclg1/Acss2/Acot12/Far1/Glyat/Hnf4a/Crot/Acsm5/Mlycd/Pdha1/Ehhadh/Acsm1/Pipox/Mcee/Acsl1/Acaa2	28
GO:1901606	alpha-amino acid catabolic process	25/725	76/23328	2.4009e-19	3.81209e-17	3.23302e-17	Hibadh/Acat1/Pah/Csad/Fah/Adhfe1/Aldh6a1/Ivd/Aass/Qdpr/Gstz1/Afmid/Ddah1/Sardh/Dao/Shmt2/Hpd/Cdo1/Thnsl2/Kmo/Hgd/Gcsh/Pipox/Prodh/Hoga1	25
GO:0042775	mitochondrial ATP synthesis coupled electron transport	22/725	57/23328	6.25929e-19	9.58342e-17	8.12766e-17	Park7/Uqcrfs1/Ndufv3/Iscu/Cox4i1/Cycs/Sdhc/Pink1/Ndufa10/Uqcr10/Ndufb9/Ndufs2/Cox7c/Uqcrq/Ndufa8/Sdha/Ndufs8/Ndufc2/Uqcrc1/Ndufs6/Cox5a/Uqcrb	22
GO:0009063	cellular amino acid catabolic process	26/725	90/23328	1.82489e-18	2.62833e-16	2.22907e-16	Hibadh/Acat1/Pah/Csad/Fah/Adhfe1/Aldh6a1/Ivd/Aass/Qdpr/Gstz1/Afmid/Ddah1/Bckdha/Sardh/Dao/Shmt2/Hpd/Cdo1/Thnsl2/Kmo/Hgd/Gcsh/Pipox/Prodh/Hoga1	26
GO:0009060	aerobic respiration	24/725	74/23328	1.83928e-18	2.62833e-16	2.22907e-16	Sdhb/Mdh1/Cat/Cox4i1/Ndufs7/Sirt3/Cycs/Suclg1/Bloc1s1/Sdhc/Idh2/Idh3g/Shmt2/Idh3b/Atp5d/Uqcr10/Aco2/Cox7c/Sdha/Ndufs8/Pdha1/Cox20/Cox5a/Uqcrb	24
GO:0042773	ATP synthesis coupled electron transport	22/725	61/23328	3.53271e-18	4.85058e-16	4.11376e-16	Park7/Uqcrfs1/Ndufv3/Iscu/Cox4i1/Cycs/Sdhc/Pink1/Ndufa10/Uqcr10/Ndufb9/Ndufs2/Cox7c/Uqcrq/Ndufa8/Sdha/Ndufs8/Ndufc2/Uqcrc1/Ndufs6/Cox5a/Uqcrb	22
GO:0009062	fatty acid catabolic process	27/725	101/23328	3.67995e-18	4.85058e-16	4.11376e-16	Phyh/Slc27a2/Pck1/Acadm/Scp2/Etfb/Ces1d/Ces1f/Acat1/Acaa1b/Eci3/Hadh/Acox1/Ivd/Bdh2/Acads/Gcdh/Acadl/Echs1/Etfa/Acox3/Crot/Adtrp/Mlycd/Echdc2/Ehhadh/Acaa2	27
GO:0022900	electron transport chain	25/725	84/23328	3.73383e-18	4.85058e-16	4.11376e-16	Sdhb/Park7/Uqcrfs1/Sod2/Ndufv3/Iscu/Cox4i1/Cycs/Sdhc/Pink1/Ndufa10/Uqcr10/Ndufb9/Ndufs2/Cox7c/Ndufb3/Uqcrq/Ndufa8/Sdha/Ndufs8/Ndufc2/Uqcrc1/Ndufs6/Cox5a/Uqcrb	25
GO:0043648	dicarboxylic acid metabolic process	25/725	85/23328	5.13686e-18	6.47698e-16	5.4931e-16	Phyh/Ass1/Pck1/Me1/Ggt1/Haao/Aadat/Gclm/Adhfe1/Sdhb/Folr1/Grhpr/Mdh1/Nit2/Suclg1/Mrps36/Idh3g/Shmt2/Idh3b/Sdha/Kmo/Pcx/Aldh1l1/Prodh/Hoga1	25
GO:0019395	fatty acid oxidation	27/725	107/23328	1.85624e-17	2.27363e-15	1.92826e-15	Phyh/Slc27a2/Hao2/Acadm/Scp2/Cd36/Etfb/Acat1/Acaa1b/Eci3/Hadh/Acox1/Ivd/Bdh2/Acads/Gcdh/Acadl/Echs1/Etfa/Por/Acox3/Crot/Mlycd/Echdc2/Ehhadh/Adh5/Acaa2	27
GO:0022904	respiratory electron transport chain	24/725	81/23328	1.97063e-17	2.34669e-15	1.99022e-15	Sdhb/Park7/Uqcrfs1/Sod2/Ndufv3/Iscu/Cox4i1/Cycs/Sdhc/Pink1/Ndufa10/Uqcr10/Ndufb9/Ndufs2/Cox7c/Uqcrq/Ndufa8/Sdha/Ndufs8/Ndufc2/Uqcrc1/Ndufs6/Cox5a/Uqcrb	24
GO:0006637	acyl-CoA metabolic process	24/725	83/23328	3.6964e-17	4.06319e-15	3.44598e-15	Mpc2/Scp2/Acsm2/Acsm3/Ces1d/Acat1/Hmgcs1/Mpc1/Gcdh/Suclg1/Acss2/Acot12/Far1/Glyat/Hnf4a/Acsm5/Mlycd/Pdha1/Ehhadh/Acsm1/Pipox/Mcee/Acsl1/Acaa2	24
GO:0033108	mitochondrial respiratory chain complex assembly	24/725	83/23328	3.6964e-17	4.06319e-15	3.44598e-15	Ndufa6/Ndufb10/Ndufs7/Ndufb5/Ndufb11/Ndufa10/Uqcr10/Ndufb9/Ndufb3/Ndufab1/Ndufa8/Ndufs8/Ndufc2/Ndufa13/Cox20/Ndufs6/Aifm1/Ndufs5/Uqcrb/Ndufa2/Ndufa9/Tmem126a/Ndufaf4/Ndufc1	24
GO:0035383	thioester metabolic process	24/725	83/23328	3.6964e-17	4.06319e-15	3.44598e-15	Mpc2/Scp2/Acsm2/Acsm3/Ces1d/Acat1/Hmgcs1/Mpc1/Gcdh/Suclg1/Acss2/Acot12/Far1/Glyat/Hnf4a/Acsm5/Mlycd/Pdha1/Ehhadh/Acsm1/Pipox/Mcee/Acsl1/Acaa2	24
GO:1901615	organic hydroxy compound metabolic process	56/725	498/23328	8.27876e-17	8.87276e-15	7.52496e-15	Pecr/Slc27a2/Pck1/Hao2/Scp2/Akr7a5/Cyp2e1/Ces1d/Ddt/Akr1c21/Hmgcs1/Dhrs4/Ephx2/Amacr/Miox/Gk/Pth1r/Slc16a2/Sod1/Adh1/Fah/Pcbd1/Akr1a1/Kl/Fmo5/Retsat/Park7/Qdpr/Hpn/Cat/Ldhd/Acadl/Degs2/Slco1a6/Sord/Ttr/Dhrs3/Ebp/Fgf1/Por/Idh2/Mogat1/Akr1c14/Dao/Ctsl/Hagh/Idh3g/Idh3b/Nr1d1/Aco2/Sult1d1/Cubn/Cyp51/Adh5/Slc37a4/Ly6e	56
GO:0006839	mitochondrial transport	35/725	200/23328	8.6374e-17	9.03135e-15	7.65946e-15	Hspd1/Mpc2/Chchd10/Mpc1/Mpv17l/Dnajc19/Atp5j/Atp5j2/Atp5a1/Tmem14c/Sfxn1/Slc25a5/Pink1/Tst/Timm23/Atp5c1/Timm9/Atp5d/Atpif1/Atp5h/Atp5b/Timm13/Grpel1/Grpel2/Ndufa13/Atp5o/Tomm5/Pmpcb/Mcur1/Romo1/Smdt1/Aifm1/Mrpl18/Atp5l/Acaa2	35
GO:0034440	lipid oxidation	27/725	114/23328	1.06464e-16	1.08669e-14	9.21618e-15	Phyh/Slc27a2/Hao2/Acadm/Scp2/Cd36/Etfb/Acat1/Acaa1b/Eci3/Hadh/Acox1/Ivd/Bdh2/Acads/Gcdh/Acadl/Echs1/Etfa/Por/Acox3/Crot/Mlycd/Echdc2/Ehhadh/Adh5/Acaa2	27
GO:0006635	fatty acid beta-oxidation	22/725	71/23328	1.4815e-16	1.47702e-14	1.25266e-14	Slc27a2/Acadm/Scp2/Etfb/Acat1/Acaa1b/Eci3/Hadh/Acox1/Ivd/Bdh2/Acads/Gcdh/Acadl/Echs1/Etfa/Acox3/Crot/Mlycd/Echdc2/Ehhadh/Acaa2	22
GO:0009165	nucleotide biosynthetic process	35/725	204/23328	1.64112e-16	1.59897e-14	1.35608e-14	Mpc2/Aspdh/Acat1/Mpc1/Pank1/Nme2/Haao/Coasy/Papss2/Afmid/Gcdh/Atp5j/Ak4/Ldhd/Acss2/Atp5j2/Atp5a1/Idh2/Pnp/Atp5c1/Atp5d/Atp5g1/Ak2/Atp5h/Atp5b/Nme1/Kmo/Mlycd/Ndufc2/Atp5e/Pdha1/Atp5o/Adk/Atp5l/Acsl1	35
GO:1901293	nucleoside phosphate biosynthetic process	35/725	209/23328	3.57889e-16	3.40949e-14	2.89158e-14	Mpc2/Aspdh/Acat1/Mpc1/Pank1/Nme2/Haao/Coasy/Papss2/Afmid/Gcdh/Atp5j/Ak4/Ldhd/Acss2/Atp5j2/Atp5a1/Idh2/Pnp/Atp5c1/Atp5d/Atp5g1/Ak2/Atp5h/Atp5b/Nme1/Kmo/Mlycd/Ndufc2/Atp5e/Pdha1/Atp5o/Adk/Atp5l/Acsl1	35
GO:0009152	purine ribonucleotide biosynthetic process	29/725	141/23328	4.49827e-16	4.19219e-14	3.55539e-14	Mpc2/Acat1/Mpc1/Pank1/Nme2/Coasy/Papss2/Gcdh/Atp5j/Ak4/Ldhd/Acss2/Atp5j2/Atp5a1/Pnp/Atp5c1/Atp5d/Atp5g1/Ak2/Atp5h/Atp5b/Nme1/Mlycd/Ndufc2/Atp5e/Pdha1/Atp5o/Atp5l/Acsl1	29
GO:1990542	mitochondrial transmembrane transport	23/725	83/23328	4.77098e-16	4.35174e-14	3.69069e-14	Hspd1/Mpc2/Mpc1/Dnajc19/Atp5j/Atp5j2/Atp5a1/Sfxn1/Tst/Timm23/Atp5c1/Atp5d/Atp5h/Atp5b/Grpel1/Grpel2/Atp5o/Mcur1/Romo1/Smdt1/Aifm1/Mrpl18/Atp5l	23
GO:0006575	cellular modified amino acid metabolic process	31/725	165/23328	6.4108e-16	5.60879e-14	4.7568e-14	Ass1/Acadm/Nat8/Ggt1/Slc16a2/Sod1/Gclm/Aldh9a1/Folr1/Bhmt2/Park7/Gstz1/Hpn/Sod2/Acadl/Gpx4/Sardh/Ctsl/Hagh/Shmt2/Gpx1/Ethe1/Crot/Gstt2/Dmgdh/Cth/Gstp1/Aldh1l1/Pipox/Hoga1/Gss	31
GO:0072522	purine-containing compound biosynthetic process	31/725	165/23328	6.4108e-16	5.60879e-14	4.7568e-14	Mpc2/Acat1/Mpc1/Pank1/Nme2/Coasy/Papss2/Gcdh/Atp5j/Ak4/Ldhd/Acss2/Atp5j2/Atp5a1/Pnp/Atp5c1/Shmt2/Atp5d/Atp5g1/Ak2/Atp5h/Atp5b/Nme1/Mlycd/Ndufc2/Atp5e/Pdha1/Atp5o/Adk/Atp5l/Acsl1	31
GO:0006164	purine nucleotide biosynthetic process	30/725	160/23328	2.00504e-15	1.71912e-13	1.45798e-13	Mpc2/Acat1/Mpc1/Pank1/Nme2/Coasy/Papss2/Gcdh/Atp5j/Ak4/Ldhd/Acss2/Atp5j2/Atp5a1/Pnp/Atp5c1/Atp5d/Atp5g1/Ak2/Atp5h/Atp5b/Nme1/Mlycd/Ndufc2/Atp5e/Pdha1/Atp5o/Adk/Atp5l/Acsl1	30
GO:0009260	ribonucleotide biosynthetic process	29/725	150/23328	2.53688e-15	2.13247e-13	1.80854e-13	Mpc2/Acat1/Mpc1/Pank1/Nme2/Coasy/Papss2/Gcdh/Atp5j/Ak4/Ldhd/Acss2/Atp5j2/Atp5a1/Pnp/Atp5c1/Atp5d/Atp5g1/Ak2/Atp5h/Atp5b/Nme1/Mlycd/Ndufc2/Atp5e/Pdha1/Atp5o/Atp5l/Acsl1	29
GO:0046390	ribose phosphate biosynthetic process	29/725	157/23328	8.90398e-15	7.34064e-13	6.22557e-13	Mpc2/Acat1/Mpc1/Pank1/Nme2/Coasy/Papss2/Gcdh/Atp5j/Ak4/Ldhd/Acss2/Atp5j2/Atp5a1/Pnp/Atp5c1/Atp5d/Atp5g1/Ak2/Atp5h/Atp5b/Nme1/Mlycd/Ndufc2/Atp5e/Pdha1/Atp5o/Atp5l/Acsl1	29
GO:0090407	organophosphate biosynthetic process	48/725	427/23328	1.44573e-14	1.1694e-12	9.91767e-13	Mpc2/Scp2/Aspdh/Acat1/Chpt1/Hmgcs1/Mpc1/Pank1/Gk/Pth1r/Nme2/Haao/Coasy/Papss2/Afmid/Gcdh/Atp5j/Ak4/Ldhd/Pcyt2/Acss2/Atp5j2/Atp5a1/Far1/Idh2/Pnp/Hexb/Agpat3/Atp5c1/Atp5d/Fitm1/Idi1/Atp5g1/Ak2/Atp5h/Atp5b/Nme1/Kmo/Mlycd/Pcx/Ndufc2/Atp5e/Pdha1/Atp5o/Adk/Atp5l/Dgkh/Acsl1	48
GO:0015711	organic anion transport	50/725	463/23328	1.96885e-14	1.56305e-12	1.32561e-12	Mpc2/Lrp2/Slc27a2/Slc13a3/Scp2/Cd36/Arl6ip1/Atp11a/Ces1d/Slc5a8/Slc47a1/Car4/Slc17a3/Mpc1/Slc22a2/Slc22a12/Slc22a28/Slc22a30/Slc22a8/Slc22a6/Slc7a13/Slco1a1/Cltrn/Slc16a2/Slco3a1/Folr1/Slc17a1/G6pc/Slc22a22/Atp5j/Slc6a18/Pxmp2/Slco1a6/Abcg2/Ace/Tmem30a/Sfxn1/Crot/Slc1a1/Stard10/Slc26a1/Prelid1/Kmo/Slc51b/Slc6a13/Slc22a7/Osbpl8/Slc3a1/Slc37a4/Acsl1	50
GO:0044242	cellular lipid catabolic process	32/725	219/23328	3.36064e-13	2.61946e-11	2.22156e-11	Phyh/Slc27a2/Pck1/Acadm/Scp2/Etfb/Lpl/Ces1d/Ces1f/Acat1/Acaa1b/Eci3/Amacr/Hadh/Acox1/Smpdl3a/Ivd/Bdh2/Acads/Gcdh/Acadl/Echs1/Neu1/Etfa/Acox3/Hexb/Crot/Adtrp/Mlycd/Echdc2/Ehhadh/Acaa2	32
GO:0016042	lipid catabolic process	39/725	324/23328	5.21197e-13	3.98995e-11	3.38386e-11	Phyh/Slc27a2/Pck1/Acadm/Scp2/Etfb/Lpl/Ces1d/Ces1f/Ces2c/Acat1/Acaa1b/Eci3/Amacr/Hadh/Acox1/Smpdl3a/Ivd/Iah1/Bdh2/Hint2/Acads/Gcdh/Acadl/Echs1/Hsd17b11/Neu1/Etfa/Ces1e/Acox3/Hexb/Crot/Adtrp/Pcca/Mlycd/Echdc2/Ehhadh/Nceh1/Acaa2	39
GO:0016053	organic acid biosynthetic process	37/725	300/23328	9.89051e-13	7.4387e-11	6.30874e-11	Pecr/Ass1/Slc27a2/Acsm2/Acsm3/Lpl/Ces1d/Aldh8a1/Ggt1/Pah/Amacr/Csad/Haao/Akr1a1/Upb1/Aass/Bhmt2/Park7/Cbs/Acadl/Acss2/Hnf4a/Shmt2/Nr1d1/Thnsl2/Acsm5/Cth/Kmo/Hacd2/Mlycd/Cyp4a12a/Tecr/Sephs2/Acsm1/Hoga1/Mlxipl/Cyp4a10	37
GO:0009145	purine nucleoside triphosphate biosynthetic process	18/725	66/23328	1.00752e-12	7.44696e-11	6.31574e-11	Nme2/Atp5j/Ak4/Ldhd/Atp5j2/Atp5a1/Pnp/Atp5c1/Atp5d/Atp5g1/Atp5h/Atp5b/Nme1/Ndufc2/Atp5e/Atp5o/Adk/Atp5l	18
GO:0006066	alcohol metabolic process	38/725	323/23328	2.11649e-12	1.53786e-10	1.30426e-10	Pecr/Pck1/Scp2/Akr7a5/Ces1d/Akr1c21/Hmgcs1/Dhrs4/Ephx2/Miox/Gk/Pth1r/Sod1/Adh1/Pcbd1/Akr1a1/Fmo5/Retsat/Park7/Qdpr/Cat/Acadl/Degs2/Sord/Ttr/Dhrs3/Ebp/Fgf1/Por/Idh2/Mogat1/Akr1c14/Idh3g/Idh3b/Aco2/Cubn/Cyp51/Adh5	38
GO:0046394	carboxylic acid biosynthetic process	36/725	299/23328	4.10802e-12	2.93518e-10	2.48932e-10	Pecr/Ass1/Slc27a2/Acsm2/Acsm3/Lpl/Ces1d/Aldh8a1/Ggt1/Pah/Amacr/Haao/Akr1a1/Upb1/Aass/Bhmt2/Park7/Cbs/Acadl/Acss2/Hnf4a/Shmt2/Nr1d1/Thnsl2/Acsm5/Cth/Kmo/Hacd2/Mlycd/Cyp4a12a/Tecr/Sephs2/Acsm1/Hoga1/Mlxipl/Cyp4a10	36
GO:0009206	purine ribonucleoside triphosphate biosynthetic process	17/725	65/23328	9.07221e-12	6.37583e-10	5.40732e-10	Nme2/Atp5j/Ak4/Ldhd/Atp5j2/Atp5a1/Pnp/Atp5c1/Atp5d/Atp5g1/Atp5h/Atp5b/Nme1/Ndufc2/Atp5e/Atp5o/Atp5l	17
GO:0009069	serine family amino acid metabolic process	13/725	34/23328	1.15326e-11	7.97423e-10	6.76292e-10	Ggt1/Csad/Gclm/Cbs/Dao/Glyat/Tst/Shmt2/Cdo1/Thnsl2/Cth/Sephs2/Gcsh	13
GO:0030258	lipid modification	32/725	250/23328	1.27561e-11	8.68025e-10	7.36169e-10	Phyh/Slc27a2/Hao2/Acadm/Scp2/Cd36/Etfb/Cyp2e1/Acat1/Acaa1b/Eci3/Ephx2/Hadh/Acox1/Ivd/Bdh2/Acads/Gcdh/Acadl/Echs1/Etfa/Por/Acox3/Tmem150a/Crot/Mlycd/Echdc2/Ehhadh/Adh5/Pi4ka/Dgkh/Acaa2	32
GO:0009201	ribonucleoside triphosphate biosynthetic process	17/725	68/23328	2.00122e-11	1.3405e-09	1.13688e-09	Nme2/Atp5j/Ak4/Ldhd/Atp5j2/Atp5a1/Pnp/Atp5c1/Atp5d/Atp5g1/Atp5h/Atp5b/Nme1/Ndufc2/Atp5e/Atp5o/Atp5l	17
GO:0009144	purine nucleoside triphosphate metabolic process	19/725	88/23328	2.15163e-11	1.41908e-09	1.20352e-09	Nme2/Atp5j/Ak4/Ldhd/Atp5j2/Atp5a1/Pnp/Atp5c1/Atp5d/Atp5g1/Ak2/Atp5h/Atp5b/Nme1/Ndufc2/Atp5e/Atp5o/Adk/Atp5l	19
GO:0009142	nucleoside triphosphate biosynthetic process	18/725	78/23328	2.20586e-11	1.43281e-09	1.21516e-09	Nme2/Atp5j/Ak4/Ldhd/Atp5j2/Atp5a1/Pnp/Atp5c1/Atp5d/Atp5g1/Atp5h/Atp5b/Nme1/Ndufc2/Atp5e/Atp5o/Adk/Atp5l	18
GO:0046942	carboxylic acid transport	37/725	333/23328	2.26813e-11	1.45126e-09	1.23081e-09	Mpc2/Lrp2/Slc27a2/Slc13a3/Cd36/Arl6ip1/Ces1d/Slc5a8/Slc47a1/Slc17a3/Mpc1/Slc22a2/Slc22a6/Slc7a13/Slco1a1/Cltrn/Slc16a2/Slco3a1/Folr1/Slc17a1/Slc22a22/Atp5j/Slc6a18/Pxmp2/Slco1a6/Abcg2/Ace/Sfxn1/Crot/Slc1a1/Stard10/Slc26a1/Kmo/Slc51b/Slc6a13/Slc3a1/Acsl1	37
GO:0015849	organic acid transport	37/725	337/23328	3.21908e-11	2.02944e-09	1.72116e-09	Mpc2/Lrp2/Slc27a2/Slc13a3/Cd36/Arl6ip1/Ces1d/Slc5a8/Slc47a1/Slc17a3/Mpc1/Slc22a2/Slc22a6/Slc7a13/Slco1a1/Cltrn/Slc16a2/Slco3a1/Folr1/Slc17a1/Slc22a22/Atp5j/Slc6a18/Pxmp2/Slco1a6/Abcg2/Ace/Sfxn1/Crot/Slc1a1/Stard10/Slc26a1/Kmo/Slc51b/Slc6a13/Slc3a1/Acsl1	37
GO:0015985	energy coupled proton transport, down electrochemical gradient	11/725	24/23328	4.18477e-11	2.56287e-09	2.17356e-09	Atp5j/Atp5j2/Atp5a1/Atp5c1/Atp5d/Atp5g1/Atp5h/Atp5b/Atp5e/Atp5o/Atp5l	11
GO:0015986	ATP synthesis coupled proton transport	11/725	24/23328	4.18477e-11	2.56287e-09	2.17356e-09	Atp5j/Atp5j2/Atp5a1/Atp5c1/Atp5d/Atp5g1/Atp5h/Atp5b/Atp5e/Atp5o/Atp5l	11
GO:0044272	sulfur compound biosynthetic process	18/725	86/23328	1.25492e-10	7.57722e-09	6.42621e-09	Mpc2/Acat1/Ggt1/Csad/Mpc1/Mat2a/Gclm/Bhmt2/Papss2/Cbs/Gcdh/Acss2/Hagh/Cth/Mlycd/Pdha1/Gss/Acsl1	18
GO:0006749	glutathione metabolic process	15/725	57/23328	1.38553e-10	8.24967e-09	6.99652e-09	Nat8/Ggt1/Sod1/Gclm/Park7/Gstz1/Sod2/Gpx4/Hagh/Gpx1/Ethe1/Gstt2/Cth/Gstp1/Gss	15
GO:0009141	nucleoside triphosphate metabolic process	20/725	109/23328	1.46361e-10	8.59522e-09	7.28958e-09	Nme2/Smpdl3a/Atp5j/Ak4/Ldhd/Atp5j2/Atp5a1/Pnp/Atp5c1/Atp5d/Atp5g1/Ak2/Atp5h/Atp5b/Nme1/Ndufc2/Atp5e/Atp5o/Adk/Atp5l	20
GO:0009205	purine ribonucleoside triphosphate metabolic process	17/725	79/23328	2.58614e-10	1.49821e-08	1.27063e-08	Nme2/Atp5j/Ak4/Ldhd/Atp5j2/Atp5a1/Pnp/Atp5c1/Atp5d/Atp5g1/Atp5h/Atp5b/Nme1/Ndufc2/Atp5e/Atp5o/Atp5l	17
GO:0006120	mitochondrial electron transport, NADH to ubiquinone	10/725	22/23328	3.6464e-10	2.08428e-08	1.76767e-08	Park7/Iscu/Pink1/Ndufa10/Ndufb9/Ndufs2/Ndufa8/Ndufs8/Ndufc2/Ndufs6	10
GO:0009636	response to toxic substance	20/725	116/23328	4.66935e-10	2.63388e-08	2.23378e-08	Ass1/Prdx1/Cd36/Inmt/Slc22a18/Ces1d/Slc17a3/Ephx2/Slc22a8/Sod1/Akr1a1/Park7/Sod2/Sirt3/Abcg2/Glyat/Ccs/Pink1/Gpx1/Adh5	20
GO:0042776	mitochondrial ATP synthesis coupled proton transport	9/725	17/23328	5.00812e-10	2.78828e-08	2.36473e-08	Atp5j/Atp5j2/Atp5a1/Atp5c1/Atp5d/Atp5h/Atp5b/Atp5o/Atp5l	9
GO:0009199	ribonucleoside triphosphate metabolic process	17/725	83/23328	5.87188e-10	3.22728e-08	2.73704e-08	Nme2/Atp5j/Ak4/Ldhd/Atp5j2/Atp5a1/Pnp/Atp5c1/Atp5d/Atp5g1/Atp5h/Atp5b/Nme1/Ndufc2/Atp5e/Atp5o/Atp5l	17
GO:0072593	reactive oxygen species metabolic process	32/725	292/23328	7.30463e-10	3.96392e-08	3.36179e-08	Hspd1/Ass1/Prdx1/Cd36/Prdx5/Mpv17l/Sod1/Park7/Cbs/Sod2/Cat/Ddah1/Cyba/Sirt3/Cycs/Por/Ccs/Pink1/Clcn3/Gpx1/Atp5g1/Atpif1/Ndufs3/Met/Gstp1/Ndufc2/Ndufa13/Romo1/Vdac1/Selenos/Mapt/Cflar	32
GO:0006754	ATP biosynthetic process	14/725	55/23328	9.26751e-10	4.96623e-08	4.21184e-08	Atp5j/Ak4/Ldhd/Atp5j2/Atp5a1/Atp5c1/Atp5d/Atp5g1/Atp5h/Atp5b/Ndufc2/Atp5e/Atp5o/Atp5l	14
GO:0070585	protein localization to mitochondrion	18/725	98/23328	1.19412e-09	6.31996e-08	5.35994e-08	Hspd1/Dnaja1/Dnajc19/Pink1/Timm23/Timm9/Atpif1/Timm13/Grpel1/Grpel2/Ndufa13/Tomm5/Bag1/Pmpcb/Romo1/Hsph1/Aifm1/Mapt	18
GO:0006558	L-phenylalanine metabolic process	7/725	10/23328	3.01032e-09	1.55485e-07	1.31866e-07	Pah/Fah/Pcbd1/Qdpr/Gstz1/Hpd/Hgd	7
GO:1902221	erythrose 4-phosphate/phosphoenolpyruvate family amino acid metabolic process	7/725	10/23328	3.01032e-09	1.55485e-07	1.31866e-07	Pah/Fah/Pcbd1/Qdpr/Gstz1/Hpd/Hgd	7
GO:0072655	establishment of protein localization to mitochondrion	17/725	93/23328	3.71985e-09	1.89845e-07	1.61007e-07	Hspd1/Dnaja1/Dnajc19/Pink1/Timm23/Timm9/Atpif1/Timm13/Grpel1/Grpel2/Ndufa13/Tomm5/Pmpcb/Romo1/Hsph1/Aifm1/Mapt	17
GO:0033866	nucleoside bisphosphate biosynthetic process	11/725	35/23328	5.11895e-09	2.52241e-07	2.13924e-07	Mpc2/Acat1/Mpc1/Pank1/Coasy/Papss2/Gcdh/Acss2/Mlycd/Pdha1/Acsl1	11
GO:0034030	ribonucleoside bisphosphate biosynthetic process	11/725	35/23328	5.11895e-09	2.52241e-07	2.13924e-07	Mpc2/Acat1/Mpc1/Pank1/Coasy/Papss2/Gcdh/Acss2/Mlycd/Pdha1/Acsl1	11
GO:0034033	purine nucleoside bisphosphate biosynthetic process	11/725	35/23328	5.11895e-09	2.52241e-07	2.13924e-07	Mpc2/Acat1/Mpc1/Pank1/Coasy/Papss2/Gcdh/Acss2/Mlycd/Pdha1/Acsl1	11
GO:0033539	fatty acid beta-oxidation using acyl-CoA dehydrogenase	7/725	11/23328	8.05564e-09	3.92438e-07	3.32825e-07	Acadm/Etfb/Ivd/Acads/Gcdh/Acadl/Etfa	7
GO:0009072	aromatic amino acid family metabolic process	11/725	37/23328	9.91169e-09	4.77432e-07	4.04908e-07	Pah/Haao/Fah/Pcbd1/Park7/Qdpr/Gstz1/Afmid/Hpd/Kmo/Hgd	11
GO:0006534	cysteine metabolic process	7/725	12/23328	1.88135e-08	8.96152e-07	7.60023e-07	Ggt1/Csad/Gclm/Cbs/Tst/Cdo1/Cth	7
GO:0017144	drug metabolic process	14/725	70/23328	2.67342e-08	1.25945e-06	1.06813e-06	Fmo2/Cyp2j13/Cyp2j5/Cyp4b1/Cyp2e1/Cyp2a4/Fmo5/Cyp2d9/Fmo1/Tpmt/Cyp2j11/Cyp2a5/Vkorc1/Cyp2d12	14
GO:0006099	tricarboxylic acid cycle	10/725	32/23328	2.74465e-08	1.27895e-06	1.08467e-06	Sdhb/Mdh1/Suclg1/Sdhc/Idh2/Idh3g/Idh3b/Aco2/Sdha/Pdha1	10
GO:1902600	proton transmembrane transport	16/725	95/23328	3.60924e-08	1.66374e-06	1.41101e-06	Park7/Atp5j/Ndufs7/Atp5j2/Atp6v1a/Atp5a1/Clcn3/Atp5c1/Atp5d/Atp5g1/Atp5h/Atp5b/Atp6v1e1/Atp5e/Atp5o/Atp5l	16
GO:0006084	acetyl-CoA metabolic process	10/725	33/23328	3.82871e-08	1.74613e-06	1.48089e-06	Mpc2/Acat1/Hmgcs1/Mpc1/Acss2/Acot12/Mlycd/Pdha1/Pipox/Acaa2	10
GO:0098754	detoxification	12/725	51/23328	3.87322e-08	1.74784e-06	1.48234e-06	Prdx1/Cd36/Slc22a18/Slc17a3/Sod1/Akr1a1/Park7/Sod2/Sirt3/Abcg2/Ccs/Adh5	12
GO:0046459	short-chain fatty acid metabolic process	7/725	13/23328	3.96668e-08	1.77137e-06	1.50229e-06	Phyh/Pck1/Ces1d/Ces1f/Acads/Acss2/Thnsl2	7
GO:0008202	steroid metabolic process	30/725	309/23328	4.06969e-08	1.79864e-06	1.52542e-06	Slc27a2/Scp2/Cyp2e1/Ces1d/Akr1c21/Hmgcs1/Dhrs4/Ephx2/Amacr/Sod1/Hsd3b2/Fmo5/G6pc/Hint2/Cat/Acadl/Hsd17b11/Slco1a6/Gm4450/Ebp/Fgf1/Por/Akr1c14/Nr1d1/Cubn/Tecr/Igf1r/Cyp51/Hsd3b3/Slc37a4	30
GO:0009074	aromatic amino acid family catabolic process	8/725	19/23328	4.67334e-08	2.04435e-06	1.7338e-06	Pah/Fah/Qdpr/Gstz1/Afmid/Hpd/Kmo/Hgd	8
GO:0006626	protein targeting to mitochondrion	14/725	74/23328	5.62404e-08	2.43538e-06	2.06544e-06	Hspd1/Dnajc19/Pink1/Timm23/Timm9/Atpif1/Timm13/Grpel1/Grpel2/Ndufa13/Tomm5/Pmpcb/Romo1/Aifm1	14
GO:0097237	cellular response to toxic substance	11/725	44/23328	7.29177e-08	3.12598e-06	2.65113e-06	Prdx1/Cd36/Sod1/Akr1a1/Park7/Sod2/Sirt3/Abcg2/Ccs/Pink1/Adh5	11
GO:1990748	cellular detoxification	10/725	37/23328	1.28754e-07	5.46504e-06	4.63488e-06	Prdx1/Cd36/Sod1/Akr1a1/Park7/Sod2/Sirt3/Abcg2/Ccs/Adh5	10
GO:0072330	monocarboxylic acid biosynthetic process	22/725	196/23328	2.17891e-07	9.15782e-06	7.76672e-06	Pecr/Slc27a2/Acsm2/Acsm3/Lpl/Ces1d/Aldh8a1/Amacr/Park7/Acadl/Acss2/Hnf4a/Nr1d1/Thnsl2/Acsm5/Kmo/Hacd2/Mlycd/Tecr/Acsm1/Hoga1/Mlxipl	22
GO:0009410	response to xenobiotic stimulus	16/725	110/23328	2.96194e-07	1.2328e-05	1.04553e-05	Fmo2/Cyp2j13/Cyp2j5/Cyp2e1/Acaa1b/Cyp2a4/Cyp2d9/Cyp2j11/Cryz/Slco1a6/Cyp2a5/Hnf4a/Gpx1/Nceh1/Acsl1/Cyp2d12	16
GO:1901568	fatty acid derivative metabolic process	19/725	154/23328	3.34909e-07	1.37284e-05	1.1643e-05	Acsm2/Cyp2e1/Acat1/Ggt1/Akr1c21/Oxct1/Acox1/Cyp2a4/Cyp2d9/Gcdh/Cyp2a5/Far1/Gpx4/Akr1c14/Gpx1/Cyp4a12a/Acsl1/Cyp2d12/Cyp4a10	19
GO:0008637	apoptotic mitochondrial changes	16/725	111/23328	3.36246e-07	1.37284e-05	1.1643e-05	Hspd1/Ggct/Chchd10/Mpv17l/Gclm/Sod2/Cideb/Pnp/Slc25a5/Pink1/Gpx1/Atpif1/Prelid1/Jtb/Aifm1/Acaa2	16
GO:1901657	glycosyl compound metabolic process	15/725	98/23328	3.52269e-07	1.4247e-05	1.20828e-05	Akr7a5/Akr1c21/Nme2/Akr1a1/Upb1/Macrod2/Ak4/Cda/Abcg2/Fuca2/Pnp/Akr1c14/Fuca1/Nme1/Adk	15
GO:0006122	mitochondrial electron transport, ubiquinol to cytochrome c	6/725	11/23328	3.56932e-07	1.43006e-05	1.21283e-05	Uqcrfs1/Cycs/Uqcr10/Uqcrq/Uqcrc1/Uqcrb	6
GO:0006457	protein folding	19/725	155/23328	3.70789e-07	1.47183e-05	1.24825e-05	Hspd1/Hspe1/Dnaja1/Hsp90ab1/Hspa8/Clpx/Zmynd10/St13/Hsp90b1/Hspa5/Fkbp4/Grpel1/Grpel2/Bag1/P4hb/Hsph1/Trap1/Entpd5/Dnajb6	19
GO:0006081	cellular aldehyde metabolic process	12/725	62/23328	3.85433e-07	1.51592e-05	1.28565e-05	Khk/Aldh8a1/Dhrs4/Adh1/Akr1a1/Aldh9a1/Park7/Grhpr/Idh2/Hagh/Hoga1/Adh5	12
GO:0006805	xenobiotic metabolic process	15/725	99/23328	4.03412e-07	1.5722e-05	1.33338e-05	Fmo2/Cyp2j13/Cyp2j5/Cyp2e1/Acaa1b/Cyp2a4/Cyp2d9/Cyp2j11/Cryz/Slco1a6/Cyp2a5/Hnf4a/Nceh1/Acsl1/Cyp2d12	15
GO:1901361	organic cyclic compound catabolic process	35/725	442/23328	4.80543e-07	1.85593e-05	1.57401e-05	Aspdh/Acat1/Acaa1b/Pah/Ephx2/Rida/Smpdl3a/Fah/Upb1/Aldh6a1/Qdpr/Gstz1/Ybx1/Afmid/Hsd17b11/Cda/Vegfa/Dpys/Pnp/Dao/Hpd/Hint1/Dnase1/Cubn/Kmo/Mlycd/Pde4d/Hgd/Aldh1l1/Fto/Prodh/Tob1/Aifm1/Tet2/Ddx5	35
GO:0035384	thioester biosynthetic process	8/725	25/23328	5.66733e-07	2.15007e-05	1.82347e-05	Mpc2/Acat1/Mpc1/Gcdh/Acss2/Mlycd/Pdha1/Acsl1	8
GO:0071616	acyl-CoA biosynthetic process	8/725	25/23328	5.66733e-07	2.15007e-05	1.82347e-05	Mpc2/Acat1/Mpc1/Gcdh/Acss2/Mlycd/Pdha1/Acsl1	8
GO:0006694	steroid biosynthetic process	19/725	161/23328	6.70437e-07	2.50654e-05	2.12579e-05	Slc27a2/Scp2/Ces1d/Akr1c21/Hmgcs1/Amacr/Sod1/Hsd3b2/Hint2/Hsd17b11/Gm4450/Ebp/Fgf1/Por/Nr1d1/Tecr/Igf1r/Cyp51/Hsd3b3	19
GO:0000096	sulfur amino acid metabolic process	9/725	34/23328	6.72387e-07	2.50654e-05	2.12579e-05	Ggt1/Csad/Gclm/Bhmt2/Cbs/Tst/Cdo1/Cth/Mmut	9
GO:0071466	cellular response to xenobiotic stimulus	15/725	103/23328	6.81823e-07	2.51331e-05	2.13153e-05	Fmo2/Cyp2j13/Cyp2j5/Cyp2e1/Acaa1b/Cyp2a4/Cyp2d9/Cyp2j11/Cryz/Slco1a6/Cyp2a5/Hnf4a/Nceh1/Acsl1/Cyp2d12	15
GO:0042743	hydrogen peroxide metabolic process	11/725	54/23328	6.85929e-07	2.51331e-05	2.13153e-05	Prdx1/Prdx5/Mpv17l/Sod1/Park7/Sod2/Cat/Cyba/Cycs/Pink1/Gpx1	11
GO:0009071	serine family amino acid catabolic process	6/725	12/23328	6.95051e-07	2.52515e-05	2.14157e-05	Csad/Dao/Shmt2/Cdo1/Thnsl2/Gcsh	6
GO:0042180	cellular ketone metabolic process	22/725	211/23328	7.80448e-07	2.81158e-05	2.38449e-05	Scp2/Akr7a5/Ces1d/Akr1c21/Dhrs4/Oxct1/Gk/Aadat/Akr1a1/Park7/Afmid/Acadl/Akr1c14/Hnf4a/Hagh/Nr1d1/Coq8a/Kmo/Mlycd/Ndufa9/Ncor1/Mlxipl	22
GO:1902175	regulation of oxidative stress-induced intrinsic apoptotic signaling pathway	8/725	26/23328	7.96366e-07	2.84502e-05	2.41285e-05	Sod1/Park7/Sod2/Pink1/Gpx1/P4hb/Hsph1/Trap1	8
GO:2001233	regulation of apoptotic signaling pathway	33/725	413/23328	8.33563e-07	2.95329e-05	2.50468e-05	Dnaja1/Chchd10/Timp3/Mpv17l/Sod1/Gclm/Tmbim6/Park7/Sod2/Trps1/Ubb/G0s2/Vegfa/Cideb/Slc25a5/Pink1/Ctsh/Ar/Gpx1/Erp29/Bcap31/Atpif1/Cth/Prelid1/Herpud1/Ndufs3/Ndufa13/P4hb/Hsph1/Trap1/Selenos/Cflar/Acaa2	33
GO:0046415	urate metabolic process	6/725	13/23328	1.25681e-06	4.41634e-05	3.74548e-05	Slc17a3/Slc22a12/Slc17a1/G6pc/Abcg2/Pnp	6
GO:0016137	glycoside metabolic process	7/725	20/23328	1.4812e-06	5.16253e-05	4.37833e-05	Akr7a5/Akr1c21/Akr1a1/Abcg2/Fuca2/Akr1c14/Fuca1	7
GO:0001676	long-chain fatty acid metabolic process	15/725	111/23328	1.80435e-06	6.2381e-05	5.29051e-05	Slc27a2/Cd36/Cyp2e1/Ephx2/Cyp2a4/Cyp2d9/Acadl/Cyp2a5/Gpx4/Gpx1/Adtrp/Cyp4a12a/Acsl1/Cyp2d12/Cyp4a10	15
GO:0006720	isoprenoid metabolic process	13/725	84/23328	1.86096e-06	6.38233e-05	5.41283e-05	Pecr/Phyh/Cyp2e1/Aldh8a1/Hmgcs1/Dhrs4/Amacr/Adh1/Retsat/Ttr/Dhrs3/Idi1/Adh5	13
GO:1902652	secondary alcohol metabolic process	17/725	141/23328	1.9078e-06	6.49107e-05	5.50505e-05	Scp2/Ces1d/Hmgcs1/Ephx2/Sod1/Fmo5/Cat/Acadl/Ebp/Fgf1/Por/Idh2/Idh3g/Idh3b/Aco2/Cubn/Cyp51	17
GO:0019430	removal of superoxide radicals	7/725	21/23328	2.16227e-06	7.29895e-05	6.19021e-05	Prdx1/Cd36/Sod1/Park7/Sod2/Sirt3/Ccs	7
GO:0042493	response to drug	24/725	260/23328	2.24289e-06	7.51193e-05	6.37084e-05	Cyp2j13/Cyp2j5/Cyp4b1/Aqp1/Cyp2e1/Slc47a1/Slc22a12/Hadh/Mat2a/Sod1/Gclm/Cyp2a4/Cyp2d9/Cyp2j11/Fbp1/Sod2/Slco1a6/Cyp2a5/Tmem30a/Aacs/Crot/Slc18a1/Mylk/Cyp2d12	24
GO:0008652	cellular amino acid biosynthetic process	11/725	61/23328	2.45877e-06	8.17112e-05	6.9299e-05	Ass1/Ggt1/Pah/Upb1/Aass/Bhmt2/Park7/Cbs/Shmt2/Cth/Sephs2	11
GO:0042558	pteridine-containing compound metabolic process	8/725	31/23328	3.50422e-06	0.000115558	9.80046e-05	Pcbd1/Folr1/Qdpr/Sardh/Shmt2/Dmgdh/Aldh1l1/Pipox	8
GO:0042537	benzene-containing compound metabolic process	7/725	23/23328	4.31792e-06	0.00013918	0.000118038	Hao2/Cyp4b1/Acaa1b/Aadat/Fah/Afmid/Kmo	7
GO:0071450	cellular response to oxygen radical	7/725	23/23328	4.31792e-06	0.00013918	0.000118038	Prdx1/Cd36/Sod1/Park7/Sod2/Sirt3/Ccs	7
GO:0071451	cellular response to superoxide	7/725	23/23328	4.31792e-06	0.00013918	0.000118038	Prdx1/Cd36/Sod1/Park7/Sod2/Sirt3/Ccs	7
GO:0007007	inner mitochondrial membrane organization	8/725	32/23328	4.54557e-06	0.000145424	0.000123334	Chchd10/Pink1/Timm9/Micos13/Timm13/Ndufa13/Immt/Romo1	8
GO:0034308	primary alcohol metabolic process	11/725	65/23328	4.70237e-06	0.000149326	0.000126643	Pecr/Akr7a5/Akr1c21/Adh1/Akr1a1/Retsat/Park7/Ttr/Dhrs3/Akr1c14/Adh5	11
GO:0042593	glucose homeostasis	24/725	273/23328	5.22654e-06	0.000164751	0.000139725	Mpc2/Pck1/Cd36/Oxct1/Zbtb20/Gk/Cltrn/G6pc/Park7/Pim3/Hnf4a/Klf15/Gpx1/Nr1d1/Eny2/Aacs/Sucnr1/C1qtnf12/C1qtnf3/Met/Igf1r/Camk2n1/Slc37a4/Mlxipl	24
GO:0006979	response to oxidative stress	31/725	409/23328	5.29238e-06	0.000165609	0.000140452	Prdx1/Cd36/Aqp1/Prdx5/Sod1/Gclm/Park7/Sod2/Ndufa6/Cat/Sirt3/Gpx4/Ccs/Pink1/Gpx1/Slc1a1/Ndufs2/Ndufs8/Met/Gstp1/Ncoa7/Atp2a2/P4hb/Romo1/Hsph1/Trap1/Aifm1/Msra/Selenos/Mapt/Cflar	31
GO:0006103	2-oxoglutarate metabolic process	6/725	16/23328	5.41422e-06	0.000168194	0.000142645	Phyh/Aadat/Adhfe1/Mrps36/Idh3g/Idh3b	6
GO:0033500	carbohydrate homeostasis	24/725	274/23328	5.56387e-06	0.000171599	0.000145533	Mpc2/Pck1/Cd36/Oxct1/Zbtb20/Gk/Cltrn/G6pc/Park7/Pim3/Hnf4a/Klf15/Gpx1/Nr1d1/Eny2/Aacs/Sucnr1/C1qtnf12/C1qtnf3/Met/Igf1r/Camk2n1/Slc37a4/Mlxipl	24
GO:0098869	cellular oxidant detoxification	7/725	24/23328	5.93277e-06	0.00018167	0.000154074	Prdx1/Cd36/Sod1/Park7/Sod2/Sirt3/Ccs	7
GO:0008631	intrinsic apoptotic signaling pathway in response to oxidative stress	9/725	44/23328	6.88236e-06	0.000209253	0.000177467	Sod1/Park7/Sod2/Pink1/Gpx1/P4hb/Hsph1/Trap1/Mapt	9
GO:0051881	regulation of mitochondrial membrane potential	12/725	81/23328	7.361e-06	0.00022223	0.000188472	Sod1/Gclm/Park7/Sod2/Ubb/Pink1/Atp5g1/Atpif1/Prelid1/Ndufc2/Ppa2/Mapt	12
GO:0090181	regulation of cholesterol metabolic process	8/725	34/23328	7.42673e-06	0.000222646	0.000188825	Scp2/Ces1d/Ephx2/Sod1/Fmo5/Acadl/Fgf1/Por	8
GO:2000377	regulation of reactive oxygen species metabolic process	20/725	207/23328	7.84198e-06	0.000233462	0.000197998	Hspd1/Ass1/Cd36/Mpv17l/Sod1/Park7/Sod2/Ddah1/Cyba/Sirt3/Pink1/Clcn3/Atp5g1/Gstp1/Ndufc2/Romo1/Vdac1/Selenos/Mapt/Cflar	20
GO:1902176	negative regulation of oxidative stress-induced intrinsic apoptotic signaling pathway	6/725	17/23328	8.14752e-06	0.000240886	0.000204294	Park7/Sod2/Pink1/Gpx1/Hsph1/Trap1	6
GO:0062012	regulation of small molecule metabolic process	28/725	358/23328	8.37253e-06	0.000245843	0.000208498	Acadm/Scp2/Khk/Ces1d/Ephx2/Zbtb20/Gk/Pth1r/Sod1/Fmo5/Park7/Fbp1/Ak4/Acadl/Cda/Arpp19/Fgf1/Por/Clybl/Hnf4a/Nr1d1/C1qtnf12/C1qtnf3/Mlycd/Ndufc2/Entpd5/Ncor1/Mlxipl	28
GO:1903578	regulation of ATP metabolic process	13/725	96/23328	8.52907e-06	0.000247965	0.000210298	Zbtb20/Park7/Fbp1/Iscu/Ak4/Cox7a2/Pink1/Shmt2/Atpif1/Ndufc2/Entpd5/Ncor1/Mlxipl	13
GO:0006801	superoxide metabolic process	11/725	69/23328	8.5605e-06	0.000247965	0.000210298	Prdx1/Cd36/Sod1/Park7/Cbs/Sod2/Cyba/Sirt3/Ccs/Gstp1/Mapt	11
GO:0015718	monocarboxylic acid transport	18/725	174/23328	8.63568e-06	0.000248464	0.000210721	Mpc2/Slc27a2/Cd36/Ces1d/Slc5a8/Mpc1/Slco1a1/Slco3a1/Slc22a22/Atp5j/Slco1a6/Abcg2/Ace/Crot/Stard10/Slc51b/Slc6a13/Acsl1	18
GO:0001889	liver development	15/725	126/23328	8.88313e-06	0.000252199	0.000213889	Pck1/Acadm/Proc/Upb1/Hpn/Sod2/Fgf1/Hnf4a/Aacs/Mdk/Met/Hnf1b/Cited2/Tet2/Cflar	15
GO:0120254	olefinic compound metabolic process	15/725	126/23328	8.88313e-06	0.000252199	0.000213889	Scp2/Cyp2e1/Aldh8a1/Akr1c21/Dhrs4/Ephx2/Cyp2a4/Cyp2d9/Cyp2a5/Gpx4/Akr1c14/Gpx1/Cyp4a12a/Cyp2d12/Cyp4a10	15
GO:0019748	secondary metabolic process	10/725	57/23328	9.10986e-06	0.000255255	0.000216481	Fmo2/Akr7a5/Ddt/Akr1c21/Akr1a1/Cyp2a4/Bdh2/Fmo1/Cyp2a5/Akr1c14	10
GO:1901607	alpha-amino acid biosynthetic process	10/725	57/23328	9.10986e-06	0.000255255	0.000216481	Ass1/Ggt1/Pah/Aass/Bhmt2/Park7/Cbs/Shmt2/Cth/Sephs2	10
GO:0000303	response to superoxide	7/725	26/23328	1.06807e-05	0.000297327	0.000252162	Prdx1/Cd36/Sod1/Park7/Sod2/Sirt3/Ccs	7
GO:0061008	hepaticobiliary system development	15/725	129/23328	1.18482e-05	0.000327028	0.000277352	Pck1/Acadm/Proc/Upb1/Hpn/Sod2/Fgf1/Hnf4a/Aacs/Mdk/Met/Hnf1b/Cited2/Tet2/Cflar	15
GO:0006085	acetyl-CoA biosynthetic process	6/725	18/23328	1.19003e-05	0.000327028	0.000277352	Mpc2/Acat1/Mpc1/Acss2/Mlycd/Pdha1	6
GO:2001234	negative regulation of apoptotic signaling pathway	21/725	231/23328	1.20314e-05	0.000328526	0.000278622	Dnaja1/Mpv17l/Gclm/Tmbim6/Park7/Sod2/Vegfa/Slc25a5/Pink1/Ar/Gpx1/Cth/Prelid1/Herpud1/Ndufs3/Ndufa13/Hsph1/Trap1/Selenos/Cflar/Acaa2	21
GO:0033013	tetrapyrrole metabolic process	9/725	47/23328	1.21722e-05	0.000330267	0.000280098	Slc25a39/Slco1a6/Cyp2a5/Cpox/Clybl/Tmem14c/Hebp1/Atpif1/Cubn	9
GO:0042445	hormone metabolic process	19/725	196/23328	1.25361e-05	0.000338001	0.000286657	Scp2/Aldh8a1/Akr1c21/Ghr/Slc16a2/Adh1/Hsd3b2/Retsat/Hpn/Hsd17b11/Gm4450/Ttr/Dhrs3/Por/Ace/Akr1c14/Ctsl/Igf1r/Hsd3b3	19
GO:0000305	response to oxygen radical	7/725	27/23328	1.40337e-05	0.000373679	0.000316916	Prdx1/Cd36/Sod1/Park7/Sod2/Sirt3/Ccs	7
GO:0042908	xenobiotic transport	7/725	27/23328	1.40337e-05	0.000373679	0.000316916	Slc22a18/Slc47a1/Slc17a3/Slc22a2/Abcg2/Slc15a2/Slc6a13	7
GO:0006605	protein targeting	23/725	271/23328	1.4487e-05	0.000383369	0.000325134	Hspd1/Arl6ip1/Dnajc19/Folr1/Hspa8/Pdzk1/Rab3ip/Pink1/Timm23/Timm9/Aqp11/Atpif1/Hspa5/Timm13/Grpel1/Grpel2/Ndufa13/Cib1/Slc51b/Tomm5/Pmpcb/Romo1/Aifm1	23
GO:0019439	aromatic compound catabolic process	30/725	411/23328	1.55049e-05	0.000407789	0.000345844	Aspdh/Acat1/Acaa1b/Pah/Ephx2/Rida/Smpdl3a/Fah/Upb1/Qdpr/Gstz1/Ybx1/Afmid/Cda/Vegfa/Pnp/Hpd/Hint1/Dnase1/Cubn/Kmo/Mlycd/Pde4d/Hgd/Aldh1l1/Fto/Tob1/Aifm1/Tet2/Ddx5	30
GO:2001242	regulation of intrinsic apoptotic signaling pathway	17/725	167/23328	1.88368e-05	0.000487753	0.000413662	Dnaja1/Sod1/Tmbim6/Park7/Sod2/Ubb/Pink1/Gpx1/Erp29/Bcap31/Herpud1/Ndufs3/Ndufa13/P4hb/Hsph1/Trap1/Selenos	17
GO:0006570	tyrosine metabolic process	5/725	12/23328	1.88866e-05	0.000487753	0.000413662	Pah/Fah/Gstz1/Hpd/Hgd	5
GO:1901298	regulation of hydrogen peroxide-mediated programmed cell death	5/725	12/23328	1.88866e-05	0.000487753	0.000413662	Park7/Pink1/Met/Hsph1/Trap1	5
GO:0034599	cellular response to oxidative stress	23/725	276/23328	1.94206e-05	0.000498539	0.000422809	Prdx1/Cd36/Aqp1/Prdx5/Sod1/Park7/Sod2/Sirt3/Ccs/Pink1/Gpx1/Slc1a1/Met/Ncoa7/Atp2a2/P4hb/Romo1/Hsph1/Trap1/Msra/Selenos/Mapt/Cflar	23
GO:0043467	regulation of generation of precursor metabolites and energy	15/725	135/23328	2.05208e-05	0.000523647	0.000444103	Khk/Cisd1/Zbtb20/Park7/Fbp1/Iscu/Ak4/Cox7a2/Pink1/Shmt2/Prelid1/Trap1/Entpd5/Ncor1/Mlxipl	15
GO:1904950	negative regulation of establishment of protein localization	17/725	169/23328	2.19987e-05	0.000558037	0.000473269	Dnaja1/Cd36/Hadh/Tmbim6/Park7/Lypla1/Pim3/Idh2/Hnf4a/Eny2/Erp29/Ndfip1/Adtrp/Rab11fip3/Cyp51/Hsph1/Mapt	17
GO:0006721	terpenoid metabolic process	10/725	63/23328	2.2799e-05	0.000574937	0.000487602	Pecr/Cyp2e1/Aldh8a1/Hmgcs1/Dhrs4/Adh1/Retsat/Ttr/Dhrs3/Adh5	10
GO:0009081	branched-chain amino acid metabolic process	6/725	20/23328	2.35596e-05	0.000587358	0.000498136	Hibadh/Acat1/Aldh6a1/Ivd/Bckdha/Dao	6
GO:0055088	lipid homeostasis	16/725	153/23328	2.35656e-05	0.000587358	0.000498136	Lpl/Ces1d/Ephx2/Zbtb20/Acox1/G6pc/Hpn/Slco1a6/Acox3/Hnf4a/Nr1d1/C1qtnf3/Mia2/Slc37a4/Ncor1/Mlxipl	16
GO:1901136	carbohydrate derivative catabolic process	14/725	121/23328	2.43393e-05	0.000603137	0.000511518	Acat1/Upb1/Cda/Neu1/Fuca2/Cela1/Pnp/Hexb/Ctsl/Hint1/Fuca1/Mlycd/Pde4d/Ctbs	14
GO:0042632	cholesterol homeostasis	12/725	91/23328	2.47454e-05	0.000606193	0.00051411	Lpl/Ces1d/Ephx2/Acox1/G6pc/Hpn/Slco1a6/Hnf4a/Nr1d1/Mia2/Slc37a4/Ncor1	12
GO:1900407	regulation of cellular response to oxidative stress	12/725	91/23328	2.47454e-05	0.000606193	0.00051411	Cd36/Sod1/Park7/Sod2/Sirt3/Pink1/Gpx1/Met/Ncoa7/P4hb/Hsph1/Trap1	12
GO:0009064	glutamine family amino acid metabolic process	10/725	64/23328	2.62769e-05	0.000640051	0.000542825	Ass1/Ggt1/Aadat/Fah/Gclm/Adhfe1/Ddah1/Nit2/Dao/Prodh	10
GO:0006730	one-carbon metabolic process	8/725	40/23328	2.66822e-05	0.000646251	0.000548083	Car4/Mat2a/Sardh/Sfxn1/Shmt2/Ahcyl2/Dmgdh/Aldh1l1	8
GO:0055092	sterol homeostasis	12/725	92/23328	2.76642e-05	0.000666273	0.000565064	Lpl/Ces1d/Ephx2/Acox1/G6pc/Hpn/Slco1a6/Hnf4a/Nr1d1/Mia2/Slc37a4/Ncor1	12
GO:0015672	monovalent inorganic cation transport	33/725	489/23328	2.92427e-05	0.000700354	0.000593968	Slc13a3/Aqp1/Fxyd2/Slc5a8/Slc34a1/Slc6a20b/Slc17a1/Park7/Hpn/Atp5j/Ndufs7/Slc6a18/Atp5j2/Atp6v1a/Atp5a1/Cpox/Clcn3/Kcnj15/Atp5c1/Atp5d/Mfsd4b1/Atp5g1/Prss8/Atp5h/Atp5b/Atp6v1e1/Atp5e/Atp5o/Slc6a13/Akap9/Atp5l/Fhl1/Kcnk5	33
GO:0043457	regulation of cellular respiration	7/725	30/23328	2.96633e-05	0.000706481	0.000599164	Cisd1/Park7/Iscu/Pink1/Shmt2/Prelid1/Trap1	7
GO:1905039	carboxylic acid transmembrane transport	14/725	124/23328	3.21084e-05	0.000760489	0.000644968	Mpc2/Lrp2/Slc13a3/Arl6ip1/Slc47a1/Mpc1/Slc22a2/Slc7a13/Cltrn/Slc16a2/Folr1/Slc6a18/Slc1a1/Slc6a13	14
GO:0042738	exogenous drug catabolic process	9/725	53/23328	3.35235e-05	0.000789644	0.000669695	Cyp2j13/Cyp2j5/Cyp4b1/Cyp2e1/Cyp2a4/Cyp2d9/Cyp2j11/Cyp2a5/Cyp2d12	9
GO:1903825	organic acid transmembrane transport	14/725	125/23328	3.51424e-05	0.000823253	0.000698198	Mpc2/Lrp2/Slc13a3/Arl6ip1/Slc47a1/Mpc1/Slc22a2/Slc7a13/Cltrn/Slc16a2/Folr1/Slc6a18/Slc1a1/Slc6a13	14
GO:0042168	heme metabolic process	7/725	31/23328	3.72931e-05	0.000868888	0.000736901	Slc25a39/Slco1a6/Cyp2a5/Cpox/Tmem14c/Hebp1/Atpif1	7
GO:2001243	negative regulation of intrinsic apoptotic signaling pathway	12/725	95/23328	3.82885e-05	0.000887258	0.00075248	Dnaja1/Tmbim6/Park7/Sod2/Pink1/Gpx1/Herpud1/Ndufs3/Ndufa13/Hsph1/Trap1/Selenos	12
GO:0042737	drug catabolic process	9/725	54/23328	3.91301e-05	0.000897063	0.000760796	Cyp2j13/Cyp2j5/Cyp4b1/Cyp2e1/Cyp2a4/Cyp2d9/Cyp2j11/Cyp2a5/Cyp2d12	9
GO:0071806	protein transmembrane transport	9/725	54/23328	3.91301e-05	0.000897063	0.000760796	Hspd1/Dnajc19/Hspa8/Timm23/Hspa5/Grpel1/Grpel2/Romo1/Aifm1	9
GO:0018904	ether metabolic process	6/725	22/23328	4.30056e-05	0.000975477	0.000827298	Chpt1/Ephx2/Far1/Txn2/Tmem189/Nceh1	6
GO:0035634	response to stilbenoid	6/725	22/23328	4.30056e-05	0.000975477	0.000827298	Cd36/Slco1a1/Cyp2a4/Cyp2a5/Idi1/Slc22a7	6
GO:0010421	hydrogen peroxide-mediated programmed cell death	5/725	14/23328	4.53296e-05	0.00100688	0.000853932	Park7/Pink1/Met/Hsph1/Trap1	5
GO:0019184	nonribosomal peptide biosynthetic process	5/725	14/23328	4.53296e-05	0.00100688	0.000853932	Ggt1/Gclm/Bdh2/Hagh/Gss	5
GO:0046185	aldehyde catabolic process	5/725	14/23328	4.53296e-05	0.00100688	0.000853932	Akr1a1/Park7/Hagh/Hoga1/Adh5	5
GO:0097468	programmed cell death in response to reactive oxygen species	5/725	14/23328	4.53296e-05	0.00100688	0.000853932	Park7/Pink1/Met/Hsph1/Trap1	5
GO:0062197	cellular response to chemical stress	25/725	332/23328	4.70326e-05	0.00103932	0.000881447	Dnaja1/Prdx1/Cd36/Aqp1/Prdx5/Sod1/Park7/Sod2/Sirt3/Ccs/Pink1/Gpx1/Slc1a1/Mylk/Met/Ncoa7/Atp2a2/P4hb/Romo1/Hsph1/Trap1/Msra/Selenos/Mapt/Cflar	25
GO:0036473	cell death in response to oxidative stress	12/725	98/23328	5.22823e-05	0.00114941	0.000974808	Sod1/Park7/Sod2/Pink1/Gpx1/Slc1a1/Met/Ncoa7/P4hb/Hsph1/Trap1/Mapt	12
GO:0097193	intrinsic apoptotic signaling pathway	23/725	295/23328	5.50433e-05	0.00119798	0.001016	Dnaja1/Sod1/Tmbim6/Park7/Sod2/Ubb/Pnp/Pink1/Gpx1/Erp29/Hint1/Bcap31/Herpud1/Ndufs3/Ndufa13/P4hb/Hsph1/Trp53bp2/Trap1/Aifm1/Selenos/Mapt/Ddx5	23
GO:0048545	response to steroid hormone	19/725	218/23328	5.50507e-05	0.00119798	0.001016	Ass1/Pck1/Dnaja1/Aqp1/Adh1/Hsd3b2/Park7/Gm4450/Paqr7/Ar/Cdo1/Fkbp4/Ddrgk1/Trim63/Klf9/Phb/Hsd3b3/Ncor1/Ddx5	19
GO:0046364	monosaccharide biosynthetic process	11/725	85/23328	6.38691e-05	0.0013765	0.00116741	Pck1/Acadm/Akr1a1/G6pc/Fbp1/Arpp19/Sord/Hnf4a/C1qtnf12/C1qtnf3/Pcx	11
GO:1902882	regulation of response to oxidative stress	12/725	100/23328	6.38965e-05	0.0013765	0.00116741	Cd36/Sod1/Park7/Sod2/Sirt3/Pink1/Gpx1/Met/Ncoa7/P4hb/Hsph1/Trap1	12
GO:0000302	response to reactive oxygen species	18/725	202/23328	6.43776e-05	0.00137993	0.00117032	Prdx1/Cd36/Aqp1/Prdx5/Sod1/Park7/Sod2/Cat/Sirt3/Ccs/Pink1/Gpx1/Met/Gstp1/Romo1/Hsph1/Trap1/Cflar	18
GO:0009070	serine family amino acid biosynthetic process	5/725	15/23328	6.62567e-05	0.00140615	0.00119255	Ggt1/Cbs/Shmt2/Cth/Sephs2	5
GO:0072350	tricarboxylic acid metabolic process	5/725	15/23328	6.62567e-05	0.00140615	0.00119255	Ass1/Idh2/Idh3g/Idh3b/Aco2	5
GO:0009749	response to glucose	17/725	185/23328	6.96305e-05	0.00147047	0.0012471	Mpc2/Pck1/Khk/Oxct1/Zbtb20/Cltrn/Pim3/Hnf4a/Gpx1/Nr1d1/Eny2/Aacs/C1qtnf12/Hnf1b/Igf1r/Camk2n1/Mlxipl	17
GO:0044743	protein transmembrane import into intracellular organelle	7/725	34/23328	7.03558e-05	0.00147581	0.00125163	Hspd1/Dnajc19/Timm23/Grpel1/Grpel2/Romo1/Aifm1	7
GO:0034614	cellular response to reactive oxygen species	15/725	150/23328	7.05719e-05	0.00147581	0.00125163	Prdx1/Cd36/Aqp1/Prdx5/Sod1/Park7/Sod2/Sirt3/Ccs/Pink1/Met/Romo1/Hsph1/Trap1/Cflar	15
GO:0006576	cellular biogenic amine metabolic process	8/725	46/23328	7.68163e-05	0.0015986	0.00135577	Odc1/Haao/Afmid/Oaz1/Ldc1/Sms/Dmgdh/Kmo	8
GO:0007006	mitochondrial membrane organization	12/725	102/23328	7.76721e-05	0.0016086	0.00136425	Chchd10/Mpv17l/Slc25a5/Pink1/Timm9/Atpif1/Micos13/Timm13/Ndufa13/Immt/Romo1/Acaa2	12
GO:1901617	organic hydroxy compound biosynthetic process	19/725	225/23328	8.41628e-05	0.00173104	0.00146809	Slc27a2/Pck1/Scp2/Ces1d/Ddt/Hmgcs1/Amacr/Pth1r/Sod1/Pcbd1/Kl/Park7/Qdpr/Ebp/Fgf1/Por/Dao/Nr1d1/Cyp51	19
GO:0009746	response to hexose	17/725	188/23328	8.50313e-05	0.00173104	0.00146809	Mpc2/Pck1/Khk/Oxct1/Zbtb20/Cltrn/Pim3/Hnf4a/Gpx1/Nr1d1/Eny2/Aacs/C1qtnf12/Hnf1b/Igf1r/Camk2n1/Mlxipl	17
GO:0002082	regulation of oxidative phosphorylation	7/725	35/23328	8.56032e-05	0.00173104	0.00146809	Park7/Iscu/Ak4/Cox7a2/Pink1/Shmt2/Mlxipl	7
GO:0006458	'de novo' protein folding	7/725	35/23328	8.56032e-05	0.00173104	0.00146809	Hspe1/Hspa8/St13/Hspa5/Bag1/Hsph1/Entpd5	7
GO:0051084	'de novo' posttranslational protein folding	7/725	35/23328	8.56032e-05	0.00173104	0.00146809	Hspe1/Hspa8/St13/Hspa5/Bag1/Hsph1/Entpd5	7
GO:0034284	response to monosaccharide	17/725	189/23328	9.07921e-05	0.00182735	0.00154977	Mpc2/Pck1/Khk/Oxct1/Zbtb20/Cltrn/Pim3/Hnf4a/Gpx1/Nr1d1/Eny2/Aacs/C1qtnf12/Hnf1b/Igf1r/Camk2n1/Mlxipl	17
GO:0006090	pyruvate metabolic process	13/725	120/23328	9.3649e-05	0.00184596	0.00156555	Mpc2/Pck1/Khk/Me1/Zbtb20/Mpc1/Fbp1/Pcx/Pdha1/Hoga1/Entpd5/Ncor1/Mlxipl	13
GO:0033559	unsaturated fatty acid metabolic process	13/725	120/23328	9.3649e-05	0.00184596	0.00156555	Cyp2e1/Akr1c21/Ephx2/Acox1/Cyp2a4/Cyp2d9/Cyp2a5/Gpx4/Akr1c14/Gpx1/Cyp4a12a/Cyp2d12/Cyp4a10	13
GO:0009083	branched-chain amino acid catabolic process	5/725	16/23328	9.39124e-05	0.00184596	0.00156555	Hibadh/Acat1/Aldh6a1/Ivd/Bckdha	5
GO:0035337	fatty-acyl-CoA metabolic process	5/725	16/23328	9.39124e-05	0.00184596	0.00156555	Acsm2/Acat1/Gcdh/Far1/Acsl1	5
GO:0006760	folic acid-containing compound metabolic process	6/725	25/23328	9.42691e-05	0.00184596	0.00156555	Folr1/Sardh/Shmt2/Dmgdh/Aldh1l1/Pipox	6
GO:0034404	nucleobase-containing small molecule biosynthetic process	10/725	74/23328	9.43001e-05	0.00184596	0.00156555	Aspdh/Acat1/Nme2/Smpdl3a/Pnp/Hint1/Nme1/Mlycd/Pde4d/Adk	10
GO:0062013	positive regulation of small molecule metabolic process	15/725	157/23328	0.000118435	0.00230786	0.00195729	Scp2/Ces1d/Zbtb20/Pth1r/Park7/Arpp19/Fgf1/Por/Clybl/Hnf4a/Nr1d1/Mlycd/Ndufc2/Entpd5/Mlxipl	15
GO:0072337	modified amino acid transport	6/725	26/23328	0.000119346	0.00231509	0.00196342	Lrp2/Slc13a3/Slc22a8/Folr1/Pdzk1/Slc6a13	6
GO:0006695	cholesterol biosynthetic process	8/725	49/23328	0.000122312	0.00235136	0.00199418	Scp2/Ces1d/Hmgcs1/Sod1/Ebp/Fgf1/Por/Cyp51	8
GO:1902653	secondary alcohol biosynthetic process	8/725	49/23328	0.000122312	0.00235136	0.00199418	Scp2/Ces1d/Hmgcs1/Sod1/Ebp/Fgf1/Por/Cyp51	8
GO:0098657	import into cell	20/725	251/23328	0.000123053	0.00235503	0.00199729	Lrp2/Slc27a2/Cd36/Arl6ip1/Slc47a1/Slc34a1/Slc22a2/Cltrn/Slc16a2/Folr1/Park7/Iscu/Kcnj15/Slc1a1/Slc18a1/Slc15a2/Cubn/Slc6a13/Acsl1/Kcnk5	20
GO:1903426	regulation of reactive oxygen species biosynthetic process	12/725	107/23328	0.000123778	0.00235839	0.00200014	Hspd1/Ass1/Cd36/Mpv17l/Park7/Sod2/Ddah1/Cyba/Clcn3/Atp5g1/Ndufc2/Cflar	12
GO:0072529	pyrimidine-containing compound catabolic process	5/725	17/23328	0.000129648	0.00245929	0.00208572	Upb1/Aldh6a1/Cda/Dpys/Tet2	5
GO:1903201	regulation of oxidative stress-induced cell death	10/725	77/23328	0.000132459	0.00250155	0.00212156	Sod1/Park7/Sod2/Pink1/Gpx1/Met/Ncoa7/P4hb/Hsph1/Trap1	10
GO:0034754	cellular hormone metabolic process	12/725	108/23328	0.000135383	0.00254236	0.00215617	Scp2/Aldh8a1/Akr1c21/Adh1/Hsd3b2/Retsat/Hsd17b11/Gm4450/Ttr/Dhrs3/Akr1c14/Hsd3b3	12
GO:0001655	urogenital system development	26/725	376/23328	0.000135806	0.00254236	0.00215617	Col4a4/Lrp2/Aqp1/Odc1/Gcnt1/Col4a3/Cat/Id2/Irx3/Vegfa/Fgf1/Ace/Klf15/Ar/Aqp11/Fkbp4/Npnt/Hnf1b/Cyp4a12a/Igf1r/Ndufs6/Cux1/Tet2/Mtss1/Cyp4a10/Cflar	26
GO:1903409	reactive oxygen species biosynthetic process	13/725	125/23328	0.000142111	0.00264882	0.00224646	Hspd1/Ass1/Cd36/Mpv17l/Sod1/Park7/Sod2/Ddah1/Cyba/Clcn3/Atp5g1/Ndufc2/Cflar	13
GO:0051897	positive regulation of protein kinase B signaling	12/725	109/23328	0.000147906	0.00273801	0.0023221	Lrp2/Hsp90ab1/Vegfa/Gpx1/C1qtnf12/C1qtnf3/Met/Phb/Igf1r/C1qbp/Hbegf/Osbpl8	12
GO:0090322	regulation of superoxide metabolic process	7/725	38/23328	0.000148173	0.00273801	0.0023221	Cd36/Sod1/Park7/Cyba/Sirt3/Gstp1/Mapt	7
GO:0071333	cellular response to glucose stimulus	14/725	144/23328	0.000164509	0.00301457	0.00255665	Mpc2/Pck1/Oxct1/Zbtb20/Cltrn/Pim3/Gpx1/Nr1d1/Eny2/Aacs/C1qtnf12/Igf1r/Camk2n1/Mlxipl	14
GO:0019319	hexose biosynthetic process	10/725	79/23328	0.000164546	0.00301457	0.00255665	Pck1/Acadm/G6pc/Fbp1/Arpp19/Sord/Hnf4a/C1qtnf12/C1qtnf3/Pcx	10
GO:0072321	chaperone-mediated protein transport	4/725	10/23328	0.000167299	0.00305195	0.00258835	Hspa8/Timm9/Timm13/Timm8b	4
GO:0001822	kidney development	23/725	318/23328	0.000169546	0.00307984	0.002612	Col4a4/Lrp2/Aqp1/Odc1/Gcnt1/Col4a3/Cat/Id2/Irx3/Vegfa/Fgf1/Ace/Klf15/Aqp11/Npnt/Hnf1b/Cyp4a12a/Ndufs6/Cux1/Tet2/Mtss1/Cyp4a10/Cflar	23
GO:0006662	glycerol ether metabolic process	5/725	18/23328	0.000174935	0.00313999	0.00266302	Chpt1/Far1/Txn2/Tmem189/Nceh1	5
GO:0030150	protein import into mitochondrial matrix	5/725	18/23328	0.000174935	0.00313999	0.00266302	Dnajc19/Timm23/Grpel1/Grpel2/Romo1	5
GO:0006739	NADP metabolic process	7/725	39/23328	0.000175787	0.00313999	0.00266302	Fmo2/Aspdh/Me1/Prdx5/Fmo5/Fmo1/Idh2	7
GO:0006778	porphyrin-containing compound metabolic process	7/725	39/23328	0.000175787	0.00313999	0.00266302	Slc25a39/Slco1a6/Cyp2a5/Cpox/Tmem14c/Hebp1/Atpif1	7
GO:0006633	fatty acid biosynthetic process	14/725	145/23328	0.000176992	0.0031484	0.00267014	Pecr/Acsm2/Acsm3/Lpl/Acadl/Acss2/Hnf4a/Thnsl2/Acsm5/Hacd2/Mlycd/Tecr/Acsm1/Mlxipl	14
GO:0009306	protein secretion	30/725	470/23328	0.000177997	0.00315319	0.00267421	Mpc2/Cd36/Oxct1/Cltrn/Hadh/Tmbim6/Park7/Pim3/Sirt3/Idh2/Hnf4a/Nr1d1/Eny2/Aacs/Erp29/Sucnr1/Vamp8/Adtrp/C1qtnf12/C1qtnf3/A1cf/Mia2/Hnf1b/Bsg/Tmem167/Camk2n1/Rab11fip3/Tango2/Cyp51/Wls	30
GO:0001678	cellular glucose homeostasis	15/725	163/23328	0.000179844	0.00317281	0.00269085	Mpc2/Pck1/Oxct1/Zbtb20/Cltrn/Pim3/Klf15/Gpx1/Nr1d1/Eny2/Aacs/C1qtnf12/Igf1r/Camk2n1/Mlxipl	15
GO:0035592	establishment of protein localization to extracellular region	30/725	471/23328	0.000184641	0.00324408	0.00275129	Mpc2/Cd36/Oxct1/Cltrn/Hadh/Tmbim6/Park7/Pim3/Sirt3/Idh2/Hnf4a/Nr1d1/Eny2/Aacs/Erp29/Sucnr1/Vamp8/Adtrp/C1qtnf12/C1qtnf3/A1cf/Mia2/Hnf1b/Bsg/Tmem167/Camk2n1/Rab11fip3/Tango2/Cyp51/Wls	30
GO:0065002	intracellular protein transmembrane transport	8/725	52/23328	0.000188051	0.00327714	0.00277933	Hspd1/Dnajc19/Timm23/Hspa5/Grpel1/Grpel2/Romo1/Aifm1	8
GO:1903202	negative regulation of oxidative stress-induced cell death	8/725	52/23328	0.000188051	0.00327714	0.00277933	Park7/Sod2/Pink1/Gpx1/Met/Ncoa7/Hsph1/Trap1	8
GO:0071331	cellular response to hexose stimulus	14/725	146/23328	0.000190283	0.00330261	0.00280093	Mpc2/Pck1/Oxct1/Zbtb20/Cltrn/Pim3/Gpx1/Nr1d1/Eny2/Aacs/C1qtnf12/Igf1r/Camk2n1/Mlxipl	14
GO:0006690	icosanoid metabolic process	13/725	129/23328	0.000195131	0.00336634	0.00285498	Cyp2e1/Ggt1/Akr1c21/Acox1/Cyp2a4/Cyp2d9/Cyp2a5/Gpx4/Akr1c14/Gpx1/Cyp4a12a/Cyp2d12/Cyp4a10	13
GO:0042440	pigment metabolic process	9/725	66/23328	0.000195526	0.00336634	0.00285498	Ddt/Slc25a39/Slco1a6/Cyp2a5/Cpox/Tmem14c/Shmt2/Hebp1/Atpif1	9
GO:0098656	anion transmembrane transport	18/725	221/23328	0.000201453	0.00345452	0.00292977	Mpc2/Lrp2/Slc13a3/Arl6ip1/Slc47a1/Slc34a1/Mpc1/Slc22a2/Slc7a13/Cltrn/Slc16a2/Folr1/Slc17a1/Slc6a18/Clcn3/Slc1a1/Slc6a13/Slc37a4	18
GO:0071326	cellular response to monosaccharide stimulus	14/725	147/23328	0.000204426	0.00349154	0.00296116	Mpc2/Pck1/Oxct1/Zbtb20/Cltrn/Pim3/Gpx1/Nr1d1/Eny2/Aacs/C1qtnf12/Igf1r/Camk2n1/Mlxipl	14
GO:0030521	androgen receptor signaling pathway	7/725	40/23328	0.000207415	0.00352853	0.00299253	Dnaja1/Park7/Ar/Fkbp4/Phb/Ncor1/Ddx5	7
GO:0008203	cholesterol metabolic process	13/725	130/23328	0.000210768	0.0035714	0.00302889	Scp2/Ces1d/Hmgcs1/Ephx2/Sod1/Fmo5/Cat/Acadl/Ebp/Fgf1/Por/Cubn/Cyp51	13
GO:1900408	negative regulation of cellular response to oxidative stress	8/725	53/23328	0.000215523	0.00362871	0.00307749	Park7/Sod2/Pink1/Gpx1/Met/Ncoa7/Hsph1/Trap1	8
GO:0009743	response to carbohydrate	17/725	203/23328	0.000215843	0.00362871	0.00307749	Mpc2/Pck1/Khk/Oxct1/Zbtb20/Cltrn/Pim3/Hnf4a/Gpx1/Nr1d1/Eny2/Aacs/C1qtnf12/Hnf1b/Igf1r/Camk2n1/Mlxipl	17
GO:2000379	positive regulation of reactive oxygen species metabolic process	12/725	114/23328	0.000226468	0.00379245	0.00321636	Ass1/Cd36/Sod1/Park7/Sod2/Ddah1/Cyba/Sirt3/Clcn3/Gstp1/Romo1/Mapt	12
GO:0051791	medium-chain fatty acid metabolic process	5/725	19/23328	0.000231364	0.00385936	0.00327311	Acadm/Ces1d/Crot/Cyp4a12a/Cyp4a10	5
GO:0071692	protein localization to extracellular region	30/725	478/23328	0.000237694	0.00394959	0.00334963	Mpc2/Cd36/Oxct1/Cltrn/Hadh/Tmbim6/Park7/Pim3/Sirt3/Idh2/Hnf4a/Nr1d1/Eny2/Aacs/Erp29/Sucnr1/Vamp8/Adtrp/C1qtnf12/C1qtnf3/A1cf/Mia2/Hnf1b/Bsg/Tmem167/Camk2n1/Rab11fip3/Tango2/Cyp51/Wls	30
GO:0051289	protein homotetramerization	8/725	54/23328	0.0002462	0.00404657	0.00343188	Upb1/Aldh9a1/Cryz/Sod2/Acot13/Shmt2/Cth/Hsd17b10	8
GO:0061077	chaperone-mediated protein folding	8/725	54/23328	0.0002462	0.00404657	0.00343188	Hspe1/Hspa8/St13/Hspa5/Fkbp4/Bag1/Hsph1/Dnajb6	8
GO:2000378	negative regulation of reactive oxygen species metabolic process	9/725	68/23328	0.000246362	0.00404657	0.00343188	Hspd1/Mpv17l/Park7/Sirt3/Pink1/Atp5g1/Ndufc2/Vdac1/Cflar	9
GO:0003333	amino acid transmembrane transport	10/725	83/23328	0.000248581	0.00406743	0.00344957	Slc13a3/Arl6ip1/Slc47a1/Slc22a2/Slc7a13/Cltrn/Slc16a2/Slc6a18/Slc1a1/Slc6a13	10
GO:0044270	cellular nitrogen compound catabolic process	26/725	391/23328	0.000251382	0.00407165	0.00345315	Aspdh/Acat1/Rida/Smpdl3a/Upb1/Aldh6a1/Ybx1/Afmid/Acadl/Cda/Vegfa/Dpys/Por/Pnp/Hint1/Dnase1/Cubn/Kmo/Mlycd/Pde4d/Aldh1l1/Fto/Tob1/Aifm1/Tet2/Ddx5	26
GO:0006107	oxaloacetate metabolic process	4/725	11/23328	0.000256437	0.00407165	0.00345315	Pck1/Mdh1/Nit2/Pcx	4
GO:0030638	polyketide metabolic process	4/725	11/23328	0.000256437	0.00407165	0.00345315	Akr7a5/Akr1c21/Akr1a1/Akr1c14	4
GO:0030647	aminoglycoside antibiotic metabolic process	4/725	11/23328	0.000256437	0.00407165	0.00345315	Akr7a5/Akr1c21/Akr1a1/Akr1c14	4
GO:0044597	daunorubicin metabolic process	4/725	11/23328	0.000256437	0.00407165	0.00345315	Akr7a5/Akr1c21/Akr1a1/Akr1c14	4
GO:0044598	doxorubicin metabolic process	4/725	11/23328	0.000256437	0.00407165	0.00345315	Akr7a5/Akr1c21/Akr1a1/Akr1c14	4
GO:0090205	positive regulation of cholesterol metabolic process	4/725	11/23328	0.000256437	0.00407165	0.00345315	Scp2/Ces1d/Fgf1/Por	4
GO:1901857	positive regulation of cellular respiration	4/725	11/23328	0.000256437	0.00407165	0.00345315	Park7/Iscu/Pink1/Prelid1	4
GO:0043154	negative regulation of cysteine-type endopeptidase activity involved in apoptotic process	10/725	84/23328	0.000274445	0.0043415	0.00368201	Aqp1/Arl6ip1/Park7/Lamtor5/Vegfa/Por/Gpx1/Herpud1/Dnajb6/Cflar	10
GO:0051085	chaperone cofactor-dependent protein refolding	6/725	30/23328	0.000276892	0.00436411	0.00370118	Hspe1/Hspa8/St13/Hspa5/Bag1/Hsph1	6
GO:0016126	sterol biosynthetic process	8/725	55/23328	0.00028036	0.00440258	0.00373381	Scp2/Ces1d/Hmgcs1/Sod1/Ebp/Fgf1/Por/Cyp51	8
GO:0019363	pyridine nucleotide biosynthetic process	5/725	20/23328	0.000300632	0.00466959	0.00396026	Aspdh/Haao/Afmid/Idh2/Kmo	5
GO:0046653	tetrahydrofolate metabolic process	5/725	20/23328	0.000300632	0.00466959	0.00396026	Sardh/Shmt2/Dmgdh/Aldh1l1/Pipox	5
GO:1901028	regulation of mitochondrial outer membrane permeabilization involved in apoptotic signaling pathway	5/725	20/23328	0.000300632	0.00466959	0.00396026	Chchd10/Mpv17l/Slc25a5/Atpif1/Acaa2	5
GO:0071456	cellular response to hypoxia	11/725	101/23328	0.000303981	0.0046768	0.00396638	Chchd2/Aqp1/Tmbim6/Cbs/Ak4/Ddah1/Vegfa/Pink1/P4hb/Cited2/Acaa2	11
GO:0008217	regulation of blood pressure	17/725	209/23328	0.000304368	0.0046768	0.00396638	Cyp2j5/Cd36/Serpinf2/Ephx2/Sod1/Kl/Sod2/Atp5j/Ddah1/Id2/Cyba/Ace/Ar/Guca2b/Sucnr1/Camk2n1/Adh5	17
GO:0043281	regulation of cysteine-type endopeptidase activity involved in apoptotic process	17/725	209/23328	0.000304368	0.0046768	0.00396638	Hspd1/Aqp1/Arl6ip1/Slc22a2/Col4a3/Park7/Lamtor5/Cycs/Vegfa/Por/Gpx1/Bcap31/Herpud1/Ndufa13/Aifm1/Dnajb6/Cflar	17
GO:0019369	arachidonic acid metabolic process	9/725	70/23328	0.000307698	0.00471107	0.00399544	Cyp2e1/Cyp2a4/Cyp2d9/Cyp2a5/Gpx4/Gpx1/Cyp4a12a/Cyp2d12/Cyp4a10	9
GO:0046700	heterocycle catabolic process	26/725	397/23328	0.000317902	0.00482168	0.00408925	Aspdh/Acat1/Rida/Smpdl3a/Upb1/Aldh6a1/Ybx1/Afmid/Cda/Vegfa/Dpys/Pnp/Dao/Hint1/Dnase1/Cubn/Kmo/Mlycd/Pde4d/Aldh1l1/Fto/Prodh/Tob1/Aifm1/Tet2/Ddx5	26
GO:0045777	positive regulation of blood pressure	8/725	56/23328	0.000318296	0.00482168	0.00408925	Cyp2j5/Ephx2/Atp5j/Id2/Cyba/Ace/Camk2n1/Adh5	8
GO:1902883	negative regulation of response to oxidative stress	8/725	56/23328	0.000318296	0.00482168	0.00408925	Park7/Sod2/Pink1/Gpx1/Met/Ncoa7/Hsph1/Trap1	8
GO:0072001	renal system development	23/725	333/23328	0.000329115	0.00496801	0.00421335	Col4a4/Lrp2/Aqp1/Odc1/Gcnt1/Col4a3/Cat/Id2/Irx3/Vegfa/Fgf1/Ace/Klf15/Aqp11/Npnt/Hnf1b/Cyp4a12a/Ndufs6/Cux1/Tet2/Mtss1/Cyp4a10/Cflar	23
GO:0044262	cellular carbohydrate metabolic process	21/725	292/23328	0.00034533	0.00519449	0.00440543	Pck1/Acadm/Khk/Miox/Gk/Pth1r/Fut9/G6pc/Fbp1/Arpp19/Sord/Abcg2/Idh2/Mogat1/Hnf4a/Nr1d1/C1qtnf12/C1qtnf3/Mlycd/Slc37a4/Ncor1	21
GO:0071322	cellular response to carbohydrate stimulus	14/725	155/23328	0.000353954	0.00530559	0.00449966	Mpc2/Pck1/Oxct1/Zbtb20/Cltrn/Pim3/Gpx1/Nr1d1/Eny2/Aacs/C1qtnf12/Igf1r/Camk2n1/Mlxipl	14
GO:0006123	mitochondrial electron transport, cytochrome c to oxygen	4/725	12/23328	0.000375212	0.00554667	0.00470411	Cox4i1/Cycs/Cox7c/Cox5a	4
GO:0006750	glutathione biosynthetic process	4/725	12/23328	0.000375212	0.00554667	0.00470411	Ggt1/Gclm/Hagh/Gss	4
GO:0009437	carnitine metabolic process	4/725	12/23328	0.000375212	0.00554667	0.00470411	Acadm/Aldh9a1/Acadl/Crot	4
GO:0019646	aerobic electron transport chain	4/725	12/23328	0.000375212	0.00554667	0.00470411	Cox4i1/Cycs/Cox7c/Cox5a	4
GO:0006639	acylglycerol metabolic process	13/725	138/23328	0.000379271	0.00556827	0.00472243	Pck1/Cd36/Cyp2e1/Lpl/Ces1d/Gk/G6pc/Cat/Mogat1/Gpx1/Slc37a4/Dgkh/Acsl1	13
GO:0046165	alcohol biosynthetic process	13/725	138/23328	0.000379271	0.00556827	0.00472243	Pck1/Scp2/Ces1d/Hmgcs1/Pth1r/Sod1/Pcbd1/Park7/Qdpr/Ebp/Fgf1/Por/Cyp51	13
GO:0042219	cellular modified amino acid catabolic process	5/725	21/23328	0.000384542	0.00562639	0.00477172	Ggt1/Acadl/Sardh/Aldh1l1/Hoga1	5
GO:0008206	bile acid metabolic process	6/725	32/23328	0.000400842	0.00584494	0.00495707	Slc27a2/Scp2/Ces1d/Amacr/Slco1a6/Nr1d1	6
GO:2000116	regulation of cysteine-type endopeptidase activity	18/725	234/23328	0.000404191	0.00587131	0.00497944	Hspd1/Aqp1/Arl6ip1/Slc22a2/Col4a3/Park7/Lamtor5/Cycs/Vegfa/Cideb/Por/Gpx1/Bcap31/Herpud1/Ndufa13/Aifm1/Dnajb6/Cflar	18
GO:0016101	diterpenoid metabolic process	8/725	58/23328	0.000406742	0.00587131	0.00497944	Pecr/Aldh8a1/Dhrs4/Adh1/Retsat/Ttr/Dhrs3/Adh5	8
GO:0016125	sterol metabolic process	13/725	139/23328	0.00040676	0.00587131	0.00497944	Scp2/Ces1d/Hmgcs1/Ephx2/Sod1/Fmo5/Cat/Acadl/Ebp/Fgf1/Por/Cubn/Cyp51	13
GO:0006638	neutral lipid metabolic process	13/725	140/23328	0.000435922	0.00627113	0.00531852	Pck1/Cd36/Cyp2e1/Lpl/Ces1d/Gk/G6pc/Cat/Mogat1/Gpx1/Slc37a4/Dgkh/Acsl1	13
GO:0032527	protein exit from endoplasmic reticulum	7/725	45/23328	0.000441366	0.00628617	0.00533128	Tmem30a/Bcap31/Hsp90b1/Herpud1/Sar1b/Slc51b/Selenos	7
GO:0089718	amino acid import across plasma membrane	7/725	45/23328	0.000441366	0.00628617	0.00533128	Arl6ip1/Slc47a1/Slc22a2/Cltrn/Slc16a2/Slc1a1/Slc6a13	7
GO:1901031	regulation of response to reactive oxygen species	7/725	45/23328	0.000441366	0.00628617	0.00533128	Cd36/Park7/Sirt3/Pink1/Met/Hsph1/Trap1	7
GO:0044273	sulfur compound catabolic process	5/725	22/23328	0.000484994	0.00688466	0.00583886	Acat1/Ggt1/Csad/Cdo1/Mlycd	5
GO:0016052	carbohydrate catabolic process	13/725	142/23328	0.000499594	0.00706851	0.00599478	Khk/Miox/Zbtb20/Akr1a1/G6pc/Fbp1/Neu1/Sord/Hexb/Ctbs/Entpd5/Ncor1/Mlxipl	13
GO:0050708	regulation of protein secretion	24/725	365/23328	0.000502762	0.00708993	0.00601295	Mpc2/Cd36/Oxct1/Cltrn/Hadh/Tmbim6/Pim3/Sirt3/Idh2/Hnf4a/Nr1d1/Eny2/Aacs/Erp29/Vamp8/Adtrp/C1qtnf12/C1qtnf3/A1cf/Bsg/Camk2n1/Rab11fip3/Cyp51/Wls	24
GO:2000117	negative regulation of cysteine-type endopeptidase activity	10/725	91/23328	0.0005261	0.00739472	0.00627144	Aqp1/Arl6ip1/Park7/Lamtor5/Vegfa/Por/Gpx1/Herpud1/Dnajb6/Cflar	10
GO:0006596	polyamine biosynthetic process	4/725	13/23328	0.000528682	0.00740673	0.00628162	Odc1/Oaz1/Ldc1/Sms	4
GO:0006641	triglyceride metabolic process	11/725	108/23328	0.000542666	0.00757789	0.00642678	Pck1/Cd36/Cyp2e1/Lpl/Gk/G6pc/Cat/Mogat1/Gpx1/Slc37a4/Acsl1	11
GO:0051180	vitamin transport	6/725	34/23328	0.000564336	0.0078549	0.00666171	Lrp2/Tcn2/Folr1/Abcg2/Cubn/Amn	6
GO:0006094	gluconeogenesis	9/725	76/23328	0.000571547	0.00792951	0.00672499	Pck1/Acadm/G6pc/Fbp1/Arpp19/Hnf4a/C1qtnf12/C1qtnf3/Pcx	9
GO:0055072	iron ion homeostasis	10/725	92/23328	0.000574132	0.00793968	0.00673362	Lrp2/Ftl1/Sod1/Bdh2/Sod2/Iscu/Atp6v1a/Ndfip1/Cubn/Fth1	10
GO:0010876	lipid localization	26/725	413/23328	0.000576891	0.0079522	0.00674423	Slc27a2/Cyp2j5/Scp2/Cd36/Atp11a/Lpl/Ces1d/Slc5a8/Slco1a1/Apom/Slco3a1/Slc22a22/Atp5j/Slco1a6/Ace/Tmem30a/Hexb/Fitm1/Crot/Osbpl9/Stard10/Prelid1/Slc51b/Fto/Osbpl8/Acsl1	26
GO:0009065	glutamine family amino acid catabolic process	5/725	23/23328	0.000603975	0.00829885	0.00703823	Fah/Adhfe1/Ddah1/Dao/Prodh	5
GO:0051222	positive regulation of protein transport	23/725	348/23328	0.000608001	0.00832748	0.0070625	Mpc2/Lrp2/Cd36/Oxct1/Hsp90ab1/Cltrn/Sirt3/Pdzk1/Tmem30a/Oaz1/Rufy3/Aacs/Vamp8/Bcap31/C1qtnf12/C1qtnf3/A1cf/Sar1b/Bsg/Cib1/Slc51b/Camk2n1/Wls	23
GO:0051224	negative regulation of protein transport	14/725	164/23328	0.000625533	0.00851593	0.00722233	Cd36/Hadh/Tmbim6/Park7/Lypla1/Pim3/Idh2/Hnf4a/Eny2/Erp29/Ndfip1/Adtrp/Rab11fip3/Cyp51	14
GO:0009308	amine metabolic process	10/725	93/23328	0.000625733	0.00851593	0.00722233	Inmt/Odc1/Haao/Park7/Afmid/Oaz1/Ldc1/Sms/Dmgdh/Kmo	10
GO:1903580	positive regulation of ATP metabolic process	7/725	48/23328	0.000660745	0.00896396	0.0076023	Zbtb20/Park7/Iscu/Pink1/Ndufc2/Entpd5/Mlxipl	7
GO:0098739	import across plasma membrane	14/725	166/23328	0.000705418	0.00953984	0.0080907	Lrp2/Arl6ip1/Slc47a1/Slc34a1/Slc22a2/Cltrn/Slc16a2/Folr1/Iscu/Kcnj15/Slc1a1/Slc15a2/Slc6a13/Kcnk5	14
GO:0006577	amino-acid betaine metabolic process	4/725	14/23328	0.000722022	0.009583	0.00812731	Acadm/Aldh9a1/Acadl/Crot	4
GO:0006857	oligopeptide transport	4/725	14/23328	0.000722022	0.009583	0.00812731	Slc13a3/Slc22a8/Slco3a1/Slc15a2	4
GO:0015936	coenzyme A metabolic process	4/725	14/23328	0.000722022	0.009583	0.00812731	Acat1/Pank1/Coasy/Crot	4
GO:0050667	homocysteine metabolic process	4/725	14/23328	0.000722022	0.009583	0.00812731	Cbs/Tst/Cth/Mmut	4
GO:0070863	positive regulation of protein exit from endoplasmic reticulum	4/725	14/23328	0.000722022	0.009583	0.00812731	Tmem30a/Bcap31/Sar1b/Slc51b	4
GO:2000347	positive regulation of hepatocyte proliferation	4/725	14/23328	0.000722022	0.009583	0.00812731	Hpn/Fgf1/Mdk/Cflar	4
GO:0072525	pyridine-containing compound biosynthetic process	5/725	24/23328	0.000743556	0.00983834	0.00834386	Aspdh/Haao/Afmid/Idh2/Kmo	5
GO:0043090	amino acid import	7/725	49/23328	0.000750483	0.00989945	0.00839569	Arl6ip1/Slc47a1/Slc22a2/Cltrn/Slc16a2/Slc1a1/Slc6a13	7
GO:0006879	cellular iron ion homeostasis	8/725	64/23328	0.000797889	0.0104925	0.00889864	Lrp2/Ftl1/Sod1/Iscu/Atp6v1a/Ndfip1/Cubn/Fth1	8
GO:0048732	gland development	28/725	471/23328	0.000879326	0.011528	0.0097769	Pck1/Acadm/Proc/Upb1/Hpn/Sod2/Id2/Vegfa/Cela1/Fgf1/Hnf4a/Ar/Gpx1/Aacs/Cdo1/Mdk/Arhgap5/Fkbp4/Nme1/Met/Hnf1b/Igf1r/Wls/Cited2/Lmo4/Tet2/Cflar/Ly6e	28
GO:1901661	quinone metabolic process	6/725	37/23328	0.000901411	0.0116917	0.00991572	Akr7a5/Akr1c21/Akr1a1/Akr1c14/Coq8a/Ndufa9	6
GO:1903427	negative regulation of reactive oxygen species biosynthetic process	6/725	37/23328	0.000901411	0.0116917	0.00991572	Hspd1/Mpv17l/Park7/Atp5g1/Ndufc2/Cflar	6
GO:1901032	negative regulation of response to reactive oxygen species	5/725	25/23328	0.000905877	0.0116917	0.00991572	Park7/Pink1/Met/Hsph1/Trap1	5
GO:1901658	glycosyl compound catabolic process	5/725	25/23328	0.000905877	0.0116917	0.00991572	Upb1/Cda/Fuca2/Pnp/Fuca1	5
GO:1903206	negative regulation of hydrogen peroxide-induced cell death	5/725	25/23328	0.000905877	0.0116917	0.00991572	Park7/Pink1/Met/Hsph1/Trap1	5
GO:0072594	establishment of protein localization to organelle	26/725	426/23328	0.000908175	0.0116917	0.00991572	Hspd1/Lrp2/Dnaja1/Cd36/Hsp90ab1/Dnajc19/Folr1/Hspa8/Hnf4a/Pink1/Timm23/Timm9/Atpif1/Hspa5/Cubn/Timm13/Grpel1/Grpel2/Ndufa13/Tomm5/Pmpcb/Romo1/Hsph1/Aifm1/Mapt/Ddx5	26
GO:0018958	phenol-containing compound metabolic process	11/725	115/23328	0.000920873	0.0118197	0.0100243	Cyp2e1/Ddt/Slc16a2/Fah/Kl/Park7/Hpn/Dao/Ctsl/Sult1d1/Ly6e	11
GO:0072527	pyrimidine-containing compound metabolic process	7/725	51/23328	0.000958737	0.0122547	0.0103932	Nme2/Upb1/Aldh6a1/Cda/Dpys/Nme1/Tet2	7
GO:0000097	sulfur amino acid biosynthetic process	4/725	15/23328	0.000960483	0.0122547	0.0103932	Ggt1/Bhmt2/Cbs/Cth	4
GO:0045940	positive regulation of steroid metabolic process	6/725	38/23328	0.00104264	0.0132635	0.0112488	Scp2/Ces1d/Fgf1/Por/Nr1d1/Igf1r	6
GO:0019216	regulation of lipid metabolic process	23/725	363/23328	0.00107367	0.0136178	0.0115492	Pck1/Scp2/Cd36/Ces1d/Ephx2/Zbtb20/Gk/Dnajc19/Sod1/Fmo5/Acadl/Id2/Sirt3/Fgf1/Por/Hnf4a/Nr1d1/Mlycd/Pcx/Lactb/Igf1r/Ncor1/Mlxipl	23
GO:0051353	positive regulation of oxidoreductase activity	7/725	52/23328	0.00107862	0.0136403	0.0115683	Park7/Cyba/Sirt3/Por/Ccs/S100a1/Pdp2	7
GO:0044106	cellular amine metabolic process	9/725	83/23328	0.00108826	0.0137027	0.0116212	Odc1/Haao/Park7/Afmid/Oaz1/Ldc1/Sms/Dmgdh/Kmo	9
GO:0055094	response to lipoprotein particle	5/725	26/23328	0.00109315	0.0137027	0.0116212	Cd36/Lpl/Ces1d/Hmgcs1/Adtrp	5
GO:1903747	regulation of establishment of protein localization to mitochondrion	5/725	26/23328	0.00109315	0.0137027	0.0116212	Dnaja1/Pink1/Atpif1/Hsph1/Mapt	5
GO:0046889	positive regulation of lipid biosynthetic process	10/725	100/23328	0.00110466	0.0138067	0.0117094	Scp2/Zbtb20/Sirt3/Fgf1/Por/Hnf4a/Nr1d1/Pcx/Igf1r/Mlxipl	10
GO:1904951	positive regulation of establishment of protein localization	23/725	364/23328	0.00111347	0.0138763	0.0117685	Mpc2/Lrp2/Cd36/Oxct1/Hsp90ab1/Cltrn/Sirt3/Pdzk1/Tmem30a/Oaz1/Rufy3/Aacs/Vamp8/Bcap31/C1qtnf12/C1qtnf3/A1cf/Sar1b/Bsg/Cib1/Slc51b/Camk2n1/Wls	23
GO:0051384	response to glucocorticoid	9/725	84/23328	0.00118592	0.0147364	0.0124979	Ass1/Pck1/Aqp1/Hsd3b2/Gm4450/Cdo1/Trim63/Klf9/Hsd3b3	9
GO:1901264	carbohydrate derivative transport	8/725	68/23328	0.00119553	0.0147859	0.0125398	Slc17a3/Slc17a1/G6pc/Cyba/Vamp8/Slc29a3/Nlrp6/Slc37a4	8
GO:0042398	cellular modified amino acid biosynthetic process	6/725	39/23328	0.00120025	0.0147859	0.0125398	Acadm/Ggt1/Gclm/Park7/Hagh/Gss	6
GO:1905710	positive regulation of membrane permeability	6/725	39/23328	0.00120025	0.0147859	0.0125398	Chchd10/Mpv17l/Hspa8/Slc25a5/Atpif1/Acaa2	6
GO:0046485	ether lipid metabolic process	4/725	16/23328	0.00124934	0.015259	0.0129411	Chpt1/Far1/Tmem189/Nceh1	4
GO:0071404	cellular response to low-density lipoprotein particle stimulus	4/725	16/23328	0.00124934	0.015259	0.0129411	Cd36/Lpl/Ces1d/Hmgcs1	4
GO:1900037	regulation of cellular response to hypoxia	4/725	16/23328	0.00124934	0.015259	0.0129411	Chchd2/Tmbim6/Ddah1/Pink1	4
GO:0016051	carbohydrate biosynthetic process	15/725	197/23328	0.00131996	0.0160757	0.0136338	Pck1/Acadm/Pth1r/Fut9/Akr1a1/G6pc/Fbp1/Arpp19/Sord/Hnf4a/Nr1d1/C1qtnf12/C1qtnf3/Pcx/B3gat2	15
GO:0050673	epithelial cell proliferation	26/725	438/23328	0.00134985	0.0163911	0.0139013	Rida/Nme2/Errfi1/Col4a3/Pbld1/Hpn/Id2/Cyba/Vegfa/Atp5a1/Fgf1/Ctsl/Ar/Gpx1/Nr1d1/Aqp11/Mdk/Atpif1/Nme1/Hnf1b/Adk/Klf9/Htra1/Mtss1/Cflar/Id1	26
GO:0010823	negative regulation of mitochondrion organization	7/725	54/23328	0.0013535	0.0163911	0.0139013	Mpv17l/Slc25a5/Pink1/Gpx1/Prelid1/Mapt/Acaa2	7
GO:0071453	cellular response to oxygen levels	12/725	140/23328	0.00144139	0.0174063	0.0147622	Chchd2/Aqp1/Tmbim6/Cbs/Ak4/Ddah1/Vegfa/Atp6v1a/Pink1/P4hb/Cited2/Acaa2	12
GO:0050678	regulation of epithelial cell proliferation	23/725	372/23328	0.0014803	0.017776	0.0150758	Rida/Nme2/Errfi1/Col4a3/Pbld1/Hpn/Cyba/Vegfa/Atp5a1/Fgf1/Ctsl/Ar/Gpx1/Nr1d1/Aqp11/Mdk/Atpif1/Nme1/Klf9/Htra1/Mtss1/Cflar/Id1	23
GO:0050727	regulation of inflammatory response	23/725	372/23328	0.0014803	0.017776	0.0150758	Hspd1/Lpl/Ggt1/Ddt/Proc/Sod1/Park7/Gpx4/Ace/Gpx1/Nr1d1/Sucnr1/Ndfip1/Vamp8/Bcl6/Mdk/C1qtnf12/Dnase1/C1qtnf3/Gstp1/Ndufc2/Selenos/Nlrp6	23
GO:0006536	glutamate metabolic process	5/725	28/23328	0.00155163	0.0184261	0.0156271	Ggt1/Aadat/Gclm/Adhfe1/Prodh	5
GO:0019362	pyridine nucleotide metabolic process	5/725	28/23328	0.00155163	0.0184261	0.0156271	Aspdh/Haao/Afmid/Idh2/Kmo	5
GO:0032469	endoplasmic reticulum calcium ion homeostasis	5/725	28/23328	0.00155163	0.0184261	0.0156271	Tmbim6/Tmco1/Bcap31/Herpud1/Atp2a2	5
GO:0071402	cellular response to lipoprotein particle stimulus	5/725	28/23328	0.00155163	0.0184261	0.0156271	Cd36/Lpl/Ces1d/Hmgcs1/Adtrp	5
GO:0008207	C21-steroid hormone metabolic process	6/725	41/23328	0.00156951	0.0185358	0.0157202	Scp2/Akr1c21/Hsd3b2/Gm4450/Akr1c14/Hsd3b3	6
GO:0072595	maintenance of protein localization in organelle	6/725	41/23328	0.00156951	0.0185358	0.0157202	Chchd10/Park7/Ankrd13c/Pink1/Hspa5/Rer1	6
GO:0017014	protein nitrosylation	4/725	17/23328	0.00159386	0.0185676	0.0157471	Ddah1/Ace/Ncoa7/Adh5	4
GO:0019359	nicotinamide nucleotide biosynthetic process	4/725	17/23328	0.00159386	0.0185676	0.0157471	Aspdh/Haao/Afmid/Idh2	4
GO:0050665	hydrogen peroxide biosynthetic process	4/725	17/23328	0.00159386	0.0185676	0.0157471	Mpv17l/Sod1/Sod2/Cyba	4
GO:0098760	response to interleukin-7	4/725	17/23328	0.00159386	0.0185676	0.0157471	Hspd1/Ybx1/Atp5b/P4hb	4
GO:0098761	cellular response to interleukin-7	4/725	17/23328	0.00159386	0.0185676	0.0157471	Hspd1/Ybx1/Atp5b/P4hb	4
GO:0031960	response to corticosteroid	9/725	88/23328	0.00164972	0.0191662	0.0162548	Ass1/Pck1/Aqp1/Hsd3b2/Gm4450/Cdo1/Trim63/Klf9/Hsd3b3	9
GO:0001523	retinoid metabolic process	7/725	56/23328	0.00168024	0.0194681	0.0165109	Aldh8a1/Dhrs4/Adh1/Retsat/Ttr/Dhrs3/Adh5	7
GO:0006865	amino acid transport	13/725	162/23328	0.00169562	0.0195933	0.016617	Slc13a3/Arl6ip1/Slc47a1/Slc22a2/Slc7a13/Cltrn/Slc16a2/Slc6a18/Sfxn1/Slc1a1/Kmo/Slc6a13/Slc3a1	13
GO:0003073	regulation of systemic arterial blood pressure	11/725	124/23328	0.00170412	0.0196386	0.0166554	Cyp2j5/Cd36/Serpinf2/Kl/Sod2/Ddah1/Cyba/Ace/Ar/Sucnr1/Camk2n1	11
GO:0072348	sulfur compound transport	6/725	42/23328	0.0017837	0.0205006	0.0173864	Slc13a3/Slc22a8/Abcg2/Slc1a1/Slc26a1/Slc6a13	6
GO:0010893	positive regulation of steroid biosynthetic process	5/725	29/23328	0.0018275	0.0208364	0.0176713	Scp2/Fgf1/Por/Nr1d1/Igf1r	5
GO:0097345	mitochondrial outer membrane permeabilization	5/725	29/23328	0.0018275	0.0208364	0.0176713	Chchd10/Mpv17l/Slc25a5/Atpif1/Acaa2	5
GO:1902235	regulation of endoplasmic reticulum stress-induced intrinsic apoptotic signaling pathway	5/725	29/23328	0.0018275	0.0208364	0.0176713	Tmbim6/Park7/Erp29/Herpud1/Selenos	5
GO:0140053	mitochondrial gene expression	10/725	107/23328	0.00184841	0.0210189	0.0178261	Chchd10/Mrpl12/Mrps21/Sirt3/Shmt2/Mrps14/C1qbp/Mrpl51/Hsd17b10/Lars2	10
GO:0046890	regulation of lipid biosynthetic process	14/725	184/23328	0.00189761	0.0215213	0.0182521	Pck1/Scp2/Ces1d/Zbtb20/Sod1/Acadl/Sirt3/Fgf1/Por/Hnf4a/Nr1d1/Pcx/Igf1r/Mlxipl	14
GO:0036294	cellular response to decreased oxygen levels	11/725	126/23328	0.00193671	0.0219068	0.0185791	Chchd2/Aqp1/Tmbim6/Cbs/Ak4/Ddah1/Vegfa/Pink1/P4hb/Cited2/Acaa2	11
GO:0006595	polyamine metabolic process	4/725	18/23328	0.00199927	0.022262	0.0188803	Odc1/Oaz1/Ldc1/Sms	4
GO:0009309	amine biosynthetic process	4/725	18/23328	0.00199927	0.022262	0.0188803	Odc1/Oaz1/Ldc1/Sms	4
GO:0042026	protein refolding	4/725	18/23328	0.00199927	0.022262	0.0188803	Hspd1/Hspa8/St13/Hspa5	4
GO:0042401	cellular biogenic amine biosynthetic process	4/725	18/23328	0.00199927	0.022262	0.0188803	Odc1/Oaz1/Ldc1/Sms	4
GO:0042407	cristae formation	4/725	18/23328	0.00199927	0.022262	0.0188803	Chchd10/Pink1/Micos13/Immt	4
GO:0043252	sodium-independent organic anion transport	4/725	18/23328	0.00199927	0.022262	0.0188803	Slc22a6/Slco1a1/Slco3a1/Slco1a6	4
GO:0051896	regulation of protein kinase B signaling	13/725	166/23328	0.00210667	0.0233972	0.0198431	Lrp2/Hsp90ab1/Vegfa/Gpx1/C1qtnf12/C1qtnf3/Met/Cib1/Phb/Igf1r/C1qbp/Hbegf/Osbpl8	13
GO:0006767	water-soluble vitamin metabolic process	5/725	30/23328	0.00213762	0.0236658	0.0200709	Akr1a1/Folr1/Clybl/Shmt2/Cubn	5
GO:0002791	regulation of peptide secretion	24/725	406/23328	0.00214191	0.0236658	0.0200709	Mpc2/Cd36/Oxct1/Cltrn/Hadh/Tmbim6/Pim3/Sirt3/Idh2/Hnf4a/Nr1d1/Eny2/Aacs/Erp29/Vamp8/Adtrp/C1qtnf12/C1qtnf3/A1cf/Bsg/Camk2n1/Rab11fip3/Cyp51/Wls	24
GO:0045834	positive regulation of lipid metabolic process	13/725	167/23328	0.00222133	0.0244803	0.0207616	Scp2/Cd36/Ces1d/Zbtb20/Sirt3/Fgf1/Por/Hnf4a/Nr1d1/Mlycd/Pcx/Igf1r/Mlxipl	13
GO:0009116	nucleoside metabolic process	8/725	75/23328	0.00225779	0.0248183	0.0210484	Nme2/Upb1/Macrod2/Ak4/Cda/Pnp/Nme1/Adk	8
GO:0019218	regulation of steroid metabolic process	10/725	111/23328	0.00242845	0.026626	0.0225814	Scp2/Ces1d/Ephx2/Sod1/Fmo5/Acadl/Fgf1/Por/Nr1d1/Igf1r	10
GO:0006869	lipid transport	22/725	364/23328	0.00245509	0.0267473	0.0226843	Slc27a2/Cyp2j5/Scp2/Cd36/Atp11a/Ces1d/Slc5a8/Slco1a1/Apom/Slco3a1/Slc22a22/Atp5j/Slco1a6/Ace/Tmem30a/Crot/Osbpl9/Stard10/Prelid1/Slc51b/Osbpl8/Acsl1	22
GO:0006089	lactate metabolic process	4/725	19/23328	0.00247071	0.0267473	0.0226843	Park7/Ldhd/Hagh/Slc37a4	4
GO:0045540	regulation of cholesterol biosynthetic process	4/725	19/23328	0.00247071	0.0267473	0.0226843	Scp2/Sod1/Fgf1/Por	4
GO:0106118	regulation of sterol biosynthetic process	4/725	19/23328	0.00247071	0.0267473	0.0226843	Scp2/Sod1/Fgf1/Por	4
GO:1902236	negative regulation of endoplasmic reticulum stress-induced intrinsic apoptotic signaling pathway	4/725	19/23328	0.00247071	0.0267473	0.0226843	Tmbim6/Park7/Herpud1/Selenos	4
GO:1903844	regulation of cellular response to transforming growth factor beta stimulus	10/725	112/23328	0.00259414	0.0280128	0.0237576	Hsp90ab1/Folr1/Pbld1/Snx6/Glg1/Hspa5/Npnt/Cited2/Htra1/Cflar	10
GO:0015908	fatty acid transport	9/725	94/23328	0.00260702	0.0280812	0.0238155	Slc27a2/Cd36/Slc5a8/Slco3a1/Slc22a22/Atp5j/Ace/Crot/Acsl1	9
GO:0072006	nephron development	12/725	151/23328	0.00272498	0.0292781	0.0248307	Col4a4/Aqp1/Col4a3/Irx3/Vegfa/Fgf1/Klf15/Aqp11/Npnt/Hnf1b/Mtss1/Cflar	12
GO:0051341	regulation of oxidoreductase activity	9/725	95/23328	0.00280236	0.0300343	0.025472	Prdx5/Park7/Cyba/Sirt3/Por/Ccs/Gstp1/S100a1/Pdp2	9
GO:1902110	positive regulation of mitochondrial membrane permeability involved in apoptotic process	5/725	32/23328	0.00287024	0.0306851	0.0260239	Chchd10/Mpv17l/Slc25a5/Atpif1/Acaa2	5
GO:0070373	negative regulation of ERK1 and ERK2 cascade	8/725	78/23328	0.00289371	0.0308162	0.0261351	Timp3/Errfi1/Sirt3/Gstp1/Phb/Camk2n1/Nlrp6/Dusp1	8
GO:0052548	regulation of endopeptidase activity	21/725	346/23328	0.00289688	0.0308162	0.0261351	Hspd1/Aqp1/Arl6ip1/Timp3/Serpinf2/Slc22a2/Col4a3/Park7/Lamtor5/Cycs/Vegfa/Cideb/Por/Gpx1/Bcap31/Prelid1/Herpud1/Ndufa13/Aifm1/Dnajb6/Cflar	21
GO:0006699	bile acid biosynthetic process	4/725	20/23328	0.00301323	0.0310185	0.0263067	Slc27a2/Ces1d/Amacr/Nr1d1	4
GO:0009163	nucleoside biosynthetic process	4/725	20/23328	0.00301323	0.0310185	0.0263067	Nme2/Pnp/Nme1/Adk	4
GO:0042451	purine nucleoside biosynthetic process	4/725	20/23328	0.00301323	0.0310185	0.0263067	Nme2/Pnp/Nme1/Adk	4
GO:0042455	ribonucleoside biosynthetic process	4/725	20/23328	0.00301323	0.0310185	0.0263067	Nme2/Pnp/Nme1/Adk	4
GO:0046129	purine ribonucleoside biosynthetic process	4/725	20/23328	0.00301323	0.0310185	0.0263067	Nme2/Pnp/Nme1/Adk	4
GO:0006000	fructose metabolic process	3/725	10/23328	0.00304614	0.0310185	0.0263067	Khk/Fbp1/Sord	3
GO:0006183	GTP biosynthetic process	3/725	10/23328	0.00304614	0.0310185	0.0263067	Nme2/Pnp/Nme1	3
GO:0006591	ornithine metabolic process	3/725	10/23328	0.00304614	0.0310185	0.0263067	Odc1/Ldc1/Hnf4a	3
GO:0006995	cellular response to nitrogen starvation	3/725	10/23328	0.00304614	0.0310185	0.0263067	Gabarapl1/Map1lc3a/Gabarap	3
GO:0015937	coenzyme A biosynthetic process	3/725	10/23328	0.00304614	0.0310185	0.0263067	Acat1/Pank1/Coasy	3
GO:0043562	cellular response to nitrogen levels	3/725	10/23328	0.00304614	0.0310185	0.0263067	Gabarapl1/Map1lc3a/Gabarap	3
GO:0045542	positive regulation of cholesterol biosynthetic process	3/725	10/23328	0.00304614	0.0310185	0.0263067	Scp2/Fgf1/Por	3
GO:0097384	cellular lipid biosynthetic process	3/725	10/23328	0.00304614	0.0310185	0.0263067	Chpt1/Far1/Tmem189	3
GO:0106120	positive regulation of sterol biosynthetic process	3/725	10/23328	0.00304614	0.0310185	0.0263067	Scp2/Fgf1/Por	3
GO:0110096	cellular response to aldehyde	3/725	10/23328	0.00304614	0.0310185	0.0263067	Akr1a1/Park7/Adh5	3
GO:1900038	negative regulation of cellular response to hypoxia	3/725	10/23328	0.00304614	0.0310185	0.0263067	Tmbim6/Ddah1/Pink1	3
GO:1901503	ether biosynthetic process	3/725	10/23328	0.00304614	0.0310185	0.0263067	Chpt1/Far1/Tmem189	3
GO:1903748	negative regulation of establishment of protein localization to mitochondrion	3/725	10/23328	0.00304614	0.0310185	0.0263067	Dnaja1/Hsph1/Mapt	3
GO:0019751	polyol metabolic process	10/725	115/23328	0.00314616	0.0319611	0.0271061	Pck1/Scp2/Miox/Gk/Pth1r/Pcbd1/Qdpr/Degs2/Sord/Mogat1	10
GO:1901654	response to ketone	13/725	174/23328	0.00317568	0.0321847	0.0272957	Pck1/Aqp1/Ugt3a1/Ugt3a2/Adh1/Hsd3b2/Park7/Gm4450/Ar/Trim63/Klf9/Hsd3b3/Cflar	13
GO:0009914	hormone transport	22/725	372/23328	0.00319218	0.0322756	0.0273728	Mpc2/Lrp2/Cyp2j5/Aqp1/Oxct1/Cltrn/Hadh/Slc16a2/Park7/Pim3/Sirt3/Ttr/Hnf4a/Nr1d1/Eny2/Aacs/Vamp8/C1qtnf12/C1qtnf3/Hnf1b/Camk2n1/Rab11fip3	22
GO:0003081	regulation of systemic arterial blood pressure by renin-angiotensin	5/725	33/23328	0.00329757	0.0330296	0.0280123	Cyp2j5/Serpinf2/Cyba/Ace/Sucnr1	5
GO:0072524	pyridine-containing compound metabolic process	5/725	33/23328	0.00329757	0.0330296	0.0280123	Aspdh/Haao/Afmid/Idh2/Kmo	5
GO:0072576	liver morphogenesis	5/725	33/23328	0.00329757	0.0330296	0.0280123	Hpn/Fgf1/Mdk/Tet2/Cflar	5
GO:1903205	regulation of hydrogen peroxide-induced cell death	5/725	33/23328	0.00329757	0.0330296	0.0280123	Park7/Pink1/Met/Hsph1/Trap1	5
GO:1903428	positive regulation of reactive oxygen species biosynthetic process	7/725	63/23328	0.00332641	0.0332409	0.0281915	Ass1/Cd36/Park7/Sod2/Ddah1/Cyba/Clcn3	7
GO:0043491	protein kinase B signaling	14/725	196/23328	0.00338412	0.0337389	0.0286138	Lrp2/Hsp90ab1/Vegfa/Gpx1/Adtrp/C1qtnf12/C1qtnf3/Met/Cib1/Phb/Igf1r/C1qbp/Hbegf/Osbpl8	14
GO:0052547	regulation of peptidase activity	24/725	421/23328	0.00340435	0.0338618	0.0287181	Hspd1/Aqp1/Arl6ip1/Timp3/Serpinf2/Slc22a2/Col4a3/Park7/Lamtor5/Cycs/Vegfa/Pzp/Cideb/Por/Ctsh/Gpx1/Bcap31/Prelid1/Herpud1/Ddrgk1/Ndufa13/Aifm1/Dnajb6/Cflar	24
GO:0005996	monosaccharide metabolic process	17/725	261/23328	0.00345841	0.0343199	0.0291066	Pck1/Acadm/Khk/Akr1a1/G6pc/Fbp1/Arpp19/Sord/Fuca2/Hnf4a/Xylb/C1qtnf12/C1qtnf3/Fuca1/Mlycd/Pcx/Pdha1	17
GO:0010883	regulation of lipid storage	6/725	48/23328	0.00356633	0.0353092	0.0299456	Cd36/Lpl/Ces1d/Fitm1/Fto/Osbpl8	6
[truncated: 3,854 more rows]

## Sheet: 5.Hallmark pathways activation
Hallmarks pathways	logFC	AveExpr	t	P.Value	adj.P.Val	B	change
[truncated: 50 more rows]
