# Supplementary material for: Integrated single-cell transcriptomics and proteomics reveal cellular-specific responses and microenvironment remodeling in aristolochic acid nephropathy
Source: JCI Insight. 2022 Aug 22;7(16):e157360. doi: 10.1172/jci.insight.157360 (PMC9462482; doi:10.1172/jci.insight.157360)
Supplement: Supplemental data set 3 [file jciinsight-7-157360-s183.xlsx]

## Sheet: 1.DEGs number of each subtype
Subtype	Down-regulated	Stable	Up-regulated
DLH	324	392	888
ALH	396	296	710
DCT	319	375	568
CD-IC	228	582	376
CD-PC	381	543	328
Podo	793	645	549

## Sheet: 2.DLH DEGs
Gene	p_val	avg_log2FC	pct.1	pct.2	p_val_adj	Type
Gm19935	1.22011e-74	9.38446	0.403	0.979	3.66032e-71	Up
Vit	7.81369e-72	6.10336	0.258	0.891	2.34411e-68	Up
Clca3a2	3.52108e-64	5.69135	0.156	0.65	1.05632e-60	Up
Cdk1	8.95526e-60	5.69201	0.087	0.362	2.68658e-56	Up
Ngf	1.21397e-58	-1.63535	0.603	0.988	3.64191e-55	Down
Plce1	1.45327e-57	-5.76975	0.282	0.766	4.35981e-54	Down
Sult1d1	8.97649e-56	13.6579	0.175	0.611	2.69295e-52	Up
Pbk	4.85186e-54	8.93441	0.075	0.392	1.45556e-50	Up
Ushbp1	7.75708e-54	0.854395	0.019	0.292	2.32712e-50	Up
Defb1	8.75823e-54	14.4707	0.307	0.869	2.62747e-50	Up
Nnmt	1.47757e-53	17.8791	0.64	1	4.4327e-50	Up
Slc6a18	1.27098e-52	4.47641	0.299	0.86	3.81294e-49	Up
Btc	3.85641e-52	14.9733	0.468	0.842	1.15692e-48	Up
Fbn1	6.58163e-52	13.4682	0.133	0.559	1.97449e-48	Up
Fga	1.55372e-51	11.8848	0.141	0.623	4.66115e-48	Up
Fxyd2	2.64305e-51	12.8393	0.177	0.529	7.92914e-48	Up
Oit1	3.74974e-50	-4.34104	0.541	0.915	1.12492e-46	Down
Rrm2	1.70698e-49	0.819283	0.07	0.328	5.12095e-46	Up
Ifit3b	1.99149e-49	-10.6185	0.456	0.967	5.97448e-46	Down
Slc5a8	4.93525e-49	11.2775	0.494	0.878	1.48057e-45	Up
Slc34a2	8.53673e-49	-10.0157	0.37	0.872	2.56102e-45	Down
Il18r1	1.70569e-47	-1.95609	0.138	0.353	5.11708e-44	Down
Cldn19	2.95646e-47	0.325073	0.311	0.833	8.86938e-44	Up
Muc20	3.09576e-47	9.78866	0.338	0.857	9.28728e-44	Up
Ociad2	1.63447e-45	4.83775	0.353	0.842	4.90342e-42	Up
Dcdc2a	3.22103e-45	4.52047	0.382	0.906	9.66309e-42	Up
Gstm1	3.74462e-44	-2.87181	0.658	0.951	1.12339e-40	Down
Lif	2.83025e-43	4.94985	0.325	0.857	8.49074e-40	Up
Epn3	4.39089e-43	-1.54227	0.436	0.918	1.31727e-39	Down
Krt7	6.89344e-43	4.83059	0.312	0.693	2.06803e-39	Up
Sema7a	7.83025e-42	7.50011	0.203	0.541	2.34907e-38	Up
Ppargc1a	4.25417e-41	10.5145	0.165	0.544	1.27625e-37	Up
Ndst3	4.53056e-41	17.1102	0.133	0.015	1.35917e-37	Up
Serpina10	1.08659e-40	-8.714	0.502	0.927	3.25977e-37	Down
Rab25	1.8087e-40	0.41855	0.708	0.957	5.42611e-37	Up
Arg2	1.97394e-40	0.720577	0.305	0.821	5.92182e-37	Up
Prr15l	2.04927e-40	4.41283	0.433	0.894	6.14782e-37	Up
Aoc1	2.90568e-40	1.82422	0.327	0.793	8.71705e-37	Up
Cmtm8	4.63905e-40	5.89227	0.423	0.872	1.39171e-36	Up
Gm17494	1.61224e-39	9.16216	0.146	0.392	4.83673e-36	Up
Prr15	1.86941e-39	-4.32677	0.688	0.933	5.60824e-36	Down
Cryz	2.37418e-39	2.20341	0.374	0.839	7.12253e-36	Up
Sostdc1	9.3762e-39	12.5242	0.195	0.541	2.81286e-35	Up
Prkg2	1.33571e-38	9.72553	0.245	0.72	4.00714e-35	Up
Ehf	1.0302e-37	-0.815343	0.46	0.93	3.0906e-34	Down
Slc7a14	1.57343e-37	9.02306	0.15	0.429	4.72028e-34	Up
Pclaf	2.31556e-37	10.4286	0.085	0.188	6.94669e-34	Up
Krt23	2.56072e-37	1.37081	0.256	0.638	7.68216e-34	Up
Hk2	2.73839e-37	4.92675	0.163	0.307	8.21518e-34	Up
Ccnb1	4.32383e-37	12.5962	0.024	0.301	1.29715e-33	Up
Gbp3	4.43891e-37	9.83653	0.115	0.35	1.33167e-33	Up
Adamts9	4.65601e-37	13.5277	0.319	0.736	1.3968e-33	Up
Kit	6.81857e-37	3.55173	0.081	0.468	2.04557e-33	Up
Apela	1.65695e-36	3.59024	0.338	0.854	4.97085e-33	Up
Rcan2	1.68527e-36	1.80207	0.542	0.903	5.05582e-33	Up
Medag	1.91964e-36	16.6754	0.341	0.793	5.75891e-33	Up
Kank3	2.17605e-36	1.15882	0.364	0.802	6.52815e-33	Up
Bmp3	2.3975e-36	0.89619	0.289	0.723	7.1925e-33	Up
Rdh9	2.64761e-36	2.48577	0.233	0.565	7.94283e-33	Up
Gmpr	2.86216e-36	6.50325	0.467	0.842	8.58648e-33	Up
Nat8f6	3.79849e-36	5.14828	0.001	0.1	1.13955e-32	Up
Lgi2	3.81643e-36	14.3247	0.2	0.675	1.14493e-32	Up
Tchh	8.05994e-36	14.125	0.263	0.711	2.41798e-32	Up
Mal	8.34549e-36	-10.124	0.375	0.76	2.50365e-32	Down
Ggt1	1.00465e-35	4.08289	0.289	0.748	3.01394e-32	Up
Erbb4	1.5778e-35	3.18641	0.311	0.717	4.73339e-32	Up
Gadd45a	1.69228e-35	3.83285	0.291	0.748	5.07685e-32	Up
Serpina1f	1.83204e-35	-0.490459	0.439	0.79	5.49612e-32	Down
Arhgap29	2.08765e-35	5.7659	0.374	0.83	6.26296e-32	Up
Socs2	2.34565e-35	11.214	0.32	0.781	7.03696e-32	Up
Upk1a	2.90589e-35	0.778323	0.334	0.714	8.71768e-32	Up
Ifitm10	2.97429e-35	3.80476	0.116	0.286	8.92286e-32	Up
Foxj1	2.98815e-35	1.80676	0.392	0.802	8.96446e-32	Up
Lcn2	3.50731e-35	9.79986	0.334	0.629	1.05219e-31	Up
Aif1l	3.94917e-35	-2.65354	0.485	0.918	1.18475e-31	Down
Rhou	4.32345e-35	4.15351	0.531	0.9	1.29704e-31	Up
Nid1	5.43911e-35	7.53829	0.456	0.933	1.63173e-31	Up
Aqp4	6.91994e-35	5.27735	0.007	0.164	2.07598e-31	Up
Mettl7a1	1.08578e-34	14.8631	0.298	0.726	3.25733e-31	Up
Gclm	2.19071e-34	11.2504	0.639	0.967	6.57212e-31	Up
Wnk4	2.5027e-34	3.42242	0.155	0.495	7.50809e-31	Up
Srpk3	3.22045e-34	1.78544	0.243	0.599	9.66135e-31	Up
Defb29	6.43611e-34	12.2557	0.166	0.638	1.93083e-30	Up
Pdgfb	6.87594e-34	0.561706	0.227	0.526	2.06278e-30	Up
Ifit3	7.75103e-34	-2.58287	0.641	0.976	2.32531e-30	Down
F3	1.11376e-33	1.06648	0.534	0.979	3.34128e-30	Up
Tsc22d1	1.28787e-33	-4.5179	0.528	0.942	3.86362e-30	Down
Lactb2	1.53728e-33	2.94619	0.196	0.629	4.61184e-30	Up
Nupr1	1.91096e-33	-4.08028	0.467	0.9	5.73287e-30	Down
Hbb-bt	3.60419e-33	9.6337	0.24	0.62	1.08126e-29	Up
Gpc3	6.77993e-33	10.4419	0.528	0.891	2.03398e-29	Up
Hs3st1	1.00584e-32	7.41594	0.391	0.751	3.01751e-29	Up
Slc14a2	1.21302e-32	-5.80419	0.328	0.733	3.63905e-29	Down
Limch1	1.64797e-32	-1.4054	0.297	0.787	4.9439e-29	Down
Dpysl3	2.11512e-32	-4.9864	0.456	0.875	6.34535e-29	Down
Csrp2	2.33272e-32	8.98727	0.388	0.83	6.99816e-29	Up
Pcolce	2.39051e-32	1.36075	0.272	0.62	7.17152e-29	Up
Mpc2	2.39583e-32	2.23535	0.656	0.915	7.1875e-29	Up
Chpt1	2.50481e-32	3.10345	0.575	0.948	7.51442e-29	Up
Paqr5	2.67162e-32	4.75805	0.57	0.951	8.01485e-29	Up
Hbb-bs	3.4109e-32	14.1608	0.161	0.489	1.02327e-28	Up
Chchd10	3.47969e-32	11.3494	0.523	0.912	1.04391e-28	Up
Tmem150c	3.63754e-32	6.09485	0.294	0.635	1.09126e-28	Up
Cltrn	5.23089e-32	6.62993	0.216	0.426	1.56927e-28	Up
Irx3	5.80381e-32	5.82159	0.663	0.973	1.74114e-28	Up
Chac1	6.48185e-32	4.40114	0.374	0.766	1.94456e-28	Up
Rbm24	8.48444e-32	1.21062	0.193	0.498	2.54533e-28	Up
Sema6d	8.71188e-32	-2.24349	0.162	0.492	2.61356e-28	Down
Smim1	8.78903e-32	10.6584	0.549	0.912	2.63671e-28	Up
Slc35g1	1.06924e-31	1.55071	0.221	0.733	3.20772e-28	Up
Pla1a	1.08584e-31	2.80813	0.24	0.562	3.25753e-28	Up
Rasd1	1.56738e-31	3.32493	0.182	0.529	4.70215e-28	Up
Scnn1b	2.2308e-31	13.1807	0.064	0.298	6.69241e-28	Up
Fstl1	2.25535e-31	-4.40962	0.272	0.584	6.76604e-28	Down
Gm37800	2.74616e-31	6.64417	0.03	0.334	8.23849e-28	Up
Klk1b16	3.94574e-31	12.4402	0.135	0.085	1.18372e-27	Up
Mylk	4.15768e-31	9.91509	0.446	0.863	1.2473e-27	Up
Tns1	7.25586e-31	8.30308	0.376	0.714	2.17676e-27	Up
Cpm	7.67707e-31	1.618	0.182	0.419	2.30312e-27	Up
Pax5	8.501e-31	8.64969	0.126	0.289	2.5503e-27	Up
Tfcp2l1	8.782e-31	7.89338	0.25	0.562	2.6346e-27	Up
Rbms3	9.6815e-31	-1.06374	0.368	0.769	2.90445e-27	Down
Pax8	1.05574e-30	-8.66347	0.514	0.912	3.16721e-27	Down
Prom1	1.11675e-30	8.41556	0.595	0.96	3.35024e-27	Up
Timp3	1.25523e-30	4.80455	0.323	0.541	3.7657e-27	Up
Dag1	1.30785e-30	0.26783	0.596	0.906	3.92355e-27	Up
S100a1	1.75045e-30	5.89626	0.671	0.942	5.25134e-27	Up
Clmn	2.14814e-30	3.34236	0.397	0.784	6.44442e-27	Up
Sgo2a	3.33071e-30	11.3089	0.044	0.401	9.99212e-27	Up
Gpc6	3.33786e-30	9.15985	0.321	0.614	1.00136e-26	Up
Cldn10	3.48425e-30	1.09901	0.143	0.647	1.04527e-26	Up
Tox3	4.62362e-30	10.0161	0.102	0.41	1.38709e-26	Up
Tgfbr3	5.8378e-30	0.686742	0.146	0.574	1.75134e-26	Up
Dusp10	6.02797e-30	3.85142	0.232	0.471	1.80839e-26	Up
Dmkn	7.12049e-30	4.04386	0.197	0.517	2.13615e-26	Up
Spns3	1.11619e-29	9.28219	0.388	0.793	3.34858e-26	Up
Edn1	1.25462e-29	5.70578	0.343	0.599	3.76385e-26	Up
Napsa	1.57463e-29	6.79498	0.174	0.365	4.72388e-26	Up
Gm34006	1.73228e-29	-3.30988	0.174	0.492	5.19685e-26	Down
S100a6	1.91366e-29	-5.8995	0.907	1	5.74099e-26	Down
Kap	2.00903e-29	3.85265	0.416	0.818	6.02709e-26	Up
Plet1	2.47164e-29	-3.96403	0.602	0.976	7.41491e-26	Down
Gstt1	3.45814e-29	2.08348	0.186	0.517	1.03744e-25	Up
Gm12002	3.77027e-29	12.7528	0.146	0.523	1.13108e-25	Up
Kctd1	7.73469e-29	3.63566	0.333	0.635	2.32041e-25	Up
Tmprss2	7.9316e-29	-3.7431	0.188	0.562	2.37948e-25	Down
Gipc2	9.04992e-29	10.6657	0.378	0.872	2.71498e-25	Up
Plscr2	9.18345e-29	10.3187	0.7	0.988	2.75504e-25	Up
Pcp4	9.71706e-29	12.5179	0.209	0.578	2.91512e-25	Up
Adam12	1.28561e-28	17.0679	0.349	0.799	3.85684e-25	Up
Tgfb2	1.67528e-28	14.6523	0.564	0.97	5.02584e-25	Up
Loxl2	1.68578e-28	12.9148	0.171	0.483	5.05733e-25	Up
Ccdc141	1.78325e-28	4.38612	0.531	0.857	5.34974e-25	Up
Lbp	2.67974e-28	2.10496	0.209	0.505	8.03921e-25	Up
Oat	2.81068e-28	-6.02435	0.325	0.711	8.43203e-25	Down
Fn1	3.09189e-28	12.6798	0.216	0.438	9.27568e-25	Up
Bok	3.18289e-28	5.35325	0.674	0.973	9.54866e-25	Up
Ppp2r3a	4.2789e-28	14.2323	0.214	0.471	1.28367e-24	Up
Clu	4.51506e-28	9.00235	0.412	0.748	1.35452e-24	Up
Fabp3	6.50481e-28	4.88345	0.195	0.62	1.95144e-24	Up
Tacstd2	7.6692e-28	-1.00319	0.482	0.897	2.30076e-24	Down
Hist1h2bf	1.24754e-27	-7.8575	0.288	0.441	3.74262e-24	Down
Ckap2	1.5916e-27	7.12545	0.352	0.733	4.7748e-24	Up
Prss8	1.61125e-27	5.47828	0.271	0.769	4.83374e-24	Up
Cldn1	1.66822e-27	15.9684	0.427	0.875	5.00467e-24	Up
Nlrp10	1.79556e-27	16.4509	0.139	0.55	5.38669e-24	Up
Muc1	1.84388e-27	-2.63352	0.122	0.52	5.53164e-24	Down
Gm43305	2.09263e-27	3.81972	0.229	0.517	6.2779e-24	Up
Qrfp	3.08151e-27	14.2382	0.026	0.322	9.24454e-24	Up
Tspan8	3.13798e-27	-0.454827	0.435	0.884	9.41395e-24	Down
Dysf	3.26202e-27	7.13039	0.171	0.438	9.78606e-24	Up
Sfn	3.29519e-27	-6.477	0.5	0.872	9.88557e-24	Down
Fermt2	4.25595e-27	8.90221	0.733	0.964	1.27679e-23	Up
Lhfp	4.54019e-27	2.28419	0.517	0.985	1.36206e-23	Up
Bmp4	4.61547e-27	11.9973	0.359	0.778	1.38464e-23	Up
Cxcl14	4.93462e-27	16.142	0.404	0.775	1.48038e-23	Up
Ttr	5.25432e-27	4.99813	0.041	0.137	1.5763e-23	Up
Spp1	5.90658e-27	-4.99326	0.53	0.9	1.77197e-23	Down
Pcbd1	8.5329e-27	6.07896	0.677	0.976	2.55987e-23	Up
Sox9	1.16349e-26	11.978	0.654	0.942	3.49047e-23	Up
4833439L19Rik	1.37743e-26	1.14274	0.339	0.751	4.13229e-23	Up
Prc1	1.39412e-26	12.0153	0.05	0.1	4.18237e-23	Up
Fut9	1.52284e-26	4.56362	0.151	0.608	4.56851e-23	Up
Foxq1	1.71066e-26	6.90785	0.157	0.65	5.13197e-23	Up
Ccn2	1.87931e-26	0.925544	0.624	0.994	5.63793e-23	Up
Wfdc2	2.67721e-26	-3.18061	0.481	0.9	8.03162e-23	Down
Samd12	3.13485e-26	5.13361	0.483	0.891	9.40455e-23	Up
Camk2n1	4.9444e-26	2.75367	0.343	0.705	1.48332e-22	Up
Slc16a12	1.13956e-25	4.51413	0.231	0.559	3.41868e-22	Up
Txnip	1.3606e-25	3.76316	0.308	0.541	4.08179e-22	Up
Ptger1	1.56452e-25	8.51842	0.134	0.462	4.69357e-22	Up
Trpv6	1.80578e-25	13.8831	0.1	0.438	5.41733e-22	Up
Nudt19	1.85245e-25	6.57237	0.315	0.802	5.55735e-22	Up
Sytl2	2.05141e-25	3.76844	0.442	0.93	6.15424e-22	Up
Col4a3	2.18423e-25	10.9072	0.508	0.818	6.55269e-22	Up
Ifit2	2.36229e-25	-0.523912	0.31	0.644	7.08688e-22	Down
Snhg18	2.86727e-25	11.8833	0.748	0.954	8.6018e-22	Up
Slit3	3.14925e-25	-1.8965	0.224	0.471	9.44775e-22	Down
Irx5	3.94928e-25	-5.80818	0.318	0.711	1.18479e-21	Down
Rab3ip	8.23149e-25	9.74027	0.703	0.954	2.46945e-21	Up
Map3k7cl	1.51523e-24	9.07312	0.591	0.401	4.5457e-21	Up
Kcnk5	1.55364e-24	8.66251	0.203	0.574	4.66091e-21	Up
1700016C15Rik	1.61151e-24	11.4227	0.469	0.809	4.83452e-21	Up
Aldh7a1	1.83314e-24	11.6769	0.583	0.933	5.49941e-21	Up
Errfi1	1.87951e-24	13.2077	0.244	0.432	5.63854e-21	Up
Casz1	2.49688e-24	-3.15555	0.289	0.571	7.49064e-21	Down
Aldh1l1	5.45227e-24	4.99598	0.159	0.578	1.63568e-20	Up
Pkhd1	5.61008e-24	8.99313	0.43	0.711	1.68302e-20	Up
Cldn8	7.01993e-24	-2.34214	0.264	0.538	2.10598e-20	Down
Sdc4	7.9102e-24	-2.55193	0.588	0.897	2.37306e-20	Down
Aebp1	8.15457e-24	7.40169	0.192	0.383	2.44637e-20	Up
Selenbp1	8.71362e-24	6.18023	0.237	0.571	2.61409e-20	Up
Cldn4	9.61487e-24	-1.19582	0.481	0.79	2.88446e-20	Down
Aqp1	9.96421e-24	1.46154	0.198	0.699	2.98926e-20	Up
Syne2	1.00426e-23	9.18755	0.414	0.69	3.01278e-20	Up
Rras	1.0215e-23	1.24002	0.636	0.97	3.0645e-20	Up
Ank3	1.0489e-23	8.70522	0.394	0.736	3.14671e-20	Up
Gm47400	1.15066e-23	12.6428	0.141	0.541	3.45199e-20	Up
Pkp4	1.20629e-23	6.89199	0.381	0.699	3.61888e-20	Up
C1ra	1.21773e-23	2.70593	0.096	0.286	3.6532e-20	Up
Cenpf	1.2316e-23	12.3954	0.062	0.41	3.69481e-20	Up
Adamts5	1.69994e-23	6.70783	0.374	0.66	5.09982e-20	Up
Ccdc152	2.4382e-23	2.21459	0.032	0.122	7.31459e-20	Up
Mxra7	2.5361e-23	10.0196	0.308	0.702	7.60831e-20	Up
Cfap54	2.6379e-23	3.25835	0.201	0.568	7.9137e-20	Up
Sprr1a	2.6814e-23	5.96976	0.608	0.973	8.0442e-20	Up
Itgb6	3.00172e-23	12.1964	0.49	0.848	9.00515e-20	Up
Cfap52	3.76352e-23	-1.66331	0.29	0.72	1.12906e-19	Down
4931406C07Rik	4.88622e-23	2.48222	0.263	0.678	1.46587e-19	Up
Apom	4.89533e-23	15.6543	0.111	0.198	1.4686e-19	Up
Upk3b	5.36275e-23	3.14666	0.375	0.787	1.60883e-19	Up
Cdh6	6.60389e-23	1.29841	0.589	0.918	1.98117e-19	Up
Scnn1g	6.98208e-23	2.98615	0.041	0.109	2.09462e-19	Up
Nudt17	7.07336e-23	-6.48334	0.144	0.514	2.12201e-19	Down
Adamts1	7.99347e-23	4.69011	0.404	0.672	2.39804e-19	Up
Slc6a8	9.10076e-23	5.05621	0.235	0.486	2.73023e-19	Up
Ptpn13	9.44387e-23	9.11429	0.662	0.985	2.83316e-19	Up
Jun	9.63797e-23	1.8376	0.26	0.459	2.89139e-19	Up
Klf5	9.9271e-23	-1.22862	0.451	0.848	2.97813e-19	Down
Fam107a	1.04163e-22	-3.30559	0.054	0.131	3.12489e-19	Down
Usp2	1.18321e-22	5.57137	0.087	0.362	3.54964e-19	Up
Ahnak2	1.2368e-22	6.19542	0.366	0.672	3.71039e-19	Up
Gjb5	1.2715e-22	7.7311	0.193	0.663	3.81449e-19	Up
Zbtb20	1.41499e-22	3.33844	0.357	0.666	4.24496e-19	Up
Mcam	1.50643e-22	5.69878	0.374	0.523	4.5193e-19	Up
Cpeb4	1.53443e-22	11.7161	0.209	0.514	4.60328e-19	Up
Fam13a	1.98488e-22	9.48602	0.213	0.623	5.95465e-19	Up
Rasl11a	2.01425e-22	-1.63742	0.237	0.556	6.04276e-19	Down
Ccn1	2.15183e-22	10.0608	0.359	0.684	6.45548e-19	Up
Igf1r	2.16371e-22	8.58147	0.442	0.787	6.49112e-19	Up
Uchl1	2.77091e-22	4.55077	0.528	0.933	8.31273e-19	Up
Gadd45g	3.04182e-22	0.285648	0.239	0.474	9.12546e-19	Up
Gm10115	3.73218e-22	3.32656	0.126	0.471	1.11966e-18	Up
Lama4	4.38952e-22	15.1815	0.163	0.474	1.31686e-18	Up
Ghr	4.45394e-22	9.48828	0.636	0.933	1.33618e-18	Up
Adgrg1	5.10522e-22	4.52057	0.499	0.805	1.53156e-18	Up
Tubb2b	5.5605e-22	-2.91403	0.593	0.948	1.66815e-18	Down
Atp1b1	6.01039e-22	2.64236	0.555	0.845	1.80312e-18	Up
Cxadr	6.87584e-22	1.39585	0.647	0.936	2.06275e-18	Up
Pcolce2	7.3128e-22	16.2608	0.336	0.69	2.19384e-18	Up
ccdc198	7.79131e-22	5.08767	0.779	0.997	2.33739e-18	Up
Hoga1	8.15195e-22	13.4825	0.544	0.957	2.44559e-18	Up
Hist1h2ap	1.45724e-21	14.1162	0.065	0.149	4.37171e-18	Up
Sema6a	1.80454e-21	4.04629	0.267	0.608	5.41362e-18	Up
Phldb2	1.82735e-21	9.35288	0.471	0.805	5.48204e-18	Up
Ecm2	2.42082e-21	17.2208	0.144	0.337	7.26247e-18	Up
Gfod2	2.82301e-21	3.80501	0.65	0.957	8.46904e-18	Up
Lamb3	4.41465e-21	-8.12462	0.21	0.441	1.32439e-17	Down
Ptcra	4.95483e-21	11.259	0.151	0.523	1.48645e-17	Up
Prdx5	5.50148e-21	5.9641	0.664	0.927	1.65044e-17	Up
Idh2	5.92655e-21	2.55237	0.327	0.705	1.77797e-17	Up
Tmem176a	9.41543e-21	8.36783	0.688	0.894	2.82463e-17	Up
Tmem176b	1.04281e-20	9.4156	0.772	0.939	3.12843e-17	Up
Klf4	1.28551e-20	-0.380016	0.21	0.353	3.85653e-17	Down
Kcnj16	1.35741e-20	4.21577	0.236	0.611	4.07224e-17	Up
Uncx	1.43579e-20	-2.12618	0.35	0.693	4.30737e-17	Down
Angpt2	1.55095e-20	4.67595	0.306	0.65	4.65286e-17	Up
F2rl1	2.00947e-20	-1.86235	0.787	0.991	6.0284e-17	Down
Ckmt1	2.04489e-20	2.71641	0.557	0.851	6.13467e-17	Up
A030001D20Rik	2.19285e-20	13.9122	0.365	0.812	6.57854e-17	Up
Wwc1	2.579e-20	5.8051	0.616	0.854	7.73701e-17	Up
Bcam	2.65176e-20	-0.665628	0.616	0.927	7.95529e-17	Down
Gdf10	2.89816e-20	3.72715	0.096	0.34	8.69447e-17	Up
Ecm1	3.09621e-20	16.4032	0.239	0.371	9.28862e-17	Up
Stard10	3.13958e-20	7.58442	0.615	0.927	9.41873e-17	Up
Enah	4.9367e-20	3.22495	0.716	0.945	1.48101e-16	Up
Rasl11b	6.24394e-20	-3.5494	0.269	0.669	1.87318e-16	Down
Flrt1	6.37452e-20	5.19458	0.312	0.632	1.91236e-16	Up
Gsta3	6.56414e-20	13.8423	0.227	0.571	1.96924e-16	Up
Lmo7	7.63847e-20	10.0878	0.404	0.778	2.29154e-16	Up
Myo6	7.83819e-20	3.5961	0.653	0.93	2.35146e-16	Up
Isg20	1.48043e-19	-7.06856	0.17	0.261	4.44129e-16	Down
Mrps6	1.49312e-19	-1.2221	0.394	0.751	4.47937e-16	Down
Folr1	1.53972e-19	13.3157	0.62	0.93	4.61916e-16	Up
Hbegf	1.64559e-19	-4.08866	0.444	0.775	4.93678e-16	Down
Bex1	2.03961e-19	-2.02988	0.565	0.93	6.11882e-16	Down
Enpep	2.30911e-19	-1.64438	0.216	0.584	6.92732e-16	Down
Amotl1	2.51796e-19	-1.97331	0.338	0.699	7.55388e-16	Down
Matn2	2.59604e-19	6.2796	0.079	0.435	7.78813e-16	Up
Lax1	2.79239e-19	6.93272	0.011	0.185	8.37717e-16	Up
Itih5	2.91322e-19	9.27445	0.104	0.164	8.73965e-16	Up
Grhpr	2.95296e-19	-3.92694	0.404	0.76	8.85888e-16	Down
Nfib	3.18133e-19	8.49432	0.463	0.775	9.54398e-16	Up
Ddah2	4.98384e-19	-0.547122	0.43	0.821	1.49515e-15	Down
Plau	5.76869e-19	1.65401	0.773	0.967	1.73061e-15	Up
Ankrd1	7.01437e-19	-7.21274	0.729	1	2.10431e-15	Down
Lef1os1	9.16028e-19	7.68231	0.122	0.149	2.74809e-15	Up
Ptgs1	9.1756e-19	3.28065	0.205	0.444	2.75268e-15	Up
Ttc36	1.20218e-18	2.0635	0.07	0.21	3.60653e-15	Up
Mpzl1	1.52228e-18	5.7791	0.356	0.605	4.56685e-15	Up
Bdh2	1.74986e-18	6.74155	0.354	0.72	5.24958e-15	Up
Gstm5	1.80283e-18	11.0468	0.539	0.866	5.4085e-15	Up
BC005561	1.8884e-18	5.5905	0.211	0.447	5.66519e-15	Up
Nbl1	1.93587e-18	-1.53568	0.392	0.821	5.80761e-15	Down
Spry1	1.9944e-18	-3.37938	0.438	0.739	5.98321e-15	Down
Tacc2	2.07174e-18	14.0882	0.336	0.687	6.21522e-15	Up
Stox2	2.15203e-18	3.14807	0.312	0.538	6.4561e-15	Up
Cldn3	2.24271e-18	1.38996	0.438	0.815	6.72814e-15	Up
Sorcs2	2.62351e-18	4.61074	0.192	0.59	7.87052e-15	Up
Slc7a12	2.79766e-18	-3.40278	0.244	0.669	8.39299e-15	Down
Prtn3	3.28731e-18	7.34877	0.133	0.477	9.86192e-15	Up
Slco4c1	3.88041e-18	-5.33932	0.022	0.228	1.16412e-14	Down
Mast4	4.02959e-18	16.387	0.405	0.635	1.20888e-14	Up
Tceal9	4.26754e-18	-0.623795	0.632	0.915	1.28026e-14	Down
Gpx8	4.84885e-18	7.65512	0.712	0.967	1.45466e-14	Up
Lamc3	4.99373e-18	16.6209	0.181	0.474	1.49812e-14	Up
Lima1	8.13028e-18	0.752228	0.258	0.495	2.43908e-14	Up
Tanc1	8.69016e-18	10.4276	0.311	0.611	2.60705e-14	Up
Cp	1.07985e-17	-3.75252	0.576	0.821	3.23955e-14	Down
Csf1	1.33462e-17	2.74288	0.531	0.954	4.00386e-14	Up
Amer2	1.35854e-17	13.4036	0.075	0.368	4.07562e-14	Up
Mmp23	1.44211e-17	3.84032	0.37	0.614	4.32634e-14	Up
Bmp1	1.87488e-17	10.5387	0.406	0.705	5.62465e-14	Up
Atp11a	1.97697e-17	11.0305	0.45	0.799	5.93092e-14	Up
Osmr	2.32474e-17	-5.35208	0.31	0.705	6.97422e-14	Down
Misp	2.45095e-17	2.16631	0.404	0.754	7.35285e-14	Up
Ifi44	2.80354e-17	-13.0347	0.046	0.122	8.41061e-14	Down
Pea15a	3.26804e-17	8.22823	0.433	0.799	9.80413e-14	Up
Catsperd	3.3153e-17	-2.26416	0.572	0.821	9.9459e-14	Down
Cldn2	3.33652e-17	9.58959	0.276	0.641	1.00096e-13	Up
Scnn1a	3.4722e-17	8.98064	0.157	0.556	1.04166e-13	Up
Bicc1	3.61327e-17	3.4908	0.722	0.964	1.08398e-13	Up
Ttn	4.0845e-17	-1.01582	0.054	0.146	1.22535e-13	Down
Hoxb9	4.30453e-17	-1.08211	0.51	0.778	1.29136e-13	Down
Ckap2l	4.35269e-17	3.96142	0.024	0.252	1.30581e-13	Up
Krt19	4.84861e-17	3.06534	0.659	0.991	1.45458e-13	Up
Tmem45b	6.75085e-17	8.17102	0.251	0.626	2.02525e-13	Up
Ccna2	7.25938e-17	-8.39915	0.041	0.292	2.17781e-13	Down
Ctsl	7.44357e-17	9.86041	0.845	0.957	2.23307e-13	Up
Npy	8.20938e-17	-1.61714	0.163	0.201	2.46282e-13	Down
Tcim	8.3266e-17	6.12252	0.287	0.599	2.49798e-13	Up
Cgnl1	1.01517e-16	4.87253	0.397	0.653	3.04551e-13	Up
Hrct1	1.07084e-16	12.414	0.425	0.736	3.21251e-13	Up
C1qtnf7	1.20828e-16	3.41829	0.194	0.505	3.62483e-13	Up
Gsr	1.24869e-16	7.34523	0.394	0.723	3.74606e-13	Up
Cebpd	1.26839e-16	-2.6089	0.24	0.526	3.80518e-13	Down
Gdf15	1.34167e-16	-4.47595	0.5	0.97	4.02502e-13	Down
Hspg2	1.36949e-16	9.96871	0.318	0.587	4.10847e-13	Up
Ramp2	1.46015e-16	4.18536	0.217	0.407	4.38046e-13	Up
Gbp2	1.5065e-16	-0.774668	0.178	0.274	4.51951e-13	Down
Flnc	1.56889e-16	13.7553	0.657	0.982	4.70666e-13	Up
Trpm6	1.82516e-16	10.6704	0.359	0.614	5.47548e-13	Up
Itga2	1.91543e-16	8.12039	0.231	0.246	5.7463e-13	Up
Tmem252	1.96963e-16	13.3768	0.548	0.924	5.90889e-13	Up
Gm26885	2.25866e-16	12.2915	0.243	0.535	6.77598e-13	Up
Rrad	2.41458e-16	1.45029	0.091	0.137	7.24375e-13	Up
Pdpn	2.48681e-16	-2.44124	0.545	0.891	7.46043e-13	Down
Slc22a30	2.81503e-16	14.7635	0.053	0.207	8.4451e-13	Up
Cdkl1	3.8997e-16	4.32609	0.227	0.547	1.16991e-12	Up
Ly6a	4.06525e-16	14.3845	0.511	0.79	1.21958e-12	Up
Steap2	4.11572e-16	12.564	0.531	0.897	1.23472e-12	Up
Smpdl3b	4.24442e-16	9.50912	0.493	0.76	1.27333e-12	Up
Mfap5	4.89688e-16	14.5738	0.009	0.264	1.46906e-12	Up
Cd24a	5.37747e-16	-3.15922	0.692	0.93	1.61324e-12	Down
Slc6a6	5.37752e-16	5.66528	0.252	0.556	1.61326e-12	Up
Adamts15	5.99572e-16	16.8169	0.07	0.179	1.79872e-12	Up
Ptprf	6.63293e-16	6.78582	0.573	0.824	1.98988e-12	Up
Cfap45	6.92301e-16	0.908295	0.178	0.483	2.0769e-12	Up
Cyp2e1	7.50671e-16	3.80492	0.018	0.109	2.25201e-12	Up
Gss	7.89437e-16	9.8462	0.396	0.76	2.36831e-12	Up
Wwtr1	8.27646e-16	4.97381	0.55	0.805	2.48294e-12	Up
Cyb5a	8.5456e-16	2.39391	0.585	0.933	2.56368e-12	Up
Trim7	1.07029e-15	14.1276	0.329	0.632	3.21087e-12	Up
Agt	1.30343e-15	-3.67843	0.186	0.638	3.91029e-12	Down
Gabarapl1	1.32938e-15	8.09848	0.334	0.65	3.98813e-12	Up
Col4a1	1.55331e-15	9.25014	0.624	0.833	4.65993e-12	Up
Pou3f3	1.59134e-15	6.52852	0.508	0.745	4.77401e-12	Up
Nrg1	1.99491e-15	18.0353	0.321	0.55	5.98474e-12	Up
Mal2	2.00997e-15	0.522182	0.305	0.571	6.02992e-12	Up
S100a16	2.14742e-15	8.40897	0.788	0.973	6.44227e-12	Up
Eya1	2.49891e-15	-13.2934	0.174	0.444	7.49673e-12	Down
Tinagl1	2.50505e-15	-2.10046	0.771	0.997	7.51514e-12	Down
Akr1c19	2.62953e-15	13.1912	0.072	0.164	7.88859e-12	Up
Rbp4	2.82968e-15	2.31557	0.391	0.638	8.48905e-12	Up
Akap12	2.9127e-15	-6.18878	0.694	1	8.73811e-12	Down
Calm2	2.95071e-15	-0.360317	0.42	0.611	8.85214e-12	Down
Oasl1	3.07684e-15	10.2027	0.165	0.219	9.23051e-12	Up
Gstm2	3.22267e-15	-0.856703	0.346	0.614	9.668e-12	Down
Cldn7	3.96927e-15	-1.0583	0.634	0.967	1.19078e-11	Down
Me3	4.09063e-15	3.27809	0.255	0.523	1.22719e-11	Up
Osr2	4.70395e-15	4.60383	0.154	0.486	1.41118e-11	Up
Gm31814	4.74603e-15	-2.50105	0.003	0.207	1.42381e-11	Down
Zfp503	5.28873e-15	0.716433	0.232	0.453	1.58662e-11	Up
C430049B03Rik	5.57841e-15	2.02097	0.218	0.432	1.67352e-11	Up
Ppp1r1b	7.18211e-15	1.04413	0.148	0.301	2.15463e-11	Up
Malat1	7.67466e-15	10.563	0.291	0.498	2.3024e-11	Up
Sema3f	8.50766e-15	6.05788	0.247	0.426	2.5523e-11	Up
Mxra8	9.26476e-15	13.0357	0.291	0.532	2.77943e-11	Up
Ptprg	1.04494e-14	10.5456	0.484	0.751	3.13483e-11	Up
Bpnt1	1.09031e-14	2.47702	0.423	0.657	3.27094e-11	Up
Cdh16	1.19916e-14	6.76874	0.709	0.942	3.59748e-11	Up
Mapk11	1.24199e-14	10.149	0.242	0.559	3.72598e-11	Up
Hk1	1.29956e-14	-2.41681	0.385	0.76	3.89868e-11	Down
Cd36	1.32835e-14	-1.32201	0.018	0.14	3.98504e-11	Down
Cisd1	1.44568e-14	0.673042	0.742	0.976	4.33705e-11	Up
Mt2	1.84618e-14	-2.63874	0.175	0.331	5.53853e-11	Down
Cyp2a5	1.87591e-14	10.9316	0.011	0.152	5.62773e-11	Up
Cnn1	2.13446e-14	9.46606	0.041	0.14	6.40338e-11	Up
Bst1	2.25499e-14	-2.04048	0.798	0.979	6.76496e-11	Down
Hist1h2ae	2.40701e-14	10.3389	0.127	0.088	7.22102e-11	Up
Angptl4	2.49561e-14	11.8263	0.22	0.395	7.48683e-11	Up
Pigr	2.55399e-14	8.21679	0.163	0.432	7.66198e-11	Up
Kcnk1	2.63265e-14	1.05229	0.552	0.787	7.89796e-11	Up
Atp6v0a4	3.53727e-14	3.537	0.087	0.377	1.06118e-10	Up
Cx3cl1	4.00216e-14	5.12617	0.311	0.641	1.20065e-10	Up
Cxcl10	4.65178e-14	-4.20237	0.164	0.225	1.39553e-10	Down
Rida	5.17081e-14	9.61431	0.655	0.894	1.55124e-10	Up
Dsp	5.1856e-14	-3.6262	0.475	0.836	1.55568e-10	Down
Cyp4a10	5.20786e-14	7.54031	0.297	0.24	1.56236e-10	Up
Fgfbp1	5.31301e-14	7.987	0.198	0.526	1.5939e-10	Up
Fgg	5.33581e-14	15.6101	0.048	0.319	1.60074e-10	Up
Gm31683	5.39709e-14	17.3754	0.524	0.951	1.61913e-10	Up
Ppl	7.288e-14	-1.22254	0.586	0.821	2.1864e-10	Down
Fcmr	7.45544e-14	18.2038	0.495	0.714	2.23663e-10	Up
Dennd5b	7.46603e-14	10.7308	0.206	0.492	2.23981e-10	Up
Gclc	7.93564e-14	11.6047	0.375	0.696	2.38069e-10	Up
Col4a2	9.24697e-14	8.27672	0.417	0.678	2.77409e-10	Up
Fgf1	1.05452e-13	4.01432	0.404	0.702	3.16355e-10	Up
Spaar	1.1541e-13	4.78037	0.039	0.237	3.46229e-10	Up
Gm10827	1.28259e-13	4.11578	0.048	0.316	3.84778e-10	Up
Arl4d	1.35296e-13	4.72148	0.181	0.438	4.05889e-10	Up
Tnc	1.4843e-13	18.3479	0.307	0.623	4.45291e-10	Up
Tert	1.56772e-13	-6.95448	0.383	0.66	4.70317e-10	Down
Col4a4	1.74374e-13	10.5084	0.739	0.881	5.23122e-10	Up
Arhgef12	1.96639e-13	2.82153	0.362	0.632	5.89916e-10	Up
Birc5	2.11432e-13	-7.75723	0.058	0.24	6.34297e-10	Down
Smoc2	2.45395e-13	1.13759	0.072	0.301	7.36186e-10	Up
Mapk12	3.08102e-13	7.40871	0.239	0.392	9.24306e-10	Up
Tinag	4.15765e-13	4.67146	0.205	0.35	1.24729e-09	Up
Slc9a3r2	4.37492e-13	14.1277	0.116	0.343	1.31247e-09	Up
Gm17638	4.67989e-13	1.73036	0.011	0.267	1.40397e-09	Up
Syt7	5.05403e-13	16.6225	0.046	0.337	1.51621e-09	Up
Xaf1	5.06793e-13	2.81939	0.159	0.17	1.52038e-09	Up
Fos	5.07488e-13	5.44852	0.203	0.404	1.52246e-09	Up
Vim	6.5647e-13	-2.40167	0.352	0.116	1.96941e-09	Down
Star	8.28781e-13	6.2151	0.131	0.553	2.48634e-09	Up
Nrip2	8.55109e-13	5.9076	0.448	0.723	2.56533e-09	Up
Hist1h2ab	9.46794e-13	-5.80695	0.03	0.116	2.84038e-09	Down
Dnase1	9.57126e-13	-7.54097	0.024	0.1	2.87138e-09	Down
Serpinb9	1.09155e-12	-1.5929	0.165	0.179	3.27465e-09	Down
Tead1	1.09155e-12	5.50275	0.664	0.9	3.27465e-09	Up
Sorbs2	1.11997e-12	11.9927	0.641	0.903	3.35991e-09	Up
Sema3c	1.13675e-12	5.86158	0.617	0.96	3.41025e-09	Up
Pde1a	1.1806e-12	1.05228	0.06	0.298	3.5418e-09	Up
mt-Nd2	1.28368e-12	8.5785	0.444	0.714	3.85104e-09	Up
Kng2	1.56257e-12	4.49188	0.181	0.307	4.6877e-09	Up
Cavin1	1.60082e-12	9.24466	0.775	0.976	4.80247e-09	Up
Plpp3	1.75617e-12	1.00966	0.252	0.462	5.26851e-09	Up
Col5a2	1.97061e-12	16.1287	0.525	0.471	5.91183e-09	Up
Rbp1	2.19597e-12	14.5332	0.133	0.331	6.5879e-09	Up
Klf9	2.39173e-12	1.79058	0.267	0.486	7.1752e-09	Up
Atp5g1	2.40773e-12	3.52927	0.561	0.781	7.22319e-09	Up
Mmp11	2.49926e-12	2.68124	0.563	0.79	7.49779e-09	Up
Acox1	2.64651e-12	7.54088	0.228	0.389	7.93954e-09	Up
Amotl2	2.97094e-12	-2.4784	0.638	0.812	8.91281e-09	Down
Tmem158	3.00664e-12	4.79247	0.37	0.614	9.01993e-09	Up
Csf1r	3.37872e-12	-6.8989	0.026	0.158	1.01362e-08	Down
Tmem207	4.96012e-12	-8.12703	0.015	0.128	1.48804e-08	Down
Tjp1	4.96012e-12	0.397248	0.584	0.818	1.48804e-08	Up
Steap3	5.01914e-12	7.51527	0.025	0.116	1.50574e-08	Up
Slc12a3	5.53847e-12	1.95498	0.189	0.122	1.66154e-08	Up
Jund	5.6559e-12	-1.77359	0.287	0.416	1.69677e-08	Down
Col3a1	5.89811e-12	6.81976	0.225	0.012	1.76943e-08	Up
Prlr	5.99939e-12	3.86549	0.014	0.152	1.79982e-08	Up
Tmem213	7.22288e-12	1.62276	0.149	0.316	2.16686e-08	Up
Id1	8.73487e-12	1.05548	0.361	0.596	2.62046e-08	Up
Epha4	9.36978e-12	3.74104	0.226	0.568	2.81093e-08	Up
Mapt	1.11604e-11	0.550152	0.081	0.362	3.34813e-08	Up
Ptn	1.17071e-11	2.90798	0.378	0.359	3.51214e-08	Up
Rian	1.23118e-11	3.39707	0.208	0.076	3.69354e-08	Up
Pdzk1ip1	1.29136e-11	13.2317	0.678	0.918	3.87409e-08	Up
Acot2	1.34227e-11	-0.559676	0.311	0.52	4.02681e-08	Down
Cdo1	1.38263e-11	0.773572	0.18	0.55	4.14788e-08	Up
Pbx1	1.39694e-11	3.43609	0.195	0.419	4.19082e-08	Up
Nbea	1.42051e-11	1.30013	0.392	0.547	4.26152e-08	Up
Hmox1	1.49935e-11	16.1024	0.104	0.112	4.49804e-08	Up
Cntf	1.57233e-11	2.97152	0.506	0.733	4.717e-08	Up
Olfm4	1.6488e-11	17.7161	0.195	0.155	4.94641e-08	Up
Rnf213	1.7378e-11	-0.274571	0.093	0.112	5.21339e-08	Down
0610005C13Rik	1.74896e-11	0.973734	0.028	0.207	5.24689e-08	Up
Rflnb	1.75795e-11	-6.04533	0.206	0.465	5.27385e-08	Down
Emp1	1.95745e-11	9.93989	0.204	0.365	5.87234e-08	Up
Nphs1	2.10796e-11	-6.6225	0.205	0.413	6.32389e-08	Down
Plaur	2.27558e-11	1.01579	0.35	0.626	6.82675e-08	Up
Gm4841	2.32244e-11	17.2998	0.222	0.401	6.96733e-08	Up
Slco2a1	2.36113e-11	-1.36908	0.749	0.979	7.08338e-08	Down
Cxcl1	2.47818e-11	5.95686	0.445	0.538	7.43453e-08	Up
Il23a	2.49401e-11	-2.51941	0.253	0.398	7.48203e-08	Down
Npnt	2.62076e-11	6.71609	0.519	0.781	7.86227e-08	Up
Palmd	3.33841e-11	-2.5769	0.063	0.219	1.00152e-07	Down
Ackr3	3.43685e-11	3.8886	0.475	0.681	1.03106e-07	Up
Kif23	3.62858e-11	-1.20896	0.192	0.404	1.08857e-07	Down
Irx1	3.64693e-11	3.25865	0.267	0.65	1.09408e-07	Up
Epcam	3.65873e-11	0.604986	0.839	0.982	1.09762e-07	Up
Dnm3	3.7971e-11	3.56321	0.346	0.678	1.13913e-07	Up
Cpne8	4.03885e-11	2.196	0.624	0.842	1.21165e-07	Up
Ube2c	4.72581e-11	-4.22633	0.063	0.295	1.41774e-07	Down
Lta	5.89029e-11	2.50016	0.177	0.277	1.76709e-07	Up
Dusp9	5.97173e-11	-5.42002	0.149	0.392	1.79152e-07	Down
Cd59a	6.5408e-11	-1.43073	0.568	0.757	1.96224e-07	Down
Pantr1	7.36134e-11	8.87204	0.358	0.69	2.2084e-07	Up
Slc4a3	7.39801e-11	4.36835	0.222	0.468	2.2194e-07	Up
mt-Nd6	7.61237e-11	6.24508	0.367	0.678	2.28371e-07	Up
Slc7a7	8.17013e-11	2.56071	0.101	0.058	2.45104e-07	Up
Gm26737	9.54862e-11	-9.42139	0.18	0.511	2.86459e-07	Down
Nrp1	9.56043e-11	-14.8428	0.229	0.304	2.86813e-07	Down
Timd2	9.90896e-11	13.2488	0.685	0.967	2.97269e-07	Up
Nme7	1.0119e-10	6.91331	0.267	0.544	3.0357e-07	Up
Ccnb2	1.04745e-10	6.98573	0.045	0.231	3.14235e-07	Up
Rdh16f2	1.08155e-10	-3.48654	0.005	0.219	3.24466e-07	Down
Tpx2	1.25817e-10	1.94732	0.101	0.28	3.7745e-07	Up
Ndrg2	1.35758e-10	5.07081	0.446	0.663	4.07273e-07	Up
Slc25a25	1.36927e-10	2.58621	0.15	0.404	4.10782e-07	Up
Hid1	1.41358e-10	-2.76299	0.151	0.389	4.24074e-07	Down
Phyh	1.4433e-10	0.643547	0.165	0.362	4.32991e-07	Up
Atp1a1	1.46286e-10	2.35623	0.409	0.62	4.38859e-07	Up
Mme	1.67938e-10	3.24506	0.725	0.86	5.03814e-07	Up
Slc4a1	1.71455e-10	-5.52556	0	0.103	5.14366e-07	Down
Lpl	1.7719e-10	8.35877	0.025	0.103	5.31571e-07	Up
Wnt11	2.09557e-10	-1.36665	0.064	0.179	6.28672e-07	Down
Steap4	2.18909e-10	4.03314	0.087	0.286	6.56727e-07	Up
Rapgef4	2.39141e-10	16.7345	0.158	0.1	7.17424e-07	Up
mt-Nd1	2.39141e-10	4.99518	0.481	0.787	7.17424e-07	Up
Sbsn	2.40878e-10	19.2933	0.557	0.86	7.22635e-07	Up
Plac8	2.45886e-10	-9.59035	0.158	0.088	7.37658e-07	Down
Rbpms	2.55889e-10	3.9727	0.555	0.866	7.67666e-07	Up
Malrd1	2.69846e-10	7.19456	0.553	0.544	8.09538e-07	Up
Ndn	2.80799e-10	12.1176	0.547	0.869	8.42396e-07	Up
Hist1h1c	3.06594e-10	4.22547	0.689	0.888	9.19783e-07	Up
Pakap.1	3.5326e-10	2.84476	0.43	0.72	1.05978e-06	Up
Ldhd	3.814e-10	-1.22395	0.163	0.328	1.1442e-06	Down
Net1	3.8599e-10	5.1487	0.35	0.581	1.15797e-06	Up
Ranbp3l	4.28267e-10	6.84645	0.132	0.474	1.2848e-06	Up
Dmrt2	4.42811e-10	11.8982	0.153	0.179	1.32843e-06	Up
Scd1	4.51875e-10	-1.40933	0.372	0.65	1.35562e-06	Down
Fosb	5.81301e-10	3.45698	0.237	0.365	1.7439e-06	Up
Pmp22	5.9735e-10	5.80839	0.073	0.271	1.79205e-06	Up
Pgf	6.04461e-10	4.37897	0.17	0.368	1.81338e-06	Up
Nmnat2	6.7468e-10	-1.67968	0.058	0.204	2.02404e-06	Down
Aspa	6.75477e-10	0.285373	0.036	0.146	2.02643e-06	Up
Slc4a4	6.95695e-10	3.01421	0.13	0.116	2.08708e-06	Up
Crim1	7.15659e-10	10.3068	0.435	0.644	2.14698e-06	Up
Dkk3	7.37049e-10	-0.915445	0.515	0.848	2.21115e-06	Down
Aoc3	7.40528e-10	-3.1182	0.135	0.353	2.22159e-06	Down
Krt80	7.44901e-10	13.7976	0.025	0.167	2.2347e-06	Up
Ivns1abp	7.78047e-10	0.722494	0.249	0.377	2.33414e-06	Up
Flrt2	7.89103e-10	17.066	0.227	0.024	2.36731e-06	Up
Rsph10b	8.52706e-10	-5.96722	0.036	0.1	2.55812e-06	Down
Fhl2	8.62769e-10	1.73465	0.571	0.878	2.58831e-06	Up
Dgka	1.10939e-09	5.64869	0.185	0.143	3.32817e-06	Up
Slpi	1.15556e-09	19.4771	0.135	0.198	3.46669e-06	Up
Gm20406	1.242e-09	8.57011	0.01	0.119	3.72601e-06	Up
Gsta4	1.31322e-09	6.71751	0.462	0.702	3.93967e-06	Up
Ptgfr	1.32394e-09	9.972	0.109	0.234	3.97181e-06	Up
Lgals1	1.36604e-09	7.07458	0.678	0.559	4.09811e-06	Up
Sptbn2	1.36765e-09	6.8618	0.076	0.368	4.10294e-06	Up
Ece1	1.3756e-09	5.31106	0.17	0.137	4.1268e-06	Up
Aqp3	1.38842e-09	13.8535	0.096	0.112	4.16525e-06	Up
Cks1b	1.41933e-09	2.79018	0.273	0.556	4.25798e-06	Up
Cpxm1	1.48146e-09	15.6935	0.073	0.201	4.44437e-06	Up
Gem	1.50565e-09	-2.45834	0.15	0.228	4.51694e-06	Down
Atp6v0d2	1.55519e-09	-0.282773	0.053	0.228	4.66558e-06	Down
Ppic	1.66293e-09	6.75784	0.631	0.957	4.98879e-06	Up
Nes	1.71158e-09	14.8943	0.733	0.979	5.13475e-06	Up
Gm8251	1.71356e-09	-6.65394	0.065	0.17	5.14067e-06	Down
Jag1	1.77793e-09	-1.72551	0.411	0.611	5.33379e-06	Down
Lrrfip1	1.88326e-09	-4.5216	0.225	0.219	5.64977e-06	Down
Bcl2l15	1.89194e-09	10.8837	0.229	0.401	5.67583e-06	Up
Rarres2	1.89412e-09	7.26567	0.024	0.131	5.68236e-06	Up
Grb14	1.98779e-09	5.16146	0.045	0.292	5.96338e-06	Up
Hlf	2.02931e-09	1.45571	0.073	0.383	6.08792e-06	Up
Scin	2.04534e-09	-0.669753	0.9	1	6.13602e-06	Down
Rasl10b	2.20903e-09	8.9395	0.085	0.368	6.62709e-06	Up
Gdf11	2.24217e-09	-3.1127	0.024	0.167	6.7265e-06	Down
Neat1	2.24473e-09	11.7345	0.269	0.459	6.73419e-06	Up
Slc22a6	2.32581e-09	10.0553	0.015	0.131	6.97742e-06	Up
Ifit1bl1	2.39052e-09	10.6553	0.396	0.383	7.17157e-06	Up
Magi2	2.49944e-09	0.544186	0.147	0.301	7.49833e-06	Up
Bcat1	2.61022e-09	-1.4665	0.381	0.666	7.83065e-06	Down
Tshz2	2.68568e-09	0.56286	0.63	0.708	8.05705e-06	Up
Gja1	2.99914e-09	10.8105	0.235	0.122	8.99742e-06	Up
Srd5a1	3.1307e-09	6.10431	0.82	0.994	9.39209e-06	Up
Thsd7a	3.23983e-09	4.07157	0.378	0.581	9.71949e-06	Up
Tnfrsf12a	3.44427e-09	8.24914	0.658	0.994	1.03328e-05	Up
Srebf2	3.56725e-09	-0.680404	0.154	0.195	1.07018e-05	Down
Csrp1	3.59561e-09	2.39588	0.237	0.471	1.07868e-05	Up
Enpp6	3.69033e-09	8.1505	0.12	0.082	1.1071e-05	Up
Apob	3.69868e-09	-12.4108	0.015	0.219	1.1096e-05	Down
Fam81a	4.07569e-09	9.21773	0.388	0.657	1.22271e-05	Up
Cacna1g	4.20159e-09	15.6684	0.117	0.173	1.26048e-05	Up
mt-Cytb	4.39508e-09	8.66163	0.534	0.827	1.31852e-05	Up
Cenpa	5.17771e-09	5.73931	0.041	0.17	1.55331e-05	Up
Hgd	5.64347e-09	0.688701	0.042	0.167	1.69304e-05	Up
Chka	5.7005e-09	2.1794	0.268	0.426	1.71015e-05	Up
St14	6.05464e-09	3.77079	0.665	0.942	1.81639e-05	Up
Crb2	6.96622e-09	-4.21332	0.036	0.167	2.08986e-05	Down
Axl	7.29065e-09	3.9123	0.467	0.362	2.18719e-05	Up
Mctp2	7.32307e-09	8.8507	0.156	0.395	2.19692e-05	Up
Msra	7.75761e-09	1.80502	0.365	0.502	2.32728e-05	Up
Wnt2	8.41017e-09	19.4611	0.325	0.538	2.52305e-05	Up
Upk1b	8.49423e-09	7.29779	0.242	0.237	2.54827e-05	Up
Catip	9.61112e-09	4.98701	0.069	0.188	2.88333e-05	Up
Irgm1	9.65354e-09	-4.88489	0.377	0.532	2.89606e-05	Down
Itga1	9.91191e-09	-0.779948	0.351	0.584	2.97357e-05	Down
Pbld1	9.94468e-09	15.415	0.097	0.307	2.9834e-05	Up
Nhs	1.03917e-08	0.358942	0.041	0.213	3.11752e-05	Up
Irx2	1.06693e-08	1.36651	0.398	0.65	3.20079e-05	Up
Gcgr	1.07045e-08	-5.98874	0.022	0.116	3.21135e-05	Down
Guca2b	1.07989e-08	12.9645	0.1	0.292	3.23967e-05	Up
Cdc42ep2	1.12956e-08	-5.4848	0.205	0.404	3.38868e-05	Down
Fst	1.13688e-08	-2.43548	0.672	0.982	3.41065e-05	Down
Mdh1	1.16347e-08	1.23827	0.469	0.699	3.49042e-05	Up
Has1	1.16602e-08	8.46392	0.292	0.544	3.49807e-05	Up
Fmod	1.21156e-08	0.469239	0.234	0.362	3.63468e-05	Up
Rpl19	1.3179e-08	0.921215	0.49	0.334	3.9537e-05	Up
Kctd12b	1.35434e-08	-6.57872	0.032	0.143	4.06301e-05	Down
Egfl8	1.35434e-08	0.681239	0.044	0.149	4.06301e-05	Up
Bdkrb2	1.42395e-08	7.75883	0.183	0.264	4.27186e-05	Up
Apbb2	1.44268e-08	3.67442	0.341	0.581	4.32804e-05	Up
Colec12	1.45529e-08	15.6536	0.172	0.334	4.36588e-05	Up
Gm266	1.49541e-08	1.06797	0.404	0.699	4.48624e-05	Up
Hnf4a	1.56695e-08	0.388815	0.025	0.198	4.70085e-05	Up
Itgav	1.64537e-08	6.7142	0.423	0.647	4.9361e-05	Up
Rragd	1.78075e-08	12.1038	0.447	0.638	5.34225e-05	Up
Map1b	1.85745e-08	4.84592	0.534	0.878	5.57234e-05	Up
Tmem178	1.90007e-08	3.17342	0.188	0.544	5.7002e-05	Up
Dao	1.91448e-08	1.4098	0.017	0.146	5.74345e-05	Up
mt-Atp6	2.02713e-08	5.89736	0.482	0.745	6.08139e-05	Up
Fxyd1	2.27694e-08	6.60895	0.389	0.137	6.83083e-05	Up
Pter	2.36667e-08	10.5286	0.258	0.383	7.10001e-05	Up
Rora	2.97842e-08	1.35107	0.086	0.246	8.93527e-05	Up
mt-Nd5	2.99434e-08	2.88623	0.497	0.681	8.98301e-05	Up
H2-D1	3.03933e-08	-5.83902	0.182	0.195	9.11799e-05	Down
Tesc	3.2778e-08	-0.268981	0.08	0.198	9.83339e-05	Down
Zfhx4	3.34818e-08	16.05	0.406	0.757	0.000100446	Up
Gm43936	3.51196e-08	-6.1603	0.037	0.173	0.000105359	Down
Glod5	3.54939e-08	10.0223	0.151	0.483	0.000106482	Up
mt-Co3	3.94568e-08	6.67204	0.553	0.845	0.00011837	Up
Vegfc	3.96239e-08	-1.2812	0.522	0.647	0.000118872	Down
mt-Co2	4.47334e-08	5.97823	0.533	0.833	0.0001342	Up
Stmn2	4.55408e-08	20.2286	0.506	0.517	0.000136622	Up
Fgf9	4.64114e-08	0.788201	0.43	0.511	0.000139234	Up
Lrp8	5.14408e-08	-5.73293	0.071	0.261	0.000154323	Down
Corin	5.71161e-08	-0.829818	0.092	0.295	0.000171348	Down
Lmo1	6.287e-08	13.0355	0.399	0.328	0.00018861	Up
Tmem117	6.33961e-08	8.55972	0.099	0.325	0.000190188	Up
Frzb	6.57482e-08	0.495116	0.522	0.681	0.000197244	Up
Ptgs2os	6.66432e-08	0.301559	0.045	0.149	0.00019993	Up
Nol3	6.86112e-08	2.5807	0.057	0.122	0.000205834	Up
4732465J04Rik	7.20418e-08	1.40893	0.079	0.228	0.000216125	Up
Shd	7.556e-08	-2.25093	0.029	0.173	0.00022668	Down
Hba-a2	7.70612e-08	6.54883	0.161	0.292	0.000231184	Up
Gm29773	7.86726e-08	-15.4661	0.234	0.267	0.000236018	Down
Eprn	8.68728e-08	5.21485	0.577	0.799	0.000260618	Up
Sox4	9.04353e-08	3.39864	0.466	0.839	0.000271306	Up
mt-Nd4	9.36564e-08	4.30348	0.528	0.766	0.000280969	Up
Tgtp1	9.68886e-08	5.30703	0.182	0.304	0.000290666	Up
Slc2a4	1.12416e-07	7.56671	0.146	0.182	0.000337249	Up
Serpina3n	1.15444e-07	15.6539	0.134	0.179	0.000346333	Up
Nrp2	1.24121e-07	-10.6923	0.147	0.158	0.000372362	Down
AI838599	1.25904e-07	0.333593	0.099	0.109	0.000377713	Up
Ppfia4	1.29152e-07	1.46816	0.023	0.179	0.000387455	Up
Exoc3l4	1.31272e-07	7.13072	0.172	0.477	0.000393816	Up
Cacnb4	1.54573e-07	5.7062	0.024	0.195	0.000463719	Up
Sh3bgr	1.5662e-07	4.35277	0.164	0.252	0.000469859	Up
Tmem174	1.84802e-07	13.8611	0.268	0.444	0.000554407	Up
Zfp36l1	1.88937e-07	-3.85245	0.236	0.374	0.000566812	Down
Tmem72	1.93745e-07	1.52188	0.282	0.252	0.000581234	Up
Prox1	1.98271e-07	-12.0245	0.046	0.14	0.000594814	Down
Peg3	2.10775e-07	3.6878	0.659	0.687	0.000632324	Up
Gm12264	2.3388e-07	0.907161	0.127	0.377	0.000701639	Up
mt-Nd4l	2.61751e-07	1.75305	0.401	0.593	0.000785253	Up
Fzd4	2.61751e-07	4.40181	0.286	0.59	0.000785253	Up
Ddit4l	2.88498e-07	3.77003	0.65	0.799	0.000865493	Up
Ikzf4	2.9544e-07	-4.2874	0.154	0.313	0.000886319	Down
Sptbn1	2.95732e-07	4.91223	0.529	0.717	0.000887197	Up
Olfr1396	3.51857e-07	7.71833	0.219	0.097	0.00105557	Up
Clic3	3.64541e-07	2.49101	0.047	0.422	0.00109362	Up
Wt1	3.65618e-07	15.8414	0.148	0.082	0.00109685	Up
Flrt3	3.95877e-07	-2.95375	0.071	0.152	0.00118763	Down
Prdm16os	4.15341e-07	5.32235	0.063	0.328	0.00124602	Up
Sgms2	4.31489e-07	11.8496	0.483	0.708	0.00129447	Up
Asb5	4.87428e-07	19.0415	0.505	0.766	0.00146228	Up
Car12	4.87905e-07	2.64006	0.319	0.155	0.00146372	Up
Ly6d	5.15204e-07	7.88195	0.029	0.134	0.00154561	Up
Dnm3os	5.22762e-07	2.84458	0.056	0.1	0.00156829	Up
Kif12	5.25306e-07	6.66856	0.174	0.404	0.00157592	Up
Fmo1	5.34042e-07	6.27886	0.024	0.182	0.00160213	Up
Fmo2	5.74287e-07	6.88126	0.181	0.505	0.00172286	Up
Tfap2b	5.77071e-07	-7.6733	0.086	0.198	0.00173121	Down
Serpinh1	6.74022e-07	11.1842	0.666	0.933	0.00202206	Up
Ctsd	6.80535e-07	11.4722	0.532	0.392	0.0020416	Up
Slc27a2	7.16081e-07	7.80961	0.236	0.347	0.00214824	Up
Loxl1	7.79085e-07	17.3369	0.564	0.845	0.00233726	Up
Car15	8.36967e-07	5.67473	0.072	0.137	0.0025109	Up
Isg15	9.06711e-07	0.968742	0.179	0.155	0.00272013	Up
F2r	9.90453e-07	9.61585	0.575	0.851	0.00297136	Up
Rnf186	1.00941e-06	8.86355	0.265	0.444	0.00302823	Up
Fbln2	1.02192e-06	17.1062	0.376	0.204	0.00306576	Up
Egr1	1.04937e-06	6.64824	0.212	0.383	0.00314812	Up
Cdh1	1.10017e-06	7.69626	0.384	0.626	0.0033005	Up
AI314278	1.12538e-06	0.399663	0.086	0.228	0.00337615	Up
Rhob	1.13927e-06	1.46671	0.202	0.35	0.00341782	Up
Eno3	1.17638e-06	3.4184	0.433	0.392	0.00352915	Up
Igfbp7	1.1996e-06	0.328416	0.919	0.991	0.00359881	Up
Serpina1d	1.26359e-06	-14.8951	0.271	0.292	0.00379076	Down
Clcnka	1.26359e-06	-0.952106	0.118	0.328	0.00379076	Down
Ifi27	1.27911e-06	-7.4042	0.374	0.653	0.00383733	Down
Apoc3	1.33303e-06	0.915426	0.205	0.228	0.0039991	Up
Rcan1	1.38265e-06	9.08218	0.217	0.34	0.00414796	Up
Inmt	1.39697e-06	16.8344	0.266	0.641	0.0041909	Up
Slc7a9	1.47207e-06	8.90045	0.022	0.128	0.0044162	Up
B130024G19Rik	1.57728e-06	6.1635	0.091	0.395	0.00473185	Up
Nudt4	1.59056e-06	-0.666613	0.205	0.395	0.00477169	Down
G0s2	1.61293e-06	2.80208	0.015	0.119	0.0048388	Up
Cyp27b1	1.7198e-06	16.5002	0.585	0.936	0.00515939	Up
Srgap1	1.77822e-06	11.6259	0.391	0.498	0.00533465	Up
Gsta2	1.83005e-06	-5.37702	0.091	0.271	0.00549015	Down
Dpep1	2.09625e-06	-0.449249	0.009	0.14	0.00628874	Down
Nr2f2	2.10592e-06	3.18446	0.204	0.456	0.00631777	Up
Ubd	2.19095e-06	-0.64106	0.283	0.371	0.00657285	Down
Cish	2.82049e-06	-6.39154	0.155	0.31	0.00846148	Down
Hes1	2.90383e-06	1.42154	0.291	0.486	0.00871149	Up
Btg2	2.9598e-06	1.17383	0.156	0.289	0.0088794	Up
Cstdc4	3.3877e-06	1.38876	0.241	0.006	0.0101631	Up
Bex3	3.44324e-06	3.47722	0.586	0.824	0.0103297	Up
Hspa1b	3.50914e-06	8.04231	0.359	0.401	0.0105274	Up
St3gal6	3.54414e-06	2.38035	0.158	0.267	0.0106324	Up
Slc5a1	4.17043e-06	13.355	0.042	0.161	0.0125113	Up
Zfp36	4.19666e-06	-0.732612	0.14	0.298	0.01259	Down
Ankrd12	4.38087e-06	2.11316	0.154	0.304	0.0131426	Up
Hist1h4d	4.38871e-06	-6.03467	0.235	0.271	0.0131661	Down
Tbc1d4	4.58916e-06	-6.5941	0.112	0.243	0.0137675	Down
Gpr22	4.73467e-06	-12.3548	0.003	0.14	0.014204	Down
Car7	4.76429e-06	-0.385488	0.056	0.188	0.0142929	Down
Serpini1	5.23986e-06	0.465919	0.009	0.14	0.0157196	Up
Plagl1	5.30065e-06	2.04015	0.214	0.371	0.0159019	Up
Vegfa	5.60491e-06	2.42623	0.144	0.292	0.0168147	Up
Unc119	5.67978e-06	-5.48259	0.122	0.116	0.0170393	Down
Mgst3	6.07942e-06	10.5391	0.713	0.924	0.0182383	Up
Smim5	6.58645e-06	4.52944	0.205	0.468	0.0197593	Up
Inhba	6.65041e-06	18.7592	0.414	0.657	0.0199512	Up
mt-Nd3	6.98536e-06	2.76857	0.431	0.571	0.0209561	Up
Olfr889	7.04067e-06	-2.55985	0.041	0.17	0.021122	Down
Npc2	7.0964e-06	10.0309	0.3	0.152	0.0212892	Up
Id4	7.24708e-06	2.44783	0.338	0.644	0.0217412	Up
D630023F18Rik	7.38791e-06	3.16128	0.048	0.298	0.0221637	Up
Pygl	7.47887e-06	-4.0764	0.206	0.377	0.0224366	Down
Prnp	7.90165e-06	15.3985	0.521	0.784	0.023705	Up
Abca1	8.01261e-06	-0.343367	0.131	0.109	0.0240378	Down
Uaca	8.66502e-06	1.74709	0.227	0.456	0.0259951	Up
Cnn3	8.76336e-06	10.0974	0.692	0.976	0.0262901	Up
Dtnbos	9.47396e-06	6.92878	0.025	0.137	0.0284219	Up
Myo5a	9.49036e-06	-9.22525	0.064	0.28	0.0284711	Down
Klf2	9.84109e-06	-5.25951	0.095	0.204	0.0295233	Down
Celf2	1.01778e-05	-6.36894	0.039	0.116	0.0305335	Down
Gc	1.03014e-05	-6.0471	0.483	0.529	0.0309041	Down
Hba-a1	1.05619e-05	10.365	0.167	0.131	0.0316856	Up
Gm49767	1.05619e-05	12.3646	0.19	0.48	0.0316856	Up
Dusp14	1.24412e-05	1.30731	0.492	0.708	0.0373236	Up
Lhx1	1.27967e-05	10.9217	0.069	0.143	0.03839	Up
Cyp4a14	1.30168e-05	-8.53059	0.002	0.164	0.0390504	Down
Acsm3	1.34909e-05	2.17853	0.495	0.453	0.0404727	Up
Kif11	1.36526e-05	-1.83549	0.025	0.219	0.0409577	Down
Sncg	1.38985e-05	12.2385	0.227	0.264	0.0416955	Up
Exoc1	1.44889e-05	0.599546	0.156	0.304	0.0434668	Up
Ncmap	1.46e-05	-6.09773	0.069	0.35	0.0437999	Down
Ogn	1.48244e-05	-1.43472	0.015	0.128	0.0444733	Down
2610204G07Rik	1.51417e-05	12.2365	0.017	0.122	0.045425	Up
Slc4a11	1.55439e-05	4.66621	0.653	0.854	0.0466317	Up
Hist1h4h	1.74598e-05	13.7503	0.661	0.687	0.0523793	Up
Gm34455	1.83339e-05	-2.29469	0.062	0.14	0.0550016	Down
Afap1l1	1.87223e-05	7.77598	0.069	0.435	0.0561668	Up
Robo3	2.01527e-05	18.695	0.364	0.48	0.0604581	Up
Ephx3	2.08889e-05	6.40839	0.013	0.173	0.0626668	Up
Mecomos	2.12932e-05	11.569	0.013	0.158	0.0638796	Up
2810403D21Rik	2.15788e-05	3.54146	0.178	0.347	0.0647364	Up
Itga3	2.22162e-05	1.50076	0.704	0.994	0.0666485	Up
Ecscr	2.36041e-05	6.16974	0.287	0.252	0.0708123	Up
Gimap9	2.36237e-05	-0.736395	0.045	0.112	0.070871	Down
Aldh1a3	2.37611e-05	6.25605	0.231	0.407	0.0712833	Up
Lmod1	2.48062e-05	0.320056	0.109	0.07	0.0744185	Up
Comt	2.49501e-05	0.547316	0.404	0.505	0.0748504	Up
Hoxd8	2.57882e-05	2.03469	0.222	0.495	0.0773646	Up
Rdh12	2.65215e-05	14.0463	0.146	0.228	0.0795646	Up
Plat	2.79962e-05	4.18052	0.713	0.988	0.0839887	Up
Itgb8	2.81636e-05	4.65548	0.069	0.213	0.0844909	Up
Tpd52l1	2.83028e-05	12.5507	0.507	0.705	0.0849085	Up
Hmmr	2.8961e-05	9.53842	0.068	0.313	0.0868831	Up
Stra6	2.90324e-05	14.6424	0.487	0.626	0.0870972	Up
Cyp2a4	2.99757e-05	-12.9268	0.079	0.386	0.0899271	Down
Gsta1	3.06457e-05	8.62081	0.245	0.435	0.0919371	Up
Sh3bgrl3	3.19503e-05	-1.23833	0.468	0.447	0.095851	Down
Sephs2	3.29297e-05	0.729833	0.209	0.337	0.098789	Up
Jchain	3.63353e-05	12.3946	0.014	0.255	0.109006	Up
Col18a1	3.90821e-05	3.6004	0.761	0.979	0.117246	Up
Plin2	3.93679e-05	15.6461	0.62	0.568	0.118104	Up
Vcan	4.1891e-05	16.0645	0.124	0.155	0.125673	Up
Dapp1	4.25026e-05	-2.20312	0.062	0.103	0.127508	Down
Sall3	4.43529e-05	-0.535004	0.151	0.368	0.133059	Down
Pde7a	4.78239e-05	-7.26961	0.083	0.191	0.143472	Down
Fibin	4.85173e-05	2.92206	0.044	0.128	0.145552	Up
Angptl2	4.91416e-05	6.47638	0.081	0.173	0.147425	Up
Slc23a1	4.92989e-05	-8.85985	0.03	0.188	0.147897	Down
Cav1	5.23793e-05	16.7324	0.545	0.684	0.157138	Up
Cdc20	5.2672e-05	11.5068	0.058	0.337	0.158016	Up
Arc	5.31351e-05	-4.20653	0.103	0.343	0.159405	Down
Spon1	5.48083e-05	-0.708836	0.218	0.353	0.164425	Down
Msrb1	5.49827e-05	1.271	0.22	0.207	0.164948	Up
Slc22a12	5.5377e-05	-0.55257	0.006	0.207	0.166131	Down
Cdh2	5.57727e-05	12.9093	0.68	0.918	0.167318	Up
Pdlim1	5.62183e-05	3.92224	0.386	0.35	0.168655	Up
Col1a1	5.64417e-05	10.1965	0.065	0.116	0.169325	Up
Ier5l	6.07535e-05	-7.63922	0.085	0.137	0.18226	Down
Tagln	6.08976e-05	16.561	0.345	0.283	0.182693	Up
Psca	6.09939e-05	4.1733	0.492	0.644	0.182982	Up
Gm47283	6.12836e-05	9.26009	0.308	0.407	0.183851	Up
Avpr2	6.41521e-05	2.47209	0.022	0.116	0.192456	Up
Vgll3	6.50678e-05	9.85977	0.28	0.462	0.195203	Up
Gm28112	7.76705e-05	-5.69176	0.015	0.103	0.233011	Down
Acer2	7.76705e-05	-3.48574	0.173	0.237	0.233011	Down
Olfm1	7.95693e-05	-3.00344	0.026	0.131	0.238708	Down
AY036118	7.95693e-05	1.06138	0.32	0.264	0.238708	Up
Dlgap5	8.08804e-05	-0.694968	0.05	0.216	0.242641	Down
Hmx2	8.50033e-05	13.3281	0.044	0.185	0.25501	Up
mt-Co1	8.50033e-05	11.841	0.641	0.881	0.25501	Up
Spink1	8.52014e-05	6.59642	0.131	0.313	0.255604	Up
Mfsd4b5	8.52675e-05	6.45656	0.054	0.216	0.255802	Up
Fxyd4	8.55988e-05	-0.390617	0.292	0.237	0.256796	Down
Tspan13	9.22005e-05	-11.4162	0.086	0.304	0.276602	Down
Emx1	9.28435e-05	4.71561	0.032	0.137	0.278531	Up
Tnfsf10	9.32026e-05	0.548676	0.136	0.319	0.279608	Up
Procr	9.37797e-05	16.2811	0.165	0.337	0.281339	Up
Efhd2	9.68658e-05	-1.93937	0.058	0.1	0.290597	Down
Guca2a	9.83688e-05	14.623	0.149	0.149	0.295106	Up
Des	9.93575e-05	14.9074	0.119	0.052	0.298073	Up
Itpr2	0.000101831	-0.318373	0.15	0.213	0.305494	Down
Sh3bp5	0.000103486	4.2729	0.1	0.122	0.310459	Up
Cyfip2	0.000108771	-4.23572	0.204	0.334	0.326314	Down
2310001H17Rik	0.000112923	10.3605	0.072	0.146	0.338768	Up
Pmepa1	0.000115891	0.555955	0.153	0.112	0.347672	Up
Gm49708	0.000120114	16.6237	0.288	0.471	0.360343	Up
Klhl3	0.000121216	-1.90838	0.054	0.225	0.363648	Down
Lypd2	0.000122885	3.70383	0.08	0.502	0.368656	Up
Cdhr5	0.000124957	0.684525	0.053	0.231	0.37487	Up
Ar	0.000126771	5.98771	0.141	0.173	0.380314	Up
Gm14636	0.00012764	14.2475	0.182	0.267	0.382919	Up
Cd81	0.000137984	8.54105	0.536	0.398	0.413951	Up
Plk2	0.000140293	16.7482	0.388	0.298	0.420879	Up
Cited2	0.000140293	8.09446	0.203	0.34	0.420879	Up
Cdkn1a	0.000151712	-2.93639	0.302	0.286	0.455136	Down
Herc6	0.000153199	-4.7107	0.079	0.14	0.459598	Down
Gm28068	0.000156684	-4.79041	0.156	0.298	0.470053	Down
Msn	0.000164124	-2.78256	0.44	0.31	0.492373	Down
Igkc	0.000171001	4.47346	0.102	0.082	0.513004	Up
Igfbp4	0.000174996	1.7744	0.061	0.128	0.524987	Up
1700120C14Rik	0.000182571	8.20615	0.092	0.231	0.547712	Up
Gm29237	0.000186542	16.4416	0.177	0.195	0.559626	Up
Snx31	0.000188628	9.12881	0.192	0.362	0.565883	Up
Ifit1bl2	0.000194729	1.33323	0.117	0.243	0.584188	Up
4930461G14Rik	0.000198655	18.0418	0.374	0.559	0.595964	Up
Ankrd33b	0.000199832	14.8773	0.329	0.447	0.599496	Up
Adam8	0.000218297	5.32895	0.307	0.161	0.65489	Up
Bst2	0.000220552	6.19172	0.408	0.368	0.661657	Up
Jam2	0.000229628	15.7508	0.216	0.267	0.688883	Up
Rspo1	0.000231823	2.40519	0.211	0.155	0.69547	Up
Ddah1	0.000232163	14.3123	0.609	0.936	0.696488	Up
Sox11	0.000234711	1.26049	0.557	0.787	0.704132	Up
Il1f9	0.000234896	18.055	0.351	0.255	0.704687	Up
Bcl2	0.000237486	-6.80548	0.061	0.21	0.712457	Down
Ldb3	0.000246492	3.14963	0.016	0.103	0.739477	Up
Notch1	0.000250658	-16.4639	0.063	0.106	0.751974	Down
Odc1	0.000258061	2.10393	0.274	0.191	0.774182	Up
Crlf1	0.000259377	4.88159	0.173	0.304	0.778131	Up
Col5a3	0.000266054	-0.401259	0.036	0.176	0.798161	Down
Slc47a1	0.000270725	13.3183	0.294	0.368	0.812174	Up
Mcl1	0.000274278	-3.3578	0.108	0.234	0.822835	Down
Ces1f	0.000275672	15.3625	0.158	0.271	0.827016	Up
L1cam	0.000280501	5.23126	0.187	0.359	0.841504	Up
Tob2	0.000285203	-0.596929	0.05	0.116	0.85561	Down
Crlf3	0.000285822	-3.78737	0.044	0.155	0.857466	Down
Ctsh	0.00029229	-1.791	0.192	0.337	0.876869	Down
Anxa8	0.000299541	-1.9216	0.507	0.751	0.898622	Down
Qpct	0.000306079	-8.10791	0.009	0.119	0.918236	Down
Gm20559	0.000308066	-1.10414	0.055	0.125	0.924197	Down
Asgr2	0.000311405	1.53349	0.007	0.249	0.934214	Up
Eldr	0.000319098	-10.2315	0.011	0.286	0.957295	Down
Rplp0	0.000327439	4.41382	0.548	0.474	0.982316	Up
Slc22a2	0.000328378	2.03045	0.015	0.213	0.985134	Up
Cox7a1	0.000330974	3.12582	0.288	0.602	0.992921	Up
4931406P16Rik	0.000339604	-0.622236	0.179	0.261	1	Down
Gsn	0.000348693	-2.50593	0.602	0.593	1	Down
Cyp4a31	0.000350188	7.29694	0.118	0.216	1	Up
Rnf152	0.000354709	16.5031	0.233	0.182	1	Up
Tmem52b	0.000364434	9.50677	0.039	0.103	1	Up
Epas1	0.000364434	1.23364	0.049	0.131	1	Up
Creg2	0.000373082	8.56373	0.288	0.128	1	Up
Slc16a7	0.000376808	4.99967	0.149	0.213	1	Up
Ces2c	0.000384637	6.64894	0.041	0.219	1	Up
Nexn	0.000385183	8.5869	0.195	0.264	1	Up
Hoxb5os	0.000407319	6.83318	0.135	0.438	1	Up
Timp1	0.000408759	16.9786	0.511	0.769	1	Up
Tpm2	0.000413982	7.05914	0.561	0.553	1	Up
Slc51a	0.000415738	9.81999	0.025	0.106	1	Up
Rpl27a	0.000418679	1.87378	0.407	0.328	1	Up
Acaa1b	0.000421343	12.0367	0.257	0.401	1	Up
Ccdc88a	0.00043643	-7.50269	0.11	0.149	1	Down
Rhog	0.000437658	-0.50952	0.039	0.1	1	Down
Cilp	0.000443226	10.3188	0.31	0.24	1	Up
Ctsb	0.000443538	-1.46257	0.108	0.073	1	Down
Aldh6a1	0.000465515	3.05416	0.337	0.407	1	Up
Stc2	0.000467801	3.59602	0.388	0.429	1	Up
Osr1	0.000471084	15.2987	0.186	0.535	1	Up
Hoxd9	0.000479721	5.58139	0.54	0.644	1	Up
Tdrd5	0.000498828	16.5437	0.108	0.289	1	Up
Syn2	0.00051541	0.817891	0.034	0.1	1	Up
Fbln1	0.000524074	15.8791	0.54	0.924	1	Up
Anxa1	0.000524438	10.1043	0.203	0.116	1	Up
Gm13684	0.000529191	5.92644	0.123	0.34	1	Up
Vwa1	0.000529558	5.64917	0.063	0.365	1	Up
Mgst2	0.000545953	-7.45786	0.014	0.152	1	Down
Irf1	0.000571436	4.37535	0.138	0.286	1	Up
Ddit4	0.000597199	-5.63645	0.259	0.371	1	Down
S100a11	0.000613845	3.92585	0.942	0.988	1	Up
Rnd3	0.000637442	-3.66678	0.237	0.386	1	Down
Acvrl1	0.000649776	-4.47568	0.056	0.158	1	Down
Klf7	0.000727575	-3.42023	0.225	0.353	1	Down
Plcb4	0.000774334	-8.09555	0.258	0.486	1	Down
Ccnd2	0.000786453	-0.656483	0.198	0.052	1	Down
Mustn1	0.000787515	12.2013	0.021	0.125	1	Up
Sfrp1	0.000791242	1.40052	0.162	0.185	1	Up
Msx1	0.00079445	1.05276	0.131	0.34	1	Up
Cmbl	0.000822211	8.52817	0.188	0.374	1	Up
Erich4	0.000835584	6.47544	0.07	0.204	1	Up
Gbp7	0.00085717	-12.2703	0.058	0.1	1	Down
Ier3	0.000876922	-4.07003	0.189	0.28	1	Down
Chl1	0.000886362	1.95214	0.025	0.116	1	Up
Nedd4	0.000891714	10.8256	0.898	1	1	Up
Pkm	0.000895298	0.444348	0.547	0.514	1	Up
Ugt2b37	0.000899496	3.42283	0.028	0.17	1	Up
Id2	0.000908555	-2.67655	0.117	0.258	1	Down
Me1	0.000920764	13.0074	0.571	0.736	1	Up
Smc2	0.000962141	4.1001	0.118	0.207	1	Up
Synpo2	0.000989362	-9.60877	0.016	0.134	1	Down
Fzd2	0.000994627	17.0918	0.498	0.754	1	Up
Tkfc	0.00101058	3.51915	0.167	0.198	1	Up
Aqp6	0.00106196	3.41153	0.06	0.228	1	Up
Slc6a19	0.00108676	14.6206	0.044	0.106	1	Up
Gng10	0.00115377	-3.21825	0.049	0.1	1	Down
Rpl23	0.0011667	0.372548	0.398	0.316	1	Up
Cdkn1c	0.00119218	6.03044	0.474	0.556	1	Up
Ndufa4	0.0012158	11.5483	0.874	0.979	1	Up
Hmgb2	0.00121739	10.0886	0.063	0.106	1	Up
Atp6v1b1	0.00122297	-0.428731	0.037	0.109	1	Down
Dpt	0.00125941	8.50667	0.173	0.152	1	Up
Lrrn4cl	0.00134573	14.451	0.037	0.119	1	Up
Gk	0.00136505	1.57659	0.122	0.255	1	Up
Nat8	0.0013748	3.49613	0.015	0.155	1	Up
D10Wsu102e	0.00137837	4.50389	0.142	0.289	1	Up
Rps27a	0.00138911	0.639429	0.398	0.325	1	Up
Pam	0.00143563	7.93195	0.466	0.626	1	Up
Sdc1	0.00144212	4.18274	0.326	0.547	1	Up
Gm26788	0.00144865	14.3606	0.151	0.264	1	Up
Junb	0.00147122	-9.82682	0.067	0.201	1	Down
Tm4sf1	0.00148644	18.1298	0.173	0.094	1	Up
Cdh13	0.00150278	0.310446	0.329	0.584	1	Up
Gm26917	0.00152711	18.3348	0.115	0.055	1	Up
Slc26a4	0.00152809	14.5606	0.089	0.116	1	Up
Lmna	0.00153694	6.60999	0.548	0.65	1	Up
Myadm	0.0015508	-2.77604	0.132	0.116	1	Down
Hhatl	0.00157382	15.3193	0.055	0.274	1	Up
Pcsk6	0.00157988	-0.712388	0.146	0.395	1	Down
Crbn	0.00162289	-0.781622	0.114	0.222	1	Down
Cpn1	0.00162393	9.28233	0.125	0.173	1	Up
Bvht	0.00163747	-4.121	0.154	0.058	1	Down
Cdca8	0.00167123	5.40745	0.049	0.103	1	Up
Scd2	0.00170022	-5.22957	0.157	0.24	1	Down
Khk	0.0017013	0.6691	0.124	0.176	1	Up
Klra4	0.00176406	20.2957	0.385	0.605	1	Up
Akr1b7	0.0018452	5.68418	0.021	0.195	1	Up
Cycs	0.00185925	7.36597	0.686	0.872	1	Up
Nrip3	0.00191402	-1.48064	0.161	0.207	1	Down
Ltbp1	0.00195545	15.4042	0.313	0.401	1	Up
Clca3a1	0.00202548	7.29407	0.189	0.28	1	Up
Serpine1	0.00205748	-3.5328	0.526	0.495	1	Down
Tmsb10	0.00208342	3.56842	0.545	0.562	1	Up
Mdm2	0.00222595	18.9556	0.305	0.38	1	Up
Wfdc16	0.00228912	-0.376785	0.007	0.277	1	Down
Palld	0.00231628	5.50482	0.46	0.374	1	Up
Egfl6	0.00231772	-2.18843	0.056	0.222	1	Down
Prg4	0.00236415	3.47888	0.049	0.112	1	Up
Ppt1	0.00237296	1.13307	0.17	0.17	1	Up
Rab3b	0.00239361	-1.80097	0.175	0.091	1	Down
Rab44	0.00247788	2.6419	0.01	0.164	1	Up
2900060B14Rik	0.00247788	0.88816	0.064	0.152	1	Up
Calb1	0.00266277	9.16424	0.087	0.152	1	Up
Fus	0.00268901	-0.487312	0.112	0.182	1	Down
Plpp1	0.00272381	11.5238	0.169	0.088	1	Up
Prodh	0.00279977	6.73188	0.099	0.14	1	Up
Ftl1	0.00283242	7.17535	0.491	0.407	1	Up
Sgk1	0.00287591	11.9707	0.147	0.261	1	Up
Tcf4	0.00297735	-4.33706	0.159	0.289	1	Down
Gm15848	0.00298459	5.64911	0.022	0.301	1	Up
Jdp2	0.00303021	-5.71411	0.073	0.198	1	Down
Frmd4a	0.00306159	-1.97694	0.054	0.109	1	Down
Runx1	0.00308579	-8.81899	0.183	0.161	1	Down
Stk32a	0.00311015	-0.311216	0.194	0.502	1	Down
Gm15533	0.00312902	5.652	0.078	0.125	1	Up
Tmem45a	0.00322493	16.6503	0.383	0.453	1	Up
Kcnj1	0.0032798	5.77524	0.13	0.158	1	Up
Eva1b	0.00340842	-6.66254	0.265	0.246	1	Down
S100g	0.00343922	8.41235	0.498	0.498	1	Up
Depp1	0.0035501	-1.26525	0.018	0.128	1	Down
Cyp26b1	0.00356925	-13.5732	0.091	0.289	1	Down
Bc1	0.0038246	12.0033	0.557	0.72	1	Up
H2afx	0.00387256	1.81932	0.114	0.14	1	Up
Aplp1	0.00415972	7.33689	0.377	0.453	1	Up
Cdkn3	0.00416463	12.7307	0.021	0.31	1	Up
Gas6	0.00421645	2.28326	0.22	0.277	1	Up
Rps29	0.00434473	1.3304	0.202	0.195	1	Up
Akr1b8	0.00439857	8.4323	0.693	0.979	1	Up
Hs3st6	0.00449229	15.1101	0.438	0.508	1	Up
Anxa5	0.0045878	-8.2524	0.633	0.787	1	Down
Defb42	0.00462814	16.4882	0.311	0.435	1	Up
Ccno	0.00463625	-4.61201	0.029	0.191	1	Down
Adh1	0.00510239	13.2949	0.083	0.286	1	Up
Cryl1	0.0052246	1.53293	0.099	0.246	1	Up
Rab11fip3	0.00526693	0.852018	0.061	0.122	1	Up
Ldhb	0.00557843	12.9292	0.728	0.684	1	Up
Tuba1b	0.00576005	-0.547571	0.203	0.307	1	Down
Slc4a8	0.00577983	-5.98442	0.197	0.319	1	Down
Calm1	0.00578313	4.07369	0.377	0.331	1	Up
Ncr1	0.00580297	10.4934	0.108	0.058	1	Up
Ccdc80	0.00584951	5.08483	0.673	0.991	1	Up
Mest	0.00598774	7.66978	0.274	0.277	1	Up
Serpinb6b	0.00604592	-11.0381	0.102	0.079	1	Down
Rap1gap	0.00615331	-0.253089	0.221	0.438	1	Down
Cwh43	0.00628019	7.29435	0.063	0.131	1	Up
Aldob	0.00635168	-0.856673	0.08	0.228	1	Down
Anks4b	0.00643118	1.98733	0.077	0.261	1	Up
Stmn1	0.00645666	9.91191	0.276	0.404	1	Up
Gadd45b	0.0064603	-11.4216	0.078	0.198	1	Down
Mif	0.00652628	8.18232	0.724	0.748	1	Up
Timp4	0.00653364	-0.756516	0.237	0.243	1	Down
Socs3	0.00668633	1.193	0.119	0.292	1	Up
Efemp1	0.0067165	6.35683	0.633	0.812	1	Up
Mfge8	0.00673163	8.09018	0.724	0.945	1	Up
Car14	0.00675058	2.92806	0.337	0.532	1	Up
Gm19950	0.0068039	5.49817	0.13	0.222	1	Up
Cacnb3	0.00695445	3.1042	0.349	0.498	1	Up
Sfrp4	0.0074615	16.2748	0.464	0.514	1	Up
Nuak2	0.00746565	2.84217	0.156	0.307	1	Up
Mettl7b	0.00747397	-1.42702	0.037	0.176	1	Down
Fgb	0.0075073	17.5301	0.102	0.149	1	Up
Aldh8a1	0.00764198	0.532222	0.019	0.219	1	Up
Cdh11	0.00768451	16.1248	0.414	0.386	1	Up
Pecr	0.00770158	4.3825	0.128	0.264	1	Up
Jcad	0.00772725	-5.929	0.333	0.502	1	Down
Knl1	0.0077573	-0.693936	0.061	0.106	1	Down
1500009L16Rik	0.00784372	2.11256	0.592	0.802	1	Up
Insrr	0.00791786	10.1416	0.039	0.128	1	Up
Slc4a9	0.00813058	2.37556	0.084	0.158	1	Up
Synm	0.00840829	4.92613	0.423	0.514	1	Up
Slc44a2	0.00843606	-5.87673	0.218	0.313	1	Down
Piezo2	0.00875656	-2.96761	0.042	0.258	1	Down
Selenom	0.00878055	9.01885	0.325	0.343	1	Up
Gm31597	0.00886255	-3.50182	0.249	0.152	1	Down
Slc26a1	0.00890624	14.6143	0.056	0.112	1	Up
Pck1	0.00911269	3.60729	0.047	0.185	1	Up
Slc25a4	0.00914751	1.12703	0.781	0.884	1	Up
Smpd3	0.00951261	6.45854	0.064	0.237	1	Up
Thbd	0.00975789	1.93297	0.055	0.103	1	Up
Jph2	0.00978961	-5.81565	0.002	0.103	1	Down
Fth1	0.00978961	11.4498	0.195	0.243	1	Up
Nsd3	0.00993883	-0.384149	0.063	0.164	1	Down
Gm50240	0.0100196	-2.62133	0.108	0.17	1	Down
Vsig2	0.0100304	11.0126	0.034	0.21	1	Up
Gm17750	0.0102213	9.84911	0.196	0.371	1	Up
Flna	0.0102765	7.48629	0.354	0.432	1	Up
Gm42047	0.0104997	1.89363	0.117	0.067	1	Up
Pcdhb7	0.0105166	17.2791	0.063	0.106	1	Up
Gm49756	0.0111716	14.716	0.056	0.347	1	Up
Serpine2	0.0115154	10.5001	0.62	0.596	1	Up
4631405J19Rik	0.01162	-10.5513	0.155	0.283	1	Down
Cubn	0.011913	0.562079	0.054	0.213	1	Up
Ptx3	0.0119635	15.2403	0.136	0.109	1	Up
Col5a1	0.0121546	-4.73219	0.015	0.185	1	Down
Wnt16	0.0124726	-6.65378	0.565	0.748	1	Down
Lamb2	0.0126244	-0.774069	0.141	0.328	1	Down
Prkca	0.0130009	0.949832	0.15	0.185	1	Up
Nmrk1	0.0138124	1.52293	0.087	0.198	1	Up
Crip2	0.0141684	4.06292	0.815	0.988	1	Up
H3f3b	0.0142125	-3.6379	0.24	0.368	1	Down
Ass1	0.0146305	6.05392	0.24	0.182	1	Up
Tnfrsf26	0.0146305	13.8841	0.047	0.112	1	Up
Gm5860	0.015005	-12.5599	0.259	0.35	1	Down
Pacsin1	0.015098	-7.50685	0.021	0.146	1	Down
Egf	0.0151759	6.8286	0.236	0.295	1	Up
Nav1	0.0157069	-1.49196	0.057	0.116	1	Down
Dclk1	0.0166142	-4.57098	0.003	0.158	1	Down
Cd82	0.0168609	-3.77317	0.272	0.322	1	Down
Ccdc88c	0.0171978	-0.616066	0.075	0.128	1	Down
Hist2h4	0.0174786	3.26121	0.091	0.24	1	Up
Rps8	0.0179254	0.737236	0.438	0.374	1	Up
Tgfbr1	0.0185771	-1.56432	0.083	0.228	1	Down
Cpe	0.0186552	-2.2865	0.811	1	1	Down
Krt8	0.0189035	-0.714029	0.925	1	1	Down
Scara3	0.0189059	-2.7533	0.04	0.149	1	Down
Ehd4	0.0191343	-6.64159	0.218	0.225	1	Down
Gbp9	0.0196766	8.1621	0.135	0.03	1	Up
Rpsa	0.019923	0.786821	0.333	0.264	1	Up
Abcg1	0.0199925	-8.10488	0.128	0.21	1	Down
Pdlim3	0.0203734	-1.88813	0.053	0.103	1	Down
Ace	0.0203936	4.87723	0.009	0.198	1	Up
Myl12a	0.020424	-0.65405	0.83	0.912	1	Down
Dkkl1	0.0205051	12.5137	0.01	0.112	1	Up
Msmp	0.0205764	6.14381	0.181	0.426	1	Up
Plekhd1os	0.0206683	-3.21502	0.05	0.38	1	Down
Slc22a18	0.0211228	2.67116	0.304	0.274	1	Up
Lars2	0.0212483	14.313	0.421	0.447	1	Up
Dusp15	0.02148	13.5734	0.256	0.419	1	Up
Rpl32	0.0215648	1.67171	0.352	0.274	1	Up
Acy3	0.0217246	1.45088	0.194	0.343	1	Up
Pdgfra	0.0217674	8.20454	0.257	0.267	1	Up
Ucp2	0.0219932	-5.97506	0.179	0.307	1	Down
Ugt3a2	0.0223303	0.897261	0.017	0.237	1	Up
Syne1	0.0227051	-2.41786	0.046	0.158	1	Down
Abcc2	0.0228387	14.3733	0.104	0.243	1	Up
Col20a1	0.022917	7.24926	0.288	0.377	1	Up
S100a10	0.0229282	5.36461	0.875	0.854	1	Up
Icam1	0.0234484	-7.57899	0.148	0.119	1	Down
Tcn2	0.0237355	2.77734	0.269	0.316	1	Up
Wfdc15b	0.0240255	16.2409	0.205	0.255	1	Up
Bnip2	0.0245198	-0.488938	0.162	0.231	1	Down
Tpm4	0.0246745	-0.656729	0.553	0.578	1	Down
Spint2	0.0247941	1.47328	0.842	0.991	1	Up
Ikzf2	0.0248421	-0.445731	0.032	0.143	1	Down
Id3	0.0250469	2.39549	0.411	0.465	1	Up
Ggta1	0.0251196	4.8035	0.15	0.073	1	Up
Gm17056	0.0252289	-3.83105	0.075	0.137	1	Down
Cda	0.0255347	13.1956	0.308	0.429	1	Up
Rps12	0.025547	4.24172	0.453	0.432	1	Up
Cyp2d12	0.0258561	3.53584	0.146	0.459	1	Up
Zc3hav1	0.0260932	-2.19594	0.05	0.122	1	Down
Tmem229a	0.026181	4.45469	0.1	0.261	1	Up
Glp1r	0.0264841	1.1378	0.112	0.036	1	Up
S1pr3	0.0267773	16.2972	0.172	0.03	1	Up
Ildr2	0.0269572	15.6774	0.138	0.097	1	Up
Gm42941	0.0271511	0.59478	0.054	0.103	1	Up
Ephx2	0.0274246	3.61885	0.376	0.392	1	Up
Cyp4b1	0.0275031	8.51829	0.32	0.331	1	Up
Fbxl7	0.0282056	-1.68703	0.192	0.319	1	Down
Klf6	0.0288551	-0.931992	0.229	0.325	1	Down
C1s1	0.0289646	3.69759	0.038	0.14	1	Up
Clk1	0.0290057	-0.523069	0.097	0.179	1	Down
A430090L17Rik	0.0303922	-11.9987	0.116	0.216	1	Down
Efhd1	0.0304494	-1.89069	0.108	0.267	1	Down
2410006H16Rik	0.0309683	9.27885	0.269	0.207	1	Up
Dlg4	0.0312892	0.913071	0.178	0.343	1	Up
Adcy1	0.0313919	7.27212	0.022	0.231	1	Up
Stard8	0.0316277	-2.71977	0.11	0.274	1	Down
Clic5	0.0325255	0.976263	0.08	0.225	1	Up
Fam49b	0.0333521	-0.302394	0.042	0.112	1	Down
Slc5a3	0.0336784	1.62354	0.243	0.395	1	Up
Ptprd	0.034355	3.77632	0.17	0.404	1	Up
Fam3c	0.0354651	-7.38029	0.241	0.237	1	Down
Cystm1	0.0356121	9.16047	0.922	1	1	Up
Acsm2	0.0357925	1.92526	0.041	0.112	1	Up
S100a13	0.0359241	-0.923779	0.256	0.334	1	Down
Rplp1	0.0372299	7.41558	0.466	0.447	1	Up
Lrp2	0.0374684	12.3754	0.077	0.188	1	Up
Skil	0.0376225	-6.36081	0.081	0.167	1	Down
Perp	0.0376378	8.06579	0.731	0.869	1	Up
Phlda3	0.0377771	5.38144	0.567	0.802	1	Up
Slc16a9	0.0390866	5.25672	0.026	0.231	1	Up
Rhoc	0.0393174	11.9462	0.679	0.936	1	Up
Nrip1	0.0394958	5.52237	0.116	0.14	1	Up
Tril	0.0395673	2.34246	0.233	0.307	1	Up
Cd44	0.0403615	-9.81914	0.237	0.055	1	Down
Klra3	0.040672	9.94293	0.211	0.079	1	Up
Ets1	0.0408556	-7.07116	0.034	0.155	1	Down
Vcam1	0.0435583	13.1837	0.287	0.368	1	Up
Cndp2	0.0439872	9.80717	0.334	0.271	1	Up
Rabgap1l	0.0452352	-0.343963	0.064	0.149	1	Down
Lyst	0.0458399	-3.6388	0.062	0.17	1	Down
Car2	0.0459414	7.46459	0.334	0.486	1	Up
Dgkh	0.046206	0.831445	0.1	0.106	1	Up
Idh1	0.0465745	1.49212	0.21	0.213	1	Up
Gpx6	0.0472151	8.42031	0.08	0.234	1	Up
Litaf	0.048774	-10.6799	0.373	0.422	1	Down
H2-T24	0.0493535	6.82453	0.055	0.161	1	Up
Abcb1b	0.0497213	-4.49239	0.177	0.416	1	Down
Krt18	0.0501215	-4.0015	0.88	1	1	Stable
Zfhx3	0.0505078	-7.71769	0.236	0.24	1	Stable
B3galt2	0.0514162	-2.31052	0.071	0.122	1	Stable
Gldc	0.0515055	3.44341	0.077	0.146	1	Stable
Tmem47	0.0518642	13.827	0.346	0.386	1	Stable
Slc3a1	0.0525197	1.10635	0.07	0.246	1	Stable
Eprs	0.0529072	-1.87131	0.2	0.237	1	Stable
Folh1	0.053343	7.67915	0.128	0.176	1	Stable
Tubb2a	0.0549276	-4.46846	0.228	0.334	1	Stable
Lgals3bp	0.0558061	0.805508	0.14	0.128	1	Stable
Adcy5	0.0564788	3.47828	0.18	0.286	1	Stable
Cd63	0.0567933	11.8071	0.82	0.964	1	Stable
Rcn3	0.0571093	1.51247	0.203	0.055	1	Stable
Tcea3	0.0573045	10.3313	0.533	0.675	1	Stable
Anxa3	0.0592621	3.84744	0.845	0.909	1	Stable
Aldh1a1	0.059893	14.7767	0.54	0.529	1	Stable
Tapbp	0.0611458	-1.01905	0.202	0.261	1	Stable
Rpl39	0.0617153	0.754039	0.361	0.292	1	Stable
Cyp7b1	0.0618975	0.969353	0.073	0.368	1	Stable
Ankrd44	0.0641446	-1.11473	0.048	0.167	1	Stable
Akr1b3	0.064683	1.55765	0.423	0.498	1	Stable
Calml4	0.0647912	4.12494	0.132	0.286	1	Stable
Rflna	0.0654704	15.2866	0.026	0.103	1	Stable
Tmod3	0.0665416	-1.07877	0.222	0.249	1	Stable
Nkain4	0.0688127	8.62613	0.04	0.289	1	Stable
Mdk	0.0702173	12.1445	0.369	0.325	1	Stable
Tagln2	0.0705938	-16.4005	0.412	0.429	1	Stable
Pipox	0.0709137	14.9675	0.047	0.222	1	Stable
2810013P06Rik	0.0709429	-0.762411	0.079	0.17	1	Stable
Cwc25	0.0715865	-1.68346	0.063	0.131	1	Stable
Mt3	0.072888	16.6211	0.258	0.225	1	Stable
Rnf144a	0.0763196	-1.84419	0.064	0.231	1	Stable
Aox3	0.0765675	1.49942	0.182	0.316	1	Stable
Itm2b	0.077315	2.33302	0.494	0.45	1	Stable
Gng11	0.0776596	8.32358	0.12	0.055	1	Stable
Slc22a13	0.0779739	1.40306	0.116	0.438	1	Stable
Syngr1	0.078163	4.14669	0.529	0.629	1	Stable
Dqx1	0.0782577	2.37019	0.325	0.426	1	Stable
Cd34	0.0829801	8.6876	0.295	0.422	1	Stable
Dcn	0.0854604	16.9947	0.334	0.365	1	Stable
Umod	0.0866199	1.8682	0.169	0.264	1	Stable
Sult1a1	0.0871355	-2.4442	0.07	0.143	1	Stable
Tacc1	0.0878962	-2.65157	0.072	0.182	1	Stable
Prkcq	0.088837	-9.36788	0.044	0.231	1	Stable
Cyp24a1	0.0892226	5.95893	0.013	0.137	1	Stable
Wdcp	0.0899626	-2.32456	0.264	0.362	1	Stable
Zdbf2	0.0913498	-1.37123	0.008	0.264	1	Stable
Mllt3	0.0925009	-0.435105	0.144	0.207	1	Stable
Prkg1	0.0950225	-1.50616	0.018	0.119	1	Stable
Esam	0.0951703	3.27659	0.1	0.179	1	Stable
Smchd1	0.0951703	-10.6464	0.165	0.261	1	Stable
Amn	0.0953184	9.17807	0.2	0.264	1	Stable
Ahnak	0.0975234	2.88723	0.26	0.231	1	Stable
Pou2af1	0.0977499	15.5597	0.025	0.213	1	Stable
Hmga2	0.0982041	22.4479	0.635	0.842	1	Stable
Slc17a3	0.0982801	5.2428	0.018	0.149	1	Stable
Rps5	0.0986221	0.93493	0.381	0.35	1	Stable
Gm36315	0.0988506	12.5687	0.055	0.347	1	Stable
Mgst1	0.100192	10.5066	0.204	0.201	1	Stable
Lig1	0.101082	-4.97555	0.106	0.377	1	Stable
B2m	0.101704	4.6518	0.274	0.161	1	Stable
Nfe2l2	0.103353	-2.11576	0.201	0.264	1	Stable
Ly6e	0.105584	-2.33552	0.247	0.061	1	Stable
Iqgap1	0.108139	-1.57668	0.147	0.246	1	Stable
Aass	0.108631	6.56175	0.029	0.21	1	Stable
Slc8a1	0.110952	11.2388	0.141	0.119	1	Stable
Tuba1a	0.11179	0.759368	0.635	0.742	1	Stable
Utrn	0.113908	-2.09943	0.306	0.356	1	Stable
Tut4	0.114292	-2.60383	0.078	0.179	1	Stable
Elf5	0.116707	4.27682	0.046	0.164	1	Stable
Tmem61	0.117405	2.1281	0.122	0.234	1	Stable
Angptl7	0.117886	17.718	0.429	0.477	1	Stable
Pth1r	0.118369	4.62116	0.142	0.255	1	Stable
Plp1	0.119295	4.14212	0.338	0.395	1	Stable
Prr7	0.120182	3.13808	0.109	0.103	1	Stable
Igfbp6	0.120941	13.9451	0.01	0.116	1	Stable
4930523C07Rik	0.12342	-3.95227	0.261	0.31	1	Stable
Arhgef18	0.125064	2.91902	0.138	0.228	1	Stable
Upp1	0.126447	-1.71527	0.337	0.422	1	Stable
Smad7	0.126539	-2.33097	0.091	0.195	1	Stable
Zbtb1	0.126725	-1.53972	0.056	0.137	1	Stable
Ets2	0.128403	-2.62324	0.123	0.179	1	Stable
Actn1	0.128825	6.68539	0.722	0.869	1	Stable
Myof	0.128966	3.05183	0.642	0.787	1	Stable
Gas1	0.129673	3.1694	0.403	0.529	1	Stable
Sncaip	0.13081	-15.3849	0.011	0.17	1	Stable
Hspa1a	0.130952	8.17659	0.221	0.301	1	Stable
Rab11fip1	0.13277	4.19579	0.15	0.24	1	Stable
Htra1	0.135289	8.47806	0.404	0.334	1	Stable
Dut	0.136464	1.00871	0.189	0.249	1	Stable
Ptprr	0.136906	0.274798	0.245	0.334	1	Stable
Osbpl6	0.137646	1.17469	0.201	0.337	1	Stable
Hist1h2bc	0.138191	14.9418	0.838	0.997	1	Stable
Gm28370	0.139086	9.97132	0.177	0.261	1	Stable
Atg9b	0.141091	19.9199	0.335	0.495	1	Stable
Ehd2	0.141494	7.78071	0.421	0.538	1	Stable
Fam129a	0.141949	-2.7576	0.095	0.119	1	Stable
Ccnl1	0.144447	5.46132	0.1	0.198	1	Stable
Ada	0.146251	6.84837	0.347	0.34	1	Stable
Myl9	0.151928	15.8399	0.274	0.243	1	Stable
Glyat	0.152409	7.05083	0.231	0.429	1	Stable
Dhcr24	0.152944	9.14653	0.315	0.271	1	Stable
Tgfbr2	0.154288	-2.55076	0.174	0.14	1	Stable
Gm49380	0.154775	16.8875	0.014	0.134	1	Stable
Rpl13a	0.154775	0.780977	0.339	0.289	1	Stable
Foxd1	0.156349	17.0813	0.134	0.131	1	Stable
Sned1	0.15695	6.36395	0.087	0.274	1	Stable
Hexb	0.158266	1.37831	0.065	0.134	1	Stable
H2-K1	0.160144	-2.97873	0.243	0.216	1	Stable
Grem2	0.163388	17.2647	0.14	0.371	1	Stable
Arl4c	0.164122	-13.9876	0.134	0.128	1	Stable
Cdca3	0.165882	3.74073	0.033	0.176	1	Stable
Rpl12	0.166281	5.32202	0.404	0.413	1	Stable
Emp3	0.16651	-5.09596	0.173	0.018	1	Stable
Svep1	0.168923	11.7953	0.116	0.313	1	Stable
Gm2a	0.171188	7.02245	0.13	0.146	1	Stable
Pdcd4	0.176322	-8.37853	0.126	0.258	1	Stable
Npr3	0.177518	13.9252	0.099	0.122	1	Stable
Gm42418	0.180232	9.80969	0.327	0.225	1	Stable
Osgin1	0.181875	2.88842	0.123	0.24	1	Stable
Gask1b	0.184885	10.772	0.211	0.119	1	Stable
Plec	0.186621	-1.01129	0.375	0.365	1	Stable
Rps20	0.187681	1.23663	0.334	0.328	1	Stable
Pkp3	0.189248	-0.255156	0.117	0.207	1	Stable
Hey2	0.190952	14.4356	0.112	0.249	1	Stable
Nfkbia	0.19203	-11.6056	0.128	0.198	1	Stable
Cers4	0.193176	-4.92828	0.108	0.246	1	Stable
Shisa5	0.193559	-0.608827	0.087	0.134	1	Stable
Trib1	0.19684	-4.79691	0.155	0.234	1	Stable
Rps11	0.197228	0.422986	0.284	0.261	1	Stable
Pbxip1	0.198333	0.578988	0.257	0.289	1	Stable
Enpp2	0.200554	8.14673	0.118	0.301	1	Stable
Ctsz	0.200554	2.86151	0.258	0.134	1	Stable
Gm45792	0.202529	11.3133	0.085	0.213	1	Stable
AC113595.1	0.202794	-5.54677	0.033	0.134	1	Stable
Dbi	0.202926	7.9625	0.674	0.675	1	Stable
Epb41l2	0.204053	-3.49319	0.072	0.137	1	Stable
Stat1	0.205252	-9.55994	0.097	0.109	1	Stable
Macf1	0.209894	1.43888	0.181	0.289	1	Stable
Snhg11	0.213373	9.04177	0.05	0.1	1	Stable
Lockd	0.216061	-7.93263	0.158	0.231	1	Stable
Ctsk	0.218774	-2.50863	0.286	0.17	1	Stable
Arpc1b	0.223208	-0.25614	0.204	0.14	1	Stable
Cnn2	0.227418	-3.37022	0.143	0.167	1	Stable
Itpkb	0.228858	-3.19712	0.017	0.14	1	Stable
Akap13	0.229147	-1.20868	0.031	0.103	1	Stable
Clic4	0.229147	-4.89398	0.353	0.465	1	Stable
Lgals3	0.230522	4.00186	0.623	0.699	1	Stable
Capg	0.230958	0.59852	0.436	0.581	1	Stable
Ptp4a3	0.233071	5.5472	0.232	0.173	1	Stable
Hist1h1e	0.233656	4.33873	0.155	0.246	1	Stable
B4galnt1	0.235861	-7.92329	0.166	0.164	1	Stable
Fblim1	0.235935	3.60003	0.414	0.544	1	Stable
Ankrd11	0.237338	-0.95622	0.048	0.134	1	Stable
Ednra	0.238971	8.03708	0.163	0.146	1	Stable
3830403N18Rik	0.241136	0.852832	0.008	0.246	1	Stable
Sord	0.243918	7.93716	0.062	0.155	1	Stable
Ablim1	0.245962	-0.656501	0.164	0.237	1	Stable
Defb36	0.24657	18.58	0.381	0.541	1	Stable
Sertad1	0.246722	-6.70735	0.149	0.237	1	Stable
Fau	0.249089	0.298387	0.139	0.128	1	Stable
Rnasel	0.250855	-6.58431	0.046	0.125	1	Stable
Hsd11b1	0.251009	0.648104	0.085	0.158	1	Stable
Cacna1c	0.256285	-5.27925	0.021	0.152	1	Stable
Abca13	0.257616	-0.881974	0.135	0.195	1	Stable
Nsg1	0.258794	17.2873	0.196	0.301	1	Stable
Ano1	0.260845	9.29928	0.263	0.167	1	Stable
Hist1h2bg	0.263146	14.2294	0.161	0.267	1	Stable
Pappa	0.271269	5.86814	0.068	0.246	1	Stable
Cavin3	0.275107	-7.84862	0.107	0.112	1	Stable
Kdm2b	0.277576	-1.62892	0.046	0.125	1	Stable
Sbno2	0.277658	-9.54276	0.174	0.234	1	Stable
Kcnq1ot1	0.280309	5.19033	0.154	0.167	1	Stable
Fry	0.281391	-0.755895	0.155	0.292	1	Stable
Pfkfb3	0.285662	-3.79309	0.077	0.207	1	Stable
Ifitm2	0.291254	-1.71527	0.124	0.131	1	Stable
Dst	0.299953	1.19206	0.382	0.468	1	Stable
Jpt1	0.304499	-0.80694	0.288	0.383	1	Stable
Phlda1	0.307407	2.31888	0.208	0.106	1	Stable
Gm16196	0.307849	-5.67458	0.068	0.134	1	Stable
Serpina1a	0.311492	-4.85318	0.144	0.429	1	Stable
Klk1	0.312653	12.4885	0.097	0.143	1	Stable
Mirt1	0.313548	16.8381	0.235	0.152	1	Stable
Smim6	0.318952	7.92204	0.112	0.34	1	Stable
Phgdh	0.32004	2.33245	0.75	0.787	1	Stable
Adm	0.327449	12.6971	0.396	0.34	1	Stable
Arap2	0.331985	2.10812	0.242	0.374	1	Stable
Abcg2	0.334594	13.1413	0.33	0.337	1	Stable
Gas2	0.338816	9.38924	0.306	0.331	1	Stable
Timp2	0.339948	-5.69869	0.225	0.234	1	Stable
Polr3e	0.34488	2.96911	0.122	0.249	1	Stable
Igtp	0.345929	-7.17513	0.155	0.188	1	Stable
Rassf9	0.349088	-4.1771	0.175	0.231	1	Stable
Wnk1	0.350723	-1.12266	0.093	0.128	1	Stable
Havcr1	0.350991	-11.71	0.68	0.957	1	Stable
Gm17167	0.356336	0.946398	0.017	0.149	1	Stable
Bace2	0.363974	7.40814	0.286	0.286	1	Stable
Cfi	0.366246	6.4502	0.178	0.112	1	Stable
Tbc1d22bos	0.36972	16.6906	0.209	0.31	1	Stable
Matn4	0.375622	1.41577	0.126	0.243	1	Stable
Tubb5	0.379858	0.352136	0.304	0.289	1	Stable
Cflar	0.380668	-0.708059	0.203	0.277	1	Stable
Psme1	0.382699	-0.721934	0.202	0.243	1	Stable
Lrrc66	0.387189	15.9376	0.079	0.167	1	Stable
Tnfaip6	0.38883	-15.6956	0.122	0.271	1	Stable
1110019B22Rik	0.394502	14.2283	0.054	0.116	1	Stable
Hecw2	0.394709	-11.6584	0.047	0.188	1	Stable
Creb5	0.395435	-4.57096	0.112	0.179	1	Stable
Mirt2	0.39585	14.7598	0.016	0.128	1	Stable
Nfkbiz	0.397304	-5.37226	0.118	0.176	1	Stable
Ifrd1	0.398346	7.35303	0.22	0.249	1	Stable
Trim12a	0.400119	-8.93942	0.08	0.122	1	Stable
Chil1	0.403681	3.17317	0.01	0.173	1	Stable
Foxp1	0.403786	-1.66633	0.124	0.258	1	Stable
Ltbp2	0.409588	17.1415	0.391	0.316	1	Stable
Pmaip1	0.411816	16.3481	0.182	0.216	1	Stable
Slc22a15	0.414265	-3.2269	0.095	0.131	1	Stable
Pde3b	0.415546	-2.43799	0.06	0.119	1	Stable
Gm45188	0.41576	8.63386	0.009	0.182	1	Stable
Cyp2j5	0.417365	6.31091	0.171	0.307	1	Stable
Ccng1	0.424578	8.00643	0.589	0.623	1	Stable
Rdh16	0.427397	2.38137	0.01	0.207	1	Stable
Marcksl1	0.428702	-4.59314	0.099	0.146	1	Stable
Cebpb	0.429682	-3.97043	0.096	0.198	1	Stable
Gcnt1	0.436249	1.6116	0.107	0.264	1	Stable
Mfsd4a	0.436689	-3.098	0.077	0.204	1	Stable
Resf1	0.44088	2.40203	0.12	0.134	1	Stable
Sod3	0.44643	10.6443	0.142	0.316	1	Stable
Adamts2	0.447991	11.4834	0.014	0.103	1	Stable
Stk39	0.451458	-1.9441	0.188	0.328	1	Stable
Dusp1	0.452131	-0.6111	0.114	0.201	1	Stable
Sparc	0.45923	13.5023	0.29	0.116	1	Stable
Abcc9	0.462065	-1.91754	0.034	0.261	1	Stable
Hao2	0.466278	4.36649	0.022	0.231	1	Stable
Kctd12	0.467077	-4.44499	0.069	0.161	1	Stable
Nat8f1	0.468106	2.05449	0.087	0.195	1	Stable
Mpz	0.468907	-15.0444	0	0.167	1	Stable
Rps27	0.481712	-0.501794	0.094	0.103	1	Stable
Tmigd1	0.482526	9.27625	0.269	0.334	1	Stable
Ptger3	0.484738	-13.9977	0.097	0.289	1	Stable
Mlxipl	0.495176	9.05878	0.028	0.109	1	Stable
Mt1	0.497656	1.68673	0.169	0.17	1	Stable
Prdx1	0.500855	12.0024	0.813	0.945	1	Stable
Socs1	0.501686	-8.82866	0.039	0.155	1	Stable
Pfkp	0.50228	-1.44889	0.12	0.267	1	Stable
Ccdc3	0.504302	-19.8044	0.01	0.173	1	Stable
Bhlhe40	0.509198	-7.79065	0.078	0.17	1	Stable
Cstb	0.509437	7.59529	0.666	0.702	1	Stable
Sim1	0.528293	1.43663	0.24	0.462	1	Stable
Dlc1	0.534289	-9.27458	0.162	0.24	1	Stable
Igsf10	0.541923	11.5744	0.022	0.103	1	Stable
Fbp1	0.546257	1.85897	0.058	0.191	1	Stable
Ier5	0.546381	-3.16524	0.116	0.207	1	Stable
Alpl	0.54663	2.39414	0.045	0.182	1	Stable
Atp6v1g3	0.550484	1.49418	0.216	0.289	1	Stable
Wsb1	0.553727	-5.64738	0.164	0.292	1	Stable
H2-Q4	0.554101	0.276323	0.065	0.112	1	Stable
Aqp2	0.558483	10.3554	0.104	0.143	1	Stable
Retn	0.564771	-15.4568	0	0.207	1	Stable
Tecpr1	0.571347	-1.40967	0.091	0.17	1	Stable
Nt5e	0.572108	1.85478	0.083	0.213	1	Stable
F830016B08Rik	0.57287	-5.70048	0.109	0.17	1	Stable
Kcnj15	0.574267	5.96134	0.256	0.365	1	Stable
Stx11	0.578469	-4.60029	0.093	0.195	1	Stable
Kcnk3	0.580767	9.15696	0.006	0.146	1	Stable
Hexa	0.582046	-1.15773	0.072	0.137	1	Stable
Lox	0.583325	7.9858	0.346	0.377	1	Stable
Gpd1	0.584991	2.30329	0.054	0.274	1	Stable
Slc2a2	0.590903	0.892243	0.038	0.106	1	Stable
Synpo	0.593224	-13.5259	0.08	0.231	1	Stable
Tmem100	0.593482	3.18892	0.045	0.119	1	Stable
Dstn	0.598267	14.2282	0.854	0.982	1	Stable
Plk3	0.600731	2.04	0.081	0.109	1	Stable
Mmp13	0.601769	16.7384	0.175	0.289	1	Stable
Cald1	0.602028	2.40984	0.864	0.936	1	Stable
Ppp1r1a	0.609324	7.25563	0.144	0.271	1	Stable
Fam43a	0.611939	2.89613	0.147	0.319	1	Stable
Nsg2	0.614952	13.5733	0.183	0.079	1	Stable
Cryab	0.615001	-3.20841	0.961	0.997	1	Stable
Aspn	0.616921	4.09064	0.003	0.128	1	Stable
Ier2	0.619945	-6.14664	0.126	0.213	1	Stable
Lsamp	0.62034	3.93789	0.235	0.356	1	Stable
Actr3	0.62034	-0.817717	0.128	0.207	1	Stable
Ppp1r14a	0.624031	12.9806	0.319	0.368	1	Stable
Itpripl2	0.624691	2.45088	0.125	0.049	1	Stable
Mecom	0.627335	4.23202	0.109	0.167	1	Stable
Gm26802	0.627599	5.91405	0.197	0.261	1	Stable
Dpysl2	0.631044	-8.28241	0.161	0.222	1	Stable
H2afz	0.632238	-0.40312	0.115	0.173	1	Stable
Calca	0.632636	17.2657	0.006	0.103	1	Stable
Clic1	0.63423	0.786326	0.555	0.547	1	Stable
Ifnar2	0.646374	-0.261578	0.183	0.198	1	Stable
Kdm6b	0.648653	-2.94928	0.087	0.191	1	Stable
Vamp5	0.648787	7.65646	0.211	0.38	1	Stable
Bmyc	0.650129	-0.499948	0.114	0.213	1	Stable
Sct	0.657263	7.92548	0.523	0.742	1	Stable
Mpp7	0.660773	-0.943601	0.103	0.258	1	Stable
Slc38a2	0.66199	8.49476	0.132	0.271	1	Stable
Slc13a1	0.662938	14.1763	0.049	0.106	1	Stable
Col12a1	0.663615	4.34078	0.544	0.59	1	Stable
Anxa2	0.664427	0.453379	0.903	0.97	1	Stable
S100b	0.665918	-2.05915	0.056	0.319	1	Stable
Adam33	0.669447	-1.31583	0.026	0.155	1	Stable
Gm12216	0.670806	-8.95701	0.037	0.134	1	Stable
Ren1	0.677892	13.3564	0.097	0.289	1	Stable
Acp5	0.678438	14.104	0.033	0.116	1	Stable
Nox4	0.680488	15.0878	0.102	0.106	1	Stable
Ces2e	0.681035	10.7965	0.509	0.498	1	Stable
Cxcl13	0.681583	16.7552	0.089	0.112	1	Stable
Cox6b2	0.681719	15.4489	0.497	0.699	1	Stable
Stat3	0.692011	-6.58364	0.106	0.234	1	Stable
Btg1	0.692149	-3.47521	0.046	0.158	1	Stable
Efnb2	0.694352	3.23953	0.245	0.146	1	Stable
Rps4x	0.696006	-0.43751	0.311	0.331	1	Stable
Stfa2l1	0.70153	11.9995	0.229	0.188	1	Stable
Pycard	0.708458	-2.00198	0.062	0.146	1	Stable
Epb41l3	0.710541	5.99098	0.062	0.14	1	Stable
Gnai2	0.7136	-1.04929	0.28	0.28	1	Stable
Tmem123	0.717639	-4.07082	0.126	0.182	1	Stable
Tpm1	0.722524	4.50431	0.917	1	1	Stable
Serpinb6a	0.724342	-0.84316	0.565	0.638	1	Stable
Hist1h1d	0.738796	-3.88834	0.294	0.216	1	Stable
Rpl30	0.740345	-0.347256	0.169	0.237	1	Stable
Clcnkb	0.741755	1.46244	0.075	0.125	1	Stable
Cd55	0.741896	15.2049	0.398	0.398	1	Stable
Anxa6	0.743024	-3.15198	0.185	0.258	1	Stable
Krt20	0.750652	6.51278	0.662	0.79	1	Stable
Ppp1r15a	0.757455	-1.5993	0.18	0.231	1	Stable
Rln1	0.762569	-0.824741	0.052	0.328	1	Stable
Col1a2	0.7657	10.3597	0.258	0.283	1	Stable
Nap1l3	0.769261	-1.75165	0.024	0.182	1	Stable
Ephx1	0.771401	5.5746	0.595	0.72	1	Stable
Kl	0.788434	5.48031	0.071	0.185	1	Stable
2021-09-04	0.788578	-2.51577	0.708	0.666	1	Stable
Ebf2	0.791307	8.62815	0.286	0.389	1	Stable
Tmem80	0.791882	-3.79522	0.369	0.441	1	Stable
Tgif1	0.793033	-3.38335	0.17	0.228	1	Stable
Inhbb	0.794759	-5.99991	0.093	0.179	1	Stable
Apoc1	0.79591	-2.40658	0.034	0.164	1	Stable
Cox4i2	0.801529	6.14247	0.164	0.359	1	Stable
Tnfrsf17	0.802395	-5.2001	0.057	0.231	1	Stable
Gm26532	0.808459	-7.02499	0.088	0.164	1	Stable
Hacd4	0.810339	-5.52321	0.167	0.243	1	Stable
Sorcs3	0.813087	-1.49636	0.141	0.368	1	Stable
Islr	0.814825	-2.93859	0.01	0.119	1	Stable
Akr1a1	0.816418	3.95843	0.472	0.489	1	Stable
Mettl7a2	0.819172	2.95699	0.14	0.404	1	Stable
F8	0.824106	0.846449	0.028	0.225	1	Stable
Cmtm3	0.824686	-4.57628	0.142	0.012	1	Stable
Ptgds	0.826139	-13.162	0.135	0.389	1	Stable
Lgmn	0.828319	2.11978	0.178	0.094	1	Stable
Selenon	0.829337	2.69697	0.089	0.119	1	Stable
Apln	0.83021	15.1046	0.03	0.298	1	Stable
Slit2	0.831955	12.3719	0.094	0.1	1	Stable
Selenow	0.839822	1.4164	0.408	0.55	1	Stable
Prss23	0.844346	7.15585	0.58	0.632	1	Stable
Pde4b	0.853115	-8.26185	0.044	0.122	1	Stable
Arid5a	0.859851	-7.96309	0.042	0.125	1	Stable
Ptprn	0.861903	1.35258	0.507	0.623	1	Stable
Pdk4	0.862196	-0.314413	0.242	0.365	1	Stable
Sema3e	0.864689	10.6453	0.502	0.751	1	Stable
Uroc1	0.867184	6.56318	0.099	0.334	1	Stable
Sema3g	0.867477	13.1187	0.034	0.201	1	Stable
Igfbp2	0.868064	5.27791	0.07	0.264	1	Stable
Nfkb1	0.873646	-3.12228	0.055	0.1	1	Stable
Areg	0.874381	2.53754	0.112	0.055	1	Stable
Rps3a1	0.880264	-0.291796	0.259	0.304	1	Stable
Cmpk2	0.880411	4.65093	0.138	0.258	1	Stable
Actb	0.906076	1.09917	0.095	0.1	1	Stable
Slco1a4	0.906963	16.6951	0.149	0.298	1	Stable
2200002D01Rik	0.908293	0.544955	0.908	1	1	Stable
Flt4	0.913175	13.895	0.386	0.389	1	Stable
Ptger4	0.913766	-7.7317	0.081	0.161	1	Stable
Ccnd1	0.91495	7.12854	0.71	0.699	1	Stable
Atp6v1c2	0.924576	-2.9208	0.052	0.271	1	Stable
Bmper	0.92591	4.29293	0.024	0.185	1	Stable
Fosl2	0.929764	-3.2608	0.071	0.164	1	Stable
Trp53inp1	0.932581	3.87795	0.198	0.195	1	Stable
Gpx1	0.933768	0.661972	0.325	0.21	1	Stable
Adamts12	0.934064	14.43	0.031	0.158	1	Stable
Sub1	0.940148	-2.17042	0.088	0.182	1	Stable
Atp4a	0.941335	3.5333	0.108	0.21	1	Stable
Tspan1	0.947274	2.01457	0.06	0.249	1	Stable
Fam71a	0.948017	4.93201	0.2	0.322	1	Stable
Cenpe	0.953662	4.49225	0.052	0.191	1	Stable
Cdk11b	0.963918	1.11704	0.181	0.182	1	Stable
Ntrk2	0.968826	-14.8269	0.138	0.267	1	Stable
Esd	0.972991	14.3213	0.843	0.976	1	Stable
Csrnp1	0.979388	-14.2208	0.093	0.213	1	Stable
Zyx	0.981917	-1.31069	0.165	0.264	1	Stable
Pdzk1	0.989358	1.96013	0.06	0.258	1	Stable
Gpx3	1	12.9215	0.607	0.52	1	Stable

## Sheet: 3.ALH DEGs
Gene	p_val	avg_log2FC	pct.1	pct.2	p_val_adj	Type
Igkc	2.12313e-100	10.7515	0.108	0.371	6.36938e-97	Up
Gsta3	1.05456e-95	12.5215	0.16	0.498	3.16367e-92	Up
Ifitm10	2.06627e-92	-4.62543	0.331	0.752	6.19881e-89	Down
Osmr	1.58803e-86	9.84015	0.262	0.644	4.76408e-83	Up
Rln1	3.97242e-80	13.5546	0.326	0.75	1.19173e-76	Up
Sprr1a	2.84317e-79	18.7956	0.275	0.681	8.52951e-76	Up
Hs3st6	1.25462e-75	0.767638	0.336	0.704	3.76386e-72	Up
Dapl1	3.5438e-75	0.552391	0.283	0.6	1.06314e-71	Up
Ren1	4.99152e-73	16.6695	0.096	0.572	1.49746e-69	Up
Nefl	6.28158e-72	-1.93796	0.491	0.809	1.88448e-68	Down
Car12	8.53102e-71	3.20388	0.365	0.768	2.55931e-67	Up
Klk1b16	3.89009e-69	17.4988	0.477	0.778	1.16703e-65	Up
Acaa1b	4.86625e-66	9.11667	0.102	0.334	1.45987e-62	Up
Synpo2	3.56534e-63	16.1182	0.117	0.355	1.0696e-59	Up
Gss	6.00889e-63	4.55162	0.222	0.547	1.80267e-59	Up
Hba-a1	1.00779e-62	7.38573	0.417	0.798	3.02338e-59	Up
Nupr1	1.49563e-61	-1.4878	0.319	0.71	4.48689e-58	Down
Ache	1.20894e-59	5.34599	0.283	0.605	3.62681e-56	Up
Kif12	2.42751e-59	9.51312	0.264	0.561	7.28252e-56	Up
Prnp	2.95551e-59	2.39723	0.237	0.483	8.86654e-56	Up
Atp6v0d2	1.17726e-58	0.284581	0.423	0.844	3.53177e-55	Up
Srgap1	9.05327e-58	2.35505	0.51	0.873	2.71598e-54	Up
Serpina10	1.5402e-57	3.1263	0.338	0.703	4.62061e-54	Up
Vegfa	8.41655e-57	11.8869	0.37	0.672	2.52497e-53	Up
F3	6.7838e-55	10.6122	0.254	0.538	2.03514e-51	Up
Gfi1	9.15332e-55	1.6559	0.007	0.107	2.746e-51	Up
Cxcl12	2.13218e-54	5.20361	0.374	0.778	6.39654e-51	Up
Tnfrsf9	2.30985e-54	3.96349	0.017	0.113	6.92954e-51	Up
Isg15	2.92028e-54	-4.54552	0.165	0.371	8.76085e-51	Down
Dusp4	2.73791e-53	-1.34277	0.075	0.131	8.21374e-50	Down
Hmx2	9.02884e-53	3.72258	0.085	0.105	2.70865e-49	Up
Srpk3	3.05072e-52	17.2728	0.348	0.683	9.15215e-49	Up
Tmem45b	3.90765e-52	5.66262	0.309	0.651	1.17229e-48	Up
Ifit1	6.11705e-52	0.618297	0.12	0.251	1.83511e-48	Up
Myb	6.1552e-52	8.56625	0.047	0.109	1.84656e-48	Up
Misp	6.4233e-52	5.1618	0.369	0.713	1.92699e-48	Up
Hao2	2.05919e-51	13.242	0.325	0.672	6.17758e-48	Up
Ehd2	4.41686e-51	7.85802	0.074	0.211	1.32506e-47	Up
Tmem178	1.31192e-50	10.7689	0.518	0.849	3.93575e-47	Up
Klk1b5	1.41462e-50	-2.37505	0.463	0.787	4.24385e-47	Down
Gpnmb	5.68849e-50	6.37295	0.086	0.191	1.70655e-46	Up
Wwtr1	1.00034e-49	9.60806	0.419	0.792	3.00101e-46	Up
Scnn1g	1.85837e-49	9.7301	0.27	0.499	5.5751e-46	Up
Kbtbd11	5.2423e-49	7.61788	0.239	0.483	1.57269e-45	Up
Hhatl	5.49209e-49	4.78701	0.419	0.801	1.64763e-45	Up
Khdc3	1.44657e-48	-12.1451	0.068	0.254	4.3397e-45	Down
Hist1h4h	1.70411e-48	2.34025	0.225	0.425	5.11233e-45	Up
Hbb-bs	1.77876e-48	5.59452	0.333	0.624	5.33628e-45	Up
Gm28068	1.18335e-47	9.28259	0.203	0.574	3.55004e-44	Up
Sord	1.70773e-47	7.70426	0.199	0.298	5.1232e-44	Up
Fhl2	2.42362e-47	3.55635	0.249	0.514	7.27086e-44	Up
Ltc4s	2.53274e-47	-2.63503	0.429	0.755	7.59822e-44	Down
Glod5	2.75884e-47	7.79022	0.429	0.77	8.27653e-44	Up
Atp11a	2.98174e-46	12.9846	0.321	0.671	8.94523e-43	Up
Ptges	4.06642e-46	-1.93343	0.558	0.921	1.21993e-42	Down
Bvht	7.07722e-46	-1.55606	0.144	0.294	2.12317e-42	Down
Proser2	9.97369e-46	6.23711	0.215	0.45	2.99211e-42	Up
Myh11	3.79674e-45	8.4538	0.232	0.524	1.13902e-41	Up
Phlda3	3.80932e-45	5.3121	0.123	0.143	1.1428e-41	Up
Eomes	1.78948e-44	2.4805	0.008	0.11	5.36845e-41	Up
Csrp2	4.09343e-44	2.8863	0.275	0.575	1.22803e-40	Up
Slc22a18	1.15649e-43	8.92052	0.175	0.399	3.46947e-40	Up
Tmem158	1.31911e-43	5.22483	0.25	0.512	3.95733e-40	Up
Pigr	1.60925e-43	7.71543	0.479	0.853	4.82774e-40	Up
BC005561	4.14026e-43	8.87999	0.263	0.446	1.24208e-39	Up
Selenbp1	5.43774e-43	12.0454	0.479	0.816	1.63132e-39	Up
Gdf11	5.62948e-43	-10.3236	0.144	0.42	1.68884e-39	Down
Klrb1f	7.29588e-43	-10.6514	0.19	0.419	2.18876e-39	Down
Mecomos	2.33871e-42	-1.51949	0.437	0.795	7.01613e-39	Down
Itgb8	2.59489e-42	14.28	0.412	0.676	7.78468e-39	Up
Ggt1	3.34001e-42	12.8909	0.461	0.841	1.002e-38	Up
Prkca	3.61462e-42	1.30098	0.133	0.179	1.08439e-38	Up
Gm28370	9.04295e-42	8.81612	0.3	0.648	2.71289e-38	Up
Ccl8	1.10363e-41	-4.24935	0.178	0.158	3.31088e-38	Down
Fgf1	1.68221e-41	12.1093	0.532	0.8	5.04663e-38	Up
Cmpk2	3.61039e-41	6.75336	0.121	0.317	1.08312e-37	Up
Sema3c	1.03813e-40	0.947744	0.343	0.638	3.1144e-37	Up
Arl4d	1.34739e-40	12.3429	0.41	0.688	4.04218e-37	Up
Ddah1	4.14615e-40	8.64955	0.224	0.483	1.24385e-36	Up
Pdgfrb	1.27575e-39	9.83756	0.227	0.405	3.82725e-36	Up
Anxa1	3.94879e-39	2.98615	0.113	0.164	1.18464e-35	Up
Klk1b3	5.14519e-39	1.00039	0.338	0.659	1.54356e-35	Up
Sct	7.41368e-39	-2.63495	0.331	0.597	2.2241e-35	Down
Cxcl10	1.5462e-38	-4.00818	0.099	0.109	4.63861e-35	Down
Rrad	1.8477e-38	-3.80539	0.174	0.376	5.54311e-35	Down
Trpv5	1.95618e-38	-4.72736	0.313	0.506	5.86854e-35	Down
Hbegf	2.13009e-38	6.40468	0.417	0.752	6.39027e-35	Up
Rhou	2.21936e-38	-8.93439	0.524	0.932	6.65807e-35	Down
Cltrn	2.2896e-38	5.60059	0.118	0.144	6.8688e-35	Up
Bpnt1	2.53688e-38	5.81589	0.433	0.74	7.61065e-35	Up
Ptger3	3.80371e-38	-2.07411	0.514	0.878	1.14111e-34	Down
Bok	4.45955e-38	7.92893	0.19	0.385	1.33787e-34	Up
Sdc1	5.1842e-38	5.83392	0.48	0.852	1.55526e-34	Up
Epn3	5.94888e-38	3.38168	0.374	0.778	1.78466e-34	Up
Scnn1b	6.76911e-38	-2.07266	0.275	0.455	2.03073e-34	Down
Hist1h1c	1.44332e-37	10.7342	0.386	0.672	4.32995e-34	Up
Flrt1	1.8245e-37	7.30457	0.263	0.604	5.4735e-34	Up
4931406C07Rik	3.06466e-37	6.48839	0.215	0.328	9.19397e-34	Up
Hba-a2	3.99032e-37	3.45107	0.335	0.55	1.1971e-33	Up
Pcdh8	4.30299e-37	10.6288	0.334	0.611	1.2909e-33	Up
Tpd52l1	5.12031e-37	5.15844	0.49	0.805	1.53609e-33	Up
4930532G15Rik	1.20742e-36	-5.8449	0.01	0.1	3.62226e-33	Down
Slc16a12	1.34056e-36	12.975	0.305	0.559	4.02167e-33	Up
Ranbp3l	1.81908e-36	4.8314	0.367	0.687	5.45725e-33	Up
Gm9732	1.96312e-36	-3.8471	0.595	0.902	5.88935e-33	Down
Klk1b27	2.43983e-36	-0.512652	0.234	0.469	7.31948e-33	Down
Synm	3.29729e-36	4.07887	0.196	0.323	9.89186e-33	Up
Fgg	4.86476e-36	7.09246	0.303	0.507	1.45943e-32	Up
Lactb2	1.29129e-35	6.2623	0.175	0.326	3.87388e-32	Up
Angptl4	1.97656e-35	12.1263	0.106	0.282	5.92967e-32	Up
Pcp4l1	2.28675e-35	10.4276	0.336	0.586	6.86026e-32	Up
Arg2	3.66387e-35	-1.18554	0.451	0.71	1.09916e-31	Down
Mctp2	3.85495e-35	1.49342	0.044	0.162	1.15648e-31	Up
Inmt	4.29214e-35	15.6811	0.514	0.797	1.28764e-31	Up
Dysf	4.40253e-35	-0.821013	0.563	0.897	1.32076e-31	Down
1700072G22Rik	8.65035e-35	-2.76505	0.118	0.186	2.5951e-31	Down
Pck1	1.10962e-34	7.08936	0.052	0.135	3.32887e-31	Up
Grhpr	1.16791e-34	5.44037	0.344	0.645	3.50373e-31	Up
Osbpl6	1.21252e-34	10.9432	0.441	0.742	3.63756e-31	Up
Rnd3	1.39742e-34	-4.28714	0.353	0.632	4.19225e-31	Down
Gem	1.77704e-34	-9.6326	0.101	0.19	5.33112e-31	Down
Arap2	3.11029e-34	0.482337	0.109	0.147	9.33088e-31	Up
Hspb1	5.87617e-34	10.9525	0.349	0.606	1.76285e-30	Up
Gipc2	6.06788e-34	10.8105	0.515	0.858	1.82036e-30	Up
Star	1.04753e-33	0.359094	0.213	0.543	3.14258e-30	Up
Uchl1	1.2537e-33	4.17088	0.318	0.6	3.7611e-30	Up
Avpr2	1.39151e-33	7.70735	0.364	0.684	4.17454e-30	Up
Cox7a1	2.58121e-33	-1.33383	0.423	0.714	7.74363e-30	Down
Spink1	2.93304e-33	16.9706	0.15	0.058	8.79912e-30	Up
Nmrk1	3.08371e-33	3.96115	0.147	0.163	9.25113e-30	Up
Limch1	3.13636e-33	1.1523	0.4	0.696	9.40907e-30	Up
Rdh16	3.38216e-33	14.9963	0.134	0.261	1.01465e-29	Up
Prodh	3.54072e-33	10.0794	0.167	0.456	1.06222e-29	Up
Rasgrp4	4.40768e-33	5.60098	0.108	0.222	1.3223e-29	Up
Cyp2d9	4.99208e-33	14.7678	0.031	0.303	1.49762e-29	Up
Atp6v0a4	5.75757e-33	9.59526	0.561	0.921	1.72727e-29	Up
Msra	2.28223e-32	8.14514	0.197	0.394	6.84668e-29	Up
Slc4a9	2.45514e-32	-0.856301	0.469	0.787	7.36543e-29	Down
Ramp3	3.87423e-32	3.32884	0.089	0.102	1.16227e-28	Up
Gmpr	4.82887e-32	13.6928	0.478	0.763	1.44866e-28	Up
Ghr	6.93665e-32	14.4751	0.439	0.735	2.081e-28	Up
Lamc3	7.73042e-32	-1.71287	0.27	0.6	2.31912e-28	Down
Slc25a25	8.39735e-32	0.937491	0.118	0.288	2.51921e-28	Up
Cpne8	1.40408e-31	1.96389	0.572	0.902	4.21223e-28	Up
Aqp6	1.67841e-31	7.13321	0.21	0.414	5.03522e-28	Up
Aldob	1.75375e-31	16.6033	0.127	0.073	5.26125e-28	Up
Emp2	2.51952e-31	5.99133	0.441	0.758	7.55856e-28	Up
Dcn	3.29572e-31	-6.35013	0.166	0.41	9.88715e-28	Down
Upk1a	3.33646e-31	10.1498	0.35	0.754	1.00094e-27	Up
Col4a3	3.54298e-31	10.8209	0.544	0.82	1.06289e-27	Up
Plpp3	4.0913e-31	1.28238	0.389	0.611	1.22739e-27	Up
Aplp1	4.84758e-31	3.06963	0.096	0.217	1.45427e-27	Up
Irx3	5.08068e-31	11.5729	0.312	0.579	1.5242e-27	Up
Ptprr	6.24319e-31	7.35168	0.238	0.505	1.87296e-27	Up
Fzd2	6.45893e-31	-4.14868	0.175	0.372	1.93768e-27	Down
4833439L19Rik	6.52951e-31	4.97371	0.481	0.839	1.95885e-27	Up
Cav2	7.48425e-31	7.46454	0.389	0.605	2.24528e-27	Up
Gm37529	8.64748e-31	0.812511	0.035	0.189	2.59425e-27	Up
Cyp1a1	9.43747e-31	-10.5924	0.211	0.092	2.83124e-27	Down
Mettl7a1	9.54032e-31	2.38133	0.316	0.581	2.8621e-27	Up
Lypd2	1.71194e-30	9.72087	0.324	0.594	5.13583e-27	Up
Irx1	1.77659e-30	-4.40824	0.48	0.788	5.32978e-27	Down
Pfkp	2.6219e-30	0.313154	0.371	0.304	7.8657e-27	Up
Klf5	2.68072e-30	8.53237	0.326	0.571	8.04215e-27	Up
Cavin1	3.20736e-30	-6.31397	0.5	0.738	9.62209e-27	Down
Ddit4	3.38429e-30	5.62251	0.153	0.308	1.01529e-26	Up
Defb42	4.71558e-30	-1.63113	0.447	0.706	1.41468e-26	Down
Srpx	5.45254e-30	5.27024	0.262	0.508	1.63576e-26	Up
Oit1	5.52964e-30	9.07691	0.307	0.615	1.65889e-26	Up
Prss8	6.16192e-30	5.37201	0.336	0.591	1.84858e-26	Up
Slc6a8	6.74326e-30	6.70789	0.277	0.49	2.02298e-26	Up
Usp2	9.0306e-30	6.40178	0.488	0.81	2.70918e-26	Up
AI314278	9.12735e-30	14.6589	0.101	0.278	2.73821e-26	Up
Ank3	9.24975e-30	5.49754	0.49	0.805	2.77492e-26	Up
Atp6v1b1	9.29296e-30	-1.92317	0.399	0.718	2.78789e-26	Down
Arl4c	1.12861e-29	-6.12984	0.152	0.097	3.38583e-26	Down
Ikzf4	1.28393e-29	0.971908	0.322	0.529	3.8518e-26	Up
Prr7	2.88787e-29	-0.252563	0.027	0.166	8.6636e-26	Down
Enpp2	7.20124e-29	11.5637	0.199	0.419	2.16037e-25	Up
Mxra7	1.10838e-28	2.1173	0.44	0.68	3.32515e-25	Up
Gdf15	1.33502e-28	11.049	0.191	0.098	4.00506e-25	Up
Aqp3	1.64248e-28	12.8589	0.174	0.384	4.92745e-25	Up
Slc4a1	1.77479e-28	1.34057	0.012	0.151	5.32436e-25	Up
Psca	1.83587e-28	6.89134	0.497	0.761	5.50761e-25	Up
Scml4	3.4144e-28	-5.96277	0.097	0.108	1.02432e-24	Down
Tnfsf10	4.72671e-28	13.2716	0.389	0.615	1.41801e-24	Up
Edn1	6.38386e-28	8.58477	0.572	0.875	1.91516e-24	Up
Hist1h4d	7.01764e-28	-8.89348	0.22	0.464	2.10529e-24	Down
4732465J04Rik	7.9556e-28	0.326768	0.345	0.638	2.38668e-24	Up
Pax8	1.01355e-27	15.0697	0.298	0.52	3.04066e-24	Up
Ldhd	1.45107e-27	5.70205	0.16	0.336	4.35321e-24	Up
Gpd1	1.83356e-27	4.4093	0.065	0.251	5.50067e-24	Up
Gcgr	1.92964e-27	-2.1917	0.527	0.803	5.78891e-24	Down
Cldn4	2.74685e-27	-5.22676	0.591	0.799	8.24054e-24	Down
Nt5e	2.77319e-27	0.966756	0.022	0.122	8.31958e-24	Up
Map1b	3.81543e-27	-0.978287	0.304	0.558	1.14463e-23	Down
Cfi	6.19037e-27	7.12081	0.028	0.127	1.85711e-23	Up
Ptpn14	6.60672e-27	3.1124	0.507	0.81	1.98202e-23	Up
Wnk4	9.00601e-27	2.76305	0.543	0.851	2.7018e-23	Up
Rcan2	9.25333e-27	8.3714	0.606	0.896	2.776e-23	Up
Apoc1	1.1687e-26	1.32185	0.505	0.745	3.5061e-23	Up
Serpina3n	1.2453e-26	3.06478	0.226	0.443	3.73591e-23	Up
Klrb1c	1.76739e-26	14.6969	0.192	0.283	5.30216e-23	Up
Gjb5	1.78855e-26	-0.956676	0.131	0.356	5.36565e-23	Down
Lmo7	2.02588e-26	10.8652	0.577	0.838	6.07763e-23	Up
Uaca	3.21806e-26	2.9099	0.177	0.423	9.65419e-23	Up
Fga	4.76252e-26	4.30223	0.183	0.291	1.42876e-22	Up
Fstl1	5.57584e-26	-6.76789	0.114	0.074	1.67275e-22	Down
Sult1d1	7.516e-26	12.1642	0.459	0.742	2.2548e-22	Up
Nfib	1.03635e-25	13.411	0.425	0.646	3.10905e-22	Up
Tcim	1.21502e-25	-1.08946	0.303	0.589	3.64505e-22	Down
Stard10	1.47861e-25	5.25832	0.531	0.815	4.43584e-22	Up
Hspa1b	1.81654e-25	-3.47346	0.29	0.447	5.44961e-22	Down
Msrb1	2.80986e-25	-1.81596	0.264	0.368	8.42957e-22	Down
Acsm2	2.94348e-25	10.119	0.066	0.146	8.83045e-22	Up
Ttc36	3.0274e-25	10.7525	0.513	0.774	9.08221e-22	Up
Rasl11a	3.03296e-25	7.83393	0.327	0.513	9.09887e-22	Up
S100a16	5.45421e-25	5.78348	0.547	0.825	1.63626e-21	Up
Odc1	6.52826e-25	0.553698	0.181	0.178	1.95848e-21	Up
Gclc	9.29915e-25	4.97824	0.653	0.96	2.78974e-21	Up
Cdc20	1.2189e-24	6.6607	0.104	0.198	3.65671e-21	Up
Lrg1	1.30881e-24	11.918	0.109	0.05	3.92643e-21	Up
Dmrt2	1.35456e-24	0.372575	0.343	0.625	4.06368e-21	Up
Akr1c19	1.50788e-24	1.88161	0.413	0.7	4.52364e-21	Up
Pkhd1	2.05761e-24	6.76797	0.497	0.795	6.17282e-21	Up
Ccn1	2.21259e-24	8.9758	0.154	0.3	6.63776e-21	Up
Rida	2.98179e-24	10.3106	0.409	0.732	8.94536e-21	Up
Cryz	3.59956e-24	14.8653	0.364	0.658	1.07987e-20	Up
Acy3	4.16878e-24	12.0691	0.118	0.347	1.25064e-20	Up
Sema3f	4.47795e-24	3.99127	0.21	0.264	1.34339e-20	Up
Abcg2	4.64095e-24	6.78652	0.042	0.107	1.39228e-20	Up
Pgm2l1	4.77557e-24	-4.57951	0.022	0.104	1.43267e-20	Down
Sfn	4.95813e-24	3.97564	0.488	0.824	1.48744e-20	Up
Cblb	5.47296e-24	-4.29327	0.077	0.132	1.64189e-20	Down
Col4a4	5.62142e-24	10.2977	0.461	0.78	1.68643e-20	Up
Notch3	5.81867e-24	9.73015	0.228	0.452	1.7456e-20	Up
Batf2	6.71037e-24	15.0003	0.294	0.385	2.01311e-20	Up
Foxj1	7.78322e-24	6.74202	0.161	0.318	2.33497e-20	Up
Ccdc141	1.30428e-23	4.93967	0.573	0.776	3.91285e-20	Up
Khk	1.95448e-23	6.52748	0.094	0.145	5.86343e-20	Up
Hoga1	3.54441e-23	7.06503	0.288	0.448	1.06332e-19	Up
6330403K07Rik	3.69232e-23	-9.2611	0.046	0.189	1.1077e-19	Down
Tmem229a	3.86434e-23	12.5225	0.205	0.395	1.1593e-19	Up
Nr2f2	3.87112e-23	11.7352	0.435	0.704	1.16133e-19	Up
Fst	5.07037e-23	14.3874	0.152	0.307	1.52111e-19	Up
Hist1h2bc	5.5007e-23	10.5675	0.442	0.711	1.65021e-19	Up
Rhoc	6.80408e-23	2.35625	0.268	0.389	2.04123e-19	Up
Smim1	9.63258e-23	15.4449	0.522	0.758	2.88977e-19	Up
Igflr1	1.08193e-22	-11.995	0.017	0.111	3.2458e-19	Down
Olfml3	1.47985e-22	-1.08088	0.147	0.245	4.43954e-19	Down
Tinag	1.85733e-22	6.62119	0.33	0.553	5.572e-19	Up
Gpx6	2.78399e-22	0.814887	0.429	0.721	8.35198e-19	Up
Dcdc2a	3.05433e-22	8.96825	0.612	0.945	9.16298e-19	Up
Rbms3	3.76425e-22	3.39017	0.394	0.64	1.12928e-18	Up
Sgms2	4.11907e-22	5.27333	0.556	0.84	1.23572e-18	Up
Enox1	4.27445e-22	-1.4706	0.587	0.817	1.28233e-18	Down
Adamts1	4.34566e-22	13.9975	0.353	0.546	1.3037e-18	Up
Gm14636	6.18548e-22	-2.74319	0.143	0.333	1.85564e-18	Down
Pappa	6.55393e-22	5.76771	0.581	0.86	1.96618e-18	Up
Adm	7.11134e-22	7.32631	0.067	0.185	2.1334e-18	Up
Fut9	8.91289e-22	4.00427	0.075	0.192	2.67387e-18	Up
Gm26917	9.34092e-22	-0.839786	0.167	0.211	2.80227e-18	Down
Gm31597	1.52085e-21	4.41274	0.153	0.446	4.56255e-18	Up
Pbld1	2.05455e-21	8.7074	0.224	0.379	6.16365e-18	Up
Camk2n1	2.20354e-21	10.1072	0.563	0.841	6.61061e-18	Up
Bcl2l14	2.79149e-21	5.11762	0.101	0.219	8.37448e-18	Up
Dpysl3	3.18264e-21	-1.58171	0.239	0.342	9.54793e-18	Down
2200002D01Rik	3.29274e-21	-2.33064	0.361	0.529	9.87823e-18	Down
Aoc1	3.54603e-21	3.57697	0.404	0.61	1.06381e-17	Up
Tgtp1	3.5718e-21	3.99303	0.065	0.136	1.07154e-17	Up
Timp3	3.78472e-21	15.5544	0.4	0.503	1.13542e-17	Up
Ecm1	4.55456e-21	2.24085	0.092	0.168	1.36637e-17	Up
Dppa3	6.47283e-21	15.6203	0.065	0.275	1.94185e-17	Up
Gadd45g	6.56299e-21	-4.79277	0.356	0.608	1.9689e-17	Down
C430049B03Rik	6.62134e-21	-3.14986	0.267	0.467	1.9864e-17	Down
Oasl1	9.01107e-21	16.697	0.114	0.246	2.70332e-17	Up
Ehd4	9.85789e-21	-0.362465	0.151	0.034	2.95737e-17	Down
Gsr	1.16785e-20	5.42852	0.305	0.514	3.50354e-17	Up
Phactr1	1.20767e-20	2.13184	0.428	0.621	3.623e-17	Up
Ppl	1.48775e-20	0.743241	0.429	0.678	4.46325e-17	Up
Jakmip1	1.50003e-20	2.9395	0.068	0.159	4.5001e-17	Up
Fam43a	1.73531e-20	-1.83642	0.294	0.506	5.20594e-17	Down
Klk1b9	2.15118e-20	0.542222	0.418	0.679	6.45353e-17	Up
Il6	2.56559e-20	-18.4829	0.046	0.166	7.69678e-17	Down
Tnfrsf12a	2.95734e-20	-3.21178	0.389	0.672	8.87202e-17	Down
Sephs2	2.97671e-20	3.19362	0.286	0.413	8.93013e-17	Up
Tacc2	2.99132e-20	8.67034	0.434	0.644	8.97395e-17	Up
Dennd5b	3.05544e-20	12.9384	0.056	0.154	9.16633e-17	Up
Adora2a	3.15676e-20	-8.59566	0.022	0.101	9.47029e-17	Down
Arc	3.23844e-20	-4.32245	0.143	0.328	9.71533e-17	Down
Gadd45a	3.93738e-20	6.89567	0.568	0.827	1.18121e-16	Up
Cdkl1	4.38334e-20	3.62964	0.651	0.967	1.315e-16	Up
Net1	4.80583e-20	9.8141	0.452	0.741	1.44175e-16	Up
Myo6	4.99128e-20	9.89411	0.444	0.715	1.49738e-16	Up
Gpr22	5.81589e-20	-1.7133	0.222	0.212	1.74477e-16	Down
Fermt2	6.20494e-20	7.88017	0.601	0.945	1.86148e-16	Up
Tmprss2	6.69144e-20	-0.529611	0.659	0.936	2.00743e-16	Down
Mrc2	7.17687e-20	-7.88052	0.202	0.193	2.15306e-16	Down
Mylk	8.7902e-20	12.476	0.314	0.559	2.63706e-16	Up
Akr1b8	9.94008e-20	0.550653	0.527	0.74	2.98202e-16	Up
Cryl1	1.25286e-19	1.77922	0.111	0.141	3.75857e-16	Up
Elf3	1.28201e-19	4.23235	0.437	0.728	3.84603e-16	Up
Errfi1	1.94992e-19	13.2447	0.167	0.208	5.84977e-16	Up
Ass1	1.96137e-19	0.97069	0.082	0.138	5.88412e-16	Up
Ctsk	1.97709e-19	-0.699096	0.081	0.232	5.93128e-16	Down
Ptx3	2.07185e-19	-10.5134	0.105	0.121	6.21555e-16	Down
Gas1	2.38895e-19	-1.83309	0.334	0.562	7.16684e-16	Down
Rasd1	2.9378e-19	7.62054	0.507	0.747	8.81339e-16	Up
Rnd1	3.11068e-19	-2.86132	0.042	0.131	9.33203e-16	Down
Cela1	3.72127e-19	8.47928	0.123	0.185	1.11638e-15	Up
Insrr	4.83363e-19	5.03337	0.116	0.152	1.45009e-15	Up
Rab3ip	4.96776e-19	11.344	0.553	0.843	1.49033e-15	Up
Mapt	6.639e-19	8.57177	0.469	0.713	1.9917e-15	Up
Adgrf5	6.9125e-19	-7.62904	0.09	0.106	2.07375e-15	Down
Nphs1	7.06264e-19	-2.80711	0.225	0.452	2.11879e-15	Down
Irgm1	8.13506e-19	4.4936	0.176	0.299	2.44052e-15	Up
Grem2	9.32896e-19	4.35569	0.056	0.121	2.79869e-15	Up
Nudt19	1.12796e-18	12.8851	0.704	0.903	3.38387e-15	Up
Id2	1.14752e-18	7.96744	0.576	0.79	3.44255e-15	Up
Hbb-bt	1.65276e-18	10.1068	0.203	0.383	4.95827e-15	Up
Prox1	2.19368e-18	1.36852	0.393	0.642	6.58105e-15	Up
Sh2d3c	2.20505e-18	-1.57346	0.064	0.23	6.61514e-15	Down
Gm17750	2.48306e-18	0.283064	0.522	0.739	7.44919e-15	Up
Acot2	2.94034e-18	12.74	0.316	0.467	8.82103e-15	Up
4930461G14Rik	3.17952e-18	1.59068	0.484	0.737	9.53856e-15	Up
Npy	3.59873e-18	9.17457	0.036	0.178	1.07962e-14	Up
Serpinb1a	3.87675e-18	5.13313	0.622	0.839	1.16303e-14	Up
Cldn3	3.89668e-18	3.37826	0.59	0.861	1.169e-14	Up
Krt19	4.06821e-18	6.04312	0.549	0.806	1.22046e-14	Up
Cx3cl1	4.39774e-18	11.0884	0.413	0.694	1.31932e-14	Up
Cxadr	4.59807e-18	3.04208	0.533	0.765	1.37942e-14	Up
Ncam1	5.30594e-18	4.38732	0.21	0.422	1.59178e-14	Up
Zbtb20	5.7606e-18	10.6068	0.325	0.433	1.72818e-14	Up
Slc4a3	6.48085e-18	-1.41162	0.316	0.614	1.94425e-14	Down
Aldh1l1	7.48145e-18	12.4337	0.686	0.893	2.24444e-14	Up
Fxyd4	7.79209e-18	0.67054	0.214	0.385	2.33763e-14	Up
Sacs	8.23173e-18	2.91254	0.018	0.127	2.46952e-14	Up
Guca2a	8.3879e-18	6.12531	0.158	0.306	2.51637e-14	Up
Snhg18	8.59488e-18	8.37274	0.596	0.785	2.57846e-14	Up
Slc5a8	9.15317e-18	15.1751	0.051	0.298	2.74595e-14	Up
Chpt1	9.35027e-18	9.0688	0.458	0.782	2.80508e-14	Up
Nos1	1.25855e-17	-0.445738	0.327	0.701	3.77565e-14	Down
Ccr6	1.34666e-17	7.47399	0.007	0.177	4.03998e-14	Up
Fam107a	1.36928e-17	3.034	0.305	0.337	4.10783e-14	Up
Gm43305	1.38038e-17	0.943291	0.399	0.511	4.14113e-14	Up
Ndrg2	1.76775e-17	3.84316	0.624	0.835	5.30326e-14	Up
Sema5a	1.85984e-17	10.1782	0.372	0.648	5.57952e-14	Up
Cdo1	2.08129e-17	11.1486	0.696	0.921	6.24387e-14	Up
Npr3	2.27338e-17	13.7523	0.118	0.246	6.82013e-14	Up
Phldb2	2.46929e-17	10.9104	0.608	0.881	7.40786e-14	Up
Ppp2r3a	2.53188e-17	6.32856	0.621	0.86	7.59563e-14	Up
Sorbs2	2.66445e-17	-0.80415	0.567	0.778	7.99336e-14	Down
Dpep1	3.53451e-17	10.2775	0.139	0.376	1.06035e-13	Up
Tacstd2	3.73916e-17	5.79069	0.679	0.958	1.12175e-13	Up
Fgb	4.0531e-17	-2.95001	0.094	0.164	1.21593e-13	Down
2021-09-04	5.56293e-17	4.54259	0.457	0.701	1.66888e-13	Up
Tmem61	7.50539e-17	1.8425	0.401	0.447	2.25162e-13	Up
Amn	8.77404e-17	5.92276	0.075	0.24	2.63221e-13	Up
Cldn8	9.52985e-17	-0.259067	0.596	0.813	2.85896e-13	Down
Ptgfr	1.07221e-16	6.81263	0.341	0.581	3.21664e-13	Up
Gzma	1.27289e-16	7.73051	0.056	0.112	3.81866e-13	Up
Ikzf2	1.29869e-16	2.05011	0.07	0.15	3.89608e-13	Up
Slc7a8	1.70566e-16	2.83545	0.098	0.27	5.11698e-13	Up
Comt	1.72069e-16	0.434744	0.172	0.193	5.16208e-13	Up
Siglech	1.88942e-16	9.2786	0.143	0.318	5.66826e-13	Up
Aass	1.93033e-16	14.4963	0.017	0.114	5.79098e-13	Up
Ifitm2	1.99527e-16	-5.24974	0.186	0.203	5.98581e-13	Down
Acox1	2.31519e-16	9.96456	0.242	0.383	6.94557e-13	Up
Tspan12	2.38708e-16	5.39881	0.529	0.785	7.16124e-13	Up
Cxcl16	2.90891e-16	-7.37999	0.182	0.095	8.72673e-13	Down
Lmcd1	3.65922e-16	-5.50551	0.026	0.2	1.09777e-12	Down
Hist1h1e	3.91847e-16	-1.04346	0.273	0.41	1.17554e-12	Down
Ankrd1	4.11183e-16	4.69807	0.159	0.151	1.23355e-12	Up
Cdh13	5.20633e-16	6.80128	0.251	0.4	1.5619e-12	Up
Kcne1	5.38154e-16	7.08464	0.326	0.522	1.61446e-12	Up
Pla2g7	5.76891e-16	-9.44627	0.106	0.122	1.73067e-12	Down
Ramp2	6.07517e-16	5.72437	0.118	0.149	1.82255e-12	Up
Hey2	7.06625e-16	-4.58766	0.185	0.416	2.11988e-12	Down
Rragd	7.38363e-16	4.03143	0.561	0.778	2.21509e-12	Up
Olfm4	7.7076e-16	16.0734	0.558	0.76	2.31228e-12	Up
Efnb2	9.10221e-16	-5.90468	0.122	0.197	2.73066e-12	Down
Igf1r	9.29921e-16	11.6499	0.283	0.453	2.78976e-12	Up
Gm15848	9.33911e-16	8.57127	0.453	0.74	2.80173e-12	Up
Gpx3	1.06381e-15	14.1174	0.166	0.088	3.19142e-12	Up
Ociad2	1.2323e-15	0.328654	0.239	0.452	3.69691e-12	Up
Hsd11b2	1.30435e-15	3.96125	0.358	0.504	3.91304e-12	Up
Itgb6	1.48693e-15	13.3795	0.365	0.572	4.46079e-12	Up
Gm17494	1.53474e-15	-3.77443	0.117	0.276	4.60421e-12	Down
Mapk11	1.86383e-15	-0.433287	0.114	0.213	5.59148e-12	Down
Prss23	2.07779e-15	5.73244	0.555	0.734	6.23338e-12	Up
Nr0b2	2.83552e-15	-1.73182	0.368	0.615	8.50655e-12	Down
Scn7a	3.00059e-15	14.0502	0.01	0.113	9.00177e-12	Up
Acmsd	3.05864e-15	13.6632	0.145	0.262	9.17593e-12	Up
Frzb	3.21541e-15	17.1917	0.114	0.205	9.64622e-12	Up
Fxyd6	3.23801e-15	6.5438	0.362	0.559	9.71402e-12	Up
Mymx	3.4663e-15	5.65806	0.483	0.782	1.03989e-11	Up
Slfn8	3.47602e-15	5.03433	0.099	0.18	1.0428e-11	Up
Arhgap29	3.5135e-15	9.39399	0.588	0.813	1.05405e-11	Up
Akap12	3.7087e-15	0.864989	0.186	0.164	1.11261e-11	Up
Dsp	4.01047e-15	8.93968	0.603	0.85	1.20314e-11	Up
Fbln1	4.2823e-15	2.28439	0.12	0.047	1.28469e-11	Up
Ttn	4.39727e-15	-3.62262	0.066	0.214	1.31918e-11	Down
Gstm5	4.95221e-15	3.66836	0.514	0.725	1.48566e-11	Up
Gk	5.63826e-15	2.33256	0.08	0.124	1.69148e-11	Up
Pdk4	7.46628e-15	-1.36139	0.63	0.826	2.23988e-11	Down
Angptl7	7.68264e-15	0.854631	0.21	0.372	2.30479e-11	Up
Mgp	8.43126e-15	3.57417	0.065	0.108	2.52938e-11	Up
Rcan1	8.97526e-15	4.59963	0.194	0.353	2.69258e-11	Up
Syt7	1.069e-14	7.32146	0.234	0.353	3.20699e-11	Up
Cisd1	1.08628e-14	9.66276	0.72	0.878	3.25883e-11	Up
Mal2	1.1145e-14	4.45171	0.553	0.842	3.3435e-11	Up
Ccdc80	1.12269e-14	1.12003	0.2	0.33	3.36808e-11	Up
Herc6	1.18283e-14	-2.19355	0.095	0.142	3.54849e-11	Down
Gm16133	1.43168e-14	-6.89519	0.099	0.225	4.29505e-11	Down
Atf3	1.587e-14	-7.20008	0.342	0.405	4.76099e-11	Down
Scara5	1.59715e-14	-14.9923	0.132	0.256	4.79144e-11	Down
Cdc42ep2	1.69603e-14	-3.00454	0.316	0.556	5.08808e-11	Down
Lamb2	1.7477e-14	-2.84955	0.115	0.335	5.2431e-11	Down
Rtp4	2.9896e-14	9.33447	0.109	0.055	8.9688e-11	Up
Dgat1	3.00175e-14	-1.43186	0.104	0.156	9.00525e-11	Down
Hlf	3.01259e-14	4.83666	0.155	0.19	9.03777e-11	Up
Cd248	3.08678e-14	1.41267	0.043	0.124	9.26034e-11	Up
Vegfc	3.98457e-14	13.268	0.197	0.318	1.19537e-10	Up
Foxc1	4.00607e-14	2.30183	0.42	0.652	1.20182e-10	Up
Agt	4.20292e-14	16.5779	0.228	0.355	1.26087e-10	Up
Mdh1	4.368e-14	9.24544	0.731	0.825	1.3104e-10	Up
Fmo1	4.53742e-14	3.82216	0.028	0.108	1.36123e-10	Up
Ebf2	4.66297e-14	2.45788	0.538	0.689	1.39889e-10	Up
Rdh12	4.86969e-14	0.37408	0.138	0.222	1.46091e-10	Up
Sh3bp5	4.99533e-14	2.31098	0.138	0.195	1.4986e-10	Up
Pycard	6.0355e-14	-13.7937	0.234	0.214	1.81065e-10	Down
Rnf152	6.74871e-14	5.34813	0.187	0.362	2.02461e-10	Up
Postn	7.41515e-14	-13.8582	0.133	0.26	2.22455e-10	Down
Krt18	7.755e-14	5.13553	0.649	0.908	2.3265e-10	Up
Sox9	8.30287e-14	-3.28286	0.492	0.765	2.49086e-10	Down
Cdkn1a	9.03144e-14	-0.886758	0.101	0.024	2.70943e-10	Down
Hspa1a	9.06346e-14	-2.09147	0.201	0.218	2.71904e-10	Down
Gstp3	9.83144e-14	8.98323	0.083	0.133	2.94943e-10	Up
Ehf	9.84013e-14	4.01238	0.675	0.871	2.95204e-10	Up
Zfp503	1.01088e-13	5.58756	0.479	0.653	3.03264e-10	Up
Tmem252	1.11784e-13	5.17743	0.15	0.312	3.35353e-10	Up
Spry1	1.18477e-13	-5.31985	0.181	0.304	3.55432e-10	Down
Myl9	1.68179e-13	4.33165	0.053	0.102	5.04536e-10	Up
Gm29237	2.2181e-13	9.22405	0.03	0.103	6.65429e-10	Up
Clca3a2	2.51307e-13	19.4845	0.167	0.373	7.53922e-10	Up
Pcbd1	2.61214e-13	9.25715	0.587	0.796	7.83642e-10	Up
Cyb5a	3.05086e-13	2.05678	0.544	0.734	9.15257e-10	Up
Tinagl1	3.08006e-13	14.4626	0.35	0.538	9.24017e-10	Up
Cyp2d12	3.08941e-13	-5.98001	0.039	0.257	9.26823e-10	Down
Mgst3	3.12303e-13	5.76462	0.614	0.795	9.36908e-10	Up
Tpm2	3.49618e-13	-5.2692	0.015	0.141	1.04886e-09	Down
Cryab	3.68371e-13	-3.64449	0.4	0.519	1.10511e-09	Down
Tead1	3.88781e-13	9.98896	0.308	0.442	1.16634e-09	Up
Cytip	4.38614e-13	-7.73917	0.086	0.157	1.31584e-09	Down
Stox2	4.47764e-13	0.254027	0.37	0.596	1.34329e-09	Up
Pygl	4.87743e-13	1.95022	0.493	0.446	1.46323e-09	Up
Fscn1	4.88792e-13	5.86327	0.037	0.127	1.46638e-09	Up
Gm20559	4.90263e-13	-7.14518	0.075	0.125	1.47079e-09	Down
Klf9	5.48812e-13	7.88472	0.302	0.482	1.64644e-09	Up
Nfe2	6.20812e-13	13.5748	0.205	0.055	1.86244e-09	Up
P2ry14	6.4433e-13	-5.12346	0.111	0.209	1.93299e-09	Down
Col1a1	6.76187e-13	-2.52346	0.123	0.214	2.02856e-09	Down
Cldn10	7.0138e-13	-1.35661	0.514	0.834	2.10414e-09	Down
Trpv6	7.08984e-13	7.99059	0.32	0.539	2.12695e-09	Up
Stc2	7.24572e-13	6.99236	0.167	0.219	2.17371e-09	Up
Piezo2	8.06324e-13	5.29075	0.063	0.24	2.41897e-09	Up
Car2	8.29283e-13	10.8364	0.628	0.827	2.48785e-09	Up
Egfl6	8.54332e-13	1.16188	0.331	0.606	2.563e-09	Up
Sipa1	9.00164e-13	-10.1245	0.039	0.108	2.70049e-09	Down
Hes1	9.29678e-13	-3.61618	0.545	0.735	2.78904e-09	Down
Cyp4a14	9.31654e-13	-0.50402	0.048	0.136	2.79496e-09	Down
Pkm	9.91586e-13	-9.55037	0.461	0.401	2.97476e-09	Down
Aqp1	1.06607e-12	16.2271	0.201	0.334	3.19822e-09	Up
Actn2	1.14218e-12	-9.6169	0.017	0.117	3.42653e-09	Down
Pantr1	1.20871e-12	0.617595	0.553	0.749	3.62613e-09	Up
Cycs	1.32517e-12	9.03738	0.694	0.811	3.9755e-09	Up
Slc2a4	1.35625e-12	2.32495	0.381	0.642	4.06874e-09	Up
Pmepa1	1.39155e-12	-7.01245	0.172	0.25	4.17465e-09	Down
Rbpms	1.61632e-12	10.6445	0.374	0.507	4.84895e-09	Up
Inhbb	1.63818e-12	-3.0552	0.203	0.397	4.91455e-09	Down
Gm28112	1.70697e-12	15.947	0.011	0.179	5.12092e-09	Up
Adamts4	1.86797e-12	-0.442635	0.057	0.239	5.60391e-09	Down
B930036N10Rik	2.00741e-12	2.49701	0.031	0.121	6.02222e-09	Up
Sbsn	2.14984e-12	3.64581	0.198	0.393	6.44953e-09	Up
Lrrfip1	2.1998e-12	-17.7981	0.215	0.249	6.59939e-09	Down
Gm43936	2.36446e-12	5.93138	0.045	0.142	7.09338e-09	Up
Neat1	2.80331e-12	-9.39079	0.318	0.418	8.40994e-09	Down
Fry	3.09707e-12	3.55581	0.225	0.506	9.2912e-09	Up
Dusp14	3.22417e-12	7.23501	0.148	0.28	9.6725e-09	Up
Cox6a2	3.74527e-12	15.9583	0.131	0.218	1.12358e-08	Up
Tarm1	3.77479e-12	-4.06238	0.062	0.244	1.13244e-08	Down
Bcam	3.78104e-12	2.69626	0.467	0.716	1.13431e-08	Up
Gpx1	4.13368e-12	0.88388	0.185	0.135	1.2401e-08	Up
Nol3	4.64104e-12	3.5771	0.514	0.744	1.39231e-08	Up
Rnf186	4.76095e-12	14.5493	0.409	0.555	1.42829e-08	Up
Anxa5	6.41733e-12	-1.21068	0.544	0.441	1.9252e-08	Down
Sh3bgr	6.77302e-12	2.1479	0.114	0.294	2.03191e-08	Up
Gm47283	9.82047e-12	6.00394	0.27	0.316	2.94614e-08	Up
Col4a1	1.01277e-11	15.6979	0.235	0.237	3.0383e-08	Up
Oxgr1	1.09507e-11	5.70169	0.297	0.403	3.2852e-08	Up
Plagl1	1.20854e-11	-5.2774	0.149	0.246	3.62563e-08	Down
Meg3	1.21196e-11	0.335054	0.07	0.147	3.63589e-08	Up
Ptpn18	1.21785e-11	-10.5834	0.08	0.142	3.65354e-08	Down
Plekhd1os	1.57827e-11	0.432818	0.302	0.597	4.7348e-08	Up
Rab11fip3	1.73287e-11	5.07825	0.118	0.187	5.19862e-08	Up
Ndnf	1.75805e-11	-4.58681	0.116	0.193	5.27415e-08	Down
Prom1	1.8542e-11	11.2276	0.634	0.872	5.56259e-08	Up
Vamp1	1.92678e-11	-6.69393	0.076	0.173	5.78034e-08	Down
Vps37b	2.17113e-11	-6.19732	0.069	0.112	6.51338e-08	Down
Capg	2.67664e-11	-7.5987	0.197	0.069	8.02993e-08	Down
Prrx1	2.69798e-11	-4.66236	0.12	0.171	8.09394e-08	Down
Gstt1	3.03036e-11	10.625	0.681	0.878	9.09108e-08	Up
Aldh6a1	3.22335e-11	4.97058	0.39	0.549	9.67004e-08	Up
Spp1	3.33468e-11	-6.5648	0.873	0.892	1.0004e-07	Down
Angptl2	3.91263e-11	7.24271	0.197	0.328	1.17379e-07	Up
Arhgef18	3.99829e-11	3.85763	0.198	0.36	1.19949e-07	Up
Cdhr5	4.09867e-11	12.8599	0.484	0.709	1.2296e-07	Up
Stk32a	4.19161e-11	-1.94812	0.263	0.535	1.25748e-07	Down
Pcolce	4.30349e-11	5.82983	0.723	0.918	1.29105e-07	Up
Ppargc1a	4.44965e-11	3.98066	0.526	0.757	1.33489e-07	Up
Atp5g1	4.53431e-11	7.50158	0.759	0.796	1.36029e-07	Up
Nbea	5.22362e-11	0.809534	0.569	0.735	1.56709e-07	Up
Eprn	5.96178e-11	-4.67665	0.705	0.881	1.78853e-07	Down
Chka	6.25678e-11	-2.47359	0.381	0.462	1.87703e-07	Down
Mep1a	6.34274e-11	8.18813	0.041	0.143	1.90282e-07	Up
Serpina1d	6.73221e-11	-6.90207	0.43	0.51	2.01966e-07	Down
Cgnl1	7.11179e-11	7.27689	0.732	0.943	2.13354e-07	Up
Itga1	7.44548e-11	0.431205	0.467	0.617	2.23364e-07	Up
Malat1	7.48307e-11	-1.43922	0.328	0.417	2.24492e-07	Down
Anxa2	8.68107e-11	-5.15459	0.36	0.224	2.60432e-07	Down
Lbp	9.16771e-11	7.36335	0.318	0.474	2.75031e-07	Up
Ptprd	9.60651e-11	8.56647	0.217	0.355	2.88195e-07	Up
Ano1	9.71094e-11	16.096	0.243	0.39	2.91328e-07	Up
Peg3	1.05955e-10	-1.00055	0.08	0.122	3.17864e-07	Down
Cyp2a4	1.17966e-10	-1.87669	0.176	0.382	3.53897e-07	Down
Ifit2	1.23058e-10	4.77814	0.051	0.111	3.69175e-07	Up
Esam	1.33948e-10	8.19048	0.12	0.224	4.01844e-07	Up
Me3	1.47629e-10	2.80936	0.562	0.762	4.42888e-07	Up
Dok3	1.68548e-10	-10.5227	0.076	0.162	5.05644e-07	Down
Cp	1.71399e-10	4.71573	0.206	0.074	5.14198e-07	Up
Tmem123	1.85035e-10	-6.74801	0.187	0.137	5.55104e-07	Down
Rab25	2.06592e-10	0.939548	0.743	0.956	6.19776e-07	Up
Ptprf	2.07142e-10	8.64848	0.545	0.763	6.21425e-07	Up
Pde4d	2.09275e-10	1.38941	0.105	0.162	6.27825e-07	Up
Ftl1	2.27475e-10	0.900437	0.226	0.22	6.82425e-07	Up
Spp2	2.51838e-10	9.03673	0.043	0.122	7.55514e-07	Up
Fxyd2	2.57507e-10	-5.36015	0.857	0.863	7.72521e-07	Down
Pkp4	2.63114e-10	8.62158	0.59	0.855	7.89342e-07	Up
Folh1	2.6381e-10	7.13945	0.047	0.136	7.9143e-07	Up
Rhob	2.69443e-10	1.19229	0.268	0.257	8.08329e-07	Up
Cmya5	2.85224e-10	-1.65119	0.103	0.196	8.55673e-07	Down
Nabp1	3.20382e-10	5.81161	0.164	0.233	9.61147e-07	Up
Amotl1	3.2511e-10	-4.64156	0.415	0.556	9.75329e-07	Down
Esd	3.57878e-10	1.32448	0.512	0.704	1.07363e-06	Up
Cyp4b1	3.6111e-10	3.40089	0.022	0.16	1.08333e-06	Up
Ugt2b38	3.81824e-10	4.58687	0.049	0.114	1.14547e-06	Up
Tbx2	3.89615e-10	11.6196	0.167	0.248	1.16884e-06	Up
Tuba1a	3.9049e-10	2.01616	0.195	0.066	1.17147e-06	Up
Cndp2	4.5438e-10	1.87119	0.099	0.138	1.36314e-06	Up
Rabgap1l	4.58973e-10	-0.446	0.108	0.132	1.37692e-06	Down
Eno3	4.63094e-10	-4.54086	0.068	0.171	1.38928e-06	Down
Adh1	6.43505e-10	6.22004	0.248	0.381	1.93051e-06	Up
0610005C13Rik	6.75893e-10	5.4591	0.222	0.331	2.02768e-06	Up
A430090L17Rik	6.8266e-10	-2.83552	0.272	0.408	2.04798e-06	Down
Sub1	7.1882e-10	-3.88772	0.205	0.233	2.15646e-06	Down
Apbb2	7.3977e-10	2.9894	0.158	0.277	2.21931e-06	Up
Kdm2b	7.61595e-10	-3.10357	0.038	0.112	2.28479e-06	Down
Nme7	8.49409e-10	5.04849	0.637	0.866	2.54823e-06	Up
Bnip2	9.10018e-10	-2.44503	0.076	0.125	2.73006e-06	Down
Scnn1a	9.14027e-10	3.84467	0.551	0.779	2.74208e-06	Up
Apoe	9.15352e-10	0.663496	0.166	0.2	2.74606e-06	Up
Tmem204	9.51934e-10	12.9638	0.182	0.155	2.8558e-06	Up
Pth1r	1.1199e-09	11.9324	0.563	0.804	3.35969e-06	Up
Ly75	1.13262e-09	-6.08273	0.076	0.248	3.39785e-06	Down
D10Wsu102e	1.17548e-09	2.83743	0.092	0.188	3.52643e-06	Up
Hmga2	1.5352e-09	-3.02669	0.176	0.428	4.6056e-06	Down
Rarres2	1.56829e-09	10.7469	0.44	0.577	4.70487e-06	Up
Slc26a1	2.3889e-09	3.84978	0.013	0.117	7.1667e-06	Up
Prkcq	2.48554e-09	-7.95437	0.067	0.16	7.45662e-06	Down
Cenpe	2.62969e-09	-15.5128	0.018	0.126	7.88907e-06	Down
Bdkrb2	2.69613e-09	-1.08178	0.311	0.585	8.08839e-06	Down
Gnb4	2.78693e-09	-11.8466	0.022	0.138	8.36079e-06	Down
Rapgef4	2.86742e-09	1.11158	0.215	0.288	8.60225e-06	Up
Gstm2	2.88789e-09	5.04999	0.572	0.734	8.66366e-06	Up
Chchd10	2.9023e-09	6.44217	0.829	0.838	8.70689e-06	Up
Slc34a2	2.94178e-09	-0.685283	0.64	0.82	8.82534e-06	Down
4930417O13Rik	3.08413e-09	2.54678	0.012	0.139	9.25239e-06	Up
Ntn4	3.24696e-09	10.4233	0.436	0.667	9.74088e-06	Up
Galnt16	3.36768e-09	12.3282	0.104	0.089	1.0103e-05	Up
Pcdhb7	3.67785e-09	-14.2417	0.099	0.132	1.10336e-05	Down
Mmp23	3.9289e-09	7.22156	0.246	0.321	1.17867e-05	Up
Apela	4.05703e-09	7.39922	0.545	0.768	1.21711e-05	Up
Hrct1	4.11753e-09	2.75409	0.085	0.153	1.23526e-05	Up
Hmgb2	4.23818e-09	-1.2911	0.108	0.117	1.27145e-05	Down
Smim6	4.44435e-09	1.43234	0.616	0.844	1.3333e-05	Up
Fam81a	4.66683e-09	-1.23509	0.572	0.77	1.40005e-05	Down
Prr15	4.67996e-09	9.4031	0.237	0.413	1.40399e-05	Up
Mcoln3	4.87442e-09	5.16211	0.207	0.197	1.46233e-05	Up
Atp6v1c2	5.21003e-09	3.18153	0.268	0.482	1.56301e-05	Up
Kcnb1	5.27426e-09	-10.7365	0.11	0.227	1.58228e-05	Down
Nmnat2	5.44298e-09	9.43968	0.005	0.108	1.63289e-05	Up
Nat8f1	5.46205e-09	3.88035	0.103	0.203	1.63862e-05	Up
Clcnkb	5.48879e-09	2.74711	0.794	0.945	1.64664e-05	Up
Rdh9	5.55254e-09	6.39881	0.085	0.395	1.66576e-05	Up
Cr2	5.55448e-09	-1.12773	0.204	0.366	1.66634e-05	Down
Hoxb5os	6.02943e-09	-3.35984	0.624	0.849	1.80883e-05	Down
Treml2	6.33091e-09	2.76293	0.014	0.108	1.89927e-05	Up
Selenow	7.01252e-09	-8.67221	0.309	0.262	2.10375e-05	Down
A030001D20Rik	7.14772e-09	6.58427	0.142	0.38	2.14432e-05	Up
Dleu2	7.16511e-09	6.47166	0.121	0.198	2.14953e-05	Up
Prlr	7.70633e-09	4.85323	0.305	0.39	2.3119e-05	Up
Fth1	7.84637e-09	11.2589	0.476	0.655	2.35391e-05	Up
Plce1	7.95852e-09	0.597651	0.259	0.465	2.38756e-05	Up
Gpx8	8.26433e-09	2.52166	0.533	0.743	2.4793e-05	Up
Cd80	1.02793e-08	-10.7938	0.007	0.139	3.0838e-05	Down
Acss1	1.0976e-08	7.23858	0.578	0.758	3.2928e-05	Up
Smc4	1.15987e-08	-0.353581	0.098	0.117	3.4796e-05	Down
Plec	1.17265e-08	-4.51418	0.285	0.377	3.51794e-05	Down
F2rl1	1.18313e-08	7.93368	0.517	0.703	3.54939e-05	Up
Tkfc	1.30463e-08	10.6581	0.075	0.152	3.9139e-05	Up
Spink8	1.33754e-08	0.679739	0.189	0.269	4.01261e-05	Up
Iqgap1	1.34899e-08	-6.20723	0.261	0.23	4.04697e-05	Down
Nebl	1.45298e-08	3.54065	0.014	0.11	4.35894e-05	Up
Sfrp1	1.56687e-08	1.22567	0.612	0.566	4.7006e-05	Up
Pcdh19	1.57701e-08	-1.58124	0.143	0.268	4.73103e-05	Down
Bcl2l15	1.57969e-08	3.48164	0.006	0.136	4.73906e-05	Up
Myl12a	1.66949e-08	0.672438	0.369	0.308	5.00846e-05	Up
Fabp3	1.72993e-08	-1.46378	0.611	0.773	5.1898e-05	Down
Steap2	1.83297e-08	2.07771	0.192	0.256	5.4989e-05	Up
Ly6g6g	1.84228e-08	-0.716424	0.414	0.63	5.52685e-05	Down
Ces2c	1.92693e-08	5.47231	0.004	0.136	5.78078e-05	Up
Gm20186	2.01127e-08	4.65937	0.126	0.214	6.03381e-05	Up
Jun	2.23999e-08	-3.77508	0.4	0.433	6.71996e-05	Down
Ptpn13	2.32351e-08	8.10973	0.398	0.578	6.97054e-05	Up
Uncx	2.42546e-08	-8.03701	0.099	0.115	7.27638e-05	Down
Emx1	2.53429e-08	11.8628	0.413	0.62	7.60286e-05	Up
Ckap2	2.61703e-08	3.90193	0.114	0.167	7.85109e-05	Up
Lrp2	2.86214e-08	4.20411	0.044	0.108	8.58643e-05	Up
Bex1	2.96512e-08	7.3302	0.442	0.56	8.89535e-05	Up
Fgf9	3.02096e-08	2.55813	0.451	0.696	9.06288e-05	Up
Atp2b4	3.0452e-08	-1.03838	0.082	0.14	9.13561e-05	Down
Mfge8	3.11596e-08	-5.57799	0.292	0.308	9.34788e-05	Down
Syne2	3.1326e-08	6.81996	0.549	0.787	9.39779e-05	Up
Slc4a4	3.24283e-08	4.87564	0.138	0.101	9.7285e-05	Up
Bmp4	3.3324e-08	7.78982	0.332	0.538	9.99719e-05	Up
Dgkh	3.34904e-08	3.79466	0.116	0.203	0.000100471	Up
Dbi	3.56457e-08	6.26869	0.65	0.761	0.000106937	Up
Nap1l3	3.64338e-08	1.02982	0.385	0.502	0.000109301	Up
Ly6d	3.75233e-08	8.99318	0.038	0.149	0.00011257	Up
Cav1	3.7573e-08	6.89903	0.191	0.217	0.000112719	Up
Socs1	4.57829e-08	-7.92093	0.058	0.113	0.000137349	Down
Kl	4.62521e-08	5.61287	0.453	0.577	0.000138756	Up
Sptbn2	4.83025e-08	1.26463	0.273	0.557	0.000144907	Up
Gata2	4.99634e-08	2.96354	0.128	0.263	0.00014989	Up
Tubb5	5.42815e-08	-12.6533	0.153	0.088	0.000162844	Down
Thsd7a	5.52308e-08	5.43025	0.303	0.345	0.000165692	Up
Fam3c	5.64171e-08	-5.46391	0.251	0.266	0.000169251	Down
Nox4	5.7066e-08	13.9306	0.054	0.105	0.000171198	Up
Nrp1	5.77599e-08	-10.1717	0.259	0.349	0.00017328	Down
Slc5a1	5.87866e-08	4.47578	0.662	0.845	0.00017636	Up
Ddit4l	5.90373e-08	-1.40847	0.476	0.699	0.000177112	Down
Resf1	5.93076e-08	0.718206	0.159	0.27	0.000177923	Up
Aldh7a1	6.0717e-08	2.78072	0.265	0.376	0.000182151	Up
Aebp1	6.29947e-08	1.2414	0.401	0.567	0.000188984	Up
Sulf1	6.3118e-08	1.21971	0.121	0.203	0.000189354	Up
Ier3	6.36132e-08	-1.79806	0.372	0.326	0.00019084	Down
Apob	6.70123e-08	1.10354	0.078	0.182	0.000201037	Up
Sh3bgrl3	6.87772e-08	0.770045	0.154	0.127	0.000206332	Up
S100b	7.39379e-08	2.79109	0.119	0.206	0.000221814	Up
Hk1	7.52185e-08	3.69525	0.437	0.452	0.000225656	Up
Ckmt1	8.35e-08	4.91219	0.597	0.83	0.0002505	Up
Kcnj1	8.57391e-08	4.65196	0.635	0.827	0.000257217	Up
Lgals3	8.80079e-08	-2.5739	0.714	0.797	0.000264024	Down
Ptgds	9.59363e-08	-0.733352	0.185	0.176	0.000287809	Down
Abcc2	1.01743e-07	4.47078	0.019	0.103	0.000305229	Up
Fcrla	1.06345e-07	11.6758	0.084	0.109	0.000319035	Up
Smchd1	1.11291e-07	-8.45126	0.128	0.182	0.000333873	Down
Ms4a14	1.13157e-07	2.00794	0.027	0.155	0.000339471	Up
Plet1	1.29299e-07	4.10142	0.487	0.683	0.000387898	Up
Tfcp2l1	1.48081e-07	5.50655	0.665	0.942	0.000444243	Up
Slc22a2	1.48928e-07	-0.629032	0.002	0.103	0.000446784	Down
Mast4	1.4997e-07	1.5215	0.199	0.278	0.000449909	Up
Aqp2	1.5766e-07	1.19695	0.215	0.37	0.00047298	Up
Pipox	1.64222e-07	9.25018	0.058	0.118	0.000492665	Up
Sptbn1	1.68369e-07	0.899695	0.461	0.647	0.000505108	Up
Pou3f3	1.81886e-07	8.67269	0.693	0.881	0.000545658	Up
Srd5a1	1.85644e-07	15.5862	0.311	0.404	0.000556933	Up
Kctd1	1.87286e-07	0.74828	0.704	0.884	0.000561859	Up
Lrp8	1.94179e-07	-0.971785	0.045	0.133	0.000582538	Down
Efhd1	2.20461e-07	-2.18787	0.766	0.887	0.000661382	Down
Stard8	2.48533e-07	-1.24847	0.38	0.603	0.000745599	Down
Psme1	2.59441e-07	-9.54771	0.197	0.215	0.000778324	Down
Hepacam2	2.60654e-07	-1.90488	0.08	0.162	0.000781963	Down
Cnn3	2.67218e-07	2.54749	0.498	0.684	0.000801653	Up
Sag	2.74026e-07	3.0957	0.044	0.127	0.000822077	Up
Lsmem1	2.95744e-07	-14.0329	0.041	0.143	0.000887232	Down
Reln	3.16274e-07	0.601771	0.235	0.554	0.000948823	Up
Ttr	3.33313e-07	1.55039	0.094	0.162	0.000999938	Up
B430306N03Rik	3.39117e-07	3.09966	0.007	0.103	0.00101735	Up
Plcb4	3.41003e-07	-3.80379	0.347	0.519	0.00102301	Down
Ipcef1	3.45231e-07	-10.2357	0.065	0.246	0.00103569	Down
4930523C07Rik	3.58552e-07	-10.3974	0.18	0.17	0.00107565	Down
Wfdc15b	3.6996e-07	5.00629	0.537	0.744	0.00110988	Up
Tacc1	4.0514e-07	-1.08739	0.275	0.335	0.00121542	Down
B4galnt1	4.10635e-07	-10.6238	0.124	0.114	0.00123191	Down
Clmn	4.13157e-07	11.8214	0.435	0.64	0.00123947	Up
Tmtc1	4.47875e-07	7.17271	0.134	0.207	0.00134363	Up
Cacnb3	4.72711e-07	-3.86179	0.235	0.414	0.00141813	Down
Cd36	5.24035e-07	3.06765	0.024	0.117	0.00157211	Up
Tob2	5.36096e-07	-8.66614	0.122	0.153	0.00160829	Down
Ccdc152	5.71997e-07	9.78044	0.089	0.151	0.00171599	Up
Tmem72	6.01612e-07	0.823592	0.554	0.754	0.00180483	Up
Tspan15	6.03067e-07	9.57978	0.277	0.332	0.0018092	Up
Msn	6.48726e-07	-2.79662	0.133	0.112	0.00194618	Down
Hoxd8	7.10391e-07	4.95798	0.767	0.916	0.00213117	Up
Irx2	7.6889e-07	-3.16202	0.637	0.772	0.00230667	Down
Phyh	8.08264e-07	6.29024	0.714	0.812	0.00242479	Up
Rorb	8.16027e-07	-17.7209	0.152	0.281	0.00244808	Down
Actr3	9.62944e-07	-2.28021	0.133	0.142	0.00288883	Down
Ppp1r1b	9.66952e-07	-1.26658	0.258	0.523	0.00290086	Down
Slco2a1	1.03794e-06	-0.705813	0.173	0.173	0.00311381	Down
Sema6d	1.06689e-06	4.55543	0.156	0.316	0.00320067	Up
Tns1	1.11227e-06	12.3921	0.604	0.879	0.00333682	Up
Akr1b7	1.12151e-06	14.9517	0.028	0.289	0.00336452	Up
Smim5	1.16157e-06	1.95048	0.626	0.748	0.0034847	Up
Wnt2	1.17499e-06	1.00758	0.037	0.133	0.00352498	Up
Egr1	1.19313e-06	-2.10015	0.312	0.333	0.00357939	Down
Ppic	1.20053e-06	15.5709	0.316	0.385	0.00360159	Up
Itga3	1.2151e-06	7.38015	0.297	0.474	0.00364531	Up
Serpini1	1.26097e-06	16.3983	0.215	0.277	0.0037829	Up
Mgst1	1.26542e-06	5.97777	0.658	0.753	0.00379626	Up
Pfkfb3	1.29246e-06	0.549398	0.124	0.22	0.00387738	Up
Cpeb4	1.38221e-06	12.6924	0.28	0.385	0.00414664	Up
Nfkb1	1.38383e-06	-5.7768	0.066	0.112	0.0041515	Down
Sned1	1.51287e-06	-2.55818	0.21	0.371	0.0045386	Down
Polr3e	1.55491e-06	14.2505	0.091	0.103	0.00466474	Up
Atp6v1g3	1.55944e-06	1.19947	0.27	0.387	0.00467833	Up
Slc4a11	1.59622e-06	-4.0855	0.38	0.511	0.00478867	Down
Gsn	1.60508e-06	-11.4813	0.141	0.109	0.00481523	Down
Lsamp	1.6515e-06	-0.945084	0.195	0.158	0.00495451	Down
Mt3	1.74927e-06	-6.3165	0.165	0.367	0.00524782	Down
Creg2	1.84831e-06	6.31716	0.003	0.125	0.00554492	Up
Cebpd	1.88777e-06	3.1577	0.557	0.759	0.00566331	Up
Stk39	1.93083e-06	-0.647408	0.518	0.698	0.0057925	Down
Akr1a1	1.9578e-06	0.417334	0.292	0.284	0.0058734	Up
Muc1	1.97598e-06	6.36454	0.557	0.776	0.00592793	Up
Cygb	2.20336e-06	-4.45291	0.162	0.219	0.00661008	Down
Dlg4	2.44663e-06	-8.49537	0.085	0.189	0.0073399	Down
Pam	2.47977e-06	5.52999	0.437	0.554	0.00743932	Up
Tubb2a	2.52487e-06	7.18027	0.664	0.827	0.00757461	Up
Muc20	2.59882e-06	-5.34484	0.21	0.209	0.00779645	Down
Ivns1abp	2.65886e-06	8.40445	0.754	0.931	0.00797658	Up
Gabrb1	2.72178e-06	-14.6561	0.086	0.115	0.00816535	Down
Cd200	2.85113e-06	-1.31198	0.075	0.133	0.00855339	Down
Mettl7b	3.09862e-06	4.79377	0.088	0.222	0.00929585	Up
Stra6	3.10918e-06	5.62491	0.107	0.084	0.00932754	Up
Gm42722	3.16251e-06	6.10257	0.007	0.121	0.00948754	Up
Klf4	3.23866e-06	-1.17917	0.143	0.082	0.00971598	Down
Iglc3	3.32125e-06	6.09568	0.118	0.072	0.00996376	Up
B130024G19Rik	3.50637e-06	-1.82105	0.291	0.509	0.0105191	Down
Idh2	3.90891e-06	5.44517	0.665	0.778	0.0117267	Up
Mrps6	3.95641e-06	1.07494	0.696	0.863	0.0118692	Up
Dtx1	4.03604e-06	-3.56794	0.087	0.251	0.0121081	Down
Car8	4.68482e-06	4.16272	0.432	0.551	0.0140545	Up
Tchh	4.7678e-06	1.22655	0.094	0.192	0.0143034	Up
Crbn	4.99881e-06	-1.84564	0.096	0.127	0.0149964	Down
Wfdc16	5.16971e-06	5.07088	0.026	0.32	0.0155091	Up
Hs3st1	5.24924e-06	10.69	0.171	0.173	0.0157477	Up
Cystm1	6.20323e-06	6.2214	0.801	0.872	0.0186097	Up
Gm42941	6.28232e-06	-0.51168	0.237	0.354	0.018847	Down
Acsm3	6.64301e-06	15.2465	0.455	0.461	0.019929	Up
Cdh16	6.76634e-06	8.15451	0.624	0.844	0.020299	Up
Cfap54	7.0408e-06	-0.555739	0.215	0.404	0.0211224	Down
Blnk	7.20858e-06	2.05776	0.291	0.471	0.0216257	Up
Faah	7.78385e-06	-0.732833	0.087	0.154	0.0233515	Down
Thbs1	7.83496e-06	-12.6913	0.128	0.125	0.0235049	Down
Akap13	8.50857e-06	-3.96982	0.087	0.103	0.0255257	Down
Id4	8.74515e-06	4.07614	0.394	0.548	0.0262354	Up
Adcy1	8.76891e-06	2.94809	0.473	0.674	0.0263067	Up
Sbno2	9.66929e-06	-0.973006	0.171	0.25	0.0290079	Down
Gzmb	9.69283e-06	6.67048	0.068	0.117	0.0290785	Up
L1cam	9.9125e-06	-1.36208	0.326	0.457	0.0297375	Down
Xylb	1.22686e-05	4.98667	0.116	0.158	0.0368057	Up
Ms4a2	1.28519e-05	-10.409	0.138	0.037	0.0385558	Down
Slc16a14	1.35769e-05	5.54538	0.013	0.124	0.0407306	Up
Cdca3	1.41516e-05	-18.4781	0.105	0.066	0.0424548	Down
Fam174b	1.45168e-05	3.24379	0.248	0.457	0.0435503	Up
Hoxb9	1.48436e-05	4.01095	0.662	0.835	0.0445308	Up
Lgals7	1.51815e-05	17.1663	0.174	0.196	0.0455445	Up
Krt23	1.64076e-05	13.204	0.075	0.15	0.0492229	Up
Bmyc	1.65903e-05	-0.48456	0.283	0.3	0.0497709	Down
Epha4	1.72269e-05	-3.40802	0.18	0.337	0.0516808	Down
Enah	1.74321e-05	6.33248	0.369	0.553	0.0522962	Up
Nrip3	1.77884e-05	-1.46188	0.027	0.132	0.0533653	Down
Tcn2	1.7948e-05	0.615441	0.158	0.194	0.053844	Up
Ndufa4	1.82568e-05	4.96028	0.787	0.808	0.0547705	Up
Cldn16	1.88006e-05	-2.51796	0.605	0.787	0.0564018	Down
Paqr5	1.89889e-05	2.29388	0.692	0.961	0.0569668	Up
Myof	1.91538e-05	0.886407	0.361	0.508	0.0574613	Up
Emb	1.97594e-05	-8.07711	0.162	0.214	0.0592781	Down
Ccdc88a	2.00664e-05	-11.1134	0.125	0.156	0.0601991	Down
Rsph10b	2.02665e-05	5.4602	0.421	0.591	0.0607994	Up
Kcnk1	2.15188e-05	4.19112	0.619	0.855	0.0645565	Up
Col5a2	2.18632e-05	-3.42225	0.462	0.468	0.0655895	Down
H2-Eb2	2.23575e-05	2.52527	0.057	0.118	0.0670725	Up
Hoxd9	2.27264e-05	3.63254	0.673	0.853	0.0681791	Up
Hist1h2ab	2.27795e-05	-0.39177	0.051	0.129	0.0683386	Down
Cyp2e1	2.39361e-05	2.31418	0.014	0.165	0.0718084	Up
Foxp1	2.50253e-05	-12.8941	0.093	0.168	0.0750759	Down
Rab3b	2.54096e-05	6.07255	0.087	0.215	0.0762289	Up
Wnt4	2.63782e-05	-5.27589	0.162	0.124	0.0791347	Down
Gclm	2.76153e-05	3.87817	0.56	0.727	0.0828459	Up
Tesc	2.78435e-05	-3.70816	0.709	0.83	0.0835304	Down
Kdm6b	2.83125e-05	-0.868244	0.109	0.172	0.0849374	Down
Rab11fip1	3.18038e-05	-3.3155	0.175	0.292	0.0954114	Down
Slc6a6	3.20647e-05	-1.57356	0.09	0.109	0.0961942	Down
Ifrd1	3.39404e-05	0.340503	0.146	0.186	0.101821	Up
Perp	3.4753e-05	3.97614	0.307	0.411	0.104259	Up
Gm26885	3.60936e-05	-0.721855	0.156	0.255	0.108281	Down
Bicc1	3.66565e-05	14.1796	0.672	0.902	0.109969	Up
Rhbg	3.84928e-05	7.58309	0.297	0.41	0.115478	Up
Col18a1	3.97083e-05	3.26917	0.505	0.651	0.119125	Up
Amer2	3.97584e-05	-9.2886	0.015	0.137	0.119275	Down
Gm50240	4.10014e-05	-5.73566	0.103	0.209	0.123004	Down
Ccnl1	4.23026e-05	4.91281	0.146	0.213	0.126908	Up
Plscr2	4.51363e-05	10.6735	0.734	0.904	0.135409	Up
Klf7	4.52157e-05	-9.49919	0.138	0.139	0.135647	Down
Ndrg1	4.54089e-05	14.0257	0.473	0.667	0.136227	Up
Samd12	4.7706e-05	2.09342	0.316	0.38	0.143118	Up
Tnfrsf25	4.85605e-05	0.39061	0.012	0.108	0.145682	Up
Wwc1	4.87429e-05	6.06985	0.693	0.882	0.146229	Up
B3galt2	5.07419e-05	-5.41071	0.034	0.256	0.152226	Down
Wnk1	5.2674e-05	-2.39242	0.176	0.33	0.158022	Down
Ptprg	5.31084e-05	4.24352	0.179	0.336	0.159325	Up
Cldn7	5.49616e-05	-0.579381	0.674	0.899	0.164885	Down
Clu	5.60021e-05	2.28717	0.865	0.992	0.168006	Up
Nav1	5.62032e-05	-4.88884	0.087	0.101	0.16861	Down
Zbtb1	5.71163e-05	-6.52554	0.055	0.108	0.171349	Down
Nid1	5.84327e-05	-2.99856	0.091	0.126	0.175298	Down
Lgmn	5.89411e-05	0.258489	0.151	0.084	0.176823	Up
Cavin2	5.94683e-05	-2.16587	0.511	0.528	0.178405	Down
Fzd4	5.96893e-05	7.8855	0.58	0.707	0.179068	Up
Adamts15	6.10618e-05	-2.34024	0.002	0.266	0.183185	Down
Chac1	6.43233e-05	5.0971	0.056	0.139	0.19297	Up
Gfpt2	6.81664e-05	-2.91407	0.011	0.101	0.204499	Down
ccdc198	6.85356e-05	4.79842	0.744	0.879	0.205607	Up
Tbc1d22bos	6.95519e-05	2.67286	0.039	0.296	0.208656	Up
Prdx5	6.96202e-05	4.47561	0.707	0.749	0.20886	Up
Defb1	7.07819e-05	-4.57877	0.825	0.895	0.212346	Down
Pecr	7.28295e-05	5.17496	0.044	0.199	0.218489	Up
Ltbp1	7.38879e-05	0.717389	0.111	0.108	0.221664	Up
Slc43a2	8.86313e-05	-2.65244	0.192	0.277	0.265894	Down
Fosb	8.94067e-05	-3.09012	0.232	0.268	0.26822	Down
Chd7	9.10868e-05	-7.47628	0.063	0.111	0.27326	Down
Gm29773	9.46736e-05	5.98226	0.485	0.492	0.284021	Up
Slc17a1	9.64005e-05	4.45525	0.051	0.147	0.289202	Up
Ccnd1	0.000101395	-2.29689	0.296	0.353	0.304186	Down
Zfhx3	0.000104158	-3.94728	0.159	0.152	0.312475	Down
Slc12a3	0.000116685	4.00889	0.41	0.629	0.350054	Up
Gm13684	0.000132522	7.9985	0.044	0.254	0.397565	Up
Arpc1b	0.00013877	-1.24487	0.152	0.082	0.41631	Down
Nfkbia	0.000144205	-5.05888	0.109	0.077	0.432614	Down
Ctsc	0.000144953	-16.1897	0.186	0.163	0.43486	Down
Gm47400	0.000153147	8.57707	0.014	0.204	0.45944	Up
Itpripl2	0.000156193	-2.95552	0.08	0.111	0.468578	Down
Pacsin1	0.000159072	-5.16242	0.023	0.167	0.477217	Down
Des	0.000160081	15.832	0.006	0.14	0.480242	Up
Ecrg4	0.000173102	1.82742	0.398	0.493	0.519306	Up
Gm13822	0.000173465	8.65653	0.051	0.132	0.520396	Up
Tspan1	0.00017817	4.03319	0.656	0.787	0.534509	Up
Gm44751	0.000184102	-3.95377	0.203	0.353	0.552305	Down
Nedd4	0.000187419	2.19766	0.559	0.731	0.562256	Up
Bc1	0.000215359	4.72321	0.476	0.614	0.646076	Up
Cmtm8	0.000221834	-0.391851	0.395	0.521	0.665503	Down
Nhs	0.00022465	14.6748	0.128	0.2	0.673951	Up
Aox3	0.000225579	-14.3033	0.159	0.084	0.676737	Down
Prr15l	0.000228859	9.81449	0.654	0.801	0.686576	Up
Ier5l	0.000231864	1.86439	0.171	0.138	0.695593	Up
Cilp	0.000236092	-13.0838	0.5	0.425	0.708275	Down
Mgll	0.000262058	-4.98208	0.498	0.652	0.786174	Down
Col20a1	0.000262415	4.49272	0.035	0.181	0.787246	Up
Pde1a	0.00027027	5.55435	0.509	0.663	0.810809	Up
Lcn2	0.000270682	-2.84098	0.774	0.925	0.812045	Down
Dlgap5	0.000292988	2.71266	0.06	0.129	0.878963	Up
Slc22a6	0.000304013	7.51997	0.006	0.177	0.912038	Up
Gm5860	0.00030504	1.54444	0.621	0.551	0.915121	Up
Robo2	0.000308212	-6.46317	0.11	0.285	0.924636	Down
Cdh1	0.000314436	2.13207	0.556	0.722	0.943308	Up
Ctsl	0.000343353	14.4035	0.392	0.426	1	Up
Fblim1	0.000346045	-2.49574	0.067	0.123	1	Down
Hexb	0.000362619	1.19362	0.088	0.101	1	Up
Parm1	0.000385276	2.48359	0.163	0.213	1	Up
Gm42418	0.000388877	11.9403	0.755	0.891	1	Up
Ccn2	0.000393379	-3.05563	0.255	0.322	1	Down
Col4a2	0.000407088	10.6621	0.199	0.186	1	Up
Rbp1	0.000409612	-1.38641	0.087	0.151	1	Down
Ntrk2	0.000417271	-3.96201	0.272	0.136	1	Down
Crim1	0.000445926	2.83426	0.213	0.305	1	Up
Mpzl1	0.000459421	-3.91835	0.354	0.476	1	Down
Cacna1e	0.000467434	-2.63475	0.099	0.142	1	Down
Kcnj16	0.000475057	9.86382	0.559	0.778	1	Up
Aldh1a2	0.000486711	-1.06694	0.119	0.059	1	Down
Slc25a4	0.000503211	-2.62898	0.741	0.779	1	Down
Cntf	0.000527281	-8.37807	0.252	0.314	1	Down
Shd	0.000531991	1.37857	0.466	0.541	1	Up
Trp53inp1	0.000553138	-9.42318	0.062	0.101	1	Down
Fcer2a	0.000565954	16.2059	0.079	0.176	1	Up
Mpc2	0.000570369	3.52721	0.808	0.824	1	Up
Prg4	0.000571972	-11.7037	0.049	0.165	1	Down
Scara3	0.000585698	6.4193	0.369	0.548	1	Up
Fbxo32	0.000593059	-6.91524	0.083	0.213	1	Down
Gstm1	0.000595488	13.4681	0.298	0.395	1	Up
Slc1a5	0.000602186	-13.1595	0.303	0.399	1	Down
Ndufa4l2	0.000603871	6.08057	0.115	0.187	1	Up
Etnk1	0.000695732	-3.17908	0.464	0.515	1	Down
Clic1	0.000717209	-3.07642	0.299	0.242	1	Down
Ahnak2	0.000718887	9.34331	0.058	0.237	1	Up
S100a13	0.000722712	-5.15278	0.307	0.292	1	Down
Csrnp1	0.000746541	-7.42072	0.109	0.113	1	Down
Hspg2	0.000751776	4.05046	0.12	0.087	1	Up
Adamts12	0.000803484	-9.35144	0.008	0.117	1	Down
Adamts9	0.000812501	7.96429	0.095	0.118	1	Up
Irf1	0.000817131	-1.0718	0.121	0.128	1	Down
Gm8251	0.000824209	-4.1362	0.071	0.151	1	Down
Gabarapl1	0.000847206	6.12898	0.669	0.772	1	Up
Slc44a2	0.000900059	-11.0326	0.146	0.227	1	Down
1700120C14Rik	0.000971986	9.05799	0.122	0.306	1	Up
Gas6	0.00102307	1.17677	0.523	0.643	1	Up
Egfl8	0.00104035	8.05708	0.132	0.141	1	Up
Selenom	0.00109272	3.24411	0.396	0.514	1	Up
Zfp36	0.00109565	-2.65637	0.227	0.242	1	Down
Rab27a	0.00110721	-9.079	0.165	0.294	1	Down
Sgo2a	0.00115578	3.85905	0.083	0.159	1	Up
Gm15241	0.00117537	-2.19758	0.711	0.682	1	Down
Kctd12b	0.0012073	-4.78243	0.06	0.238	1	Down
Serpinb6a	0.00125683	-2.02889	0.457	0.549	1	Down
Oas3	0.00130239	3.19615	0.033	0.109	1	Up
Msmp	0.00134375	16.2018	0.272	0.387	1	Up
Nat8	0.00145307	4.15195	0.007	0.115	1	Up
Tmem47	0.001461	-0.929755	0.274	0.354	1	Down
Dag1	0.00155458	2.39038	0.405	0.483	1	Up
Grb14	0.00161806	-5.50077	0.509	0.645	1	Down
Srebf2	0.00171027	-7.12579	0.173	0.28	1	Down
Calm1	0.0017606	-1.52337	0.25	0.287	1	Down
Socs3	0.00182923	-5.39721	0.258	0.28	1	Down
Wsb1	0.00189246	-2.00564	0.254	0.355	1	Down
Lrrn4cl	0.0019199	-11.4414	0.002	0.277	1	Down
Ndn	0.00200009	-3.03151	0.176	0.224	1	Down
Sox11	0.0021906	11.1811	0.221	0.241	1	Up
Rcn3	0.0022142	-5.24359	0.09	0.165	1	Down
Ahnak	0.00223021	6.49792	0.158	0.223	1	Up
Mllt3	0.00224239	-12.242	0.07	0.165	1	Down
Ephx2	0.00225201	4.31419	0.123	0.267	1	Up
Cables1	0.00229397	0.545847	0.225	0.375	1	Up
Lif	0.00234981	2.34337	0.113	0.213	1	Up
Slc38a2	0.00242512	5.5045	0.227	0.267	1	Up
H2-K1	0.00244818	-4.33868	0.046	0.11	1	Down
Nsg2	0.00246668	-0.875802	0.227	0.352	1	Down
Apod	0.00251907	16.1215	0.094	0.256	1	Up
Pdgfb	0.00257001	-6.3581	0.152	0.143	1	Down
Eprs	0.00257347	-0.683641	0.178	0.161	1	Down
Kit	0.00259333	-8.09449	0.105	0.199	1	Down
Erbb4	0.00260782	4.0999	0.641	0.757	1	Up
Nr3c1	0.00261033	-0.482958	0.094	0.129	1	Down
Bex3	0.00269168	-7.04715	0.442	0.447	1	Down
Kif23	0.00280089	-1.27656	0.165	0.262	1	Down
Ppt1	0.00286737	-1.14533	0.138	0.153	1	Down
Trim7	0.00292803	6.94849	0.083	0.141	1	Up
Osr2	0.00292915	9.17733	0.064	0.138	1	Up
Fmod	0.00306274	-2.11301	0.303	0.356	1	Down
Slc7a14	0.00309831	13.9455	0.058	0.215	1	Up
Tceal9	0.00351525	5.62646	0.601	0.567	1	Up
Elf5	0.00354761	-2.20327	0.127	0.196	1	Down
Cwh43	0.00360641	3.86982	0.494	0.699	1	Up
Mfsd4a	0.00363004	2.31909	0.375	0.463	1	Up
Prdx1	0.00375242	2.1569	0.595	0.711	1	Up
Nfkbiz	0.00377271	0.893564	0.147	0.154	1	Up
Apoc3	0.00377903	15.0329	0.103	0.135	1	Up
Rdh16f2	0.00379451	16.2705	0.279	0.404	1	Up
Sostdc1	0.00390517	-0.965863	0.696	0.823	1	Down
Mlxipl	0.00410892	5.52562	0.085	0.111	1	Up
Actn1	0.00411119	-5.26153	0.187	0.112	1	Down
Slc17a3	0.00416842	7.47844	0.011	0.103	1	Up
Gm17638	0.00430399	6.19285	0.018	0.125	1	Up
Grk3	0.00436845	-8.05114	0.105	0.167	1	Down
Gask1b	0.00453303	11.2992	0.005	0.102	1	Up
Bmp3	0.00474277	-0.449002	0.218	0.406	1	Down
Ifnar2	0.00474363	-5.54797	0.112	0.106	1	Down
Cd81	0.00476959	-0.792592	0.352	0.317	1	Down
Iqgap2	0.00489512	-1.54154	0.121	0.155	1	Down
Saa3	0.00500729	3.96234	0.104	0.218	1	Up
Timp4	0.00502818	-15.323	0.441	0.467	1	Down
Cdk11b	0.00512085	-4.16202	0.149	0.17	1	Down
Miox	0.00520754	4.8349	0.033	0.109	1	Up
Dhrs9	0.00569983	15.575	0.001	0.108	1	Up
Mcl1	0.00576951	-2.17131	0.157	0.165	1	Down
Bcat1	0.00579428	4.34284	0.06	0.111	1	Up
Socs2	0.0058556	-2.70136	0.323	0.498	1	Down
Pcsk6	0.00612847	4.53969	0.406	0.477	1	Up
Serpina1a	0.00661383	-8.82914	0.27	0.379	1	Down
Slc23a1	0.00663016	7.33999	0.012	0.1	1	Up
Kitl	0.00664184	-0.436113	0.085	0.19	1	Down
Map4k4	0.00678472	-6.67669	0.094	0.146	1	Down
Ier2	0.00683736	-0.469906	0.139	0.17	1	Down
Pdcd4	0.00685298	-4.85282	0.324	0.317	1	Down
Gm15533	0.00726677	0.35294	0.075	0.176	1	Up
Tanc1	0.00728327	-0.753054	0.6	0.779	1	Down
Fos	0.00735858	-1.27287	0.33	0.341	1	Down
Foxi1	0.00772693	4.40452	0.33	0.483	1	Up
Prdm16os	0.0078933	3.34599	0.389	0.556	1	Up
Gprin3	0.00796046	2.98041	0.026	0.107	1	Up
Sorcs3	0.00806565	-10.7461	0.072	0.204	1	Down
Ly6a	0.00811822	-1.59436	0.833	0.839	1	Down
Pah	0.00820454	2.90278	0.032	0.139	1	Up
Wfdc2	0.00829474	-1.82409	0.882	0.962	1	Down
Kap	0.00837431	14.7761	0.112	0.328	1	Up
Spns3	0.00853257	-1.86457	0.104	0.073	1	Down
Btg2	0.00862526	-5.10481	0.17	0.219	1	Down
Tjp1	0.00887228	2.31392	0.249	0.337	1	Up
Atp1b1	0.00926991	0.941412	0.907	0.981	1	Up
Aif1l	0.00948146	-2.21051	0.664	0.825	1	Down
Sirpb1a	0.00984297	3.75068	0.09	0.189	1	Up
Adra1a	0.00987129	8.80941	0.025	0.119	1	Up
Dut	0.00992813	-7.54816	0.204	0.206	1	Down
Sspo	0.0100613	8.50323	0.175	0.319	1	Up
Vav3	0.0100681	-6.33199	0.313	0.417	1	Down
Cldn1	0.0104214	5.22679	0.244	0.139	1	Up
Slc7a12	0.0110097	-8.6924	0.206	0.346	1	Down
Col5a3	0.011126	-2.66361	0.107	0.102	1	Down
Rasgrp1	0.0115044	-8.04584	0.063	0.159	1	Down
Slc26a4	0.0119178	7.04834	0.175	0.39	1	Up
Dusp15	0.0120725	0.691439	0.471	0.62	1	Up
Tpm1	0.0121625	9.28484	0.554	0.579	1	Up
Rpl30	0.0121906	-0.386708	0.071	0.13	1	Down
Mecom	0.0125327	0.356181	0.667	0.791	1	Up
S1pr3	0.0126133	-11.7452	0.071	0.123	1	Down
Gadd45b	0.0131003	-7.70244	0.099	0.146	1	Down
Sertad1	0.0132642	-2.83816	0.099	0.127	1	Down
Gm36315	0.0137263	-1.13956	0.352	0.492	1	Down
Dusp1	0.0137755	-9.14269	0.094	0.127	1	Down
Vsig2	0.014136	14.4991	0.068	0.127	1	Up
Crip2	0.0143995	-5.5948	0.515	0.599	1	Down
Tubb2b	0.014507	6.6549	0.638	0.811	1	Up
Efemp1	0.0149275	5.1579	0.487	0.639	1	Up
Npnt	0.0156422	4.13046	0.361	0.376	1	Up
mt-Nd2	0.0161197	4.82729	0.549	0.618	1	Up
Cldn19	0.0162722	-1.14488	0.627	0.781	1	Down
Dtnbos	0.0167666	3.65731	0.004	0.203	1	Up
Avpr1a	0.016804	3.3496	0.01	0.282	1	Up
Tmem150c	0.0172032	4.87703	0.06	0.169	1	Up
Tmem52b	0.0173397	3.2138	0.673	0.659	1	Up
Lhx1	0.0174417	1.12049	0.376	0.428	1	Up
4931406P16Rik	0.0175302	-1.99389	0.137	0.261	1	Down
Klk1	0.0184622	0.735016	0.781	0.902	1	Up
Tapbp	0.0191432	-1.90995	0.13	0.112	1	Down
AW011738	0.0194172	-11.6433	0.017	0.184	1	Down
Jchain	0.020019	1.33136	0.019	0.283	1	Up
Lrrc31	0.021001	-1.86298	0.418	0.485	1	Down
Sync	0.0210562	3.12478	0.143	0.169	1	Up
Flrt3	0.0212259	-5.51166	0.098	0.163	1	Down
Rps3a1	0.0217488	-0.452056	0.118	0.171	1	Down
Ms4a4d	0.0232185	-3.0465	0.004	0.13	1	Down
Chp2	0.0235426	-19.1461	0	0.139	1	Down
Fus	0.0236648	-10.7879	0.237	0.275	1	Down
Ssh2	0.0241257	-14.5096	0.095	0.146	1	Down
Dkk3	0.0242505	8.99101	0.044	0.1	1	Up
Krt8	0.025498	7.23807	0.803	0.964	1	Up
Klf6	0.0255057	-9.409	0.345	0.346	1	Down
Ugt3a2	0.0256443	6.36863	0.012	0.127	1	Up
Trim35	0.0262958	-4.04403	0.091	0.107	1	Down
Gm34455	0.0263629	-3.95106	0.033	0.104	1	Down
C1s1	0.0276954	-6.50915	0.183	0.207	1	Down
Rps16	0.0280729	-0.493471	0.055	0.103	1	Down
Ddah2	0.028148	-4.06123	0.447	0.583	1	Down
Ugt2b37	0.0281564	9.70942	0.085	0.12	1	Up
Cish	0.0282444	-8.0658	0.143	0.277	1	Down
Ppfia4	0.0285435	-7.13591	0.094	0.175	1	Down
Slc22a12	0.0286878	8.94754	0.006	0.119	1	Up
Tox3	0.0288711	2.91745	0.409	0.548	1	Up
Ankrd11	0.0291544	-0.650606	0.103	0.194	1	Down
Chl1	0.029414	2.12902	0.039	0.108	1	Up
Foxd1	0.0298863	-7.26761	0.079	0.154	1	Down
Vegfd	0.0312373	-1.54242	0.122	0.252	1	Down
Mif	0.0313472	0.82657	0.447	0.487	1	Up
Cpm	0.0336558	-10.9772	0.119	0.294	1	Down
Col27a1	0.0343989	1.30869	0.11	0.231	1	Up
Nudt4	0.0350751	1.66738	0.833	0.862	1	Up
Ckb	0.0354812	1.84876	0.37	0.443	1	Up
Pdzk1ip1	0.0360099	11.7746	0.52	0.667	1	Up
Cped1	0.0369447	-12.4284	0.005	0.171	1	Down
Ptn	0.0372786	-3.1628	0.064	0.136	1	Down
Pde4b	0.0381381	-15.1974	0.116	0.154	1	Down
Syngr1	0.0383992	7.51743	0.548	0.653	1	Up
Rpl13a	0.0386454	-0.564678	0.062	0.128	1	Down
S100a11	0.0387883	9.40916	0.66	0.67	1	Up
Slc4a8	0.0391085	-4.80565	0.18	0.323	1	Down
Casz1	0.04135	3.02035	0.495	0.594	1	Up
Gm266	0.0417408	-4.90721	0.159	0.376	1	Down
Sdc4	0.0431243	9.50254	0.547	0.639	1	Up
Kctd12	0.0433052	-17.0989	0.17	0.126	1	Down
Cd9	0.0453945	2.4999	0.677	0.667	1	Up
Rflna	0.0461413	7.7197	0.103	0.227	1	Up
Ces1f	0.0461732	8.86401	0.112	0.235	1	Up
Cfap52	0.0470085	17.1811	0.056	0.135	1	Up
Cd24a	0.0477448	-0.751195	0.802	0.873	1	Down
Jund	0.0484112	-6.04542	0.291	0.275	1	Down
Id3	0.0502241	-10.7105	0.231	0.232	1	Stable
Acer2	0.0502925	-3.55048	0.107	0.087	1	Stable
Hnf4a	0.0504916	3.16812	0.091	0.114	1	Stable
Stc1	0.0516085	11.2782	0.094	0.184	1	Stable
Ly6c1	0.0530463	2.63882	0.476	0.456	1	Stable
Olfr889	0.0534559	10.9378	0.005	0.28	1	Stable
Gfod2	0.0538537	7.29017	0.293	0.346	1	Stable
1110019B22Rik	0.0545687	3.14674	0.573	0.592	1	Stable
Calm2	0.0569584	-3.90304	0.563	0.497	1	Stable
Steap3	0.0579307	-16.8726	0.046	0.179	1	Stable
Ablim1	0.0590576	-7.69089	0.176	0.194	1	Stable
Notch4	0.0590968	-13.6744	0.011	0.141	1	Stable
Atp4a	0.0600993	2.89994	0.493	0.641	1	Stable
Foxc2	0.0604179	-7.91733	0.006	0.163	1	Stable
Bmp1	0.0630343	-8.07676	0.156	0.16	1	Stable
Egf	0.0633806	6.40382	0.591	0.667	1	Stable
Nrxn3	0.0636403	-1.8289	0.413	0.564	1	Stable
Ifitm5	0.0645288	4.06665	0.133	0.083	1	Stable
Xist	0.0652487	1.3534	0.645	0.598	1	Stable
Tuba1b	0.0656666	-0.435801	0.196	0.165	1	Stable
Lpl	0.0673083	11.1267	0.118	0.257	1	Stable
Rpl19	0.0687346	-0.393322	0.105	0.154	1	Stable
Sox4	0.0708658	2.27424	0.51	0.63	1	Stable
B830017H08Rik	0.0723165	4.87615	0.39	0.525	1	Stable
Clcnka	0.0724833	2.47546	0.46	0.643	1	Stable
Flrt2	0.0734251	8.7057	0.048	0.139	1	Stable
Hid1	0.0743863	4.62947	0.188	0.218	1	Stable
Anxa6	0.075809	-4.78863	0.209	0.175	1	Stable
Frmd4a	0.0761946	-6.6349	0.186	0.385	1	Stable
Itpr2	0.0766596	-2.28856	0.143	0.253	1	Stable
Dhcr24	0.0777534	2.02933	0.099	0.141	1	Stable
Cabp4	0.0779993	16.2612	0.099	0.126	1	Stable
mt-Nd5	0.0784533	9.94312	0.545	0.632	1	Stable
Pea15a	0.0826169	-2.13945	0.485	0.596	1	Stable
Klk1b8	0.0831134	-0.300447	0.38	0.562	1	Stable
Gm34006	0.0841975	1.10229	0.064	0.208	1	Stable
Flna	0.0857918	-5.75793	0.108	0.074	1	Stable
Rap1gap	0.0870116	3.89657	0.609	0.686	1	Stable
Mt1	0.0872901	-0.70183	0.81	0.803	1	Stable
Mt2	0.0883758	-3.75776	0.787	0.836	1	Stable
Sult1a1	0.0903772	-6.17787	0.168	0.313	1	Stable
Mdm2	0.0904882	-8.22656	0.181	0.189	1	Stable
Rgs2	0.0918513	-2.9116	0.153	0.144	1	Stable
St14	0.0923469	-2.07659	0.535	0.642	1	Stable
4921531C22Rik	0.0934586	-6.61578	0.066	0.119	1	Stable
Scd2	0.0942133	-4.54245	0.389	0.456	1	Stable
Gm4876	0.0952156	15.0231	0.051	0.121	1	Stable
Cd82	0.0955747	-8.47669	0.243	0.305	1	Stable
Trim12a	0.0971751	-6.1304	0.076	0.148	1	Stable
Cwc25	0.0979301	-19.0498	0.059	0.118	1	Stable
Defb29	0.100985	3.67744	0.345	0.387	1	Stable
Idh1	0.10113	0.662399	0.068	0.101	1	Stable
Atp1a1	0.101507	2.61316	0.869	0.959	1	Stable
Ppp1r15a	0.101873	-11.3266	0.157	0.201	1	Stable
Rgs5	0.102179	-1.306	0.01	0.138	1	Stable
Macf1	0.103854	-3.95661	0.163	0.235	1	Stable
Slc16a7	0.105275	1.09989	0.632	0.66	1	Stable
Rnasel	0.107972	-13.6573	0.065	0.16	1	Stable
Arhgef12	0.109709	4.66031	0.419	0.53	1	Stable
Cited2	0.109968	-9.86918	0.187	0.201	1	Stable
Tmem213	0.111377	-0.699843	0.707	0.791	1	Stable
Cyp2j5	0.111377	9.61055	0.043	0.126	1	Stable
Serpinh1	0.111889	7.89108	0.365	0.411	1	Stable
Ace	0.114866	2.19075	0.008	0.101	1	Stable
Eva1b	0.121693	-6.78514	0.476	0.51	1	Stable
Rpl12	0.123801	-0.359771	0.085	0.143	1	Stable
Trpm6	0.124729	7.222	0.383	0.436	1	Stable
Arhgap20	0.129069	4.05006	0.036	0.236	1	Stable
Junb	0.129836	-10.8098	0.067	0.176	1	Stable
Cd59a	0.130413	-1.91431	0.544	0.668	1	Stable
Pcp4	0.132577	5.54536	0.216	0.313	1	Stable
Robo3	0.133737	4.03792	0.214	0.395	1	Stable
Cstb	0.134753	-3.87718	0.309	0.251	1	Stable
Tgfbr1	0.135699	-10.693	0.17	0.154	1	Stable
Mal	0.136643	-2.35326	0.863	0.911	1	Stable
Gm12264	0.138799	6.36161	0.015	0.102	1	Stable
Txnip	0.138971	1.75532	0.544	0.543	1	Stable
Rnf213	0.139673	3.31078	0.07	0.134	1	Stable
Gpc3	0.141417	6.35685	0.297	0.4	1	Stable
Tgif1	0.141669	-15.4507	0.132	0.121	1	Stable
Ifi27	0.145067	-9.72477	0.289	0.32	1	Stable
Pbx1	0.145373	-2.50308	0.308	0.333	1	Stable
Napsa	0.145987	2.6139	0.057	0.122	1	Stable
Gm26737	0.155092	0.431585	0.111	0.425	1	Stable
Rps27a	0.155754	-0.402346	0.123	0.165	1	Stable
Tnfaip2	0.157015	-8.86093	0.178	0.267	1	Stable
Dstn	0.160029	4.49219	0.643	0.752	1	Stable
Rassf9	0.162278	0.648491	0.175	0.233	1	Stable
Slc12a1	0.163133	1.06596	0.738	0.806	1	Stable
Retnla	0.163986	-8.92951	0.069	0.246	1	Stable
Ildr2	0.173424	2.18994	0.061	0.105	1	Stable
Cdkn1c	0.175738	-9.3027	0.049	0.107	1	Stable
Adamts5	0.176223	7.08441	0.144	0.141	1	Stable
S100g	0.178031	2.99552	0.592	0.694	1	Stable
Ldhb	0.179656	4.23631	0.866	0.853	1	Stable
Csrp1	0.181654	-1.34148	0.251	0.244	1	Stable
Chst15	0.185402	3.60813	0.046	0.117	1	Stable
AI838599	0.187775	2.2805	0.315	0.49	1	Stable
Exoc3l4	0.188872	3.82404	0.229	0.14	1	Stable
Plau	0.189049	-2.58762	0.4	0.463	1	Stable
Homer1	0.190448	-5.03482	0.104	0.1	1	Stable
Foxq1	0.190566	1.42554	0.31	0.448	1	Stable
Cyp2a5	0.192371	14.7358	0.289	0.376	1	Stable
Rps20	0.198225	-0.490895	0.095	0.143	1	Stable
Fbn2	0.20152	-4.56373	0.1	0.113	1	Stable
Dnm3os	0.203835	-5.76645	0.124	0.231	1	Stable
Nrip1	0.205063	-4.91689	0.139	0.199	1	Stable
Gm12216	0.21314	-12.8206	0.077	0.156	1	Stable
Aqp4	0.213462	-3.1094	0.007	0.223	1	Stable
Lockd	0.213548	-2.31057	0.019	0.122	1	Stable
Hgd	0.215854	5.02774	0.012	0.101	1	Stable
Igfbp4	0.216309	10.6184	0.121	0.156	1	Stable
Slc35g1	0.216374	-0.723428	0.393	0.496	1	Stable
Tsc22d1	0.217612	-6.42583	0.816	0.935	1	Stable
Fmo2	0.220081	6.726	0.105	0.129	1	Stable
Cyfip2	0.220279	4.4881	0.512	0.6	1	Stable
Adgrd1	0.221886	13.1264	0.067	0.103	1	Stable
Fam13a	0.223701	0.58323	0.38	0.479	1	Stable
Cers4	0.225214	-7.651	0.114	0.201	1	Stable
H3f3b	0.228127	-5.05688	0.254	0.285	1	Stable
Rps21	0.23109	-0.392816	0.104	0.156	1	Stable
Gm49708	0.231818	8.83932	0.156	0.284	1	Stable
Dnase1	0.232342	10.6429	0.051	0.133	1	Stable
mt-Cytb	0.232959	8.0304	0.565	0.643	1	Stable
Scd1	0.234103	1.25012	0.152	0.248	1	Stable
Tcf4	0.235021	1.93416	0.123	0.146	1	Stable
Slc22a8	0.237491	10.9742	0.025	0.151	1	Stable
Slc22a13	0.239792	8.246	0.126	0.328	1	Stable
Il12b	0.241077	-13.5732	0.066	0.101	1	Stable
Eldr	0.246076	-13.0147	0.053	0.103	1	Stable
Syn2	0.253322	-2.94869	0.118	0.144	1	Stable
Gsta4	0.259161	0.258853	0.44	0.529	1	Stable
Trib1	0.268055	-11.4973	0.308	0.383	1	Stable
Sall3	0.273026	7.85566	0.473	0.628	1	Stable
Jdp2	0.277053	-9.86993	0.04	0.101	1	Stable
Pgam2	0.285044	0.598165	0.5	0.596	1	Stable
Fgfbp1	0.287205	-2.31836	0.203	0.475	1	Stable
Nfe2l2	0.292601	-3.30124	0.315	0.282	1	Stable
Pter	0.293083	3.69935	0.021	0.107	1	Stable
Git2	0.295688	-4.26122	0.104	0.146	1	Stable
Dusp9	0.296875	1.8267	0.228	0.364	1	Stable
Gm48696	0.299421	-19.1204	0.109	0.165	1	Stable
AY036118	0.301682	-0.418402	0.564	0.609	1	Stable
Magi2	0.303542	8.16641	0.146	0.173	1	Stable
Ctsd	0.304365	12.2293	0.655	0.696	1	Stable
Nrip2	0.305768	3.2711	0.263	0.366	1	Stable
Slc5a3	0.308531	1.42198	0.458	0.596	1	Stable
Igfbp7	0.309196	13.8648	0.552	0.653	1	Stable
Bcl2	0.31028	-9.50583	0.108	0.201	1	Stable
Bdh2	0.315032	2.63744	0.031	0.103	1	Stable
Klhl3	0.315876	6.46494	0.524	0.668	1	Stable
Mpp7	0.32057	-0.338435	0.088	0.165	1	Stable
Catsperd	0.32342	5.57795	0.019	0.227	1	Stable
Ednrb	0.333408	4.19135	0.083	0.134	1	Stable
Fndc9	0.337153	-12.395	0.005	0.145	1	Stable
Gm30541	0.341339	-17.7327	0.007	0.112	1	Stable
mt-Co3	0.344515	4.65505	0.545	0.54	1	Stable
Rpl23	0.348219	-0.405113	0.087	0.134	1	Stable
mt-Nd4l	0.348609	10.2832	0.519	0.57	1	Stable
mt-Nd4	0.34969	5.80667	0.577	0.636	1	Stable
Ankrd12	0.35213	0.364215	0.217	0.268	1	Stable
Mbnl1	0.352704	-4.08447	0.074	0.102	1	Stable
Vamp5	0.359086	-3.70175	0.072	0.178	1	Stable
Pex5l	0.362488	1.83765	0.686	0.569	1	Stable
Rps9	0.36255	-0.615253	0.065	0.139	1	Stable
Bcl2l11	0.363165	-16.747	0.061	0.143	1	Stable
Clk1	0.365663	-3.65846	0.112	0.179	1	Stable
Pbxip1	0.372128	-3.33014	0.253	0.307	1	Stable
S100a1	0.375293	4.22188	0.853	0.868	1	Stable
Rps5	0.378632	-0.421276	0.117	0.179	1	Stable
Krt7	0.380656	4.13696	0.808	0.931	1	Stable
Slc29a1	0.38237	-0.59295	0.145	0.245	1	Stable
Cflar	0.384344	-0.321232	0.091	0.139	1	Stable
Tmigd1	0.385524	6.72331	0.031	0.126	1	Stable
Slc43a3	0.387636	-6.13624	0.062	0.107	1	Stable
Birc3	0.389208	-6.77312	0.074	0.127	1	Stable
Rhcg	0.391235	2.78204	0.372	0.402	1	Stable
Csf2ra	0.398624	-3.87557	0.084	0.111	1	Stable
Cyp7b1	0.401269	3.63851	0.124	0.18	1	Stable
Epb41l3	0.403367	1.61513	0.126	0.245	1	Stable
Slc6a18	0.404747	14.9858	0.076	0.139	1	Stable
Klf2	0.405932	3.7819	0.105	0.095	1	Stable
Ccng1	0.408375	0.881783	0.178	0.156	1	Stable
Ephx1	0.410627	-10.5544	0.155	0.184	1	Stable
Slc8a1	0.413719	3.7446	0.252	0.292	1	Stable
Fam71a	0.417998	-7.08556	0.146	0.23	1	Stable
Enho	0.425954	5.70983	0.179	0.162	1	Stable
Cpsf4l	0.427787	2.76009	0.14	0.287	1	Stable
Serpina1f	0.428399	-13.1246	0.108	0.227	1	Stable
Mme	0.433724	6.21949	0.63	0.735	1	Stable
Amotl2	0.445775	5.08397	0.246	0.251	1	Stable
Jag1	0.447935	-6.5449	0.401	0.48	1	Stable
Itm2b	0.451503	1.08274	0.457	0.465	1	Stable
mt-Nd3	0.476703	5.62562	0.577	0.631	1	Stable
Calb1	0.480505	-1.38178	0.464	0.507	1	Stable
Eml4	0.486805	-16.2773	0.176	0.236	1	Stable
Emp1	0.49098	0.26712	0.099	0.245	1	Stable
Spon1	0.493591	2.87011	0.065	0.11	1	Stable
Rpl37a	0.49477	-0.389338	0.082	0.137	1	Stable
Slc14a2	0.498834	0.644706	0.265	0.356	1	Stable
Tmem174	0.499093	15.6079	0.031	0.114	1	Stable
C1ra	0.513271	-3.26852	0.031	0.107	1	Stable
Rplp0	0.516019	-0.443546	0.149	0.213	1	Stable
Upk3b	0.517452	7.67164	0.105	0.119	1	Stable
2200002J24Rik	0.520362	-3.04382	0.332	0.423	1	Stable
F830016B08Rik	0.526323	9.12302	0.123	0.056	1	Stable
Gm12002	0.532931	9.77922	0.076	0.141	1	Stable
F8	0.539195	1.99357	0.152	0.235	1	Stable
Tpm4	0.545186	-3.33773	0.118	0.103	1	Stable
Tmem176b	0.54763	13.1334	0.581	0.647	1	Stable
Gm17167	0.54798	-13.2431	0.007	0.12	1	Stable
Cracr2a	0.548174	-6.82608	0.027	0.141	1	Stable
Fnbp1	0.570504	-6.23754	0.089	0.133	1	Stable
Rplp1	0.574552	-0.253989	0.094	0.123	1	Stable
Gm47708	0.575348	0.531556	0.402	0.497	1	Stable
Tmod3	0.577139	-2.28502	0.181	0.208	1	Stable
Tut4	0.587019	-3.32131	0.104	0.193	1	Stable
Clec3b	0.591928	-13.3015	0.104	0.195	1	Stable
Tert	0.600664	8.7001	0.045	0.157	1	Stable
Fbxl7	0.607866	-2.60984	0.095	0.177	1	Stable
Skil	0.613181	-2.30538	0.09	0.119	1	Stable
Ucp2	0.620243	-8.16356	0.181	0.131	1	Stable
G6pc	0.621108	5.59291	0.031	0.104	1	Stable
H2afz	0.62548	-2.87953	0.159	0.169	1	Stable
Nsd3	0.62912	-2.20344	0.112	0.145	1	Stable
Osr1	0.633683	9.38078	0.088	0.178	1	Stable
Ptcra	0.638719	-15.3751	0.004	0.24	1	Stable
Gm45792	0.645444	-3.85095	0.064	0.134	1	Stable
Cst3	0.646031	-3.43849	0.062	0.11	1	Stable
Rps4x	0.646366	-0.414009	0.155	0.217	1	Stable
Btg1	0.648294	-2.46873	0.06	0.146	1	Stable
Smad7	0.666006	1.66036	0.12	0.212	1	Stable
Stat3	0.672719	-7.666	0.287	0.281	1	Stable
Rps14	0.673613	-0.684934	0.074	0.158	1	Stable
Abca13	0.681595	3.42604	0.344	0.481	1	Stable
Oat	0.685321	-0.762886	0.441	0.517	1	Stable
Scin	0.685707	4.2094	0.467	0.555	1	Stable
mt-Co1	0.692581	7.56992	0.545	0.549	1	Stable
Tgfbr3	0.695122	-0.477299	0.228	0.333	1	Stable
Mpz	0.709311	-1.57322	0.022	0.223	1	Stable
Antxr1	0.709485	-7.69446	0.157	0.374	1	Stable
Rpl13	0.719845	-0.560852	0.083	0.147	1	Stable
Atg9b	0.720631	3.76641	0.089	0.232	1	Stable
Lmo1	0.721198	-1.45485	0.085	0.261	1	Stable
Gm26788	0.724476	5.85473	0.039	0.163	1	Stable
Kcnj10	0.728022	5.0318	0.346	0.5	1	Stable
Car3	0.729556	2.0955	0.064	0.155	1	Stable
Spint2	0.730783	6.6289	0.62	0.731	1	Stable
Akr1b3	0.736141	-0.288908	0.223	0.217	1	Stable
Gm49756	0.737153	16.224	0.157	0.122	1	Stable
Matn4	0.742394	3.74124	0.244	0.398	1	Stable
Pla1a	0.748177	0.617331	0.411	0.494	1	Stable
Chrna4	0.752425	12.3845	0.122	0.167	1	Stable
Tmem207	0.763564	0.465785	0.286	0.484	1	Stable
Ifit1bl2	0.769131	-1.79037	0.116	0.385	1	Stable
Nrg1	0.771004	10.2743	0.147	0.149	1	Stable
mt-Nd1	0.771628	6.19332	0.518	0.526	1	Stable
Bhlhe40	0.771985	-10.5336	0.326	0.281	1	Stable
1500002C15Rik	0.775871	-8.57003	0.013	0.108	1	Stable
Id1	0.780925	-0.641329	0.11	0.104	1	Stable
Sim1	0.781015	-1.25136	0.61	0.682	1	Stable
Zfp36l1	0.808594	0.447168	0.314	0.314	1	Stable
Cdh6	0.830767	1.79187	0.337	0.484	1	Stable
Dst	0.838463	1.94014	0.452	0.544	1	Stable
Rps7	0.844849	-0.719681	0.086	0.163	1	Stable
Cd63	0.847681	6.33788	0.692	0.744	1	Stable
Btc	0.858753	7.51171	0.183	0.364	1	Stable
mt-Atp6	0.870082	6.985	0.541	0.568	1	Stable
Tppp3	0.872378	1.51747	0.012	0.137	1	Stable
Tmem176a	0.875457	13.4472	0.591	0.658	1	Stable
Zfhx4	0.882082	-1.97459	0.322	0.449	1	Stable
Ifit1bl1	0.887147	-3.85829	0.047	0.282	1	Stable
Mfsd4b5	0.887516	1.81704	0.016	0.112	1	Stable
Itgav	0.88876	-7.4892	0.335	0.374	1	Stable
Ly6e	0.897108	-3.57755	0.174	0.108	1	Stable
Upp1	0.898677	1.7067	0.278	0.314	1	Stable
Syne1	0.907131	-3.66136	0.25	0.376	1	Stable
Nccrp1	0.910182	2.01	0.294	0.465	1	Stable
mt-Co2	0.929259	5.4743	0.523	0.532	1	Stable
Gcnt1	0.931577	3.2613	0.042	0.129	1	Stable
Litaf	0.931624	-6.03825	0.197	0.12	1	Stable
Slc22a30	0.932134	13.6263	0.074	0.204	1	Stable
Rpsa	0.932922	-0.474371	0.065	0.123	1	Stable
Rpl34	0.938164	-0.501908	0.065	0.112	1	Stable
Slc22a15	0.938396	-14.8099	0.161	0.213	1	Stable
Lars2	0.939881	13.2373	0.457	0.505	1	Stable
Hist2h4	0.944198	-0.380141	0.111	0.194	1	Stable
Malrd1	0.950095	3.0128	0.25	0.35	1	Stable
Gata3	0.951721	-8.5243	0.191	0.141	1	Stable
mt-Nd6	0.95409	8.44979	0.364	0.484	1	Stable
Cox6b2	0.958598	4.8132	0.103	0.164	1	Stable
St3gal6	0.979199	-8.48447	0.281	0.347	1	Stable
S100a10	0.981991	3.03757	0.287	0.249	1	Stable
Adgrg1	0.985387	3.21469	0.631	0.723	1	Stable
Apom	0.991065	15.1142	0.019	0.222	1	Stable
Fam151a	0.997626	9.11597	0.016	0.103	1	Stable

## Sheet: 4.DCT DEGs
Gene	p_val	avg_log2FC	pct.1	pct.2	p_val_adj	Type
Ifit1	6.31272e-82	17.7983	0.142	0.652	1.89382e-78	Up
Oasl1	5.90222e-69	1.54359	0.253	0.722	1.77067e-65	Up
Ifitm10	5.16145e-57	3.79494	0.138	0.35	1.54843e-53	Up
Isg15	1.0089e-55	-10.2421	0.135	0.535	3.02671e-52	Down
Fgg	1.16989e-53	10.2305	0.124	0.415	3.50966e-50	Up
Cxcl10	4.72627e-49	-7.63798	0.194	0.361	1.41788e-45	Down
Hmx2	1.59718e-48	12.72	0.142	0.029	4.79153e-45	Up
Inmt	3.6389e-46	17.2093	0.498	0.872	1.09167e-42	Up
Atp6v0d2	4.97794e-46	-1.88853	0.269	0.727	1.49338e-42	Down
Srgap1	4.25079e-44	-3.63529	0.6	0.933	1.27524e-40	Down
Ggt1	1.22532e-43	6.80657	0.249	0.677	3.67596e-40	Up
Akap12	4.3698e-43	9.37585	0.028	0.106	1.31094e-39	Up
Sult1d1	9.3458e-42	7.38719	0.168	0.333	2.80374e-38	Up
Cryz	4.44181e-40	3.07188	0.336	0.749	1.33254e-36	Up
Serpina3n	1.02633e-39	17.9022	0.181	0.602	3.07899e-36	Up
Grhpr	7.86656e-39	4.45215	0.306	0.69	2.35997e-35	Up
Hba-a1	1.09142e-38	5.52423	0.33	0.677	3.27427e-35	Up
Emp2	1.19208e-38	18.0634	0.354	0.704	3.57625e-35	Up
4732465J04Rik	1.54286e-38	3.9741	0.319	0.748	4.62859e-35	Up
Rtp4	2.32923e-38	5.09984	0.103	0.223	6.9877e-35	Up
Herc6	3.70572e-38	6.39195	0.142	0.246	1.11171e-34	Up
Sord	1.98361e-37	3.08428	0.164	0.332	5.95084e-34	Up
Sox9	4.9768e-37	-8.04823	0.415	0.875	1.49304e-33	Down
Osbpl6	6.21931e-37	11.8594	0.365	0.827	1.86579e-33	Up
Dysf	1.46546e-36	-0.290969	0.441	0.822	4.39638e-33	Down
Star	3.24313e-36	9.41487	0.194	0.611	9.7294e-33	Up
Rcan1	1.47884e-35	4.05455	0.31	0.722	4.43651e-32	Up
BC005561	1.91279e-35	10.6971	0.218	0.597	5.73837e-32	Up
Cldn19	1.76087e-34	6.32211	0.341	0.739	5.2826e-31	Up
Atp11a	2.94449e-34	6.64656	0.205	0.585	8.83347e-31	Up
Mxra7	3.45385e-34	13.9622	0.391	0.832	1.03615e-30	Up
Hs3st1	6.1702e-34	16.3309	0.166	0.556	1.85106e-30	Up
Ttc36	1.05875e-33	7.92637	0.384	0.8	3.17626e-30	Up
Lactb2	1.21565e-33	1.49091	0.181	0.497	3.64695e-30	Up
Sct	1.85842e-32	8.88169	0.299	0.73	5.57526e-29	Up
Idh1	2.44621e-32	2.13339	0.157	0.265	7.33862e-29	Up
Edn1	9.93093e-32	9.80642	0.491	0.886	2.97928e-28	Up
Cxcl1	1.04451e-31	15.4858	0.098	0.246	3.13352e-28	Up
Ddah1	1.11359e-31	10.7112	0.255	0.608	3.34076e-28	Up
Tmem45b	2.29195e-31	5.61269	0.489	0.931	6.87586e-28	Up
Sync	4.28573e-31	8.63792	0.413	0.782	1.28572e-27	Up
Errfi1	1.43699e-29	13.5854	0.227	0.397	4.31098e-26	Up
Efemp1	1.55739e-29	12.4267	0.367	0.793	4.67217e-26	Up
Ccn1	2.0689e-29	-6.05957	0.177	0.35	6.20671e-26	Down
Adamts1	2.89912e-29	15.494	0.218	0.398	8.69737e-26	Up
Rnf152	4.78776e-29	6.73249	0.498	0.786	1.43633e-25	Up
Rdh12	6.64499e-29	4.44395	0.076	0.284	1.9935e-25	Up
Fth1	1.17098e-28	8.25216	0.303	0.551	3.51293e-25	Up
Slc5a1	1.22388e-28	4.38686	0.362	0.757	3.67163e-25	Up
Ifit3b	1.23292e-28	-2.28443	0.109	0.366	3.69876e-25	Down
Enox1	2.16666e-28	17.2096	0.391	0.793	6.49997e-25	Up
Prss8	3.06746e-28	5.4814	0.247	0.574	9.20238e-25	Up
Col4a4	3.27597e-28	11.2648	0.314	0.658	9.82791e-25	Up
Inhba	4.18328e-28	16.817	0.284	0.534	1.25499e-24	Up
2200002D01Rik	6.93631e-28	3.23018	0.061	0.101	2.08089e-24	Up
Dcdc2a	1.06378e-27	6.30486	0.373	0.767	3.19135e-24	Up
Eprn	1.77301e-27	-0.660886	0.369	0.717	5.31903e-24	Down
Crispld1	1.89858e-27	15.6903	0.153	0.443	5.69575e-24	Up
Acox1	2.15731e-27	1.82004	0.262	0.467	6.47192e-24	Up
Klrb1f	2.86529e-27	6.57401	0.166	0.211	8.59588e-24	Up
Glod5	3.85792e-27	10.8009	0.478	0.831	1.15738e-23	Up
Selenbp1	4.67981e-27	8.83561	0.43	0.841	1.40394e-23	Up
Tead1	5.70548e-27	3.46969	0.216	0.516	1.71164e-23	Up
1700072G22Rik	5.94439e-27	-4.10755	0.306	0.466	1.78332e-23	Down
Cx3cl1	6.05133e-27	5.18016	0.352	0.741	1.8154e-23	Up
Tacc2	6.79449e-27	3.74243	0.293	0.525	2.03835e-23	Up
Sprr1a	1.38489e-26	18.4192	0.216	0.435	4.15468e-23	Up
Aqp6	1.71844e-26	12.3933	0.31	0.72	5.15531e-23	Up
Gm9732	1.75202e-26	-7.71047	0.581	0.959	5.25607e-23	Down
Lif	3.20127e-26	16.6923	0.341	0.599	9.60381e-23	Up
C1s1	3.55715e-26	9.29286	0.273	0.548	1.06715e-22	Up
Adcy1	4.02216e-26	5.97091	0.24	0.594	1.20665e-22	Up
Bdkrb2	5.26798e-26	3.06926	0.212	0.691	1.58039e-22	Up
Angptl4	5.77977e-26	5.19843	0.063	0.323	1.73393e-22	Up
Hbb-bs	8.84837e-26	6.21322	0.31	0.604	2.65451e-22	Up
Adamts9	1.05492e-25	2.40468	0.114	0.365	3.16475e-22	Up
Nrip2	3.65257e-25	0.357049	0.199	0.342	1.09577e-21	Up
Flrt2	4.84955e-25	1.48494	0.142	0.05	1.45487e-21	Up
Jag1	5.94688e-25	-2.93381	0.177	0.437	1.78406e-21	Down
Nr2f2	6.0289e-25	4.22807	0.345	0.659	1.80867e-21	Up
Igkc	7.20301e-25	-2.25006	0.076	0.187	2.1609e-21	Down
Erbb4	8.90197e-25	4.36428	0.548	0.837	2.67059e-21	Up
Rida	1.05387e-24	3.08161	0.262	0.271	3.16161e-21	Up
Gstm5	1.47336e-24	0.692321	0.205	0.352	4.42008e-21	Up
Calca	2.55934e-24	17.5553	0.063	0.259	7.67803e-21	Up
Cdkn1c	2.95929e-24	16.7856	0.103	0.316	8.87787e-21	Up
Ankrd1	3.71537e-24	6.72848	0.098	0.275	1.11461e-20	Up
Mmp23	5.85764e-24	3.25405	0.19	0.501	1.75729e-20	Up
Wwtr1	1.38621e-23	3.62289	0.469	0.846	4.15864e-20	Up
Gm8251	1.65584e-23	-11.17	0.044	0.222	4.96753e-20	Down
Zbtb20	1.66964e-23	4.34967	0.234	0.373	5.00892e-20	Up
Aldh6a1	1.80802e-23	15.6745	0.352	0.652	5.42406e-20	Up
Rdh9	2.64127e-23	-20.0233	0.061	0.431	7.92381e-20	Down
Pigr	3.03901e-23	-8.88454	0.328	0.743	9.11703e-20	Down
Pdk4	3.43923e-23	3.74739	0.459	0.749	1.03177e-19	Up
Vegfa	3.4734e-23	3.74335	0.26	0.496	1.04202e-19	Up
Nudt19	6.11247e-23	6.13312	0.607	0.981	1.83374e-19	Up
Ptger3	6.62321e-23	7.48185	0.349	0.712	1.98696e-19	Up
Mapt	6.86605e-23	7.18097	0.277	0.566	2.05982e-19	Up
Pbld1	8.70242e-23	8.61166	0.293	0.529	2.61073e-19	Up
Tmem178	1.54598e-22	8.36664	0.583	0.955	4.63795e-19	Up
Odc1	2.4408e-22	0.434175	0.157	0.157	7.32241e-19	Up
Tmem117	3.17502e-22	12.9745	0.432	0.768	9.52507e-19	Up
Tchh	5.5179e-22	2.104	0.009	0.187	1.65537e-18	Up
Aldh1l1	1.70933e-21	12.4842	0.59	0.921	5.128e-18	Up
Perp	1.87659e-21	-0.451389	0.223	0.488	5.62976e-18	Down
Fgf9	2.48955e-21	7.19792	0.559	0.843	7.46866e-18	Up
Slc25a25	2.8463e-21	-2.32291	0.29	0.576	8.53891e-18	Down
Tmprss2	3.07931e-21	9.15661	0.496	0.875	9.23794e-18	Up
Tcn2	3.75942e-21	2.0984	0.286	0.487	1.12783e-17	Up
Gdf15	3.79499e-21	1.58949	0.253	0.364	1.1385e-17	Up
Muc1	3.80692e-21	4.88665	0.531	0.846	1.14208e-17	Up
Cdhr5	4.53774e-21	3.69504	0.485	0.764	1.36132e-17	Up
Uchl1	5.6401e-21	13.7528	0.181	0.215	1.69203e-17	Up
Ppl	7.49225e-21	9.67992	0.421	0.713	2.24768e-17	Up
Gm28370	7.53908e-21	-19.8064	0.181	0.465	2.26172e-17	Down
Nupr1	8.8224e-21	14.4827	0.162	0.327	2.64672e-17	Up
Sfn	9.71483e-21	-4.0907	0.509	0.863	2.91445e-17	Down
Rhoc	9.99025e-21	2.67522	0.168	0.31	2.99707e-17	Up
Gdf11	1.25678e-20	-4.99914	0.133	0.32	3.77035e-17	Down
Ccl8	1.27838e-20	-0.734906	0.157	0.092	3.83514e-17	Down
Ntn4	1.30639e-20	-2.02125	0.245	0.549	3.91918e-17	Down
Nrxn3	1.32677e-20	3.72501	0.164	0.556	3.9803e-17	Up
Psca	1.42686e-20	15.8299	0.585	0.923	4.28058e-17	Up
Car12	1.43128e-20	2.72217	0.24	0.469	4.29385e-17	Up
F3	1.46487e-20	6.06638	0.159	0.275	4.39462e-17	Up
Mymx	1.47841e-20	-3.38337	0.707	0.953	4.43523e-17	Down
Timp3	2.11167e-20	10.3232	0.303	0.458	6.33501e-17	Up
Dtnbos	2.43654e-20	-13.4429	0	0.273	7.30961e-17	Down
Arhgef12	3.76644e-20	9.81	0.33	0.631	1.12993e-16	Up
Mettl7a2	4.39517e-20	2.27108	0.148	0.371	1.31855e-16	Up
Zfp503	5.36733e-20	8.62619	0.517	0.905	1.6102e-16	Up
Mecomos	6.11818e-20	0.400434	0.644	0.88	1.83545e-16	Up
Slc4a9	6.11818e-20	2.95999	0.476	0.785	1.83545e-16	Up
Fam71a	6.29758e-20	2.70844	0.103	0.303	1.88927e-16	Up
Slc6a8	6.38436e-20	8.99122	0.384	0.663	1.91531e-16	Up
Usp18	6.93044e-20	-7.9483	0.039	0.141	2.07913e-16	Down
Pth1r	7.0794e-20	14.2851	0.533	0.985	2.12382e-16	Up
Angptl2	1.01236e-19	3.19046	0.19	0.405	3.03708e-16	Up
Prlr	1.20994e-19	11.2008	0.607	0.841	3.62981e-16	Up
Tnfrsf12a	1.29493e-19	4.57493	0.212	0.467	3.8848e-16	Up
Neat1	1.90056e-19	-7.04276	0.223	0.401	5.70169e-16	Down
Slc4a11	1.90056e-19	1.34435	0.116	0.173	5.70169e-16	Up
Spink1	2.1333e-19	1.47411	0.153	0.076	6.39989e-16	Up
4833439L19Rik	2.25156e-19	4.76318	0.365	0.666	6.75468e-16	Up
Pam	2.5041e-19	2.53368	0.362	0.736	7.51231e-16	Up
Prom1	3.68068e-19	7.20751	0.474	0.785	1.1042e-15	Up
Abca8a	4.56668e-19	14.3736	0.004	0.104	1.37e-15	Up
Sephs2	5.35264e-19	1.57263	0.297	0.517	1.60579e-15	Up
Cd55	6.67398e-19	3.26949	0.041	0.141	2.00219e-15	Up
0610005C13Rik	6.76338e-19	4.42716	0.317	0.544	2.02902e-15	Up
Lamc3	7.52255e-19	4.66925	0.085	0.433	2.25676e-15	Up
Adgrf5	1.01462e-18	8.5093	0.1	0.202	3.04385e-15	Up
Cxadr	1.11965e-18	3.0803	0.43	0.784	3.35895e-15	Up
Hbegf	1.1279e-18	2.88121	0.319	0.583	3.3837e-15	Up
Gpd1	1.21206e-18	3.73163	0.076	0.243	3.63618e-15	Up
Osmr	1.38919e-18	15.4648	0.116	0.327	4.16757e-15	Up
F2rl1	1.40557e-18	6.21433	0.535	0.837	4.21671e-15	Up
Hlf	2.34004e-18	2.1732	0.192	0.408	7.02013e-15	Up
Net1	2.34004e-18	9.69334	0.367	0.667	7.02013e-15	Up
Cdh13	3.88874e-18	17.5216	0.21	0.487	1.16662e-14	Up
Ank3	4.96377e-18	5.36479	0.345	0.654	1.48913e-14	Up
Rhob	5.11635e-18	6.74595	0.321	0.392	1.53491e-14	Up
Msrb1	5.58632e-18	0.813939	0.343	0.597	1.67589e-14	Up
Gm28068	6.60058e-18	10.1074	0.203	0.493	1.98017e-14	Up
Rarres2	6.86159e-18	-2.23495	0.271	0.539	2.05848e-14	Down
Bpnt1	7.47864e-18	7.23004	0.386	0.697	2.24359e-14	Up
Cldn3	8.49608e-18	8.1925	0.408	0.731	2.54882e-14	Up
Plp1	1.03498e-17	2.27568	0.441	0.69	3.10494e-14	Up
Atp1b2	1.27824e-17	11.1781	0.227	0.56	3.83471e-14	Up
Atf3	1.34164e-17	-4.38869	0.395	0.593	4.02493e-14	Down
Treml2	1.80802e-17	4.41551	0.026	0.143	5.42406e-14	Up
Myo6	1.81573e-17	4.53856	0.441	0.732	5.44718e-14	Up
Mis18bp1	2.55332e-17	0.788606	0.017	0.305	7.65995e-14	Up
Anxa6	3.12786e-17	-5.4258	0.144	0.207	9.38357e-14	Down
Enho	3.80812e-17	-1.16321	0.308	0.56	1.14244e-13	Down
Samd12	6.46139e-17	5.23333	0.14	0.187	1.93842e-13	Up
Amotl1	1.05065e-16	3.51406	0.186	0.254	3.15194e-13	Up
S100a8	1.07269e-16	-0.352788	0.114	0.17	3.21806e-13	Down
Gclc	1.0967e-16	6.03978	0.544	0.877	3.2901e-13	Up
Ptn	1.15908e-16	3.94714	0.1	0.335	3.47723e-13	Up
Rap1gap	1.47368e-16	8.09896	0.688	0.918	4.42103e-13	Up
Steap4	1.48796e-16	1.77982	0.037	0.106	4.46387e-13	Up
Spry1	1.50652e-16	-8.40355	0.116	0.196	4.51956e-13	Down
Nfib	1.58962e-16	4.81814	0.393	0.688	4.76887e-13	Up
Sema3c	1.74547e-16	18.4337	0.148	0.328	5.23642e-13	Up
Malat1	1.79165e-16	2.70471	0.199	0.356	5.37494e-13	Up
Gm47708	2.04962e-16	1.88916	0.598	0.867	6.14885e-13	Up
Tmem204	2.05526e-16	2.77897	0.218	0.346	6.16577e-13	Up
Ptgs1	2.37321e-16	-9.25735	0.066	0.216	7.11962e-13	Down
Oit1	2.4158e-16	18.2405	0.203	0.389	7.2474e-13	Up
Flrt1	2.4862e-16	6.72332	0.264	0.52	7.45861e-13	Up
Usp2	2.53772e-16	10.4494	0.672	0.914	7.61317e-13	Up
Pla1a	2.54119e-16	-1.2929	0.251	0.484	7.62358e-13	Down
Car8	2.62235e-16	7.01795	0.365	0.643	7.86706e-13	Up
Tcf15	2.81154e-16	9.8405	0.301	0.52	8.43462e-13	Up
Clmn	2.9896e-16	9.31604	0.439	0.718	8.9688e-13	Up
Shd	3.18744e-16	2.3875	0.218	0.579	9.56233e-13	Up
Stard10	3.55912e-16	4.24067	0.631	0.955	1.06774e-12	Up
Krt20	4.09953e-16	17.4406	0.24	0.306	1.22986e-12	Up
Ppp2r3a	5.92517e-16	9.96537	0.659	0.937	1.77755e-12	Up
Upk1b	6.17843e-16	-10.3302	0.371	0.566	1.85353e-12	Down
Cxcl12	7.2049e-16	2.87235	0.129	0.332	2.16147e-12	Up
Phldb2	8.47835e-16	7.90589	0.642	0.88	2.5435e-12	Up
Gipc2	9.57983e-16	10.9251	0.629	0.986	2.87395e-12	Up
Dbi	1.6001e-15	3.67367	0.585	0.841	4.80031e-12	Up
Plpp3	1.83005e-15	3.07034	0.223	0.435	5.49014e-12	Up
Sema3f	2.03772e-15	16.3106	0.151	0.233	6.11315e-12	Up
Klf2	2.13448e-15	-11.5075	0.183	0.152	6.40344e-12	Down
Ucp2	2.98594e-15	-12.9083	0.395	0.327	8.95782e-12	Down
Ppp1r1a	3.4013e-15	1.6072	0.657	0.86	1.02039e-11	Up
Gclm	3.46042e-15	1.39364	0.421	0.746	1.03813e-11	Up
Atp6v0a4	3.64727e-15	11.3436	0.474	0.831	1.09418e-11	Up
2021-09-06	3.92565e-15	-11.1672	0.046	0.122	1.1777e-11	Down
Mme	4.32581e-15	4.11476	0.336	0.616	1.29774e-11	Up
Gm35167	4.40591e-15	-17.4012	0	0.102	1.32177e-11	Down
Kif12	5.36126e-15	3.54194	0.247	0.453	1.60838e-11	Up
Serpina10	5.50315e-15	-4.04972	0.14	0.154	1.65095e-11	Down
Defb42	6.23736e-15	12.2528	0.286	0.609	1.87121e-11	Up
Tinag	6.71806e-15	12.6513	0.238	0.496	2.01542e-11	Up
Prodh	1.67943e-14	1.49361	0.107	0.307	5.03828e-11	Up
Prr15l	1.77918e-14	8.95029	0.705	0.946	5.33755e-11	Up
Rnf186	1.8371e-14	7.7447	0.644	0.857	5.51129e-11	Up
Ephx2	2.14468e-14	8.26135	0.194	0.369	6.43405e-11	Up
Ly6i	2.47424e-14	-12.5858	0.007	0.109	7.42273e-11	Down
Dusp9	2.62694e-14	5.28798	0.251	0.563	7.88082e-11	Up
Bex1	3.53635e-14	-6.51326	0.319	0.535	1.06091e-10	Down
Alx1	3.74379e-14	13.9797	0.002	0.1	1.12314e-10	Up
Cyp1a1	5.03109e-14	-3.40645	0.258	0.19	1.50933e-10	Down
Arhgap29	5.36478e-14	5.33264	0.358	0.595	1.60943e-10	Up
Ghr	6.19913e-14	5.06434	0.227	0.38	1.85974e-10	Up
Nfe2	6.55926e-14	16.7607	0.046	0.142	1.96778e-10	Up
Col27a1	6.8707e-14	6.21433	0.229	0.356	2.06121e-10	Up
Sh3bp5	7.75787e-14	3.61235	0.162	0.23	2.32736e-10	Up
Cyb5a	8.70292e-14	2.3379	0.616	0.931	2.61088e-10	Up
Ltc4s	9.04616e-14	-5.63945	0.513	0.785	2.71385e-10	Down
Arc	9.66409e-14	-5.16934	0.098	0.298	2.89923e-10	Down
1110019B22Rik	1.39755e-13	6.27959	0.688	0.871	4.19264e-10	Up
Lcn2	1.59112e-13	1.186	0.592	0.95	4.77337e-10	Up
Pcbd1	1.6885e-13	12.1861	0.683	0.974	5.0655e-10	Up
C030034L19Rik	1.86124e-13	-15.857	0	0.223	5.58373e-10	Down
Tbc1d22bos	1.93606e-13	-12.1735	0.153	0.325	5.80817e-10	Down
Bcam	2.27156e-13	5.81458	0.338	0.625	6.81469e-10	Up
Trpv6	2.34234e-13	0.384368	0.648	0.837	7.02702e-10	Up
Gm44175	2.35675e-13	3.32136	0.1	0.23	7.07026e-10	Up
Fam81a	2.37416e-13	-2.84683	0.653	0.899	7.12249e-10	Down
Ctsl	2.41528e-13	10.8844	0.293	0.389	7.24585e-10	Up
Tnfsf10	2.4361e-13	-8.09972	0.142	0.254	7.30831e-10	Down
Dmrt2	2.49351e-13	-7.43552	0.57	0.948	7.48052e-10	Down
Rasd1	3.08497e-13	4.38177	0.496	0.804	9.25491e-10	Up
Klf9	3.43036e-13	3.5337	0.286	0.478	1.02911e-09	Up
Ppp1r1b	3.45133e-13	6.34681	0.183	0.503	1.0354e-09	Up
Slc22a30	4.23892e-13	2.54163	0.055	0.106	1.27168e-09	Up
Rab3ip	4.38545e-13	11.01	0.644	0.953	1.31563e-09	Up
Itgb6	5.29113e-13	11.4223	0.216	0.474	1.58734e-09	Up
Slc34a2	5.99928e-13	0.651019	0.251	0.366	1.79979e-09	Up
Col5a2	6.36441e-13	1.96296	0.424	0.679	1.90932e-09	Up
Srpk3	7.71523e-13	-7.77438	0.118	0.315	2.31457e-09	Down
Amotl2	9.11441e-13	10.4701	0.277	0.525	2.73432e-09	Up
Ndrg2	1.03584e-12	6.08715	0.627	0.85	3.10753e-09	Up
Tmem207	1.54131e-12	15.2772	0.083	0.16	4.62392e-09	Up
Kl	1.64898e-12	0.756995	0.638	0.853	4.94693e-09	Up
Ptges	1.94574e-12	-1.58992	0.624	0.903	5.83722e-09	Down
Rcan2	1.95034e-12	10.478	0.531	0.878	5.85102e-09	Up
Gm15848	2.05666e-12	0.502922	0.31	0.634	6.16998e-09	Up
Reln	2.12316e-12	-9.37131	0.179	0.577	6.36948e-09	Down
Klk1b9	2.80499e-12	1.50173	0.421	0.709	8.41496e-09	Up
Ppargc1a	2.99162e-12	8.37125	0.441	0.753	8.97486e-09	Up
Nme7	3.82743e-12	12.2533	0.646	0.956	1.14823e-08	Up
Batf3	3.99128e-12	-10.9702	0.033	0.169	1.19738e-08	Down
Slc9a3r2	5.04059e-12	3.4583	0.122	0.163	1.51218e-08	Up
Klk1b16	5.18267e-12	6.66054	0.511	0.718	1.5548e-08	Up
Cox6b2	6.12139e-12	-1.70023	0.118	0.321	1.83642e-08	Down
Col4a3	6.67436e-12	4.06976	0.415	0.599	2.00231e-08	Up
Tppp3	6.95689e-12	-2.01286	0.072	0.205	2.08707e-08	Down
Col12a1	8.0319e-12	4.2853	0.242	0.466	2.40957e-08	Up
Cpm	9.00765e-12	-9.60908	0.087	0.174	2.70229e-08	Down
Olfm4	9.44046e-12	1.86953	0.29	0.444	2.83214e-08	Up
Pantr1	9.46207e-12	0.866261	0.557	0.786	2.83862e-08	Up
Ptprf	9.73654e-12	9.31438	0.404	0.663	2.92096e-08	Up
Id2	1.01455e-11	3.55679	0.5	0.741	3.04365e-08	Up
Fermt2	1.05592e-11	12.074	0.679	0.99	3.16777e-08	Up
Pdpn	1.07048e-11	-2.89967	0.421	0.658	3.21145e-08	Down
Ptprg	1.28303e-11	4.45168	0.111	0.353	3.84909e-08	Up
Lmo7	1.29918e-11	0.601689	0.609	0.79	3.89753e-08	Up
Cldn4	1.31253e-11	3.22069	0.729	0.869	3.9376e-08	Up
Psme1	1.46864e-11	-8.42507	0.264	0.282	4.40592e-08	Down
Gm26885	1.63918e-11	-0.551816	0.164	0.51	4.91753e-08	Down
Wnk4	1.73449e-11	-1.41466	0.583	0.821	5.20347e-08	Down
Khk	1.74039e-11	1.97564	0.076	0.141	5.22118e-08	Up
Tbx2	1.8708e-11	9.20046	0.533	0.754	5.61241e-08	Up
Plk2	1.89202e-11	5.45455	0.074	0.105	5.67607e-08	Up
Epha4	1.97484e-11	4.68037	0.098	0.197	5.92452e-08	Up
Ftl1	2.08219e-11	0.796929	0.181	0.16	6.24657e-08	Up
Pck1	2.10102e-11	0.987568	0.061	0.127	6.30307e-08	Up
Dcn	2.1248e-11	0.859707	0.148	0.288	6.3744e-08	Up
Pkhd1	2.19032e-11	9.57785	0.362	0.629	6.57096e-08	Up
Rhou	2.24516e-11	9.44431	0.478	0.817	6.73549e-08	Up
Tacstd2	2.35615e-11	-9.53398	0.666	0.958	7.06846e-08	Down
Hmga2	2.44243e-11	13.1208	0.162	0.293	7.32728e-08	Up
Tmem47	4.20932e-11	-2.49227	0.188	0.261	1.26279e-07	Down
Grb14	4.22334e-11	2.10118	0.716	0.886	1.267e-07	Up
Gm13889	4.22803e-11	-1.27054	0.004	0.115	1.26841e-07	Down
Muc20	4.31803e-11	3.42854	0.179	0.301	1.29541e-07	Up
Fbln1	4.78629e-11	0.473918	0.135	0.242	1.43589e-07	Up
Limch1	4.99161e-11	3.51041	0.347	0.575	1.49748e-07	Up
Rab27a	5.19406e-11	-8.86368	0.284	0.309	1.55822e-07	Down
Gsn	5.59245e-11	-4.2607	0.349	0.357	1.67773e-07	Down
Paqr5	5.87017e-11	4.9919	0.688	0.939	1.76105e-07	Up
Ifit1bl1	6.45249e-11	-8.76965	0.1	0.337	1.93575e-07	Down
Gas6	7.16151e-11	-2.13357	0.371	0.598	2.14845e-07	Down
AW011738	7.49053e-11	-19.0635	0.026	0.136	2.24716e-07	Down
F830016B08Rik	7.63125e-11	4.77278	0.114	0.268	2.28938e-07	Up
Rasl11a	8.66289e-11	1.53298	0.413	0.634	2.59887e-07	Up
Rbpms	8.98049e-11	3.58206	0.271	0.387	2.69415e-07	Up
Arhgap20	9.25888e-11	-9.65322	0	0.23	2.77766e-07	Down
Akr1c19	1.02901e-10	5.00241	0.646	0.928	3.08702e-07	Up
Camk2n1	1.06891e-10	7.58128	0.624	0.872	3.20672e-07	Up
Mctp2	1.14085e-10	-1.33814	0.02	0.113	3.42255e-07	Down
Socs2	1.17348e-10	-6.06916	0.432	0.7	3.52043e-07	Down
Acer2	1.20049e-10	1.05921	0.068	0.206	3.60148e-07	Up
Cltrn	1.21884e-10	5.84004	0.111	0.111	3.65652e-07	Up
Ipcef1	1.29361e-10	-7.54006	0.181	0.286	3.88083e-07	Down
Bmp3	1.36251e-10	16.9171	0.151	0.278	4.08754e-07	Up
Tecpr1	1.36399e-10	-6.94236	0.066	0.183	4.09196e-07	Down
Fgf1	1.39679e-10	2.94356	0.273	0.46	4.19036e-07	Up
Aldh7a1	1.48861e-10	12.6402	0.445	0.629	4.46583e-07	Up
Kctd1	1.60175e-10	-4.20064	0.657	0.919	4.80526e-07	Down
Smim6	1.7532e-10	1.54491	0.504	0.781	5.25959e-07	Up
Me3	2.05694e-10	-4.66805	0.443	0.713	6.17081e-07	Down
Vegfd	2.0724e-10	1.93297	0.537	0.489	6.21721e-07	Up
Cisd1	2.163e-10	9.74014	0.766	0.965	6.48899e-07	Up
Rasip1	2.32596e-10	4.07667	0.1	0.163	6.97788e-07	Up
Ifit3	2.40674e-10	-3.21447	0.109	0.175	7.22022e-07	Down
Nexn	2.52768e-10	-11.3991	0.264	0.241	7.58305e-07	Down
Cavin1	2.71741e-10	4.81927	0.286	0.465	8.15222e-07	Up
Ano1	2.78763e-10	15.369	0.358	0.524	8.3629e-07	Up
Utrn	2.83845e-10	-8.49431	0.162	0.193	8.51534e-07	Down
Tcf4	4.18439e-10	-6.79316	0.12	0.184	1.25532e-06	Down
Pde4d	4.2734e-10	1.58671	0.105	0.229	1.28202e-06	Up
Gm26788	4.41502e-10	2.40846	0.028	0.274	1.32451e-06	Up
Sh3bgrl3	4.9141e-10	-8.98283	0.524	0.412	1.47423e-06	Down
Cebpd	5.01822e-10	-3.25645	0.504	0.768	1.50547e-06	Down
Pfkfb3	5.11913e-10	-4.88529	0.24	0.351	1.53574e-06	Down
Ccr9	5.45666e-10	3.83826	0.103	0.11	1.637e-06	Up
Hba-a2	5.47381e-10	5.49756	0.437	0.648	1.64214e-06	Up
Cabp1	6.0009e-10	5.09058	0.096	0.259	1.80027e-06	Up
Bicc1	6.12743e-10	10.9716	0.544	0.813	1.83823e-06	Up
Rdh16f2	6.29581e-10	-0.443188	0.238	0.572	1.88874e-06	Down
Slc8a1	7.25288e-10	2.4343	0.524	0.435	2.17586e-06	Up
Mfsd4b5	7.25288e-10	3.87996	0.035	0.101	2.17586e-06	Up
Msra	7.63927e-10	2.12408	0.177	0.242	2.29178e-06	Up
Kbtbd11	8.64143e-10	-1.35223	0.124	0.175	2.59243e-06	Down
Cd63	8.7856e-10	8.28715	0.559	0.843	2.63568e-06	Up
mt-Nd2	8.7856e-10	6.15408	0.402	0.528	2.63568e-06	Up
Smim1	8.8494e-10	14.4106	0.609	0.849	2.65482e-06	Up
Prss23	8.9691e-10	5.52918	0.648	0.827	2.69073e-06	Up
Gadd45a	9.15634e-10	4.59505	0.664	0.918	2.7469e-06	Up
Npnt	9.24184e-10	12.2252	0.539	0.766	2.77255e-06	Up
Gss	1.23907e-09	3.96553	0.168	0.319	3.71721e-06	Up
Esd	1.24416e-09	0.397146	0.358	0.479	3.73248e-06	Up
Hoxd9	1.36703e-09	0.980704	0.76	0.949	4.10108e-06	Up
Wwc1	1.56262e-09	14.4354	0.806	0.986	4.68785e-06	Up
Aspn	1.85936e-09	15.0579	0.002	0.102	5.57807e-06	Up
Aqp1	1.86881e-09	6.05	0.162	0.294	5.60643e-06	Up
Peg3	2.06596e-09	-11.5879	0.205	0.2	6.19789e-06	Down
Slc14a2	2.47012e-09	8.96076	0.454	0.633	7.41036e-06	Up
Tjp1	2.51023e-09	1.3161	0.461	0.666	7.5307e-06	Up
Tmem174	2.53818e-09	3.71432	0.035	0.168	7.61455e-06	Up
Anxa5	2.65037e-09	-1.33729	0.406	0.364	7.9511e-06	Down
Pkp4	2.86057e-09	2.55091	0.463	0.746	8.58171e-06	Up
Tns1	3.0808e-09	6.11549	0.487	0.736	9.24239e-06	Up
Hist1h2bc	3.09936e-09	8.72977	0.548	0.883	9.29808e-06	Up
Stc1	3.28451e-09	-2.09718	0.247	0.339	9.85352e-06	Down
AI838599	3.28779e-09	1.52919	0.386	0.383	9.86338e-06	Up
Adh1	3.61127e-09	11.4002	0.343	0.497	1.08338e-05	Up
Mpc2	3.66203e-09	4.43753	0.882	0.991	1.09861e-05	Up
Atp5g1	3.70978e-09	8.26698	0.836	0.956	1.11293e-05	Up
L1cam	3.94598e-09	-12.6401	0.321	0.506	1.18379e-05	Down
Cpne8	4.08571e-09	-5.33616	0.264	0.237	1.22571e-05	Down
Bcl2l15	4.40593e-09	1.95942	0.004	0.11	1.32178e-05	Up
2810403D21Rik	5.0161e-09	-16.4944	0.247	0.444	1.50483e-05	Down
Aspa	5.11621e-09	7.8028	0.011	0.165	1.53486e-05	Up
Foxq1	5.12127e-09	14.9644	0.277	0.446	1.53638e-05	Up
Cdk11b	5.15171e-09	-0.58583	0.133	0.161	1.54551e-05	Down
Plet1	6.70646e-09	12.8457	0.397	0.594	2.01194e-05	Up
Zfyve28	6.8661e-09	0.429967	0.017	0.127	2.05983e-05	Up
Fabp3	7.57199e-09	1.88321	0.723	0.895	2.2716e-05	Up
Guca2a	7.77441e-09	18.2025	0.587	0.954	2.33232e-05	Up
Ldhd	7.95872e-09	16.2943	0.066	0.192	2.38762e-05	Up
Prdm16os	8.76494e-09	3.44134	0.463	0.661	2.62948e-05	Up
Gcgr	9.00701e-09	0.873747	0.33	0.588	2.7021e-05	Up
Cacna1c	9.02455e-09	-13.1025	0.098	0.105	2.70737e-05	Down
Syne2	9.65971e-09	12.8538	0.428	0.635	2.89791e-05	Up
Scnn1b	1.00517e-08	4.43833	0.454	0.72	3.01551e-05	Up
Cldn7	1.01496e-08	6.29783	0.688	0.935	3.04488e-05	Up
Bex3	1.02783e-08	-0.889884	0.476	0.393	3.08349e-05	Down
Tpm2	1.03382e-08	-4.53841	0.024	0.111	3.10147e-05	Down
Tinagl1	1.13775e-08	-4.12785	0.122	0.277	3.41326e-05	Down
Fst	1.14658e-08	2.05196	0.177	0.214	3.43974e-05	Up
Cpeb4	1.18371e-08	0.358764	0.255	0.352	3.55112e-05	Up
Ccdc141	1.19403e-08	9.09028	0.535	0.735	3.58209e-05	Up
S100a16	1.24339e-08	3.42653	0.524	0.753	3.73016e-05	Up
Mrps6	1.29722e-08	-5.81624	0.572	0.749	3.89166e-05	Down
Sult1a1	1.32243e-08	-5.5054	0.179	0.344	3.96729e-05	Down
Pcdh19	1.5361e-08	1.95065	0.12	0.2	4.60831e-05	Up
Cavin2	1.5915e-08	-0.423027	0.681	0.913	4.7745e-05	Down
Rnf144a	1.60834e-08	-0.286476	0.002	0.125	4.82503e-05	Down
Csrp2	1.6615e-08	11.7965	0.535	0.835	4.9845e-05	Up
Tmem72	1.69194e-08	-0.497134	0.524	0.75	5.07582e-05	Down
Acaa1b	1.78315e-08	1.2373	0.076	0.14	5.34946e-05	Up
Klf5	1.88272e-08	4.14881	0.459	0.752	5.64815e-05	Up
Nrg1	1.9098e-08	1.75567	0.081	0.15	5.7294e-05	Up
4930461G14Rik	1.92074e-08	-2.86617	0.419	0.64	5.76222e-05	Down
Gas2	1.93726e-08	2.17596	0.033	0.105	5.81179e-05	Up
A430090L17Rik	2.06077e-08	-1.43313	0.181	0.307	6.1823e-05	Down
Tsc22d1	2.15684e-08	0.743335	0.627	0.914	6.47053e-05	Up
Polr3e	2.2065e-08	2.52992	0.133	0.163	6.61949e-05	Up
Pou3f3	2.50716e-08	4.92264	0.751	0.917	7.52149e-05	Up
Hoxb5os	2.52609e-08	-0.525084	0.675	0.88	7.57828e-05	Down
Gm42941	2.64323e-08	-4.33681	0.175	0.385	7.9297e-05	Down
Gpx1	2.94272e-08	0.703117	0.188	0.159	8.82817e-05	Up
Mmp11	3.16041e-08	-8.25309	0.035	0.192	9.48123e-05	Down
Mt2	3.16924e-08	-6.38109	0.786	0.965	9.50773e-05	Down
Myl12a	3.50009e-08	-1.7878	0.349	0.328	0.000105003	Down
Mt3	3.52967e-08	-7.85936	0.061	0.159	0.00010589	Down
Nr0b2	3.97011e-08	0.611124	0.417	0.447	0.000119103	Up
Exoc1	4.09782e-08	1.52167	0.207	0.187	0.000122934	Up
Cgnl1	4.21379e-08	11.7895	0.48	0.677	0.000126414	Up
Spint2	4.24526e-08	3.91237	0.638	0.898	0.000127358	Up
Scnn1g	4.38967e-08	7.55028	0.509	0.776	0.00013169	Up
Dao	4.43062e-08	5.54076	0.011	0.12	0.000132919	Up
Emx1	4.52197e-08	-0.976105	0.712	0.923	0.000135659	Down
Tubb5	4.54306e-08	0.804735	0.081	0.106	0.000136292	Up
Pcdhb7	4.8431e-08	-1.3513	0.186	0.398	0.000145293	Down
Gpx3	5.30248e-08	7.67968	0.164	0.081	0.000159074	Up
Ptprd	5.96646e-08	3.6411	0.164	0.36	0.000178994	Up
Klk1b5	6.22422e-08	-0.88938	0.515	0.78	0.000186726	Down
Tacc1	6.4571e-08	-7.15954	0.225	0.312	0.000193713	Down
Gm20186	7.55141e-08	-2.18411	0.09	0.155	0.000226542	Down
Phyh	8.40148e-08	7.10047	0.83	0.973	0.000252045	Up
Tmem176b	8.6733e-08	1.96304	0.408	0.476	0.000260199	Up
Syn2	9.91984e-08	-2.37941	0.221	0.496	0.000297595	Down
Serpina1a	9.95582e-08	-10.4234	0.29	0.516	0.000298675	Down
Gm15533	1.0101e-07	-6.22616	0.096	0.238	0.000303031	Down
Aebp1	1.02113e-07	-9.29409	0.214	0.321	0.000306339	Down
Rabgap1l	1.05301e-07	4.67958	0.085	0.143	0.000315902	Up
Aldh1a2	1.11766e-07	16.8421	0.321	0.456	0.000335297	Up
mt-Nd5	1.18614e-07	13.6557	0.402	0.508	0.000355843	Up
Tmem229a	1.20443e-07	9.50788	0.415	0.534	0.000361329	Up
Calb1	1.35609e-07	4.84646	0.871	0.781	0.000406827	Up
Gpx6	1.3992e-07	2.72996	0.312	0.602	0.000419759	Up
Pde1a	1.61273e-07	11.9452	0.524	0.736	0.00048382	Up
Mgst1	1.63007e-07	9.35173	0.568	0.831	0.000489021	Up
Tspan15	1.82982e-07	2.92606	0.426	0.668	0.000548946	Up
Igf1	1.90939e-07	-16.0145	0.009	0.164	0.000572818	Down
Selenom	1.91448e-07	0.385574	0.421	0.639	0.000574343	Up
Pfkp	1.94353e-07	-14.8627	0.293	0.325	0.000583058	Down
Igf1r	2.06953e-07	1.10655	0.166	0.357	0.00062086	Up
Pex5l	2.09159e-07	14.5908	0.648	0.706	0.000627478	Up
Slc2a3	2.1364e-07	5.08145	0.096	0.205	0.000640921	Up
Tgtp1	2.25054e-07	-3.13272	0.116	0.165	0.000675161	Down
Nat8f1	2.31896e-07	4.20857	0.255	0.356	0.000695688	Up
Rras	2.37263e-07	1.82018	0.314	0.428	0.00071179	Up
Rln1	2.42751e-07	-2.53136	0.607	0.585	0.000728253	Down
Upp1	2.43606e-07	-5.22821	0.216	0.338	0.000730818	Down
Ehf	2.49454e-07	-1.36621	0.742	0.988	0.000748363	Down
Clcnkb	2.63396e-07	-3.14555	0.62	0.855	0.000790188	Down
Slc22a18	2.76159e-07	3.43107	0.111	0.222	0.000828478	Up
Gm14636	2.84497e-07	-0.789154	0.133	0.35	0.00085349	Down
Kcnk1	2.94616e-07	5.93345	0.666	0.859	0.000883847	Up
Scd1	3.01643e-07	-3.81315	0.144	0.337	0.000904928	Down
Upk3b	3.02697e-07	1.02289	0.148	0.215	0.000908092	Up
Gnb4	3.07487e-07	-5.74317	0.061	0.109	0.000922462	Down
Cytip	3.223e-07	-11.4379	0.074	0.173	0.000966901	Down
Cpne7	3.2682e-07	-20.1995	0	0.256	0.00098046	Down
Sgms2	3.41639e-07	1.8514	0.52	0.749	0.00102492	Up
Ptcra	3.60529e-07	-1.61899	0.004	0.205	0.00108159	Down
Tagln2	4.06613e-07	0.725693	0.242	0.09	0.00121984	Up
Gm17056	4.11913e-07	-7.46721	0.072	0.151	0.00123574	Down
Ptpn13	4.3491e-07	3.62693	0.297	0.461	0.00130473	Up
Scara5	4.72353e-07	4.22221	0.116	0.324	0.00141706	Up
Fus	4.8718e-07	-7.03189	0.144	0.216	0.00146154	Down
Ptgis	5.33491e-07	9.43308	0.028	0.102	0.00160047	Up
Mal2	5.63959e-07	0.855092	0.616	0.864	0.00169188	Up
Robo3	5.78087e-07	0.449769	0.02	0.15	0.00173426	Up
Slc26a4	5.87528e-07	7.94684	0.216	0.478	0.00176258	Up
Ifi44	5.91547e-07	4.64709	0.282	0.389	0.00177464	Up
Gm43305	6.18853e-07	-3.24793	0.493	0.677	0.00185656	Down
Irf1	6.44628e-07	-14.1519	0.138	0.124	0.00193388	Down
mt-Nd4	7.25238e-07	4.97122	0.415	0.504	0.00217571	Up
Hes1	7.46387e-07	4.70823	0.672	0.919	0.00223916	Up
Ctsd	7.79884e-07	11.8984	0.487	0.622	0.00233965	Up
mt-Cytb	7.79885e-07	5.71168	0.413	0.529	0.00233966	Up
Hexa	8.12773e-07	-2.0933	0.066	0.1	0.00243832	Down
H2-K1	8.46282e-07	-2.00116	0.07	0.134	0.00253885	Down
Chpt1	8.58466e-07	5.87943	0.467	0.607	0.0025754	Up
Tgtp2	8.64258e-07	3.5834	0.083	0.117	0.00259277	Up
Gmfg	9.10439e-07	-4.11477	0.066	0.1	0.00273132	Down
Cd9	9.26613e-07	-1.85752	0.631	0.507	0.00277984	Down
Hoga1	1.05309e-06	1.00849	0.347	0.411	0.00315926	Up
Mgst3	1.12287e-06	6.74762	0.517	0.786	0.0033686	Up
Capg	1.15316e-06	-1.78277	0.1	0.024	0.00345947	Down
Tpm1	1.17639e-06	-2.79641	0.286	0.31	0.00352916	Down
Gsta1	1.18128e-06	8.64814	0.122	0.037	0.00354385	Up
Spink8	1.23134e-06	9.79406	0.491	0.704	0.00369401	Up
Slc51a	1.23543e-06	-0.683653	0.046	0.1	0.00370629	Down
Akr1c21	1.26653e-06	9.17633	0.052	0.117	0.0037996	Up
Cyp2e1	1.30593e-06	2.69932	0.011	0.123	0.0039178	Up
Nbea	1.33102e-06	4.76333	0.526	0.677	0.00399305	Up
Klhl3	1.34428e-06	2.45371	0.666	0.77	0.00403285	Up
Vasp	1.34985e-06	-0.613913	0.087	0.11	0.00404956	Down
Ddit4l	1.38258e-06	-3.4919	0.445	0.665	0.00414774	Down
Loxl2	1.49522e-06	-9.01523	0.109	0.229	0.00448566	Down
Avpr1a	1.62463e-06	14.4807	0.1	0.097	0.0048739	Up
Akr1b8	1.64071e-06	4.44883	0.179	0.21	0.00492212	Up
Cdh16	1.7404e-06	9.04227	0.592	0.814	0.00522121	Up
Cyp7b1	1.80712e-06	8.41977	0.199	0.142	0.00542136	Up
Kcnj16	1.81008e-06	10.744	0.611	0.822	0.00543023	Up
Bmp1	1.87017e-06	2.51745	0.066	0.154	0.00561052	Up
Pmepa1	1.9056e-06	-2.16402	0.231	0.319	0.00571679	Down
Cdkl1	1.91026e-06	-2.02566	0.736	0.997	0.00573079	Down
Anxa2	1.91963e-06	-3.68356	0.111	0.038	0.00575889	Down
Nrgn	1.92276e-06	10.3425	0.022	0.175	0.00576829	Up
Bhlhe40	1.93219e-06	-7.4279	0.21	0.163	0.00579657	Down
Col1a1	1.98645e-06	10.7182	0.035	0.131	0.00595935	Up
Mpz	2.28971e-06	-8.43772	0.148	0.488	0.00686912	Down
Hs3st6	2.30272e-06	1.93187	0.559	0.785	0.00690815	Up
H2afx	2.38421e-06	-6.22437	0.092	0.151	0.00715264	Down
Tob2	2.74317e-06	-4.29405	0.107	0.198	0.0082295	Down
mt-Nd1	2.74537e-06	3.6293	0.389	0.425	0.00823612	Up
Serpini1	2.86934e-06	-3.31731	0.216	0.384	0.00860801	Down
Tspan12	2.99866e-06	-0.370493	0.568	0.802	0.00899599	Down
Sdc1	3.00347e-06	9.48685	0.221	0.339	0.00901041	Up
Ddah2	3.29e-06	1.91761	0.393	0.608	0.00987	Up
Misp	3.42378e-06	7.32654	0.212	0.517	0.0102713	Up
Psmb10	3.67784e-06	-8.70654	0.135	0.164	0.0110335	Down
Ugt2b38	3.75752e-06	3.85552	0.081	0.219	0.0112726	Up
Cstb	3.9971e-06	-1.88179	0.308	0.296	0.0119913	Down
S100a13	4.00343e-06	-10.9838	0.356	0.351	0.0120103	Down
Agt	4.12232e-06	10.0551	0.175	0.246	0.012367	Up
Akr1a1	4.7023e-06	0.898437	0.467	0.663	0.0141069	Up
Olfm1	4.84098e-06	-3.37059	0.105	0.079	0.0145229	Down
Adgrg1	5.09416e-06	9.49661	0.45	0.631	0.0152825	Up
Egfl6	5.11015e-06	-3.00438	0.225	0.507	0.0153304	Down
Actr3	5.14629e-06	-4.91519	0.142	0.209	0.0154389	Down
Fbn2	5.32656e-06	14.7515	0.524	0.859	0.0159797	Up
Cox7a1	5.67878e-06	10.2856	0.467	0.649	0.0170363	Up
mt-Co1	5.70986e-06	6.32386	0.38	0.42	0.0171296	Up
Mcam	5.79504e-06	0.658355	0.057	0.119	0.0173851	Up
Dnm3os	6.00633e-06	3.15745	0.026	0.236	0.018019	Up
Cd82	6.10997e-06	-9.77001	0.103	0.154	0.0183299	Down
Ccdc88a	6.24921e-06	-19.2344	0.094	0.132	0.0187476	Down
Clec3b	6.60302e-06	17.3692	0.463	0.697	0.0198091	Up
Atp6v1g3	6.87954e-06	4.81594	0.36	0.503	0.0206386	Up
Tapbp	7.05183e-06	-1.52246	0.127	0.12	0.0211555	Down
Klk1b27	7.07365e-06	0.841625	0.507	0.501	0.0212209	Up
Jun	7.26177e-06	-6.39346	0.48	0.572	0.0217853	Down
Cables1	7.32366e-06	-3.59377	0.308	0.406	0.021971	Down
Lgmn	7.40885e-06	0.337274	0.127	0.093	0.0222266	Up
Atg9b	7.61721e-06	16.5086	0.004	0.215	0.0228516	Up
Chchd10	7.6879e-06	7.40058	0.948	0.999	0.0230637	Up
Comt	7.86133e-06	1.91075	0.159	0.215	0.023584	Up
Nfkbiz	8.08804e-06	-2.59746	0.116	0.12	0.0242641	Down
Cdh11	9.27595e-06	-3.00076	0.12	0.181	0.0278279	Down
Ociad2	9.31142e-06	18.1523	0.36	0.434	0.0279342	Up
Retnla	9.38989e-06	-13.953	0.186	0.245	0.0281697	Down
Ttr	9.39706e-06	-9.22042	0.138	0.211	0.0281912	Down
Enpep	9.64382e-06	7.19477	0.033	0.127	0.0289315	Up
Pcp4	9.68063e-06	-1.41154	0.402	0.624	0.0290419	Down
Ier5l	1.01792e-05	-12.9571	0.207	0.2	0.0305377	Down
Epn3	1.11493e-05	-4.32399	0.336	0.588	0.0334478	Down
Selenow	1.13364e-05	-4.60991	0.336	0.379	0.0340092	Down
Ppp1r15a	1.17286e-05	4.21889	0.183	0.216	0.0351859	Up
Elk3	1.1934e-05	-7.50938	0.081	0.2	0.0358021	Down
Tnfaip2	1.23646e-05	-7.01032	0.151	0.288	0.0370937	Down
Gm266	1.28292e-05	-18.7117	0.041	0.164	0.0384875	Down
Sox4	1.45627e-05	-5.80852	0.489	0.691	0.043688	Down
Fmo1	1.48041e-05	1.68119	0.02	0.114	0.0444124	Up
Snhg18	1.53786e-05	12.059	0.677	0.936	0.0461359	Up
Gm47283	1.56446e-05	2.04307	0.225	0.315	0.0469339	Up
Pdlim3	1.58322e-05	-3.70953	0.354	0.462	0.0474967	Down
Acss1	1.66662e-05	0.69733	0.736	0.921	0.0499986	Up
Clk1	1.68154e-05	-1.77903	0.118	0.163	0.0504463	Down
Sema5a	1.69533e-05	3.51381	0.448	0.625	0.05086	Up
Tut4	1.7067e-05	-2.25146	0.105	0.191	0.051201	Down
Tubb2b	1.91137e-05	-2.77779	0.721	0.93	0.0573411	Down
Zfp36	1.96861e-05	-1.94254	0.236	0.247	0.0590584	Down
Bnip2	1.97734e-05	-2.29795	0.066	0.123	0.0593202	Down
Ccdc152	2.15031e-05	-0.494831	0.118	0.104	0.0645093	Down
Cacnb4	2.19333e-05	5.04317	0.581	0.725	0.0658	Up
Lilra6	2.2241e-05	0.488314	0.002	0.183	0.0667231	Up
Cdc42ep2	2.23227e-05	-1.00518	0.288	0.439	0.066968	Down
Gm31243	2.35305e-05	-1.08978	0.111	0.102	0.0705915	Down
Zdbf2	2.56268e-05	-7.29906	0.002	0.131	0.0768805	Down
Sub1	2.61542e-05	-4.00714	0.277	0.3	0.0784627	Down
Wdcp	2.64218e-05	4.07866	0.155	0.128	0.0792654	Up
Tox3	2.80826e-05	-1.46178	0.618	0.767	0.0842479	Down
Serpina1b	2.84924e-05	-8.69605	0.26	0.245	0.0854773	Down
Pdcd4	2.92022e-05	-4.46676	0.373	0.311	0.0876066	Down
Cldn1	3.02547e-05	5.99877	0.155	0.228	0.0907642	Up
Gmpr	3.06725e-05	7.53289	0.341	0.544	0.0920174	Up
Ptgfr	3.07387e-05	-1.50139	0.432	0.676	0.092216	Down
Atp2b4	3.1253e-05	-13.9528	0.114	0.23	0.093759	Down
Nlrp10	3.14111e-05	-19.9523	0	0.145	0.0942332	Down
Fam181b	3.15017e-05	17.5592	0.273	0.338	0.0945052	Up
ccdc198	3.42174e-05	3.26692	0.747	0.948	0.102652	Up
Gm17494	3.48115e-05	-3.45019	0.142	0.174	0.104434	Down
mt-Atp6	3.57211e-05	4.68832	0.367	0.429	0.107163	Up
Lgals3	3.6418e-05	-0.925925	0.614	0.508	0.109254	Down
Kcne1	3.64701e-05	5.74973	0.662	0.964	0.10941	Up
Tuba1a	3.69954e-05	-4.12709	0.251	0.278	0.110986	Down
Rragd	3.74743e-05	6.24604	0.635	0.88	0.112423	Up
Sim1	3.78508e-05	1.78906	0.675	0.785	0.113552	Up
mt-Co2	4.00722e-05	4.37851	0.369	0.385	0.120217	Up
Gsr	4.05311e-05	4.2381	0.369	0.42	0.121593	Up
St3gal6	4.07624e-05	-3.59739	0.277	0.403	0.122287	Down
Acy3	4.44802e-05	6.60324	0.1	0.236	0.133441	Up
Ly6g6g	4.5984e-05	1.41384	0.638	0.563	0.137952	Up
Dsp	4.78388e-05	2.12046	0.655	0.857	0.143516	Up
Tsc22d3	4.93109e-05	-0.527902	0.068	0.106	0.147933	Down
Lypd2	5.04696e-05	-2.02114	0.229	0.48	0.151409	Down
Cdh1	5.08258e-05	7.38422	0.537	0.722	0.152477	Up
Gabarapl1	5.15816e-05	5.64571	0.812	0.971	0.154745	Up
Ltb4r1	5.35367e-05	4.48091	0.181	0.085	0.16061	Up
Apom	5.75389e-05	-0.751891	0.013	0.209	0.172617	Down
Dusp1	5.78209e-05	-13.3267	0.12	0.178	0.173463	Down
Pah	5.82667e-05	4.48228	0.037	0.124	0.1748	Up
Fmod	5.97071e-05	14.3769	0.231	0.137	0.179121	Up
Nsg2	5.97904e-05	-8.25846	0.081	0.265	0.179371	Down
Lax1	6.04609e-05	-5.85625	0.072	0.102	0.181383	Down
Cyp2a5	6.33466e-05	-3.52878	0.301	0.552	0.19004	Down
Slc7a14	6.70096e-05	-6.74461	0.094	0.245	0.201029	Down
Apbb2	7.06767e-05	1.70599	0.083	0.19	0.21203	Up
Epcam	7.16103e-05	2.40736	0.52	0.775	0.214831	Up
4931406C07Rik	7.24556e-05	2.12426	0.314	0.271	0.217367	Up
Sostdc1	7.36137e-05	1.31411	0.646	0.768	0.220841	Up
Kng2	7.70347e-05	-2.73657	0.76	0.9	0.231104	Down
Tcea3	8.03889e-05	1.84096	0.087	0.117	0.241167	Up
Lars2	8.3649e-05	9.22382	0.373	0.406	0.250947	Up
Itga1	8.37636e-05	6.49645	0.334	0.508	0.251291	Up
Nap1l3	8.81102e-05	7.06641	0.445	0.604	0.264331	Up
Pbx1	8.85926e-05	1.14785	0.301	0.448	0.265778	Up
Sdc4	9.4709e-05	7.0156	0.576	0.711	0.284127	Up
Plec	0.000102395	1.14282	0.166	0.181	0.307184	Up
Tmem176a	0.000110741	2.66198	0.439	0.484	0.332223	Up
Chst10	0.00011104	1.23921	0.159	0.078	0.33312	Up
Clec5a	0.000113154	1.81225	0.109	0.064	0.339462	Up
Tmod3	0.000115461	-2.71937	0.164	0.166	0.346383	Down
Rorb	0.00011585	-17.0386	0.343	0.525	0.34755	Down
Igfbp7	0.000123642	12.0306	0.596	0.79	0.370925	Up
Slc7a8	0.000128534	0.641998	0.144	0.284	0.385602	Up
Gm16741	0.000139056	-19.7791	0.007	0.184	0.417167	Down
Mgll	0.000142803	-3.65983	0.448	0.633	0.428409	Down
Iqgap2	0.000145097	-4.43653	0.24	0.219	0.43529	Down
2810013P06Rik	0.00014723	-0.61747	0.061	0.119	0.441689	Down
Hao2	0.000148307	-0.484376	0.074	0.154	0.444921	Down
Nuak2	0.000157719	5.40182	0.203	0.341	0.473156	Up
Gm17750	0.000158449	3.72124	0.245	0.431	0.475348	Up
S100g	0.000159039	1.00066	0.895	0.91	0.477118	Up
Prox1	0.000159604	-3.63513	0.389	0.586	0.478812	Down
Aqp3	0.000165062	4.01327	0.498	0.721	0.495185	Up
Tspan8	0.000168354	7.33491	0.62	0.883	0.505061	Up
Hoxb9	0.000170807	8.71063	0.638	0.832	0.512421	Up
Rab25	0.000171707	-2.14957	0.611	0.798	0.515122	Down
Apoc1	0.000188205	4.63993	0.415	0.652	0.564615	Up
Sgo2a	0.000193943	-0.595425	0.17	0.154	0.58183	Down
Akr1b7	0.000202464	6.99699	0.035	0.343	0.607392	Up
Hnf4a	0.000210378	1.11478	0.109	0.157	0.631133	Up
Id3	0.000211198	2.95341	0.572	0.726	0.633595	Up
Rgs2	0.000225913	2.75296	0.116	0.147	0.67774	Up
Krt8	0.000236199	1.99496	0.823	0.997	0.708598	Up
Serpinb9	0.000254004	-2.62216	0.111	0.049	0.762013	Down
Trpv5	0.000255148	8.9985	0.317	0.508	0.765443	Up
Dlg4	0.000263792	-16.799	0.072	0.134	0.791377	Down
Cmya5	0.000278517	-20.531	0.013	0.152	0.835552	Down
Gm50240	0.000278695	-1.03867	0.046	0.245	0.836085	Down
Serpinb1a	0.000295884	3.37554	0.69	0.958	0.887652	Up
Palld	0.000303111	1.089	0.116	0.188	0.909333	Up
Wfdc15b	0.00030446	2.64625	0.415	0.63	0.91338	Up
Nrip1	0.000328274	-1.16147	0.092	0.154	0.984821	Down
Casz1	0.000340288	1.6507	0.467	0.648	1	Up
Tgfbr1	0.000356275	-0.475574	0.181	0.183	1	Down
Umod	0.000366705	0.37413	0.48	0.698	1	Up
Fam13a	0.000376481	2.1847	0.544	0.663	1	Up
Uncx	0.00038122	18.2101	0.022	0.164	1	Up
Ier2	0.00040124	-9.09862	0.194	0.215	1	Down
Smim5	0.000403496	-0.474263	0.493	0.663	1	Down
Clu	0.000413783	-5.81375	0.93	0.987	1	Down
Irx2	0.000414697	8.16352	0.347	0.488	1	Up
mt-Co3	0.000423289	3.04546	0.378	0.401	1	Up
Slc22a12	0.000433656	-0.305662	0	0.105	1	Down
Pkm	0.000458209	-10.9294	0.609	0.502	1	Down
Slc43a2	0.000469372	-0.605054	0.122	0.269	1	Down
Uroc1	0.000511565	0.877443	0.476	0.627	1	Up
Pde3b	0.000519465	4.46794	0.227	0.259	1	Up
Acot2	0.000532338	-1.24468	0.496	0.633	1	Down
Nedd4	0.000559661	14.5853	0.629	0.849	1	Up
Fxyd6	0.000574855	1.83955	0.454	0.602	1	Up
Lamb2	0.000593307	7.10488	0.074	0.383	1	Up
Cela1	0.000612309	3.71633	0.258	0.318	1	Up
Gm16133	0.000651238	-20.209	0.052	0.111	1	Down
Slc12a1	0.000664717	-17.4717	0.258	0.375	1	Down
Prkg2	0.000697882	0.540749	0.004	0.137	1	Up
Dag1	0.000715678	-1.18956	0.369	0.556	1	Down
Cdh2	0.0007243	5.95129	0.105	0.174	1	Up
Hist1h1e	0.000737854	5.80754	0.352	0.248	1	Up
Slit2	0.000764305	-3.7203	0.561	0.67	1	Down
Aldh1l2	0.000768416	11.8241	0.107	0.22	1	Up
Nrp1	0.000837549	-0.496148	0.151	0.192	1	Down
Pipox	0.000864737	3.7896	0.061	0.188	1	Up
Ly6a	0.000923179	2.50503	0.812	0.991	1	Up
Irx1	0.0009243	0.515502	0.251	0.302	1	Up
Mgst2	0.000993441	1.44408	0.135	0.013	1	Up
Fbxo32	0.0010122	-15.2114	0.055	0.123	1	Down
Atp6v1b1	0.00105807	2.50331	0.511	0.754	1	Up
Plscr2	0.0010792	9.57806	0.823	0.995	1	Up
Kcnj1	0.00131462	3.18437	0.751	0.848	1	Up
Idh2	0.00135664	5.7725	0.738	0.885	1	Up
Mpp7	0.00139988	-4.2588	0.083	0.151	1	Down
Cycs	0.00139988	6.60175	0.871	0.964	1	Up
Gng10	0.00143132	-2.43567	0.063	0.104	1	Down
Ifitm2	0.00145842	-10.2117	0.234	0.301	1	Down
Krt19	0.00146423	7.4752	0.681	0.965	1	Up
Cldn10	0.00148853	2.33512	0.111	0.182	1	Up
Id4	0.00149191	6.33646	0.192	0.248	1	Up
Ivns1abp	0.00150977	1.00603	0.699	0.939	1	Up
Irgm1	0.00152956	-1.5239	0.273	0.352	1	Down
Gem	0.00162756	-3.06121	0.445	0.577	1	Down
Ifi30	0.00164506	-0.651987	0.066	0.108	1	Down
Fzd2	0.00168247	-6.76928	0.109	0.31	1	Down
Slc44a2	0.00170051	-8.05129	0.148	0.166	1	Down
Fam107a	0.00175866	4.74527	0.24	0.511	1	Up
Pde7a	0.00177845	-0.455829	0.055	0.101	1	Down
Tmem52b	0.00187326	-2.10263	0.928	0.977	1	Down
Fgd5	0.00196596	8.53925	0.007	0.109	1	Up
Egr1	0.00198678	-8.83622	0.336	0.357	1	Down
Malrd1	0.00203351	6.29115	0.395	0.599	1	Up
Crem	0.00203576	0.635203	0.105	0.12	1	Up
Gadd45g	0.00209509	-7.30636	0.454	0.579	1	Down
Lrrfip1	0.00210784	-4.74793	0.201	0.251	1	Down
Exoc3l4	0.00230782	-6.48252	0.155	0.045	1	Down
Klf7	0.00233704	-2.09217	0.133	0.138	1	Down
Gm29237	0.0023666	6.15411	0.015	0.22	1	Up
Wfdc1	0.00240698	9.33797	0.002	0.119	1	Up
Hepacam2	0.00243867	-3.39596	0.238	0.247	1	Down
Mdh1	0.00244532	11.5137	0.858	0.982	1	Up
Kcnk3	0.00259448	10.1373	0.007	0.101	1	Up
Serpinh1	0.00262274	0.60158	0.223	0.362	1	Up
Fosb	0.00262985	-7.0388	0.19	0.223	1	Down
Pappa	0.00286066	-0.393636	0.703	0.877	1	Down
Gfpt2	0.00286374	1.38315	0.05	0.187	1	Up
Vamp5	0.00295267	-0.755567	0.092	0.207	1	Down
Lhx1	0.00296377	-1.18261	0.644	0.7	1	Down
Nrip3	0.00300692	-7.45432	0.068	0.17	1	Down
Atp6v1c2	0.00302951	7.49861	0.443	0.472	1	Up
Slc1a5	0.00307682	-9.55806	0.159	0.27	1	Down
Fhl2	0.00317852	8.49767	0.146	0.125	1	Up
Pcolce	0.00319719	0.332629	0.745	0.839	1	Up
Cyp2d12	0.00319889	-10.4876	0.002	0.333	1	Down
Gm44850	0.00321082	-10.7674	0.144	0.125	1	Down
B830017H08Rik	0.00323138	3.46091	0.402	0.585	1	Up
Cdk14	0.00329201	3.47573	0.336	0.433	1	Up
Junb	0.00332536	-7.68709	0.087	0.198	1	Down
Mfsd4a	0.00338939	3.72351	0.415	0.595	1	Up
Nccrp1	0.00368002	-10.8321	0.094	0.22	1	Down
Cav2	0.00381167	2.0301	0.648	0.903	1	Up
Aoc1	0.00381366	13.7067	0.415	0.392	1	Up
Mdk	0.00413276	6.15215	0.011	0.117	1	Up
Slc13a3	0.0041651	13.5552	0.02	0.11	1	Up
Mettl7a1	0.0042901	1.57494	0.349	0.398	1	Up
Mfge8	0.00429677	2.26845	0.225	0.32	1	Up
Kcnq1ot1	0.00432803	-4.86939	0.035	0.101	1	Down
Smc4	0.00453865	-7.54905	0.1	0.123	1	Down
Aox3	0.00454099	-7.09262	0.148	0.125	1	Down
Pycard	0.00459273	-7.55474	0.522	0.489	1	Down
Ptprr	0.00464024	4.24631	0.201	0.483	1	Up
Ndufa4	0.00466415	4.32027	0.902	0.978	1	Up
Cldn8	0.00473415	2.49642	0.62	0.771	1	Up
mt-Nd3	0.00478788	3.59703	0.406	0.48	1	Up
Ckmt1	0.00484217	4.68495	0.769	0.94	1	Up
Gm30541	0.00493472	-17.8008	0.007	0.1	1	Down
Cited2	0.00493724	-1.56877	0.358	0.455	1	Down
Foxi1	0.00511682	9.40802	0.371	0.599	1	Up
Eva1b	0.00518237	-1.95631	0.472	0.448	1	Down
Gstt1	0.00539179	4.72242	0.808	0.983	1	Up
Csrp1	0.00551605	-4.83909	0.376	0.415	1	Down
Clca3a2	0.00551884	12.6499	0.039	0.174	1	Up
Ly6c1	0.00557492	10.8139	0.338	0.525	1	Up
Parm1	0.00578401	7.23172	0.236	0.242	1	Up
Slc16a9	0.00594916	3.93878	0.024	0.128	1	Up
Sh2d3c	0.00644151	-0.913553	0.081	0.219	1	Down
Pecr	0.00680326	12.062	0.035	0.138	1	Up
Slc5a3	0.00689139	-0.320175	0.323	0.521	1	Down
Cryab	0.00719379	-0.895016	0.201	0.248	1	Down
Wnk1	0.00722219	4.48561	0.59	0.648	1	Up
Prdx5	0.00747131	1.67874	0.852	0.962	1	Up
Id1	0.00747865	7.47643	0.194	0.183	1	Up
Slc12a3	0.0075885	1.18954	0.646	0.804	1	Up
Nos1	0.00775082	-5.18371	0.343	0.634	1	Down
Adrb1	0.00820558	-7.86054	0.096	0.318	1	Down
Spns3	0.00838675	10.4099	0.218	0.312	1	Up
Cwc25	0.00850539	-4.10474	0.083	0.102	1	Down
Dst	0.00853426	-2.4764	0.275	0.451	1	Down
Jchain	0.00865894	-3.46418	0.009	0.334	1	Down
AI314278	0.00907332	6.36778	0.124	0.183	1	Up
mt-Nd4l	0.0092227	12.1873	0.382	0.511	1	Up
Ccnb1	0.00978162	-12.0383	0.079	0.131	1	Down
Kitl	0.00978628	2.90114	0.419	0.456	1	Up
Oat	0.010297	5.00729	0.707	0.714	1	Up
Ndrg1	0.0103656	13.1199	0.679	0.974	1	Up
Ddit4	0.0104543	-10.2138	0.162	0.339	1	Down
Hk1	0.010755	-5.38282	0.487	0.54	1	Down
Resf1	0.0108314	-2.38499	0.155	0.215	1	Down
Fgd2	0.0109031	-0.306875	0.076	0.178	1	Down
Mt1	0.0110787	-2.56511	0.878	0.94	1	Down
Akr1b3	0.0118192	-3.80417	0.194	0.28	1	Down
Ces1f	0.0122054	0.775405	0.028	0.161	1	Up
Slc47a1	0.0123826	1.61067	0.151	0.259	1	Up
Gm29773	0.0127792	-5.37321	0.504	0.412	1	Down
Stox2	0.0128206	-7.82875	0.323	0.393	1	Down
Bc1	0.0135065	1.8874	0.397	0.536	1	Up
Gc	0.0136313	4.54271	0.124	0.09	1	Up
Col4a1	0.0136563	5.53332	0.118	0.083	1	Up
Blnk	0.0139603	-3.40117	0.349	0.483	1	Down
Gm5860	0.0142246	-2.59887	0.598	0.563	1	Down
Gm36315	0.0142637	4.01349	0.343	0.315	1	Up
Flnc	0.0144077	8.31494	0.011	0.159	1	Up
F8	0.0146795	0.681522	0.253	0.355	1	Up
Kctd12	0.0147935	-12.7307	0.12	0.174	1	Down
Tmem123	0.0152713	3.47525	0.151	0.172	1	Up
Ugt2b34	0.0153407	3.73651	0.041	0.142	1	Up
Cyfip2	0.0154452	1.49903	0.513	0.618	1	Up
Klf4	0.0154662	2.60072	0.168	0.106	1	Up
Rrad	0.0164663	-5.09906	0.109	0.073	1	Down
Itpkb	0.0175307	-17.8532	0.083	0.178	1	Down
Sptbn1	0.0176718	3.48771	0.332	0.407	1	Up
Gas1	0.0185151	-4.80177	0.467	0.586	1	Down
Nmrk1	0.0201132	2.55758	0.083	0.101	1	Up
Ldhb	0.0206837	3.37842	0.954	1	1	Up
Angptl7	0.0210479	11.016	0.063	0.156	1	Up
Sytl2	0.0221446	-2.16778	0.212	0.329	1	Down
Rpl30	0.0225891	-0.466624	0.074	0.102	1	Down
Ephx1	0.0226966	-7.73619	0.072	0.118	1	Down
Atp1a1	0.0227159	0.437613	0.893	0.992	1	Up
Lrrc66	0.0232406	-3.2484	0.266	0.56	1	Down
Ckb	0.0233206	-7.38728	0.166	0.367	1	Down
Pkib	0.0242794	0.823001	0.225	0.113	1	Up
Fgfbp1	0.0243105	-1.49525	0.087	0.467	1	Down
Pter	0.0248137	3.77882	0.044	0.136	1	Up
Catip	0.0248984	-18.2659	0.004	0.12	1	Down
Slc35g1	0.025026	2.04301	0.587	0.584	1	Up
Irx3	0.0254229	0.956988	0.066	0.129	1	Up
Steap3	0.0255962	-3.13711	0.017	0.12	1	Down
Dstn	0.0259789	2.61464	0.731	0.904	1	Up
Pdzk1ip1	0.0261777	10.303	0.675	0.91	1	Up
Lgals7	0.0267479	16.9665	0.109	0.04	1	Up
Nudt4	0.0270769	-2.7489	0.921	0.981	1	Down
Slc38a2	0.0280027	-7.43316	0.148	0.222	1	Down
Syt7	0.0282384	-0.416653	0.175	0.314	1	Down
D10Wsu102e	0.0283687	15.7475	0.098	0.228	1	Up
Gata2	0.0286908	6.00785	0.504	0.611	1	Up
Gata3	0.0289315	-4.61872	0.566	0.544	1	Down
Antxr1	0.0289919	-6.29535	0.253	0.508	1	Down
Tmigd1	0.0323674	-1.22669	0.015	0.111	1	Down
Tceal9	0.0328761	2.94553	0.666	0.657	1	Up
Car2	0.0334326	4.13322	0.382	0.262	1	Up
Mep1a	0.0341082	2.66073	0.022	0.108	1	Up
Cd8a	0.0350224	-9.1164	0.103	0.041	1	Down
Pgam2	0.0350893	2.64365	0.891	0.945	1	Up
Slc22a2	0.0355521	9.51205	0.024	0.257	1	Up
Fmo2	0.0378765	-0.351569	0.07	0.141	1	Down
Racgap1	0.038566	-5.098	0.109	0.015	1	Down
Steap2	0.0388293	3.22252	0.1	0.132	1	Up
Ier5	0.0388604	-9.31211	0.037	0.101	1	Down
Slc22a8	0.0390941	7.11247	0.009	0.11	1	Up
Gsta2	0.0393133	5.74735	0.105	0.096	1	Up
Tmem158	0.040861	-1.36155	0.24	0.205	1	Down
Xist	0.0426279	-9.54118	0.624	0.54	1	Down
Adm	0.0436123	-8.58467	0.242	0.311	1	Down
Tfcp2l1	0.0438528	4.72995	0.755	0.972	1	Up
Slc25a4	0.0449138	3.28855	0.821	0.908	1	Up
Slc4a1	0.0454789	-11.3508	0.035	0.101	1	Down
Matn4	0.0471006	-3.28029	0.159	0.384	1	Down
2900060B14Rik	0.0491295	-11.6107	0.055	0.108	1	Down
Slc29a1	0.0497389	-7.77476	0.262	0.352	1	Down
Trib1	0.0499115	2.49437	0.279	0.35	1	Up
Btg2	0.0505096	-12.2749	0.223	0.27	1	Stable
Plcb4	0.0505872	-2.05306	0.321	0.438	1	Stable
Mast4	0.0508596	5.02257	0.096	0.16	1	Stable
Ccnl1	0.0514869	-1.09087	0.094	0.15	1	Stable
G6pc	0.0515264	13.6566	0.02	0.108	1	Stable
Hhatl	0.0523001	6.0988	0.349	0.44	1	Stable
Emb	0.0532861	-9.18908	0.157	0.206	1	Stable
Tmtc1	0.0537338	-6.07037	0.218	0.271	1	Stable
Mecom	0.0554301	-0.649072	0.679	0.749	1	Stable
Sh3bgr	0.0584514	-18.8992	0.151	0.311	1	Stable
Kif23	0.0589791	-10.378	0.107	0.184	1	Stable
Serpinb6a	0.0590011	-0.909199	0.354	0.365	1	Stable
Wnt4	0.0592222	0.616188	0.352	0.26	1	Stable
Gstm2	0.0595551	3.56973	0.64	0.662	1	Stable
Prdx1	0.059711	2.6174	0.762	0.917	1	Stable
Ptpn14	0.060338	-2.27822	0.386	0.506	1	Stable
Elf3	0.0603605	-0.528189	0.605	0.766	1	Stable
Jund	0.0607891	-3.54952	0.454	0.417	1	Stable
Elf5	0.0632038	1.758	0.441	0.635	1	Stable
Ptgds	0.0642626	1.36688	0.133	0.306	1	Stable
Sfrp1	0.0644285	1.99123	0.59	0.688	1	Stable
Tmem150c	0.065264	6.6693	0.26	0.186	1	Stable
Fam174b	0.0655043	6.65554	0.467	0.616	1	Stable
Syne1	0.0670597	-7.38572	0.179	0.403	1	Stable
Cttnbp2	0.0673793	4.67038	0.354	0.451	1	Stable
Mbnl1	0.0689963	-3.30564	0.059	0.1	1	Stable
S100b	0.0694244	-19.8011	0.103	0.22	1	Stable
Eno3	0.0702872	-3.35553	0.1	0.046	1	Stable
Bok	0.0703382	10.7525	0.12	0.11	1	Stable
Gm16196	0.0710043	9.55499	0.052	0.182	1	Stable
Ranbp3l	0.0710301	11.021	0.207	0.375	1	Stable
Folr1	0.0735087	8.49083	0.039	0.172	1	Stable
Upk1a	0.0737737	4.76624	0.164	0.451	1	Stable
Rps7	0.0741992	-0.374647	0.103	0.136	1	Stable
Gm31597	0.075488	-12.7375	0.087	0.179	1	Stable
Ankrd11	0.0756233	-1.17644	0.063	0.134	1	Stable
Clic1	0.0756504	-1.23253	0.231	0.248	1	Stable
Hey2	0.0758402	-19.0863	0.083	0.109	1	Stable
Thbs1	0.0802286	-7.73013	0.087	0.149	1	Stable
Hoxd8	0.0811994	-2.87545	0.884	0.942	1	Stable
Aqp4	0.0814868	1.78343	0.144	0.283	1	Stable
Fam49b	0.0817173	-2.53669	0.066	0.119	1	Stable
Prr15	0.0818616	3.8125	0.192	0.307	1	Stable
Pea15a	0.084643	-3.7551	0.301	0.393	1	Stable
Itga3	0.0847914	4.34597	0.264	0.332	1	Stable
A030001D20Rik	0.0861072	-3.09502	0.105	0.334	1	Stable
Cdkn1a	0.0929352	-11.1838	0.076	0.128	1	Stable
Slc5a10	0.093384	3.02026	0.046	0.15	1	Stable
Zfp36l1	0.0953599	-8.16966	0.288	0.305	1	Stable
Phactr1	0.0957526	1.27384	0.71	0.8	1	Stable
Fos	0.0964098	-2.62704	0.48	0.498	1	Stable
Fzd4	0.0966407	7.88699	0.574	0.65	1	Stable
Clec2h	0.0976352	12.7592	0.013	0.14	1	Stable
Ildr2	0.0997164	4.47586	0.231	0.207	1	Stable
Esco2	0.0997503	2.89956	0.026	0.108	1	Stable
Mif	0.0999875	1.7409	0.526	0.615	1	Stable
Sptbn2	0.100463	3.79133	0.177	0.375	1	Stable
Ly75	0.100736	-20.0507	0.072	0.188	1	Stable
Macf1	0.103356	-0.458303	0.1	0.178	1	Stable
Hist1h2ab	0.104933	-6.22327	0.052	0.129	1	Stable
Rhcg	0.106351	0.753644	0.614	0.647	1	Stable
Arl4d	0.109998	-2.72681	0.245	0.339	1	Stable
2021-09-04	0.110953	3.53581	0.483	0.504	1	Stable
Sbsn	0.111618	9.68909	0.29	0.397	1	Stable
Tmem61	0.111655	-9.58897	0.48	0.586	1	Stable
Socs3	0.112397	-2.53553	0.349	0.453	1	Stable
Hist1h4h	0.112695	0.781258	0.188	0.26	1	Stable
Hspa1b	0.118478	-2.79798	0.275	0.339	1	Stable
Cmtm8	0.118556	2.45227	0.445	0.561	1	Stable
Nabp1	0.120077	2.3024	0.164	0.247	1	Stable
Hist1h1c	0.120667	-2.75496	0.177	0.251	1	Stable
Cyp4b1	0.120982	5.6785	0.076	0.204	1	Stable
Klk1b3	0.121298	2.0924	0.528	0.74	1	Stable
Ugt2b37	0.121773	1.02168	0.105	0.136	1	Stable
Crim1	0.122209	-2.86761	0.103	0.17	1	Stable
Mettl7b	0.124895	2.14501	0.159	0.157	1	Stable
Gpx8	0.126235	1.72149	0.469	0.581	1	Stable
Crip2	0.128534	-5.48442	0.52	0.577	1	Stable
Wfdc2	0.129685	-4.9672	0.932	0.999	1	Stable
Slc16a7	0.130405	1.40029	0.607	0.612	1	Stable
Stk32a	0.131076	5.47128	0.408	0.594	1	Stable
Scin	0.13116	1.72189	0.432	0.324	1	Stable
Rab11fip3	0.132467	3.73177	0.055	0.115	1	Stable
Aspm	0.132975	12.6435	0.236	0.125	1	Stable
B130024G19Rik	0.13323	-2.09399	0.085	0.279	1	Stable
Cd24a	0.133784	1.96043	0.699	0.877	1	Stable
Acsm3	0.135154	-0.363433	0.349	0.464	1	Stable
Sned1	0.135326	7.66742	0.094	0.314	1	Stable
Il12b	0.136622	17.5508	0.336	0.188	1	Stable
Rpl34	0.137012	-0.268646	0.076	0.102	1	Stable
Gm26737	0.137273	-10.9613	0.118	0.414	1	Stable
Ppic	0.142347	1.26525	0.166	0.191	1	Stable
Actn1	0.143379	9.81718	0.138	0.233	1	Stable
Ache	0.143514	8.20049	0.09	0.239	1	Stable
Stat3	0.14419	-2.49516	0.323	0.355	1	Stable
Wfdc16	0.145187	12.1791	0.017	0.33	1	Stable
4931406P16Rik	0.14596	-0.627877	0.159	0.256	1	Stable
Ifit1bl2	0.146737	-10.6993	0.111	0.341	1	Stable
Dpysl3	0.147747	9.78102	0.111	0.074	1	Stable
Rsph10b	0.149365	-0.93076	0.502	0.636	1	Stable
Rps13	0.151418	-0.685694	0.096	0.134	1	Stable
Hist1h4d	0.158191	-4.98201	0.133	0.15	1	Stable
Cygb	0.159455	9.46012	0.118	0.064	1	Stable
Aqp2	0.160384	3.73573	0.653	0.762	1	Stable
Npc2	0.16058	-1.64366	0.079	0.133	1	Stable
Cryl1	0.16429	2.78996	0.063	0.159	1	Stable
Ecrg4	0.16544	-3.61216	0.255	0.519	1	Stable
Dok3	0.167506	2.02238	0.124	0.156	1	Stable
Notch3	0.168369	13.3344	0.057	0.193	1	Stable
Slc2a4	0.16842	6.05584	0.358	0.442	1	Stable
Serinc3	0.16903	-0.326953	0.347	0.305	1	Stable
Chac1	0.169183	0.867461	0.146	0.049	1	Stable
Rps4x	0.173873	-0.458355	0.131	0.186	1	Stable
Klf6	0.175597	-6.19512	0.434	0.398	1	Stable
Ifrd1	0.176122	-5.97533	0.153	0.161	1	Stable
Ptprn	0.177546	-17.8354	0.111	0.166	1	Stable
Catsperd	0.178924	-3.30264	0.057	0.355	1	Stable
Krt18	0.17999	-4.16507	0.755	0.954	1	Stable
Dlc1	0.180151	0.386281	0.201	0.113	1	Stable
Egf	0.181598	13.6648	0.354	0.508	1	Stable
Cfap54	0.1849	-1.43074	0.463	0.653	1	Stable
Dapl1	0.186102	-0.404347	0.428	0.602	1	Stable
Rbms3	0.186267	3.25918	0.162	0.14	1	Stable
Calm2	0.188578	-3.92403	0.585	0.57	1	Stable
Hspa1a	0.192142	-3.66269	0.214	0.289	1	Stable
Spp2	0.193434	10.9662	0.227	0.204	1	Stable
Depp1	0.194055	-3.46922	0.007	0.169	1	Stable
Calm1	0.198095	-0.925722	0.275	0.264	1	Stable
Ccnd1	0.198267	-4.66024	0.314	0.407	1	Stable
Serpina1d	0.198554	-10.2685	0.487	0.439	1	Stable
Dusp14	0.20144	-0.878128	0.039	0.128	1	Stable
Aif1l	0.210943	4.76308	0.823	0.968	1	Stable
Gm47400	0.211063	2.15628	0.011	0.191	1	Stable
Slc4a3	0.212266	0.956029	0.221	0.385	1	Stable
Map1b	0.214444	12.5122	0.041	0.136	1	Stable
Cish	0.217619	-10.0674	0.111	0.183	1	Stable
Cox4i2	0.218788	4.76539	0.12	0.163	1	Stable
Cox6a2	0.222631	-6.87309	0.044	0.138	1	Stable
Cstdc4	0.223819	9.79671	0.194	0.234	1	Stable
Rassf9	0.224948	-7.52701	0.36	0.499	1	Stable
Tubb2a	0.225703	-5.23488	0.576	0.602	1	Stable
Ccm2l	0.226903	11.7826	0.017	0.146	1	Stable
H3f3b	0.228742	-4.14624	0.245	0.26	1	Stable
Slc16a12	0.2304	0.750542	0.168	0.131	1	Stable
Rps8	0.233419	-0.481056	0.148	0.193	1	Stable
Bcl2l14	0.237574	-9.85829	0.181	0.353	1	Stable
Oxgr1	0.242311	5.23046	0.507	0.57	1	Stable
Hspb1	0.244238	-2.35832	0.317	0.366	1	Stable
Hbb-bt	0.245841	9.41662	0.094	0.215	1	Stable
Chrna4	0.246913	13.377	0.544	0.583	1	Stable
Pcp4l1	0.247451	4.21296	0.122	0.059	1	Stable
Etnk1	0.249001	-4.3961	0.21	0.351	1	Stable
Crlf1	0.251984	-13.2131	0.024	0.224	1	Stable
Mcl1	0.252666	-1.33097	0.129	0.168	1	Stable
Avpr2	0.253417	7.94325	0.572	0.694	1	Stable
Dgat1	0.254033	-5.14121	0.074	0.106	1	Stable
Arl4c	0.25513	-2.05836	0.223	0.159	1	Stable
Ctsb	0.255199	-0.927433	0.092	0.12	1	Stable
2410006H16Rik	0.268697	-3.32858	0.066	0.105	1	Stable
Cdca3	0.270696	-1.26835	0.127	0.061	1	Stable
Slc5a8	0.270839	-0.480891	0.162	0.464	1	Stable
Keg1	0.277333	4.22757	0.015	0.106	1	Stable
Zfp36l2	0.278207	-3.29014	0.044	0.109	1	Stable
Gm15241	0.284377	-0.403709	0.749	0.603	1	Stable
Ptpn18	0.284747	-3.0617	0.061	0.123	1	Stable
Dpep1	0.285117	17.074	0.133	0.225	1	Stable
Tert	0.285266	-10.3206	0.026	0.224	1	Stable
Cav1	0.286528	4.41648	0.731	0.883	1	Stable
Gm34006	0.291616	-9.06216	0.004	0.164	1	Stable
Dnm3	0.291992	-1.72949	0.238	0.353	1	Stable
Abca13	0.296992	3.12078	0.437	0.584	1	Stable
2200002J24Rik	0.297907	-3.0858	0.598	0.641	1	Stable
Tmem80	0.30282	-4.46289	0.266	0.393	1	Stable
Fry	0.304676	-4.19032	0.107	0.22	1	Stable
Foxp1	0.305219	0.681292	0.061	0.149	1	Stable
Cntf	0.305918	-11.3681	0.103	0.067	1	Stable
S100a10	0.309349	-0.345575	0.19	0.195	1	Stable
Defb29	0.310996	9.19308	0.135	0.206	1	Stable
Gm4876	0.313595	-17.488	0.131	0.181	1	Stable
Khdc3	0.319316	-10.5563	0.002	0.124	1	Stable
Nfkbia	0.321239	-7.87921	0.177	0.164	1	Stable
Tcim	0.32341	-7.07174	0.1	0.188	1	Stable
Krt7	0.325024	1.00978	0.81	0.995	1	Stable
Frzb	0.325186	-8.33392	0.131	0.298	1	Stable
mt-Nd6	0.332929	0.366864	0.249	0.402	1	Stable
Itgav	0.333505	0.912102	0.227	0.289	1	Stable
Magi2	0.342293	6.82916	0.116	0.215	1	Stable
Ccn2	0.342461	-2.59864	0.31	0.385	1	Stable
Cst3	0.343633	14.0845	0.074	0.1	1	Stable
Nrarp	0.346153	2.02913	0.376	0.397	1	Stable
Stard8	0.350634	1.99384	0.391	0.535	1	Stable
Bmyc	0.359448	-2.31903	0.472	0.474	1	Stable
Hmgb2	0.360052	2.10414	0.09	0.146	1	Stable
Gramd3	0.362734	-2.65178	0.068	0.115	1	Stable
Lmna	0.372	-13.5879	0.306	0.366	1	Stable
Tnfrsf13c	0.372882	-6.12681	0.002	0.105	1	Stable
Ikzf2	0.379804	-7.88018	0.055	0.108	1	Stable
Cd81	0.380876	-0.712882	0.299	0.332	1	Stable
Sorbs2	0.382308	-0.78692	0.579	0.607	1	Stable
Cndp2	0.388883	0.367365	0.092	0.123	1	Stable
Plce1	0.389426	2.79777	0.293	0.215	1	Stable
Slc26a1	0.390515	4.39115	0.074	0.124	1	Stable
Itm2a	0.392424	-2.14429	0.24	0.105	1	Stable
Kit	0.393061	4.85232	0.133	0.125	1	Stable
Gfod2	0.394156	-12.2896	0.179	0.325	1	Stable
Smad7	0.398185	-2.96271	0.129	0.209	1	Stable
Btg1	0.398644	-5.83959	0.14	0.236	1	Stable
Rasl11b	0.406409	-12.3819	0.107	0.287	1	Stable
Efnb2	0.406781	-1.49839	0.225	0.142	1	Stable
Gm34455	0.407154	-17.0715	0.035	0.111	1	Stable
Slc17a3	0.407899	7.426	0.004	0.125	1	Stable
Skil	0.408085	-1.37706	0.044	0.1	1	Stable
Gm49708	0.414358	16.3598	0.194	0.256	1	Stable
Cacnb3	0.4153	-12.4172	0.29	0.423	1	Stable
Iqgap1	0.415394	-3.57005	0.216	0.277	1	Stable
Saa3	0.418793	6.96539	0.151	0.201	1	Stable
Tbx3	0.421068	-2.26145	0.052	0.106	1	Stable
Cdo1	0.424017	3.65247	0.86	0.997	1	Stable
Ier3	0.424304	3.72203	0.498	0.549	1	Stable
Atp1a3	0.427362	-15.2964	0.004	0.12	1	Stable
Crb2	0.427458	-14.0987	0.002	0.15	1	Stable
Gpr22	0.430337	2.38413	0.354	0.399	1	Stable
Slc4a8	0.433517	-0.856449	0.234	0.327	1	Stable
Lrrc31	0.437682	-6.94369	0.19	0.385	1	Stable
Arpc1b	0.43807	-1.90804	0.118	0.074	1	Stable
Arhgef18	0.447553	-2.79317	0.264	0.37	1	Stable
Pdlim1	0.448833	-14.8195	0.024	0.102	1	Stable
Itpr2	0.451793	-0.567541	0.133	0.26	1	Stable
Mdm2	0.461743	-3.48388	0.17	0.193	1	Stable
4921531C22Rik	0.464249	-12.399	0.197	0.351	1	Stable
Vav3	0.468477	-0.898792	0.245	0.311	1	Stable
Gm10827	0.471813	-15.5401	0.024	0.168	1	Stable
Fxyd2	0.476137	-2.48417	0.812	0.955	1	Stable
Ssh2	0.477913	-1.23358	0.087	0.161	1	Stable
Synm	0.478424	-7.61387	0.059	0.143	1	Stable
P2ry14	0.478424	-7.90957	0.116	0.138	1	Stable
Ifi27	0.480058	1.56149	0.207	0.355	1	Stable
Tuba1b	0.480979	-6.53049	0.223	0.229	1	Stable
Lpl	0.481184	9.01924	0.072	0.241	1	Stable
Gm26802	0.481389	-2.01288	0.066	0.128	1	Stable
Myh11	0.482106	11.6824	0.362	0.344	1	Stable
Atp1b1	0.486315	0.273796	0.913	1	1	Stable
Enah	0.493039	-6.06906	0.443	0.511	1	Stable
Bmp4	0.496782	5.7752	0.076	0.242	1	Stable
Osr1	0.502739	-0.842143	0.02	0.133	1	Stable
Ly6e	0.504733	2.63457	0.345	0.218	1	Stable
Rps14	0.504733	-0.345552	0.072	0.118	1	Stable
Arg2	0.507047	4.1087	0.192	0.154	1	Stable
Sertad1	0.508733	-9.23178	0.157	0.233	1	Stable
Cnn3	0.51	-1.02108	0.701	0.8	1	Stable
Cpe	0.510211	3.12158	0.144	0.078	1	Stable
Stk39	0.51074	4.93277	0.493	0.592	1	Stable
Gcnt1	0.512327	0.714371	0.05	0.101	1	Stable
Sgk1	0.514978	4.1187	0.146	0.177	1	Stable
Apela	0.524043	0.850116	0.421	0.416	1	Stable
Gadd45b	0.526617	-13.3844	0.175	0.228	1	Stable
Nr4a1	0.526725	-17.368	0.194	0.127	1	Stable
Cd59a	0.53103	5.99605	0.507	0.601	1	Stable
Trpm6	0.534163	3.46867	0.753	0.725	1	Stable
Rps3a1	0.534487	-0.250686	0.153	0.17	1	Stable
Uaca	0.540238	-1.26612	0.087	0.141	1	Stable
Rps5	0.541218	-0.342648	0.103	0.168	1	Stable
Plagl1	0.542416	11.9306	0.124	0.073	1	Stable
Trp53inp1	0.54591	-9.79916	0.076	0.119	1	Stable
Clec1a	0.5481	-7.98579	0.039	0.165	1	Stable
Sspo	0.552491	-3.83083	0.079	0.146	1	Stable
H2afz	0.554804	-2.1863	0.153	0.213	1	Stable
Samd3	0.560661	9.90562	0.299	0.155	1	Stable
Kcnj10	0.562991	1.7924	0.568	0.648	1	Stable
Lyve1	0.565324	-17.4555	0.013	0.108	1	Stable
Srd5a1	0.586535	17.4747	0.135	0.197	1	Stable
Klk1b8	0.593004	-2.68402	0.299	0.429	1	Stable
Gsta4	0.603513	-3.73824	0.686	0.761	1	Stable
Scnn1a	0.609259	1.60958	0.668	0.684	1	Stable
Col18a1	0.611449	-1.23445	0.275	0.364	1	Stable
Cpeb3	0.613758	13.9172	0.419	0.448	1	Stable
Slc6a18	0.614914	10.1597	0.087	0.119	1	Stable
Itgb8	0.614914	5.5947	0.345	0.327	1	Stable
Slc22a6	0.616765	0.77316	0.007	0.128	1	Stable
Rplp1	0.61804	-0.554031	0.103	0.122	1	Stable
Ablim1	0.618387	-0.562953	0.155	0.211	1	Stable
Bcl2	0.620824	-3.17404	0.103	0.169	1	Stable
Btc	0.627225	12.5709	0.183	0.329	1	Stable
Tarm1	0.635882	-15.5607	0.015	0.161	1	Stable
Gm12216	0.636703	-0.594101	0.052	0.111	1	Stable
Car3	0.637525	-8.44597	0.083	0.105	1	Stable
6330403K07Rik	0.640229	-14.2365	0.068	0.224	1	Stable
Gm42418	0.64825	12.7823	0.793	0.905	1	Stable
Pkp3	0.65204	-1.3525	0.105	0.096	1	Stable
Git2	0.652988	-2.95658	0.028	0.102	1	Stable
Rps9	0.65465	-0.362208	0.085	0.149	1	Stable
Npy1r	0.654769	-15.1753	0.024	0.183	1	Stable
Wsb1	0.660479	-8.4471	0.188	0.23	1	Stable
Rpl12	0.673519	-0.31499	0.081	0.11	1	Stable
Nav1	0.68267	1.3247	0.116	0.082	1	Stable
Plau	0.686537	0.497739	0.103	0.067	1	Stable
Tagln	0.687142	1.98872	0.116	0.069	1	Stable
Chd7	0.688352	-3.11172	0.055	0.102	1	Stable
Pax8	0.690897	9.18287	0.262	0.287	1	Stable
Ppt1	0.692353	-0.991085	0.111	0.22	1	Stable
Prnp	0.693931	3.16909	0.31	0.305	1	Stable
St14	0.696119	-1.4524	0.55	0.606	1	Stable
Slc34a3	0.69977	3.67661	0.286	0.301	1	Stable
Scd2	0.700136	-4.65452	0.467	0.609	1	Stable
Aass	0.709296	6.817	0.02	0.179	1	Stable
Cr2	0.71285	0.594437	0.203	0.23	1	Stable
Cmbl	0.717885	6.813	0.002	0.106	1	Stable
Pbxip1	0.720714	-4.06263	0.284	0.402	1	Stable
Phlda1	0.723301	-0.496994	0.225	0.102	1	Stable
Adam12	0.725275	2.8984	0.015	0.159	1	Stable
Cystm1	0.728485	2.51385	0.919	0.999	1	Stable
Jpt1	0.730339	-5.73514	0.118	0.21	1	Stable
Akap6	0.740131	-9.59792	0.013	0.141	1	Stable
Grem2	0.740255	19.0474	0.066	0.229	1	Stable
Txnip	0.750089	-9.11859	0.465	0.516	1	Stable
Ankrd12	0.750214	-2.32271	0.168	0.198	1	Stable
Nat8f6	0.751212	-3.13461	0	0.172	1	Stable
Klk1	0.754945	-3.53312	0.838	0.922	1	Stable
S100a1	0.755209	-1.60874	0.963	0.999	1	Stable
Cd200	0.759839	7.60401	0.175	0.247	1	Stable
Nfe2l2	0.766863	-2.44114	0.373	0.383	1	Stable
Tesc	0.766988	-0.360893	0.803	0.831	1	Stable
Rhbg	0.773276	8.14045	0.502	0.576	1	Stable
Crbn	0.776678	-1.16862	0.083	0.172	1	Stable
1700120C14Rik	0.79058	-17.4111	0.052	0.227	1	Stable
Csrnp1	0.79451	-17.3128	0.14	0.137	1	Stable
Tanc1	0.799207	8.27918	0.402	0.534	1	Stable
Mest	0.805694	1.6586	0.039	0.104	1	Stable
Ttn	0.808751	-18.0223	0.044	0.14	1	Stable
Clcnka	0.810026	3.52519	0.358	0.502	1	Stable
Rnasel	0.811301	-8.31166	0.037	0.122	1	Stable
Cldn16	0.81296	10.0866	0.234	0.275	1	Stable
Tbc1d4	0.817174	-3.67338	0.076	0.182	1	Stable
Cblb	0.820242	-3.40572	0.061	0.1	1	Stable
Fnbp1	0.825618	-0.769364	0.055	0.104	1	Stable
Grk3	0.83755	-3.17849	0.081	0.16	1	Stable
Kdm6b	0.844624	-1.68072	0.081	0.132	1	Stable
Tgif1	0.846556	-2.59022	0.146	0.147	1	Stable
Eml4	0.847329	-6.14071	0.133	0.154	1	Stable
Plekhd1os	0.848489	-1.45554	0.179	0.384	1	Stable
Kank4	0.855453	1.93844	0.162	0.242	1	Stable
Defb1	0.857131	3.95985	0.867	0.898	1	Stable
Nsd3	0.862558	-0.526746	0.09	0.129	1	Stable
Fam43a	0.863075	5.12866	0.105	0.125	1	Stable
Rflna	0.874986	-10.9751	0.151	0.238	1	Stable
Fxyd4	0.879266	3.88307	0.459	0.533	1	Stable
Snx31	0.880823	-0.460766	0.017	0.111	1	Stable
Phlda3	0.889524	-7.25203	0.074	0.186	1	Stable
C430049B03Rik	0.890174	-4.58261	0.037	0.11	1	Stable
Slc6a19	0.891344	15.0742	0.063	0.104	1	Stable
Fam3c	0.891604	-2.22465	0.371	0.455	1	Stable
Trim12a	0.893165	-7.42178	0.066	0.155	1	Stable
Pygl	0.90436	-8.603	0.5	0.556	1	Stable
Mal	0.905142	-1.5796	0.902	0.994	1	Stable
Rpl39	0.908661	-0.291097	0.081	0.101	1	Stable
Eprs	0.932035	-1.94179	0.157	0.259	1	Stable
Ccng1	0.941585	-1.12181	0.177	0.266	1	Stable
Cyp2a4	0.944727	8.36035	0.177	0.431	1	Stable
Me1	0.946822	3.00247	0.041	0.119	1	Stable
Tspan1	0.948787	7.59393	0.672	0.723	1	Stable
Spp1	0.959923	-2.63013	0.856	0.964	1	Stable
S1pr3	0.960317	-5.77567	0.05	0.163	1	Stable
Ptger1	0.960972	8.28995	0.472	0.612	1	Stable
S100a11	0.961365	-5.98789	0.581	0.592	1	Stable
Cyp2d9	0.962676	-1.59431	0.026	0.414	1	Stable
Car14	0.964643	13.1507	0.026	0.114	1	Stable
Rps27a	0.964774	-0.298044	0.09	0.117	1	Stable
Trim7	0.966085	1.49312	0.037	0.11	1	Stable
Gstm1	0.966478	8.94477	0.133	0.19	1	Stable
Tie1	0.978807	2.65562	0.12	0.099	1	Stable
Psmb8	0.980119	-2.33919	0.107	0.033	1	Stable
Mpzl1	0.981825	6.06962	0.638	0.703	1	Stable
Syngr1	0.984843	-3.45839	0.299	0.46	1	Stable
Tmem213	0.987861	-3.12912	0.865	0.986	1	Stable
Lima1	0.989173	0.734239	0.319	0.42	1	Stable

## Sheet: 5.CD-IC DEGs
Gene	p_val	avg_log2FC	pct.1	pct.2	p_val_adj	Type
Msx1	1.97921e-22	12.9564	0.128	0.813	5.93764e-19	Up
Adra1a	5.71318e-19	7.19987	0.205	0.897	1.71395e-15	Up
Cyp2d9	1.13251e-18	-0.861599	0.043	0.155	3.39754e-15	Down
Dpt	1.60719e-17	17.0318	0.094	0.69	4.82158e-14	Up
Gpnmb	4.92886e-17	19.1151	0.06	0.568	1.47866e-13	Up
Ddah1	1.80685e-16	8.98501	0.197	0.761	5.42055e-13	Up
Fmod	4.57972e-16	-13.4017	0.205	0.006	1.37392e-12	Down
Tgfb2	5.2732e-16	8.32089	0.128	0.768	1.58196e-12	Up
Cryz	1.59209e-15	11.0712	0.179	0.703	4.77628e-12	Up
2900060B14Rik	1.6534e-15	-3.57509	0.06	0.129	4.96019e-12	Down
Gm266	2.98e-15	18.4872	0.103	0.735	8.94001e-12	Up
Klk1b8	8.32575e-15	15.2519	0.359	0.819	2.49773e-11	Up
Agt	1.53369e-13	10.4854	0.12	0.555	4.60107e-10	Up
Gfod2	1.64515e-13	6.98502	0.359	0.858	4.93546e-10	Up
Tmem273	2.30646e-13	7.34966	0.051	0.458	6.91938e-10	Up
Rorb	4.30391e-13	-3.63108	0.65	0.884	1.29117e-09	Down
Gm49708	5.17082e-13	-0.655103	0.291	0.8	1.55125e-09	Down
Gcnt1	5.41305e-13	3.83473	0.162	0.677	1.62391e-09	Up
Ccdc80	5.6664e-13	-18.4644	0.222	0.665	1.69992e-09	Down
Cyp2a4	7.62129e-13	-0.568902	0.274	0.142	2.28639e-09	Down
Pah	2.99706e-12	13.3794	0.222	0.794	8.99118e-09	Up
Nat8f1	3.16766e-12	8.7964	0.376	0.761	9.50299e-09	Up
Nupr1	3.99426e-12	-1.51911	0.427	0.897	1.19828e-08	Down
Fga	4.22035e-12	6.06614	0.068	0.11	1.2661e-08	Up
Fxyd6	5.61383e-12	11.2527	0.342	0.729	1.68415e-08	Up
Adamts1	1.13758e-11	10.63	0.282	0.677	3.41274e-08	Up
Plat	1.14992e-11	3.97958	0.017	0.232	3.44976e-08	Up
Hist2h4	1.25345e-11	7.50137	0.026	0.232	3.76036e-08	Up
Rgs5	2.05168e-11	17.773	0.026	0.619	6.15505e-08	Up
Ptger3	2.33119e-11	6.33899	0.342	0.916	6.99358e-08	Up
Hba-a1	3.34141e-11	18.087	0.316	0.697	1.00242e-07	Up
Hmga2	4.67729e-11	-2.25756	0.068	0.71	1.40319e-07	Down
Ankrd1	5.58679e-11	4.16647	0.145	0.232	1.67604e-07	Up
Mir155hg	7.32161e-11	-13.4133	0.214	0.645	2.19648e-07	Down
Elf5	1.0296e-10	14.254	0.487	0.955	3.08879e-07	Up
Myo5a	1.95981e-10	-18.8948	0.077	0.194	5.87943e-07	Down
Enpp2	2.04091e-10	2.38928	0.068	0.342	6.12274e-07	Up
Plce1	2.10388e-10	2.00856	0.359	0.503	6.31165e-07	Up
Chl1	2.19079e-10	-2.77414	0.342	0.916	6.57238e-07	Down
Gm13684	2.60102e-10	-3.41266	0.026	0.232	7.80307e-07	Down
Tgtp2	2.99438e-10	5.61884	0.026	0.116	8.98313e-07	Up
Hist1h1c	6.76851e-10	1.22369	0.205	0.716	2.03055e-06	Up
Wfdc16	9.44761e-10	4.10127	0.051	0.503	2.83428e-06	Up
Magi2	1.11504e-09	9.11499	0.239	0.581	3.34512e-06	Up
Fam81a	1.46278e-09	10.65	0.427	0.929	4.38835e-06	Up
Gm12264	1.79089e-09	7.44399	0.026	0.374	5.37266e-06	Up
Id1	1.879e-09	4.02648	0.658	0.968	5.637e-06	Up
Rasl11a	1.93388e-09	5.063	0.462	0.955	5.80164e-06	Up
Eno3	2.1903e-09	-0.28594	0.051	0.439	6.57089e-06	Down
Fgg	2.25401e-09	17.295	0.162	0.452	6.76204e-06	Up
Pdpn	2.62555e-09	4.70408	0.214	0.606	7.87665e-06	Up
Tspan12	3.17453e-09	9.80118	0.402	0.29	9.5236e-06	Up
Lsmem1	3.23522e-09	-7.05601	0.043	0.445	9.70565e-06	Down
Mettl7a1	3.76307e-09	3.54808	0.333	0.806	1.12892e-05	Up
Il1rl1	3.94458e-09	3.90994	0.009	0.11	1.18337e-05	Up
Bpnt1	4.33352e-09	2.76259	0.342	0.806	1.30006e-05	Up
B3gnt5	4.41567e-09	9.21635	0.034	0.31	1.3247e-05	Up
Selenbp1	4.8953e-09	4.4475	0.325	0.768	1.46859e-05	Up
Rsph10b	5.95561e-09	18.3231	0.393	0.89	1.78668e-05	Up
Rida	8.62712e-09	3.28914	0.239	0.252	2.58814e-05	Up
Rnf144a	9.99496e-09	2.97201	0.009	0.477	2.99849e-05	Up
Upp1	1.08547e-08	-0.441117	0.342	0.284	3.25641e-05	Down
Ccn1	1.1679e-08	3.15961	0.299	0.49	3.50369e-05	Up
Prodh	1.2679e-08	1.96852	0.179	0.342	3.80369e-05	Up
Hilpda	1.30304e-08	-12.5014	0.034	0.148	3.90913e-05	Down
Slc6a8	1.4666e-08	5.80918	0.274	0.497	4.39979e-05	Up
Fgf9	1.50708e-08	14.541	0.462	0.929	4.52124e-05	Up
Cxcl9	1.56275e-08	5.76361	0.043	0.155	4.68825e-05	Up
Hvcn1	2.4957e-08	2.81826	0.06	0.277	7.48709e-05	Up
Cyp2a5	2.51811e-08	1.12241	0.299	0.252	7.55432e-05	Up
Gm36723	2.70457e-08	5.99032	0.009	0.477	8.1137e-05	Up
Rab3ip	3.59365e-08	14.4279	0.453	0.955	0.000107809	Up
Id4	4.59922e-08	8.12659	0.573	0.897	0.000137976	Up
Adrb2	6.03083e-08	-2.06619	0.111	0.213	0.000180925	Down
Aldh6a1	6.24441e-08	5.11128	0.333	0.813	0.000187332	Up
Syt7	7.68836e-08	-0.47506	0.333	0.335	0.000230651	Down
Ece1	7.89018e-08	-2.11511	0.248	0.368	0.000236706	Down
Tead1	8.02755e-08	4.82459	0.342	0.755	0.000240827	Up
Aldh1a3	9.21306e-08	3.29182	0.034	0.387	0.000276392	Up
Slc7a8	9.45346e-08	9.85845	0.214	0.477	0.000283604	Up
Satb1	9.8677e-08	-15.8883	0.043	0.116	0.000296031	Down
Plac8	1.12186e-07	-3.07279	0.299	0.658	0.000336557	Down
2010016I18Rik	1.41142e-07	-0.298208	0	0.406	0.000423427	Down
Mllt3	1.61584e-07	-3.75938	0.094	0.187	0.000484753	Down
Mgst1	1.65723e-07	4.69709	0.496	0.884	0.00049717	Up
Lrrfip1	1.91187e-07	-6.32519	0.128	0.271	0.000573562	Down
Atp1b2	2.35619e-07	4.25207	0.197	0.155	0.000706856	Up
Gm37529	2.41578e-07	4.80887	0.034	0.394	0.000724733	Up
Trpv6	2.47678e-07	10.1003	0.53	0.981	0.000743035	Up
Sh2d3c	2.94785e-07	-11.4313	0.077	0.181	0.000884354	Down
Hist1h4h	3.02182e-07	1.97863	0.137	0.542	0.000906547	Up
Ipcef1	3.44767e-07	-7.00778	0.256	0.194	0.0010343	Down
1700072G22Rik	3.53372e-07	18.6831	0.368	0.555	0.00106012	Up
Pygl	3.99602e-07	-9.58909	0.231	0.219	0.00119881	Down
Dkk3	4.19683e-07	0.833742	0.282	0.774	0.00125905	Up
Aldh1l2	4.26496e-07	-5.45538	0.376	0.935	0.00127949	Down
Slc5a12	4.51641e-07	9.83168	0.017	0.181	0.00135492	Up
Npr1	4.82008e-07	2.15719	0.094	0.432	0.00144603	Up
Dcn	5.71385e-07	-1.36064	0.462	0.839	0.00171416	Down
Prnp	5.71387e-07	0.505452	0.145	0.252	0.00171416	Up
Lactb2	5.9973e-07	5.6474	0.444	0.69	0.00179919	Up
Gstp3	6.04583e-07	2.83713	0.077	0.477	0.00181375	Up
Gm9732	6.24379e-07	-1.28215	0.205	0.148	0.00187314	Down
Bnip2	7.69131e-07	-1.39982	0.154	0.174	0.00230739	Down
Guca2b	7.81515e-07	16.4498	0.12	0.2	0.00234455	Up
Plk2	7.94092e-07	0.487547	0.103	0.032	0.00238227	Up
Mt2	8.13322e-07	3.43387	0.453	0.794	0.00243997	Up
Ncmap	8.39661e-07	9.8559	0.017	0.523	0.00251898	Up
Nrip1	9.237e-07	5.5714	0.128	0.168	0.0027711	Up
Pigr	9.61057e-07	11.9884	0.291	0.548	0.00288317	Up
Esd	9.76403e-07	8.83192	0.402	0.684	0.00292921	Up
Fgf1	1.16156e-06	3.69783	0.179	0.568	0.00348468	Up
Cfap54	1.46921e-06	18.3692	0.214	0.703	0.00440763	Up
Akr1c19	1.49229e-06	7.47457	0.419	0.942	0.00447688	Up
Epas1	1.56365e-06	-1.41336	0.171	0.284	0.00469096	Down
Pax8	1.88331e-06	1.74287	0.376	0.594	0.00564992	Up
Gm47400	1.89791e-06	9.65396	0.179	0.484	0.00569372	Up
Pdk4	2.09784e-06	-3.26082	0.35	0.69	0.00629353	Down
Ifnar2	2.44545e-06	-2.56894	0.111	0.206	0.00733636	Down
Wwtr1	2.70036e-06	8.89677	0.496	0.974	0.00810109	Up
Osmr	2.9358e-06	1.37232	0.094	0.348	0.0088074	Up
Fam129a	3.0262e-06	-7.45999	0.342	0.665	0.0090786	Down
Eprs	3.23947e-06	-0.331619	0.111	0.148	0.0097184	Down
Elf3	3.3137e-06	-0.758945	0.718	0.987	0.00994111	Down
Hmox1	3.3641e-06	9.2509	0.248	0.445	0.0100923	Up
Stard10	3.41523e-06	3.84098	0.564	0.968	0.0102457	Up
Thsd7a	3.51973e-06	-1.81761	0.368	0.774	0.0105592	Down
Tacc1	3.54634e-06	-1.31925	0.222	0.297	0.010639	Down
Hoxb9	3.73802e-06	2.67728	0.778	0.994	0.0112141	Up
Nefl	3.7662e-06	17.5018	0.453	0.884	0.0112986	Up
Ehd3	3.88097e-06	-4.01196	0.094	0.2	0.0116429	Down
Cldn3	4.1516e-06	-2.27606	0.47	0.961	0.0124548	Down
Dlg4	5.00153e-06	-5.05939	0.077	0.181	0.0150046	Down
Tuba1a	5.07629e-06	-2.94428	0.402	0.858	0.0152289	Down
Glod5	5.30705e-06	5.29422	0.624	0.961	0.0159211	Up
Ttc36	5.38618e-06	3.43229	0.453	0.768	0.0161585	Up
Tox3	5.58897e-06	3.21161	0.615	0.942	0.0167669	Up
Dleu2	5.88519e-06	-3.25985	0.111	0.135	0.0176556	Down
Wnk4	6.10591e-06	4.8072	0.53	0.916	0.0183177	Up
Gpx8	6.151e-06	3.04697	0.718	0.961	0.018453	Up
Stox2	6.151e-06	2.03813	0.308	0.342	0.018453	Up
Gk	6.52333e-06	3.7276	0.094	0.316	0.01957	Up
Hhatl	7.07041e-06	0.321268	0.573	0.871	0.0212112	Up
Vps37b	7.28034e-06	-12.7644	0.034	0.103	0.021841	Down
Ifi44	7.49598e-06	18.7579	0.06	0.103	0.0224879	Up
Clmn	7.49598e-06	7.62124	0.513	0.961	0.0224879	Up
Krt23	8.06213e-06	13.275	0.239	0.594	0.0241864	Up
Kbtbd11	8.12094e-06	-1.61347	0.179	0.568	0.0243628	Down
Kcne1	8.3602e-06	2.40404	0.607	0.987	0.0250806	Up
Fut9	8.54425e-06	6.77822	0.316	0.535	0.0256327	Up
Msrb1	8.73205e-06	0.642123	0.188	0.135	0.0261961	Up
Smim1	9.11955e-06	16.1475	0.701	0.981	0.0273587	Up
Eml4	9.31942e-06	-4.30433	0.222	0.226	0.0279582	Down
Wnt4	1.00886e-05	-8.67156	0.368	0.8	0.0302659	Down
Sync	1.08403e-05	2.16505	0.444	0.697	0.0325208	Up
Ank3	1.09183e-05	4.16026	0.393	0.826	0.0327549	Up
Pln	1.11556e-05	-3.38528	0.308	0.69	0.0334669	Down
Errfi1	1.11556e-05	1.90234	0.325	0.458	0.0334669	Up
Mfsd4a	1.11556e-05	0.588543	0.205	0.484	0.0334669	Up
Miox	1.13979e-05	3.18436	0.026	0.103	0.0341937	Up
Limch1	1.14797e-05	11.2624	0.462	0.877	0.0344391	Up
Slc5a1	1.21552e-05	1.91036	0.197	0.342	0.0364655	Up
Acot2	1.24181e-05	10.5977	0.265	0.503	0.0372542	Up
Acy3	1.29603e-05	10.2568	0.197	0.458	0.0388809	Up
Ndn	1.36214e-05	5.34012	0.154	0.11	0.0408643	Up
Sdc1	1.42136e-05	-1.68234	0.308	0.748	0.0426408	Down
Htra1	1.43147e-05	4.28838	0.009	0.458	0.042944	Up
Cdc42ep2	1.45188e-05	4.48634	0.325	0.774	0.0435565	Up
B830017H08Rik	1.48279e-05	-2.92708	0.573	0.916	0.0444836	Down
Dchs1	1.49355e-05	0.821928	0.009	0.123	0.0448066	Up
Kctd1	1.59152e-05	2.39544	0.487	0.961	0.0477455	Up
Cpsf4l	1.63683e-05	2.5737	0.564	0.903	0.0491049	Up
Gm47283	1.69559e-05	0.688308	0.274	0.652	0.0508676	Up
Cltrn	1.75617e-05	1.92228	0.043	0.155	0.0526852	Up
Fndc9	1.96422e-05	-7.86936	0	0.206	0.0589266	Down
Lmo7	2.10595e-05	8.15174	0.632	0.903	0.0631786	Up
Aoc1	2.16533e-05	2.26913	0.393	0.658	0.0649598	Up
Myof	2.16533e-05	-15.8452	0.248	0.31	0.0649598	Down
Aqp4	2.2109e-05	4.5846	0.274	0.49	0.066327	Up
Nudt19	2.3048e-05	6.19534	0.564	0.929	0.069144	Up
Rab11fip3	2.50411e-05	7.0403	0.265	0.555	0.0751232	Up
Slc7a7	2.55644e-05	3.77115	0.051	0.439	0.0766931	Up
Timp3	2.62783e-05	15.035	0.385	0.497	0.0788348	Up
Snhg11	2.68261e-05	4.17934	0.026	0.226	0.0804784	Up
Adcy1	2.71974e-05	-7.34314	0.043	0.116	0.0815921	Down
Krt19	2.75735e-05	-4.36611	0.513	0.981	0.0827205	Down
Zfhx3	2.93281e-05	-7.41928	0.462	0.374	0.0879844	Down
Car2	3.00955e-05	-1.16264	0.957	1	0.0902865	Down
Smchd1	3.20509e-05	-5.19503	0.06	0.174	0.0961528	Down
Sema3c	3.29359e-05	-5.39553	0.128	0.252	0.0988078	Down
Rab25	3.4776e-05	2.91068	0.598	0.981	0.104328	Up
Sord	3.54909e-05	3.0159	0.188	0.219	0.106473	Up
Stap1	3.69628e-05	-11.0778	0.179	0.355	0.110888	Down
Tnfsf10	3.69628e-05	0.311948	0.128	0.206	0.110888	Up
Gclm	4.31596e-05	5.99765	0.667	0.929	0.129479	Up
Ndnf	4.96675e-05	14.9526	0.308	0.49	0.149003	Up
Cisd1	5.06699e-05	1.662	0.812	1	0.15201	Up
Ccng1	5.23832e-05	3.65818	0.231	0.51	0.15715	Up
Tspan15	5.23832e-05	2.99905	0.564	0.961	0.15715	Up
Myo6	5.45117e-05	3.78791	0.479	0.877	0.163535	Up
Zfp503	5.59759e-05	12.4003	0.393	0.735	0.167928	Up
Hspg2	5.74773e-05	2.46472	0.299	0.148	0.172432	Up
Chst15	5.90169e-05	-11.5814	0.009	0.142	0.177051	Down
Pdlim3	5.97927e-05	3.73716	0.624	0.858	0.179378	Up
Lyn	5.98012e-05	-0.48914	0.051	0.116	0.179404	Down
Akr1b3	6.0197e-05	-1.60421	0.282	0.2	0.180591	Down
Axin2	6.0197e-05	-10.9026	0.026	0.252	0.180591	Down
Selenom	6.05954e-05	0.56399	0.427	0.671	0.181786	Up
Ciita	6.22138e-05	1.07422	0.026	0.226	0.186641	Up
Hoga1	6.42944e-05	16.6343	0.427	0.735	0.192883	Up
Dpysl3	7.04762e-05	3.39519	0.214	0.477	0.211429	Up
Rhob	7.28172e-05	-6.77137	0.41	0.413	0.218452	Down
Btc	7.32941e-05	1.77203	0.265	0.213	0.219882	Up
Notch3	7.3774e-05	-12.6653	0.103	0.168	0.221322	Down
Khk	9.37704e-05	2.95376	0.085	0.129	0.281311	Up
Ndrg1	9.43761e-05	2.08148	0.291	0.29	0.283128	Up
Akr1a1	0.000102594	7.47501	0.436	0.684	0.307781	Up
Dbi	0.00010661	1.39369	0.248	0.297	0.319831	Up
4930486L24Rik	0.000114362	-0.354397	0	0.426	0.343086	Down
Bcl2l14	0.000115827	-10.9691	0.12	0.148	0.347482	Down
Rhou	0.000123413	-8.05018	0.744	0.974	0.370239	Down
Oasl2	0.000123423	6.61901	0.162	0.458	0.370269	Up
Dgat1	0.000129836	0.446725	0.128	0.219	0.389507	Up
Osbpl6	0.000135703	1.37987	0.222	0.355	0.407108	Up
Bicc1	0.000136561	4.43601	0.427	0.587	0.409683	Up
Rplp0	0.000138293	-1.00209	0.068	0.239	0.414879	Down
Col27a1	0.000153872	17.5708	0.282	0.348	0.461617	Up
Dclk1	0.000159755	-4.64607	0	0.387	0.479265	Down
Cd82	0.000159755	-4.7375	0.111	0.226	0.479265	Down
Gpr22	0.000162775	-0.830689	0.214	0.29	0.488325	Down
Gng11	0.000165849	-2.05687	0.231	0.361	0.497546	Down
Nr2f2	0.000171093	4.17015	0.239	0.348	0.51328	Up
Clec1a	0.000174315	2.54323	0.222	0.516	0.522944	Up
Slc22a13	0.000177593	-0.476263	0.205	0.516	0.532778	Down
Mecomos	0.000183185	6.43336	0.385	0.742	0.549556	Up
Nfkb1	0.000184324	-3.93155	0.06	0.148	0.552971	Down
Uaca	0.00018662	1.08724	0.248	0.458	0.55986	Up
Kctd12b	0.000188943	-9.25195	0.051	0.226	0.56683	Down
Gmpr	0.000190115	12.6171	0.538	0.994	0.570346	Up
Gipc2	0.000199739	12.3296	0.53	0.929	0.599216	Up
Rrm2	0.000205984	3.82881	0.026	0.2	0.617952	Up
Ifrd1	0.000234271	-8.52514	0.179	0.258	0.702814	Down
Lypd2	0.000235705	-11.7281	0.051	0.181	0.707116	Down
Gata2	0.000238596	14.0002	0.684	0.968	0.715788	Up
Cacna1e	0.000243	-20.8657	0.034	0.284	0.728999	Down
Pacsin1	0.000250505	-15.4515	0.009	0.265	0.751516	Down
Slc22a18	0.000253568	2.94857	0.068	0.135	0.760704	Up
Fhl2	0.000255113	-0.70214	0.205	0.123	0.765338	Down
4732465J04Rik	0.000259799	0.911151	0.385	0.639	0.779397	Up
Gsta4	0.000262968	5.14214	0.513	0.819	0.788905	Up
Insrr	0.000266171	2.04326	0.427	0.8	0.798514	Up
Lcn2	0.000269415	11.8993	0.359	0.445	0.808245	Up
F8	0.000272694	14.7786	0.214	0.613	0.818083	Up
Gm15337	0.000272694	0.860662	0.009	0.116	0.818083	Up
Tinagl1	0.000277683	-1.57182	0.333	0.665	0.833049	Down
Pou3f3	0.000284468	5.55002	0.718	0.981	0.853403	Up
Cdk11b	0.000287918	0.840762	0.154	0.226	0.863754	Up
Angptl7	0.000293167	18.3738	0.034	0.29	0.8795	Up
Ly6g6g	0.000293167	9.04775	0.735	0.923	0.8795	Up
Klk1b3	0.000302115	-2.31031	0.513	0.748	0.906344	Down
Psca	0.000303935	19.561	0.145	0.503	0.911804	Up
S100a13	0.000309456	-2.93952	0.393	0.639	0.928369	Down
Kcnj16	0.000315072	14.8299	0.479	0.742	0.945216	Up
Crem	0.000315072	-10.9558	0.085	0.226	0.945216	Down
Gm10125	0.000316965	10.1844	0.009	0.323	0.950895	Up
Chpt1	0.000324644	3.88251	0.573	0.948	0.973931	Up
Mapk12	0.00032659	4.56939	0.085	0.219	0.979771	Up
Uroc1	0.000330517	0.298361	0.521	0.426	0.99155	Up
Frmd4a	0.000330517	0.269225	0.034	0.148	0.99155	Up
Serpini1	0.000334487	1.43161	0.128	0.116	1	Up
Avpr2	0.000336489	1.82986	0.436	0.832	1	Up
Dab2	0.000338502	3.68952	0.41	0.548	1	Up
Gm43936	0.000346668	-1.55887	0	0.129	1	Down
Aldh7a1	0.000348738	4.681	0.419	0.561	1	Up
Tubb2b	0.000361403	9.52327	0.684	0.981	1	Up
A930024E05Rik	0.000370084	4.76903	0.026	0.323	1	Up
Gsta2	0.000372284	5.14607	0.077	0.2	1	Up
Pbx1	0.000372284	1.81897	0.325	0.606	1	Up
Sephs2	0.000383471	3.57172	0.385	0.677	1	Up
Arid5a	0.000390333	-0.555212	0.068	0.103	1	Down
Kctd12	0.000406793	-6.40182	0.043	0.226	1	Down
Bc1	0.000409197	3.43191	0.556	0.781	1	Up
Srgap1	0.000414045	-2.26055	0.556	0.89	1	Down
Sytl2	0.000436529	6.22787	0.188	0.342	1	Up
Klrb1f	0.000446883	-6.58771	0.034	0.355	1	Down
Mgp	0.000465557	-7.05443	0.103	0.194	1	Down
Acss1	0.000471024	6.74599	0.598	0.987	1	Up
P2ry14	0.00047378	7.19875	0.658	0.981	1	Up
Casz1	0.00047378	6.07834	0.538	0.903	1	Up
Fam111a	0.00048214	-13.5273	0.034	0.103	1	Down
Plagl1	0.000493499	2.2703	0.547	0.845	1	Up
Foxq1	0.000513977	2.92116	0.615	0.903	1	Up
Pth1r	0.000513981	2.2637	0.282	0.406	1	Up
4833407H14Rik	0.000516971	18.6624	0.009	0.161	1	Up
Nap1l3	0.000516971	-0.401743	0.231	0.335	1	Down
Fzd2	0.000535253	1.90603	0.162	0.161	1	Up
E230029C05Rik	0.000547774	0.990928	0.043	0.368	1	Up
Slc22a30	0.000557343	16.4636	0.085	0.439	1	Up
Net1	0.000560567	1.85963	0.325	0.303	1	Up
Hsd11b2	0.000570283	0.403336	0.556	0.968	1	Up
Nme7	0.000570344	7.84126	0.479	0.974	1	Up
Rassf9	0.000583627	6.193	0.179	0.594	1	Up
Ptprr	0.000597198	1.57076	0.043	0.265	1	Up
Sorcs3	0.000600636	-13.4512	0.009	0.226	1	Down
Cks1b	0.000604093	1.61515	0.068	0.426	1	Up
Cers4	0.000607568	-0.685014	0.282	0.677	1	Down
Tmem158	0.000611061	12.0986	0.556	0.987	1	Up
Itgav	0.000618105	-4.36983	0.444	0.574	1	Down
Tmem174	0.000621656	4.433	0.051	0.329	1	Up
Mpp7	0.000647043	-2.08111	0.111	0.206	1	Down
Nbea	0.000654471	-2.57094	0.479	0.839	1	Down
Bex1	0.000688892	11.444	0.162	0.503	1	Up
F3	0.000704724	1.21137	0.162	0.161	1	Up
Crim1	0.000712766	0.488613	0.35	0.4	1	Up
Pcolce	0.000716792	-5.70482	0.632	0.968	1	Down
Hepacam2	0.000716792	0.973092	0.615	0.903	1	Up
Ptgs1	0.000733245	-2.9893	0.162	0.123	1	Down
Prss23	0.000741589	-0.459776	0.65	0.903	1	Down
Lrrc66	0.000754271	9.25863	0.137	0.555	1	Up
Kdr	0.000771492	-2.07458	0.009	0.155	1	Down
Ddah2	0.000771492	5.3116	0.41	0.697	1	Up
Rplp1	0.000775855	-5.25276	0.145	0.361	1	Down
Nfib	0.000793533	4.67214	0.427	0.626	1	Up
Mt1	0.000825367	2.73833	0.513	0.748	1	Up
Vasp	0.000830017	-2.76084	0.043	0.239	1	Down
Apom	0.000830017	-1.64474	0.034	0.206	1	Down
Cav1	0.000848837	11.1778	0.538	0.981	1	Up
Catsperd	0.000868052	-11.2728	0.299	0.548	1	Down
Timp4	0.000912769	-12.6276	0.496	0.258	1	Down
Ldhd	0.000938525	1.07622	0.12	0.181	1	Up
Adm	0.000949015	-13.479	0.325	0.265	1	Down
Gm31597	0.00102554	-2.53403	0.051	0.142	1	Down
Cpeb4	0.00105423	0.902922	0.376	0.49	1	Up
Ttn	0.00111384	4.16351	0.051	0.445	1	Up
Nrip3	0.00112613	10.2294	0.231	0.465	1	Up
Rbms3	0.00115741	-10.2442	0.188	0.168	1	Down
H2-K1	0.001183	-0.279537	0.034	0.116	1	Down
Srpk3	0.001183	7.38543	0.256	0.484	1	Up
Sim1	0.001183	-2.05611	0.632	0.516	1	Down
Tgfbr3	0.00118948	-4.23501	0.145	0.2	1	Down
Scara3	0.001196	11.7352	0.111	0.303	1	Up
Gbp10	0.00122906	15.5876	0.009	0.4	1	Up
Npy1r	0.00128372	1.8315	0.137	0.084	1	Up
Phyh	0.0013048	12.9568	0.718	0.994	1	Up
Pkp3	0.00131189	-3.34688	0.077	0.129	1	Down
Dag1	0.00133339	14.6713	0.453	0.568	1	Up
Ctse	0.00136255	-7.0783	0.222	0.226	1	Down
Peg3	0.00138481	2.48731	0.342	0.413	1	Up
Sub1	0.00140741	-1.23347	0.179	0.29	1	Down
Hist1h2bc	0.00143035	16.992	0.581	0.852	1	Up
Smad7	0.00143807	1.35559	0.171	0.161	1	Up
Pappa	0.00145363	0.829188	0.59	0.897	1	Up
Fth1	0.00146934	0.902371	0.154	0.103	1	Up
Pde7a	0.00147725	-2.13186	0.051	0.135	1	Down
Tuba1b	0.0014932	-2.81648	0.265	0.374	1	Down
Tmem229a	0.00153377	8.11753	0.376	0.516	1	Up
Gstt1	0.00155028	10.8603	0.718	0.987	1	Up
Gsta3	0.00158379	7.56031	0.282	0.535	1	Up
Bdkrb2	0.00160079	-0.697968	0.214	0.394	1	Down
Hbb-bt	0.00162661	1.80954	0.026	0.213	1	Up
Tjp1	0.00162661	3.22861	0.47	0.697	1	Up
Slc43a3	0.00166164	-5.62181	0.145	0.523	1	Down
Psme1	0.00167941	-1.61433	0.239	0.265	1	Down
F730043M19Rik	0.00167941	4.75567	0.026	0.123	1	Up
Sfrp1	0.00168836	-2.18897	0.385	0.232	1	Down
Wwc1	0.0017064	12.4857	0.778	0.987	1	Up
Cavin1	0.00171548	10.2909	0.274	0.413	1	Up
Nr5a2	0.00172461	16.2814	0.085	0.31	1	Up
Tmem61	0.00174294	3.14116	0.41	0.458	1	Up
Ftl1	0.00177092	0.808452	0.35	0.445	1	Up
Ppargc1a	0.00178032	9.76983	0.684	1	1	Up
Atxn1	0.00187686	2.6093	0.188	0.168	1	Up
Ehf	0.00188677	6.94644	0.632	0.935	1	Up
Plp1	0.00190675	4.14235	0.197	0.323	1	Up
Stk32a	0.00193707	17.7068	0.359	0.465	1	Up
Trim12a	0.00195753	-6.44196	0.111	0.245	1	Down
Dqx1	0.00202011	1.37929	0.137	0.342	1	Up
Emb	0.00207365	-11.7549	0.188	0.419	1	Down
Mxra7	0.00211742	-10.3049	0.299	0.619	1	Down
Itga1	0.0021508	1.05377	0.179	0.168	1	Up
Hba-a2	0.00216204	-13.7841	0.197	0.097	1	Down
Enah	0.00216204	6.39124	0.436	0.735	1	Up
1700120C14Rik	0.00226559	-0.566439	0.111	0.103	1	Down
Cox7a1	0.0023011	4.91921	0.385	0.813	1	Up
Edn1	0.00231306	4.43339	0.581	0.968	1	Up
4631405J19Rik	0.00237367	-1.18925	0.419	0.6	1	Down
Ifit2	0.00241073	-0.377287	0	0.168	1	Down
Rps14	0.00249928	-1.45982	0.077	0.187	1	Down
Tsc22d1	0.00251217	10.3434	0.538	0.935	1	Up
Prkca	0.00257753	-9.17121	0.145	0.445	1	Down
Klhl3	0.00263094	-7.99914	0.624	0.503	1	Down
Zc3hav1	0.00267166	-6.55194	0.077	0.103	1	Down
Prss8	0.00268536	7.57283	0.265	0.471	1	Up
Spink1	0.00269912	3.14077	0.162	0.09	1	Up
Sbspon	0.00269912	9.04102	0.222	0.419	1	Up
Blnk	0.00272685	-5.78744	0.462	0.471	1	Down
Mafb	0.0027408	-9.59675	0.068	0.123	1	Down
Slc5a8	0.0027408	-0.642793	0.128	0.31	1	Down
Spp2	0.00279729	-5.87418	0.111	0.077	1	Down
A030001D20Rik	0.00279729	-7.34278	0.231	0.219	1	Down
Adrb1	0.00285484	-5.89803	0.026	0.284	1	Down
Vav3	0.00285484	-2.83973	0.222	0.103	1	Down
4921531C22Rik	0.0029283	0.964609	0.111	0.29	1	Up
Tnfrsf26	0.00295816	18.9117	0.248	0.277	1	Up
Scnn1g	0.00298829	7.12389	0.53	0.755	1	Up
Olfm1	0.00306488	-3.90308	0.291	0.29	1	Down
A430090L17Rik	0.00306488	2.84586	0.308	0.426	1	Up
Pmp22	0.00311169	-11.2506	0.47	0.639	1	Down
Rhcg	0.00312734	2.63652	0.658	0.955	1	Up
Gadd45g	0.00322344	16.1537	0.274	0.31	1	Up
Lif	0.0032397	0.289927	0.111	0.045	1	Up
Dlc1	0.00333884	-0.599785	0.128	0.09	1	Down
Gsr	0.00333884	1.95519	0.376	0.503	1	Up
Tspan1	0.00337247	2.77522	0.615	0.955	1	Up
Tcap	0.00338943	5.43196	0.179	0.458	1	Up
BC005561	0.00368958	1.0888	0.333	0.477	1	Up
Malat1	0.00385808	4.28563	0.368	0.465	1	Up
Slc5a2	0.00399393	2.25211	0.188	0.445	1	Up
Bex3	0.00399393	-2.90566	0.538	0.677	1	Down
Cytip	0.00403354	-5.30897	0.017	0.142	1	Down
Car12	0.00405342	-5.37595	0.547	0.903	1	Down
Ccl8	0.00415451	3.74436	0.111	0.006	1	Up
Lrrc25	0.00419555	2.14542	0.009	0.181	1	Up
Plet1	0.00427855	-7.6959	0.786	0.968	1	Down
Prdm16os	0.00427876	4.86139	0.59	0.91	1	Up
Cebpd	0.00429979	-4.01508	0.718	0.961	1	Down
Plekhd1os	0.00429979	7.09106	0.214	0.606	1	Up
4930461G14Rik	0.00436345	-12.0952	0.128	0.084	1	Down
Arc	0.00453741	-12.68	0.094	0.265	1	Down
Hexa	0.00458188	-1.60528	0.154	0.252	1	Down
Id3	0.00464931	12.631	0.846	0.981	1	Up
Gpx3	0.00485703	14.4692	0.342	0.419	1	Up
Slc14a2	0.00492812	-8.13756	0.325	0.535	1	Down
Kcnj1	0.00497603	3.21195	0.581	0.955	1	Up
Cst3	0.00507311	-15.0478	0.188	0.374	1	Down
Prr15	0.00509765	-1.27328	0.308	0.458	1	Down
Crlf1	0.00519688	1.60523	0.103	0.387	1	Up
Pbld1	0.00527244	2.4822	0.197	0.316	1	Up
Stard8	0.00529785	13.0655	0.291	0.316	1	Up
Serpinb6b	0.00542655	-1.29676	0.556	0.871	1	Down
Rhog	0.00602703	-2.26453	0.085	0.148	1	Down
Ptges	0.00634916	-4.20378	0.598	0.981	1	Down
2200002J24Rik	0.00640938	2.37941	0.453	0.703	1	Up
Gm16133	0.0064701	-5.78562	0.026	0.142	1	Down
Oit1	0.00684543	19.0255	0.137	0.355	1	Up
Clec2h	0.00690985	0.688481	0.017	0.135	1	Up
Ctsd	0.00697482	2.15255	0.462	0.523	1	Up
Tmem117	0.00700742	0.597774	0.487	0.865	1	Up
Mme	0.00734194	-2.16668	0.632	0.91	1	Down
Ehd4	0.00747981	-2.60156	0.094	0.206	1	Down
Irf7	0.00754956	2.27363	0.051	0.142	1	Up
Ccdc141	0.00783444	2.49127	0.427	0.639	1	Up
Slc22a15	0.00798046	-3.17025	0.274	0.548	1	Down
Itm2a	0.00805438	-1.51939	0.231	0.11	1	Down
Slc7a14	0.00809157	-6.96109	0	0.155	1	Down
Plscr2	0.00820406	3.92171	0.59	0.794	1	Up
Mal2	0.00820406	2.20458	0.556	0.871	1	Up
Syne2	0.00827984	1.96144	0.453	0.542	1	Up
Btg1	0.00839467	-1.84167	0.094	0.2	1	Down
Slc12a1	0.00843325	-4.18704	0.35	0.548	1	Down
Hexb	0.00858922	2.91123	0.624	0.948	1	Up
Eprn	0.00878779	2.08516	0.291	0.419	1	Up
Dmrt2	0.00886751	-2.18475	0.692	0.981	1	Down
Timp1	0.00886836	10.3271	0.171	0.387	1	Up
Lsamp	0.00886836	2.90702	0.598	0.465	1	Up
Krt8	0.00890832	-5.32827	0.769	0.987	1	Down
Sall3	0.00890888	15.7856	0.402	0.542	1	Up
Siglech	0.00903149	-0.917654	0.12	0.045	1	Down
Muc1	0.00911401	1.09755	0.675	0.974	1	Up
St14	0.00940835	0.936312	0.59	0.89	1	Up
Muc20	0.00945108	-1.22713	0.282	0.658	1	Down
Gadd45b	0.00949398	-13.8696	0.103	0.174	1	Down
Mecom	0.00953705	2.093	0.538	0.903	1	Up
Zbtb20	0.00966732	8.43315	0.47	0.568	1	Up
Ano1	0.00988797	7.19639	0.179	0.226	1	Up
Smim6	0.0101587	4.29285	0.744	0.974	1	Up
Grb14	0.0101587	1.17708	0.675	0.948	1	Up
Fosl2	0.0106721	-3.99486	0.043	0.161	1	Down
Ecrg4	0.0108161	10.3109	0.179	0.245	1	Up
Fabp3	0.0110107	-3.34572	0.487	0.368	1	Down
Hspa1a	0.0113589	7.91163	0.308	0.316	1	Up
Flna	0.011665	-4.34575	0.043	0.103	1	Down
Ucp2	0.011665	-7.02643	0.274	0.374	1	Down
Defb1	0.0118106	-4.1971	0.846	0.968	1	Down
Fosb	0.0118208	-5.98116	0.308	0.29	1	Down
Tubb5	0.0118208	-1.70699	0.06	0.129	1	Down
D10Wsu102e	0.0119257	-0.560588	0.162	0.445	1	Down
Fxyd4	0.0120846	3.26229	0.487	0.626	1	Up
Cyp4b1	0.0120846	1.81651	0.026	0.148	1	Up
Pkp4	0.0125175	3.87547	0.479	0.8	1	Up
Ptger1	0.0125726	-2.72931	0.564	0.948	1	Down
Faah	0.0127391	-3.12864	0.128	0.187	1	Down
Csrp2	0.0136604	3.37958	0.624	0.981	1	Up
Nedd4	0.0137199	4.23188	0.829	0.981	1	Up
Ets2	0.0137796	-2.95057	0.265	0.348	1	Down
Csf2ra	0.0138997	-8.40986	0.034	0.135	1	Down
Egr2	0.0140208	-17.0179	0.094	0.258	1	Down
Tut4	0.0140817	-0.699097	0.06	0.155	1	Down
mt-Nd6	0.0142657	1.98587	0.308	0.381	1	Up
Slc4a11	0.0147033	7.61764	0.103	0.077	1	Up
Umod	0.0150231	-1.32729	0.419	0.594	1	Down
Olfr889	0.0150878	-5.17909	0.009	0.206	1	Down
Mdm2	0.0150878	-1.72479	0.274	0.303	1	Down
Cfi	0.015218	3.01592	0.162	0.29	1	Up
Tpd52l1	0.0152834	11.0099	0.496	0.484	1	Up
Slc25a25	0.0154812	1.84999	0.368	0.484	1	Up
Cyp4a14	0.016295	8.74674	0.068	0.226	1	Up
Id2	0.0163645	1.72308	0.462	0.49	1	Up
Gpx6	0.0164342	0.25053	0.103	0.374	1	Up
Mgst3	0.0167869	0.449088	0.376	0.497	1	Up
Stmn2	0.0172188	1.21262	0.214	0.297	1	Up
Rln1	0.0172188	-12.3771	0.385	0.735	1	Down
Me3	0.0174385	6.34302	0.427	0.71	1	Up
Ptprg	0.0179605	2.85488	0.274	0.361	1	Up
Cflar	0.0180361	0.478447	0.12	0.103	1	Up
Litaf	0.0183416	-17.0397	0.368	0.516	1	Down
Ier3	0.0190456	-12.5487	0.274	0.316	1	Down
Cdh16	0.0191253	7.06572	0.581	0.884	1	Up
Scd2	0.0194469	6.44474	0.436	0.794	1	Up
Kcnk1	0.0194469	7.36461	0.692	0.974	1	Up
Iqgap1	0.0197732	-4.11029	0.316	0.271	1	Down
Srd5a1	0.0198555	12.3048	0.197	0.49	1	Up
Anxa6	0.0198555	-3.27671	0.248	0.187	1	Down
Tmem52b	0.0200208	1.49634	0.701	0.955	1	Up
Npc2	0.0204401	0.433816	0.128	0.303	1	Up
Rsad2	0.0205248	-14.734	0.085	0.11	1	Down
Nav1	0.0206099	2.34282	0.521	0.729	1	Up
Bcam	0.0206952	7.09412	0.368	0.419	1	Up
Col5a3	0.0213013	-0.3144	0.162	0.29	1	Down
Guca2a	0.021475	-3.15079	0.735	0.981	1	Down
Crbn	0.0219228	-1.16838	0.077	0.303	1	Down
Slc44a2	0.022745	0.551861	0.162	0.2	1	Up
Tfap2b	0.0231189	-1.32185	0.581	0.748	1	Down
Ptprd	0.0234029	4.04383	0.128	0.174	1	Up
Cables1	0.0235938	0.259932	0.179	0.194	1	Up
Sbsn	0.0236898	12.0522	0.274	0.51	1	Up
Tspan13	0.0236898	-4.5554	0.222	0.29	1	Down
Tmprss2	0.0240772	5.07046	0.496	0.671	1	Up
Sult1a1	0.02447	-0.72157	0.094	0.406	1	Down
Bcl2	0.0245691	-3.55876	0.051	0.116	1	Down
Arap3	0.0245691	6.37526	0.145	0.026	1	Up
St3gal6	0.0246685	-2.2867	0.205	0.265	1	Down
Cd63	0.0253743	8.09123	0.607	0.658	1	Up
Rnd3	0.0255792	-7.94856	0.385	0.49	1	Down
Pmepa1	0.0255792	-4.41263	0.308	0.348	1	Down
Hid1	0.0259931	-2.06845	0.051	0.123	1	Down
Csrp1	0.0263074	-14.0205	0.504	0.484	1	Down
L1cam	0.0267315	2.99952	0.444	0.697	1	Up
Gem	0.0270534	-14.4695	0.316	0.419	1	Down
Nfkbia	0.0271615	-14.8579	0.051	0.135	1	Down
Aqp2	0.0273783	3.55674	0.675	0.974	1	Up
Fgd2	0.0273787	0.295895	0.205	0.477	1	Up
S100a11	0.0283749	4.12721	0.906	0.981	1	Up
Ccdc3	0.0283749	15.9558	0.009	0.181	1	Up
Gm26532	0.0288276	-1.19778	0.154	0.11	1	Down
Slc4a9	0.0292836	1.55862	0.658	0.903	1	Up
Syngr1	0.0295183	-0.307954	0.308	0.387	1	Down
Arhgef18	0.0295183	-10.8653	0.291	0.445	1	Down
Ifit1	0.0298689	7.05266	0.256	0.129	1	Up
Pcbd1	0.0299866	3.15035	0.684	0.981	1	Up
Atp5g1	0.0302231	7.71142	0.889	0.987	1	Up
Ankrd12	0.0302231	-0.326824	0.188	0.239	1	Down
Sptbn1	0.030342	0.448753	0.402	0.452	1	Up
Grhpr	0.0304613	6.17747	0.402	0.529	1	Up
Dut	0.0308215	-3.59947	0.128	0.439	1	Down
Olfm4	0.0309424	19.4711	0.179	0.29	1	Up
Hk1	0.0313075	-1.30556	0.53	0.49	1	Down
Klf4	0.03143	5.60327	0.299	0.284	1	Up
Ifitm2	0.0334471	-4.5023	0.179	0.161	1	Down
Lbh	0.0340997	-3.25116	0.026	0.168	1	Down
Gabarapl1	0.0343637	10.6858	0.718	0.981	1	Up
Slc4a8	0.0350316	-3.84161	0.188	0.342	1	Down
Irx2	0.0351665	4.28668	0.368	0.645	1	Up
Csrnp1	0.0354376	-11.7334	0.205	0.2	1	Down
Gprin3	0.0355738	-2.09438	0.085	0.413	1	Down
Bmyc	0.0358476	-1.12118	0.188	0.232	1	Down
Mgll	0.037102	12.4963	0.479	0.677	1	Up
Gclc	0.0378149	13.3835	0.573	0.774	1	Up
Igfbp7	0.0392756	2.60326	0.462	0.581	1	Up
Rab11fip1	0.0397231	7.5068	0.197	0.187	1	Up
Plpp3	0.0398732	1.45599	0.171	0.226	1	Up
Hoxb5os	0.0400238	-1.893	0.538	0.742	1	Down
Flrt2	0.0401749	-0.788695	0.197	0.039	1	Down
Rasgef1b	0.0403265	-9.86661	0.12	0.071	1	Down
Blk	0.0410916	2.74666	0.009	0.174	1	Up
Itm2b	0.0412461	0.761666	0.675	0.684	1	Up
AI838599	0.0417125	0.659685	0.53	0.865	1	Up
Aass	0.0418689	2.30174	0.051	0.245	1	Up
Prelid3a	0.0424998	11.3356	0.197	0.297	1	Up
Fmo2	0.0429781	2.53204	0.265	0.484	1	Up
AI314278	0.0429781	13.9272	0.009	0.11	1	Up
Rabgap1l	0.0431386	2.68437	0.214	0.316	1	Up
3110099E03Rik	0.0432996	5.4644	0.009	0.148	1	Up
Gss	0.0447713	0.371344	0.154	0.252	1	Up
Cd36	0.0449374	-0.354066	0	0.168	1	Down
Pantr1	0.0452711	1.77935	0.573	0.819	1	Up
Npnt	0.045607	5.58651	0.538	0.619	1	Up
Cxcr4	0.0461147	-13.0079	0.111	0.187	1	Down
Sgk1	0.0471444	-2.27272	0.333	0.348	1	Down
Mapk11	0.0474919	0.478586	0.051	0.129	1	Up
Egfl6	0.0481933	-1.74767	0.274	0.516	1	Down
B930036N10Rik	0.0487251	18.8564	0.188	0.303	1	Up
Rbpms	0.0492618	4.22856	0.462	0.555	1	Up
Tacstd2	0.0496222	3.30968	0.427	0.555	1	Up
Il23a	0.0505335	0.625931	0.017	0.129	1	Stable
Pdcd4	0.0507173	-1.90477	0.299	0.387	1	Stable
Acaa1b	0.0512724	2.95312	0.231	0.348	1	Stable
Rtp4	0.0512724	0.418726	0.171	0.142	1	Stable
Perp	0.0514585	-5.38777	0.299	0.516	1	Stable
Sprr1a	0.0516452	-2.31503	0.316	0.477	1	Stable
Abca13	0.0520203	2.23447	0.256	0.277	1	Stable
Krt18	0.052397	-3.76542	0.803	0.968	1	Stable
Fus	0.0523977	-0.278911	0.179	0.206	1	Stable
Ccdc88a	0.0525872	-2.3968	0.068	0.206	1	Stable
Rasd1	0.0531593	-14.8438	0.419	0.71	1	Stable
Amotl2	0.0533512	13.825	0.333	0.445	1	Stable
Ppp1r15a	0.0535436	-2.55032	0.256	0.284	1	Stable
2810403D21Rik	0.0535436	5.40204	0.222	0.219	1	Stable
Map4k4	0.0543191	-0.578873	0.068	0.142	1	Stable
Cdh1	0.0551039	2.53119	0.504	0.542	1	Stable
Exoc1	0.0553016	2.36554	0.137	0.277	1	Stable
Dapl1	0.0562989	-0.495846	0.538	0.729	1	Stable
Rgs2	0.0565002	-10.5208	0.231	0.394	1	Stable
Tgfbr1	0.0565002	-2.11554	0.111	0.168	1	Stable
Mast4	0.0569045	0.760714	0.188	0.226	1	Stable
Calm1	0.0573111	-1.00649	0.35	0.303	1	Stable
Cpe	0.0575154	5.94731	0.034	0.239	1	Stable
Hoxd8	0.0585456	10.0743	0.735	0.716	1	Stable
4833439L19Rik	0.0589622	4.13243	0.632	0.903	1	Stable
Actn1	0.059381	0.314708	0.154	0.29	1	Stable
Cldn19	0.060014	-0.50725	0.103	0.206	1	Stable
Slc26a4	0.0606503	0.784451	0.479	0.748	1	Stable
Rab3b	0.0610813	-11.4507	0.009	0.103	1	Stable
Atp6v1c2	0.0621198	0.434831	0.812	0.994	1	Stable
S100a1	0.0621557	-2.77775	0.949	1	1	Stable
Penk	0.06393	12.1044	0.017	0.148	1	Stable
Ifi27	0.06393	-1.86894	0.256	0.265	1	Stable
Amer2	0.06393	-0.720356	0.009	0.2	1	Stable
Fos	0.0643779	-5.05258	0.368	0.323	1	Stable
Fau	0.0643779	-0.83851	0.034	0.103	1	Stable
Rnf213	0.0643779	-3.08443	0.205	0.103	1	Stable
AY036118	0.0673525	4.06197	0.35	0.297	1	Stable
Cwh43	0.0675859	14.9803	0.684	0.987	1	Stable
Fxyd2	0.0682834	7.07761	0.65	0.955	1	Stable
Cpeb3	0.0685263	0.413154	0.299	0.419	1	Stable
Rnasel	0.0687631	-1.19246	0.094	0.181	1	Stable
Defb29	0.0692386	11.1356	0.385	0.181	1	Stable
Wfdc2	0.0694682	0.338719	0.803	0.994	1	Stable
Pkhd1	0.0694774	5.55976	0.41	0.516	1	Stable
Dsp	0.0694774	1.97103	0.675	0.877	1	Stable
Mmp11	0.0694774	10.7669	0.034	0.252	1	Stable
Dst	0.0706815	2.69992	0.462	0.568	1	Stable
Kdm6b	0.0711679	-0.441768	0.162	0.168	1	Stable
Stat1	0.0714121	-3.60003	0.085	0.103	1	Stable
Tesc	0.0728919	-3.36728	0.778	0.929	1	Stable
Tppp3	0.073141	-1.91432	0.103	0.226	1	Stable
Tcea3	0.073141	-0.33038	0.094	0.103	1	Stable
Parm1	0.0738924	-8.53176	0.53	0.781	1	Stable
Idh2	0.074904	8.76475	0.795	0.994	1	Stable
Epcam	0.0751582	1.27018	0.667	0.961	1	Stable
Chil1	0.0769612	7.16946	0.188	0.329	1	Stable
Ivns1abp	0.0772215	3.18416	0.684	0.961	1	Stable
Cldn10	0.0787988	2.86899	0.051	0.129	1	Stable
Neat1	0.0790642	-10.0086	0.274	0.31	1	Stable
Aplp1	0.0795972	-7.2724	0.077	0.49	1	Stable
Rpl32	0.0804021	-0.859953	0.085	0.155	1	Stable
Arpc1b	0.0806719	-6.3482	0.214	0.31	1	Stable
Ly6a	0.0820317	11.9698	0.436	0.497	1	Stable
Plec	0.0823061	-13.8048	0.376	0.426	1	Stable
Igf1r	0.082581	1.20558	0.188	0.265	1	Stable
Cdo1	0.0834102	5.71062	0.735	0.987	1	Stable
Gas6	0.0836883	0.509357	0.248	0.277	1	Stable
Trim35	0.0836883	-9.63632	0.265	0.381	1	Stable
Lmcd1	0.083967	2.9045	0.368	0.503	1	Stable
Fermt2	0.0842464	6.27033	0.496	0.645	1	Stable
Psmb10	0.0856549	-2.05148	0.094	0.116	1	Stable
Bok	0.0867954	9.91483	0.12	0.103	1	Stable
Pdzk1ip1	0.0870819	10.7499	0.615	0.955	1	Stable
Adgrf5	0.0873697	-3.07123	0.521	0.89	1	Stable
Rps20	0.0894063	-0.413064	0.12	0.148	1	Stable
Cwc25	0.0894063	-1.63234	0.094	0.181	1	Stable
Tmod3	0.0894063	-4.17214	0.128	0.155	1	Stable
Rpl18a	0.0897002	-0.93199	0.043	0.129	1	Stable
Iqgap2	0.0897002	0.60022	0.462	0.613	1	Stable
Gadd45a	0.0908839	4.68568	0.812	0.935	1	Stable
Hspb1	0.0917798	9.27183	0.299	0.465	1	Stable
Gm28112	0.092381	5.99438	0.017	0.303	1	Stable
Slc16a12	0.0948176	2.41131	0.299	0.258	1	Stable
Cldn7	0.095123	-4.65022	0.641	0.968	1	Stable
Cgnl1	0.0954347	8.45301	0.487	0.555	1	Stable
Il12rb2	0.0954347	-8.35737	0	0.142	1	Stable
Cdkl1	0.0963665	4.50033	0.624	0.961	1	Stable
Nsd3	0.0966786	-0.561529	0.06	0.116	1	Stable
Slc35g1	0.0969914	1.24444	0.65	0.865	1	Stable
Eva1b	0.0979355	0.492584	0.282	0.284	1	Stable
Dstn	0.0988867	5.34623	0.735	0.974	1	Stable
Sfn	0.100166	7.02445	0.496	0.568	1	Stable
Scnn1b	0.101459	0.628076	0.632	0.955	1	Stable
Mymx	0.101459	2.7645	0.573	0.884	1	Stable
Cldn16	0.101784	-0.295683	0.197	0.116	1	Stable
Plcb4	0.102111	-5.29807	0.35	0.413	1	Stable
Ghr	0.102765	1.42668	0.385	0.413	1	Stable
2021-09-04	0.103423	7.97279	0.35	0.497	1	Stable
Atp1a1	0.105418	6.79933	0.701	0.91	1	Stable
Actn2	0.105418	-5.64989	0.034	0.374	1	Stable
Tcf4	0.106764	0.478892	0.085	0.123	1	Stable
Cyb5a	0.107442	2.84777	0.684	0.91	1	Stable
Prtn3	0.107442	-9.84259	0	0.187	1	Stable
Mcoln3	0.109153	8.24145	0.299	0.49	1	Stable
Cnn3	0.109153	3.55207	0.641	0.981	1	Stable
Sbno2	0.110537	-1.36927	0.282	0.277	1	Stable
Chka	0.111584	6.56905	0.419	0.51	1	Stable
Tns1	0.111935	1.88759	0.479	0.555	1	Stable
Gm12216	0.111935	-8.8419	0.12	0.232	1	Stable
Rps27	0.112286	-0.356675	0.06	0.11	1	Stable
Foxi1	0.112972	-0.48812	0.65	0.723	1	Stable
1500002C15Rik	0.113346	-14.5384	0.026	0.135	1	Stable
Arap2	0.11585	0.326015	0.103	0.09	1	Stable
Cxcl16	0.117666	-0.948555	0.128	0.077	1	Stable
Selenow	0.120989	-3.53018	0.248	0.323	1	Stable
4930523C07Rik	0.121363	-2.23125	0.085	0.155	1	Stable
Cd200	0.122867	-1.59694	0.154	0.181	1	Stable
Cish	0.122867	-8.02767	0.154	0.194	1	Stable
Atf3	0.123245	-2.57402	0.376	0.419	1	Stable
Adgrg1	0.123245	3.53393	0.462	0.613	1	Stable
Tmsb10	0.123624	-2.653	0.034	0.11	1	Stable
Ifit3b	0.123624	-10.8233	0.034	0.277	1	Stable
Creg2	0.124385	1.59076	0.009	0.116	1	Stable
Atp6v0a4	0.124767	4.22442	0.641	0.994	1	Stable
Gm20186	0.126304	-10.8849	0.068	0.129	1	Stable
Pkib	0.126691	1.66795	0.47	0.606	1	Stable
Tmem176a	0.127078	2.57199	0.487	0.542	1	Stable
Emx1	0.127078	9.54667	0.436	0.6	1	Stable
Lrp8	0.129029	-0.378186	0.034	0.168	1	Stable
Sorbs2	0.130211	2.15597	0.607	0.794	1	Stable
Nexn	0.130607	-2.01838	0.197	0.129	1	Stable
Adcy5	0.130607	3.17304	0.316	0.677	1	Stable
Gm20559	0.131401	-2.96038	0.103	0.071	1	Stable
Epb41l2	0.131799	-8.40738	0.41	0.658	1	Stable
Rab8b	0.131799	-3.92209	0.043	0.116	1	Stable
Tbc1d22bos	0.133001	-1.04929	0.222	0.406	1	Stable
Ntn4	0.133806	1.29018	0.342	0.465	1	Stable
Tagln2	0.135022	0.521787	0.265	0.258	1	Stable
ccdc198	0.135837	-0.391848	0.761	0.819	1	Stable
Anxa5	0.135837	-3.07823	0.444	0.503	1	Stable
Ankrd11	0.135837	-0.562136	0.026	0.135	1	Stable
Cd59a	0.137478	6.8721	0.513	0.529	1	Stable
Slit2	0.138305	8.04593	0.479	0.606	1	Stable
Cfh	0.139135	-2.12569	0.179	0.187	1	Stable
Gm5860	0.139135	14.9058	0.521	0.394	1	Stable
Rinl	0.139551	-10.7107	0.017	0.135	1	Stable
Mpc2	0.140387	7.66654	0.812	0.961	1	Stable
Clu	0.141206	-3.14611	0.744	0.974	1	Stable
Rpl27a	0.141227	-0.509643	0.085	0.155	1	Stable
Ctsl	0.141649	5.56602	0.504	0.581	1	Stable
Ppl	0.142919	12.5767	0.436	0.665	1	Stable
Gm42418	0.145916	15.174	0.726	0.929	1	Stable
Clic1	0.145916	-1.40134	0.188	0.2	1	Stable
Hist1h1e	0.146348	-1.16919	0.137	0.297	1	Stable
Dnm3	0.14765	3.08624	0.179	0.097	1	Stable
Kng2	0.148961	8.43401	0.564	0.645	1	Stable
Socs3	0.148961	-15.4494	0.265	0.213	1	Stable
Gm44751	0.1525	0.860618	0.06	0.187	1	Stable
Anxa3	0.154293	-11.6893	0.103	0.245	1	Stable
Lars2	0.154744	17.5435	0.496	0.606	1	Stable
Paqr5	0.155196	8.62271	0.701	0.748	1	Stable
Cyp2d26	0.157928	9.29006	0.103	0.039	1	Stable
Myl12a	0.157928	-0.732275	0.333	0.439	1	Stable
Col20a1	0.158387	-4.30348	0.009	0.4	1	Stable
Rflnb	0.161161	-4.73106	0.12	0.155	1	Stable
Slc16a7	0.162094	-2.69209	0.513	0.69	1	Stable
Epn3	0.162562	5.31909	0.453	0.555	1	Stable
Klk1	0.164915	0.355153	0.504	0.51	1	Stable
Ppic	0.165391	-0.549058	0.325	0.374	1	Stable
Pcdhb7	0.166343	-7.79055	0.145	0.258	1	Stable
Gfpt2	0.167298	-2.42492	0	0.161	1	Stable
H2afx	0.167298	-0.282147	0.085	0.155	1	Stable
Thbs1	0.167777	2.06266	0.111	0.213	1	Stable
Ly6e	0.167777	3.29957	0.521	0.465	1	Stable
Inmt	0.167777	2.53147	0.436	0.555	1	Stable
Lig1	0.167777	3.99781	0.103	0.026	1	Stable
Atp6v1g3	0.170705	-0.434557	0.974	1	1	Stable
Gstm5	0.171161	4.22295	0.137	0.135	1	Stable
Tmem176b	0.172137	3.33917	0.521	0.581	1	Stable
Hes1	0.173117	11.9542	0.615	0.806	1	Stable
Ccnl1	0.174102	-3.98997	0.171	0.226	1	Stable
Stfa1	0.175586	10.9626	0.171	0.239	1	Stable
Ddit4l	0.175586	13.2951	0.197	0.29	1	Stable
Fam174b	0.176083	-2.5412	0.624	0.916	1	Stable
Cdhr5	0.176581	3.96066	0.188	0.103	1	Stable
Foxp1	0.17708	-0.7642	0.487	0.535	1	Stable
Rpl30	0.17758	-0.46024	0.111	0.148	1	Stable
Exoc3l4	0.178583	-2.19053	0.675	0.561	1	Stable
Wdcp	0.178583	0.620843	0.103	0.071	1	Stable
Cp	0.179591	0.278476	0.111	0.045	1	Stable
Pam	0.180602	-1.75023	0.624	0.961	1	Stable
Itgb6	0.180602	15.4171	0.308	0.529	1	Stable
Chac1	0.182128	-4.82898	0.137	0.252	1	Stable
Trp53inp1	0.182638	-20.9078	0.171	0.174	1	Stable
Bhlhe40	0.183663	-2.41935	0.299	0.2	1	Stable
Gm47708	0.184177	6.27516	0.641	0.981	1	Stable
Tmem45b	0.184177	-0.626706	0.282	0.458	1	Stable
Pcp4	0.185724	2.00758	0.222	0.316	1	Stable
Jund	0.186762	0.644962	0.444	0.406	1	Stable
Cryab	0.187803	1.17044	0.547	0.71	1	Stable
Slc38a2	0.188325	-2.2679	0.154	0.187	1	Stable
Mzb1	0.188849	18.6083	0.009	0.213	1	Stable
Bace2	0.192542	-5.87005	0.103	0.29	1	Stable
Ccn2	0.195213	-0.593383	0.154	0.258	1	Stable
Dgkb	0.197369	3.03431	0.009	0.135	1	Stable
Lrrc31	0.200089	0.425235	0.274	0.561	1	Stable
Fbxo32	0.204497	-12.5973	0.111	0.252	1	Stable
Klf9	0.207287	1.56324	0.368	0.452	1	Stable
Efnb2	0.208411	10.8937	0.222	0.174	1	Stable
Pfkfb3	0.208975	-3.96903	0.35	0.529	1	Stable
Sox4	0.211241	-2.87006	0.479	0.51	1	Stable
Rarres2	0.21181	0.87467	0.274	0.465	1	Stable
Tert	0.21181	-0.646317	0.205	0.458	1	Stable
Klf5	0.213524	10.9231	0.222	0.323	1	Stable
Nfe2l2	0.215248	-3.12913	0.393	0.458	1	Stable
Cycs	0.216403	10.0572	0.949	1	1	Stable
Cd24a	0.216982	-0.946003	0.718	0.981	1	Stable
Rnf152	0.217562	2.71377	0.573	0.994	1	Stable
Tmem80	0.217562	2.26859	0.35	0.413	1	Stable
Serpinf1	0.218726	3.46604	0.171	0.206	1	Stable
Cd9	0.22048	2.77011	0.581	0.794	1	Stable
Mapt	0.222245	2.56358	0.077	0.135	1	Stable
Cyfip2	0.223427	-5.44298	0.274	0.316	1	Stable
Slc1a5	0.225804	-0.882589	0.197	0.226	1	Stable
Pgam2	0.228199	2.67465	0.538	0.535	1	Stable
S1pr5	0.228199	-10.5272	0	0.206	1	Stable
Slc5a3	0.230007	-3.22634	0.316	0.361	1	Stable
Fam181b	0.230612	9.05107	0.197	0.452	1	Stable
Egf	0.231825	12.7468	0.368	0.548	1	Stable
Xdh	0.231825	-5.89666	0.085	0.181	1	Stable
Cstb	0.237959	-2.96063	0.248	0.239	1	Stable
Mpz	0.241069	-1.81407	0.103	0.297	1	Stable
Gm16008	0.244208	-8.08809	0.043	0.187	1	Stable
Serpinh1	0.247375	-1.47348	0.274	0.303	1	Stable
Zbtb1	0.247375	0.328803	0.128	0.142	1	Stable
Tmem150c	0.255092	-3.55132	0.222	0.148	1	Stable
Aqp6	0.256393	-1.91939	0.444	0.781	1	Stable
Spp1	0.258345	1.1833	0.692	0.858	1	Stable
Trib1	0.259671	-9.16017	0.376	0.516	1	Stable
Mcl1	0.261651	-1.71208	0.137	0.155	1	Stable
Cmtm8	0.262976	3.52449	0.556	0.645	1	Stable
Col4a2	0.265641	0.331011	0.094	0.168	1	Stable
Emp1	0.273065	1.26461	0.12	0.11	1	Stable
Kcnj10	0.273747	4.88445	0.487	0.632	1	Stable
Sox9	0.275114	14.245	0.162	0.142	1	Stable
B4galnt1	0.275799	-1.86737	0.094	0.168	1	Stable
Acox1	0.278552	0.992928	0.308	0.452	1	Stable
Comt	0.278552	0.704695	0.06	0.123	1	Stable
Tmem213	0.279218	-0.86068	0.769	0.955	1	Stable
Slc29a1	0.279936	1.02876	0.197	0.419	1	Stable
Gstm2	0.281324	3.35545	0.778	0.948	1	Stable
1700025G04Rik	0.28202	-8.60348	0.333	0.497	1	Stable
Atp8a2	0.282717	2.40198	0.009	0.155	1	Stable
Rragd	0.282717	-1.01798	0.803	0.697	1	Stable
Ildr2	0.283415	12.5272	0.145	0.142	1	Stable
Stk39	0.284115	-1.88543	0.47	0.535	1	Stable
Etv3	0.284815	-0.926194	0.017	0.103	1	Stable
Zfp36	0.286924	-1.73336	0.265	0.342	1	Stable
Crip2	0.288335	-1.99389	0.701	0.852	1	Stable
Lgals3	0.290461	-8.00825	0.504	0.516	1	Stable
Pde3b	0.290461	-3.33058	0.205	0.174	1	Stable
Adamts15	0.291172	-0.285983	0.009	0.271	1	Stable
Pfkp	0.291884	-6.91909	0.274	0.368	1	Stable
Utrn	0.292598	-2.88277	0.256	0.394	1	Stable
Aqp1	0.295463	2.47921	0.077	0.265	1	Stable
Elk3	0.299071	-0.287372	0.068	0.103	1	Stable
Rab27a	0.299796	13.1433	0.068	0.11	1	Stable
Ndufa4	0.30125	4.66739	0.932	1	1	Stable
Egr1	0.301978	-6.33234	0.385	0.297	1	Stable
Ier5	0.301978	-3.74773	0.12	0.071	1	Stable
Ugt3a2	0.302708	2.11542	0.026	0.123	1	Stable
Gm28068	0.303439	11.1918	0.085	0.135	1	Stable
Mrps6	0.307849	-1.77894	0.598	0.684	1	Stable
Pkm	0.309329	-4.56618	0.521	0.568	1	Stable
Lima1	0.311557	1.92109	0.427	0.516	1	Stable
Tnfrsf12a	0.313048	-16.9766	0.342	0.477	1	Stable
Nuak2	0.313795	0.337863	0.103	0.084	1	Stable
Fzd4	0.316044	3.04592	0.504	0.632	1	Stable
Tecpr1	0.316044	0.309675	0.06	0.135	1	Stable
Gcgr	0.316044	12.5763	0.368	0.542	1	Stable
Clcnkb	0.317543	-0.775534	0.615	0.871	1	Stable
Prdx1	0.317549	2.37341	0.709	0.948	1	Stable
Tbc1d4	0.318304	-0.65019	0.009	0.103	1	Stable
Jun	0.319816	5.74525	0.427	0.432	1	Stable
Cpne7	0.319816	-19.5746	0	0.284	1	Stable
Rap1gap	0.319816	4.4715	0.675	0.619	1	Stable
Tpm1	0.320574	2.82758	0.624	0.723	1	Stable
Bmp3	0.321333	8.80106	0.12	0.271	1	Stable
Nr0b2	0.321333	6.70491	0.641	0.826	1	Stable
Dll4	0.323617	-12.7852	0.06	0.168	1	Stable
Fam13a	0.327448	0.638027	0.65	0.671	1	Stable
Cavin2	0.328988	7.12163	0.59	0.742	1	Stable
Tril	0.328988	2.10941	0.171	0.213	1	Stable
S100g	0.332075	2.93841	0.838	0.955	1	Stable
Rps3a1	0.333638	-0.720232	0.12	0.174	1	Stable
Car8	0.334417	3.3906	0.393	0.361	1	Stable
Trpm6	0.335978	0.674123	0.607	0.826	1	Stable
Hs3st6	0.335978	-8.18246	0.444	0.594	1	Stable
Pex5l	0.335978	-4.2685	0.547	0.632	1	Stable
Klf6	0.339116	-6.37181	0.427	0.355	1	Stable
Lhx1	0.339116	10.1036	0.513	0.49	1	Stable
Tubb2a	0.339903	-0.982363	0.444	0.594	1	Stable
Tpm4	0.343063	-1.89095	0.154	0.2	1	Stable
mt-Nd3	0.346243	2.54108	0.547	0.548	1	Stable
Akr1b8	0.346243	3.4163	0.051	0.303	1	Stable
Sema3f	0.34704	-0.696527	0.299	0.265	1	Stable
1110019B22Rik	0.347839	-5.26145	0.641	0.871	1	Stable
Pcdh19	0.354273	-10.5902	0.231	0.265	1	Stable
Acer2	0.355893	-0.903703	0.145	0.265	1	Stable
Sgms2	0.356704	7.32337	0.436	0.497	1	Stable
Igfbp5	0.357517	4.03388	0.265	0.465	1	Stable
Wfdc15b	0.359963	13.783	0.368	0.568	1	Stable
mt-Nd5	0.360781	1.79678	0.487	0.594	1	Stable
Atp1b1	0.361584	1.71289	0.803	0.987	1	Stable
Camk2n1	0.361599	6.69881	0.726	0.994	1	Stable
Cacnb4	0.364062	14.4031	0.35	0.413	1	Stable
Srebf2	0.368191	-0.702057	0.137	0.284	1	Stable
Stat3	0.371515	-1.27145	0.342	0.348	1	Stable
Btg2	0.374857	-13.4721	0.248	0.303	1	Stable
Prr15l	0.376535	4.82008	0.641	0.639	1	Stable
Gdf15	0.378218	-6.91866	0.325	0.342	1	Stable
Rrad	0.379061	-10.0458	0.111	0.065	1	Stable
Macf1	0.379905	-0.810874	0.137	0.2	1	Stable
Cldn4	0.387555	-9.32453	0.658	0.703	1	Stable
Misp	0.387555	16.6333	0.308	0.445	1	Stable
Smoc2	0.388411	-0.681441	0.162	0.194	1	Stable
Cav2	0.391846	5.61012	0.701	0.948	1	Stable
Ppp1r1a	0.392707	2.75001	0.385	0.387	1	Stable
Folr1	0.39357	3.96085	0.103	0.077	1	Stable
Sostdc1	0.395299	8.97272	0.564	0.535	1	Stable
Git2	0.395299	-0.262062	0.06	0.11	1	Stable
Gm43305	0.396165	7.92548	0.573	0.619	1	Stable
Gpx1	0.397032	0.396561	0.128	0.103	1	Stable
Igtp	0.397032	-4.0209	0.085	0.142	1	Stable
Rps9	0.399641	-1.18503	0.06	0.123	1	Stable
Stc1	0.404889	2.14971	0.35	0.258	1	Stable
Tmem72	0.406647	3.35656	0.598	0.561	1	Stable
Hbegf	0.41195	-5.30738	0.419	0.529	1	Stable
Hbb-bs	0.414617	2.2003	0.094	0.174	1	Stable
Rps27a	0.415508	-0.816852	0.06	0.116	1	Stable
Cyp1a1	0.417293	-2.1613	0.436	0.458	1	Stable
Antxr1	0.419084	5.34631	0.239	0.452	1	Stable
Ctsk	0.41998	-1.23995	0.06	0.181	1	Stable
Lamb2	0.41998	-0.432138	0.291	0.568	1	Stable
Ctsc	0.420878	-4.7353	0.034	0.103	1	Stable
Ptgfr	0.420878	12.7971	0.427	0.503	1	Stable
Gm17750	0.422678	-5.12172	0.239	0.271	1	Stable
Atp6v0d2	0.42627	-0.281674	0.795	0.89	1	Stable
Clcnka	0.42901	7.35729	0.154	0.406	1	Stable
Prdx5	0.435398	2.64077	0.786	0.923	1	Stable
Gm14636	0.435398	-6.54384	0.231	0.316	1	Stable
Sag	0.436315	-4.6852	0.026	0.129	1	Stable
Mal	0.439988	-1.57243	0.752	0.89	1	Stable
S100a10	0.44369	-3.47852	0.359	0.406	1	Stable
Homer1	0.444617	1.98941	0.154	0.348	1	Stable
Aebp1	0.453947	1.70264	0.145	0.297	1	Stable
Tacc2	0.453947	1.9073	0.47	0.555	1	Stable
Abca1	0.453947	-3.90032	0.111	0.232	1	Stable
Cox6b2	0.456767	-9.8206	0.111	0.277	1	Stable
Avpr1a	0.457707	-4.90908	0.444	0.626	1	Stable
Gnb4	0.457709	-6.60607	0.231	0.284	1	Stable
Vegfa	0.460543	2.27592	0.359	0.568	1	Stable
Hoxd9	0.466239	10.7648	0.744	0.89	1	Stable
Fblim1	0.466239	1.05626	0.103	0.116	1	Stable
Snhg18	0.467192	2.5782	0.615	0.787	1	Stable
Krt7	0.468141	-2.02652	0.744	0.942	1	Stable
Samd12	0.469102	17.2038	0.256	0.194	1	Stable
Serinc3	0.470058	-1.04517	0.53	0.49	1	Stable
Car15	0.471012	-0.278904	0.513	0.613	1	Stable
Klk1b9	0.472934	1.14511	0.402	0.594	1	Stable
Rps4x	0.474856	-0.424967	0.111	0.129	1	Stable
Pbxip1	0.475819	-2.08014	0.427	0.477	1	Stable
Tbx2	0.479681	7.41762	0.607	0.697	1	Stable
Dusp15	0.480649	-0.489289	0.043	0.245	1	Stable
Cpne8	0.482588	1.55272	0.675	0.684	1	Stable
Atp6v1b1	0.489402	2.8371	0.607	0.884	1	Stable
Smim5	0.491369	7.88558	0.581	0.665	1	Stable
Tapbp	0.492349	-2.46566	0.137	0.2	1	Stable
Tfcp2l1	0.495284	-5.34323	0.735	0.987	1	Stable
Aldh1l1	0.495298	4.4298	0.761	0.994	1	Stable
Cyp7b1	0.495298	6.67402	0.145	0.161	1	Stable
Wnk1	0.497269	-2.27773	0.179	0.265	1	Stable
Amotl1	0.497269	-2.55434	0.145	0.032	1	Stable
Catip	0.498256	2.55542	0.009	0.135	1	Stable
Gm31814	0.502215	4.64234	0.231	0.394	1	Stable
Arhgef12	0.502215	5.39698	0.444	0.548	1	Stable
Ptprf	0.504201	6.26838	0.607	0.548	1	Stable
Cyp26b1	0.505195	-1.07273	0.188	0.239	1	Stable
Fyn	0.506191	-4.66449	0.043	0.135	1	Stable
Sult1d1	0.508185	3.28847	0.333	0.265	1	Stable
Grem2	0.512185	-1.95357	0.222	0.4	1	Stable
Col4a3	0.513187	6.53345	0.265	0.323	1	Stable
Kank3	0.513187	2.44268	0.077	0.129	1	Stable
Nol3	0.514191	3.39778	0.308	0.406	1	Stable
Slc25a4	0.517208	9.5576	0.906	0.819	1	Stable
Epb41l3	0.521245	0.291252	0.103	0.129	1	Stable
Ptpn14	0.522257	-3.21637	0.385	0.355	1	Stable
mt-Co1	0.523269	4.17505	0.504	0.497	1	Stable
Nt5e	0.525298	-0.516959	0.103	0.148	1	Stable
Rpl19	0.528348	-0.324738	0.068	0.103	1	Stable
Defb42	0.532429	-13.7852	0.06	0.135	1	Stable
Cx3cl1	0.532429	2.52789	0.325	0.323	1	Stable
Efhd1	0.539609	1.82438	0.761	0.994	1	Stable
Erbb4	0.540639	-0.412078	0.231	0.439	1	Stable
Wsb1	0.541669	2.40887	0.239	0.245	1	Stable
Krt80	0.542701	0.77622	0.299	0.516	1	Stable
Oat	0.546837	-1.07811	0.47	0.555	1	Stable
Ifitm5	0.552029	-17.8047	0.308	0.374	1	Stable
Apoc3	0.553071	-0.261879	0.009	0.31	1	Stable
Irf1	0.558292	-13.5824	0.162	0.148	1	Stable
Tgfbr2	0.559339	-1.12721	0.026	0.129	1	Stable
Gm10827	0.563537	0.921222	0.034	0.206	1	Stable
Slc38a1	0.56775	-4.31894	0.026	0.142	1	Stable
Fam3c	0.568805	2.587	0.564	0.561	1	Stable
Klk1b27	0.571978	2.82074	0.333	0.6	1	Stable
Gata3	0.577283	3.84318	0.556	0.484	1	Stable
Klf2	0.582612	-6.31318	0.128	0.103	1	Stable
Shd	0.582612	9.01153	0.239	0.329	1	Stable
Fgfbp1	0.583681	-6.43211	0	0.361	1	Stable
mt-Nd1	0.585821	6.71113	0.538	0.561	1	Stable
4931406C07Rik	0.586892	1.83524	0.162	0.181	1	Stable
Isy1	0.597654	-1.161	0.051	0.116	1	Stable
Cystm1	0.6009	6.2866	0.872	1	1	Stable
Rpl23	0.6009	-0.430515	0.12	0.103	1	Stable
C1s1	0.603069	18.5609	0.12	0.019	1	Stable
Bcl2l11	0.605241	-1.9528	0.017	0.103	1	Stable
Rapgef4	0.608505	4.36666	0.188	0.355	1	Stable
Ahnak	0.610686	-10.9956	0.162	0.206	1	Stable
Sema5a	0.610686	0.394183	0.231	0.181	1	Stable
Arl4d	0.611778	3.82396	0.299	0.342	1	Stable
Ednra	0.619443	4.37085	0.214	0.284	1	Stable
Chchd10	0.621641	8.23058	0.957	1	1	Stable
Msra	0.622741	3.11452	0.393	0.135	1	Stable
Cttnbp2	0.626047	8.66153	0.239	0.31	1	Stable
Serpinb9	0.632681	-0.405938	0.735	0.787	1	Stable
Arhgap29	0.632681	0.875327	0.256	0.2	1	Stable
Nudt4	0.636009	3.39624	0.786	0.871	1	Stable
Clic3	0.636009	-7.39579	0.239	0.297	1	Stable
Klk1b5	0.63712	1.3916	0.479	0.587	1	Stable
Cd55	0.639344	-1.23273	0.077	0.148	1	Stable
Kl	0.641572	14.1419	0.615	0.581	1	Stable
Col18a1	0.648274	2.34671	0.487	0.581	1	Stable
Fstl1	0.651636	4.09644	0.026	0.129	1	Stable
Angptl2	0.651636	7.82126	0.444	0.439	1	Stable
Gas1	0.652758	-2.44539	0.231	0.135	1	Stable
Cr2	0.652758	11.6492	0.325	0.394	1	Stable
Col5a2	0.655005	-0.686641	0.265	0.2	1	Stable
Irgm1	0.65613	-0.919937	0.197	0.348	1	Stable
Myadm	0.661764	-11.6673	0.12	0.181	1	Stable
mt-Nd4	0.676503	4.60544	0.581	0.587	1	Stable
Gpd1	0.676503	4.91222	0.179	0.284	1	Stable
Usp2	0.676503	4.83112	0.615	0.761	1	Stable
mt-Nd2	0.677642	4.79598	0.521	0.561	1	Stable
Matn4	0.679923	-2.68967	0.103	0.194	1	Stable
Sertad1	0.683348	-3.82773	0.188	0.148	1	Stable
Ltc4s	0.686781	1.48495	0.222	0.097	1	Stable
Etnk1	0.686781	0.257461	0.393	0.484	1	Stable
Dusp26	0.692516	11.4063	0.009	0.374	1	Stable
Ache	0.693665	7.40564	0.171	0.297	1	Stable
Adh1	0.694815	11.9819	0.359	0.426	1	Stable
Phactr1	0.699421	6.25598	0.675	0.89	1	Stable
mt-Cytb	0.701728	5.0963	0.556	0.516	1	Stable
Enho	0.701728	-0.881653	0.154	0.032	1	Stable
Klf7	0.701728	-1.02569	0.162	0.148	1	Stable
Pde1a	0.702883	6.61258	0.769	0.806	1	Stable
Nsg2	0.706351	-5.06464	0.103	0.09	1	Stable
Cldn8	0.707509	4.49531	0.692	0.903	1	Stable
Tmem123	0.707509	-6.13495	0.068	0.174	1	Stable
Hist1h2bf	0.708667	4.23962	0.077	0.174	1	Stable
Gm26788	0.709826	-2.04073	0.06	0.103	1	Stable
A630001G21Rik	0.712145	8.38054	0.291	0.516	1	Stable
Syne1	0.715629	-1.46105	0.145	0.129	1	Stable
Ckmt1	0.717947	-0.874939	0.906	0.981	1	Stable
Kif12	0.717956	2.413	0.291	0.245	1	Stable
Tbx3	0.72145	3.82756	0.282	0.394	1	Stable
Sh3bgrl3	0.722616	-12.5116	0.368	0.394	1	Stable
Ngf	0.72495	6.88147	0.051	0.181	1	Stable
Calb1	0.729625	6.47927	0.718	0.981	1	Stable
Cbr2	0.729626	-14.3169	0.06	0.426	1	Stable
Ier2	0.730796	-6.62422	0.137	0.2	1	Stable
Kif23	0.733139	-8.23902	0.248	0.4	1	Stable
Pde4b	0.737832	-0.450588	0.009	0.135	1	Stable
Scara5	0.739007	-0.518499	0.077	0.11	1	Stable
Spink8	0.742529	1.10778	0.684	0.852	1	Stable
Lgals3bp	0.747248	-1.99165	0.068	0.11	1	Stable
Nfkbiz	0.749607	-7.12105	0.085	0.123	1	Stable
Cxadr	0.750788	5.27954	0.573	0.619	1	Stable
Ppt1	0.756701	-1.18043	0.12	0.219	1	Stable
Pycard	0.757885	-11.7785	0.103	0.174	1	Stable
Rps8	0.760256	-1.39633	0.145	0.142	1	Stable
Sdc4	0.761442	2.8546	0.521	0.581	1	Stable
Emp2	0.761442	-9.25584	0.333	0.368	1	Stable
Phldb2	0.763815	8.04015	0.573	0.568	1	Stable
Mdh1	0.768569	11.7209	0.897	0.994	1	Stable
Rdh9	0.77214	8.94097	0.111	0.239	1	Stable
Ptcra	0.773332	9.81431	0.017	0.361	1	Stable
Lyst	0.775716	-1.15273	0.12	0.129	1	Stable
S100a16	0.776909	3.85902	0.513	0.477	1	Stable
Rps12	0.779297	-0.280854	0.068	0.116	1	Stable
mt-Co2	0.780492	3.50139	0.513	0.516	1	Stable
mt-Atp6	0.780492	4.06659	0.496	0.516	1	Stable
4931406P16Rik	0.780492	1.55867	0.239	0.239	1	Stable
Notch1	0.782882	-1.22841	0.12	0.168	1	Stable
Racgap1	0.782882	0.294678	0.291	0.232	1	Stable
Rpl13	0.790067	-0.278139	0.077	0.11	1	Stable
Slc5a10	0.791266	-0.448389	0.103	0.084	1	Stable
Gm42941	0.791266	2.23465	0.308	0.419	1	Stable
Gsn	0.799674	-4.84435	0.385	0.49	1	Stable
Slc8a1	0.804489	10.5285	0.65	0.723	1	Stable
Atp4a	0.8069	1.73486	0.615	0.755	1	Stable
Slco4c1	0.812934	-9.28784	0.214	0.594	1	Stable
Rcan1	0.81535	13.0014	0.385	0.49	1	Stable
Uchl1	0.81535	10.7603	0.282	0.168	1	Stable
Slc12a3	0.817769	0.732925	0.308	0.439	1	Stable
Slc2a4	0.817769	8.32721	0.487	0.568	1	Stable
Oxgr1	0.818977	2.62646	0.675	0.8	1	Stable
Nr4a1	0.820189	-18.7243	0.171	0.206	1	Stable
Spry1	0.823822	-0.563079	0.231	0.226	1	Stable
Serpinb1a	0.826247	2.13152	0.632	0.852	1	Stable
Ackr3	0.826247	0.958124	0.274	0.206	1	Stable
Aif1l	0.832315	6.21794	0.846	0.987	1	Stable
Cacnb3	0.832315	-13.0396	0.154	0.213	1	Stable
Ccnd1	0.832315	1.94739	0.128	0.155	1	Stable
Jag1	0.83353	-6.59833	0.368	0.523	1	Stable
Itga3	0.835961	7.8037	0.282	0.277	1	Stable
Tnfrsf11b	0.83961	-10.7532	0.111	0.226	1	Stable
Ndrg2	0.840827	7.16203	0.658	0.748	1	Stable
Gstm1	0.843263	8.01667	0.427	0.568	1	Stable
Ada	0.848138	9.02797	0.034	0.129	1	Stable
Grk3	0.85302	-1.44063	0.094	0.161	1	Stable
Jpt1	0.85302	-2.62387	0.154	0.277	1	Stable
Phlda1	0.855463	-11.7229	0.564	0.658	1	Stable
Efemp1	0.856685	-7.38362	0.376	0.458	1	Stable
Gm15848	0.860352	-0.854215	0.427	0.548	1	Stable
Actr3	0.860352	-0.496194	0.137	0.142	1	Stable
Rflna	0.861576	-15.5719	0.205	0.355	1	Stable
Kit	0.862799	1.17346	0.308	0.606	1	Stable
Zfhx4	0.865248	3.52257	0.111	0.103	1	Stable
Kitl	0.870148	4.90436	0.265	0.168	1	Stable
Hspa1b	0.871374	0.897983	0.385	0.381	1	Stable
mt-Nd4l	0.8726	4.79768	0.462	0.574	1	Stable
Trpv5	0.873826	3.59827	0.393	0.465	1	Stable
Pakap.1	0.87628	0.775318	0.701	0.677	1	Stable
Tceal9	0.877508	-5.99822	0.692	0.665	1	Stable
Gsta1	0.881192	1.21201	0.316	0.516	1	Stable
Ankrd44	0.881192	-4.10034	0.034	0.142	1	Stable
Ckb	0.88242	-13.0876	0.145	0.245	1	Stable
Dtnbos	0.88242	7.92774	0.009	0.277	1	Stable
Pi15	0.886107	-7.6505	0	0.174	1	Stable
Smc4	0.886107	-3.86799	0.068	0.129	1	Stable
Upk1a	0.887337	3.31619	0.111	0.381	1	Stable
Junb	0.899648	-5.65788	0.026	0.168	1	Stable
Fam71a	0.899648	-4.81441	0.068	0.187	1	Stable
Ociad2	0.902113	0.550455	0.803	0.865	1	Stable
Col4a4	0.902113	4.22107	0.402	0.465	1	Stable
Gdf11	0.904579	1.76852	0.06	0.116	1	Stable
Scnn1a	0.905813	4.43557	0.744	0.852	1	Stable
Ddit4	0.909514	-0.44084	0.043	0.103	1	Stable
Tspan8	0.911983	8.76727	0.419	0.561	1	Stable
mt-Co3	0.911983	4.22319	0.504	0.535	1	Stable
Prlr	0.914453	8.13134	0.641	0.723	1	Stable
Cdkn1c	0.918159	-2.12151	0.068	0.277	1	Stable
Ldhb	0.920629	2.722	0.932	1	1	Stable
Hey2	0.926813	1.25486	0.111	0.335	1	Stable
Shisa5	0.929288	-1.86464	0.085	0.168	1	Stable
Rian	0.931763	3.33172	0.59	0.587	1	Stable
Tgif1	0.933	-2.55602	0.128	0.123	1	Stable
Mif	0.939191	3.06362	0.692	0.787	1	Stable
Sptbn2	0.94043	3.19914	0.496	0.587	1	Stable
Ephx1	0.941669	-6.04242	0.179	0.187	1	Stable
Mpzl1	0.941669	-0.557934	0.675	0.658	1	Stable
Polr3e	0.946625	6.14733	0.145	0.058	1	Stable
Socs2	0.950344	2.63187	0.103	0.084	1	Stable
Slc43a2	0.956545	-0.962122	0.393	0.406	1	Stable
Malrd1	0.962748	-0.426846	0.333	0.6	1	Stable
Grn	0.972677	-0.6539	0.077	0.161	1	Stable
Apela	0.981369	6.02489	0.419	0.252	1	Stable
Irx1	0.987579	-0.50527	0.043	0.123	1	Stable
Itpr2	0.987579	-1.55299	0.41	0.465	1	Stable
Rhbg	0.996273	2.8018	0.684	0.781	1	Stable
Flrt1	1	5.75691	0.333	0.503	1	Stable

## Sheet: 6.CD-PC DEGs
Gene	p_val	avg_log2FC	pct.1	pct.2	p_val_adj	Type
Lta	1.32944e-34	19.1734	0.027	0.332	3.98831e-31	Up
Igfbp3	1.98738e-32	15.853	0.041	0.207	5.96213e-29	Up
Adamts4	2.03872e-32	0.620144	0.014	0.344	6.11615e-29	Up
Sparcl1	3.69396e-27	7.52791	0.034	0.168	1.10819e-23	Up
Nat8f1	2.35718e-26	0.693954	0.163	0.479	7.07153e-23	Up
Atp8a2	9.16249e-26	0.696535	0.027	0.15	2.74875e-22	Up
Gm49756	4.58111e-25	7.59351	0.19	0.338	1.37433e-21	Up
Ifi44	6.29915e-24	-3.13124	0.129	0.491	1.88974e-20	Down
Hbb-bt	1.15632e-23	0.839495	0.02	0.192	3.46896e-20	Up
Hba-a2	2.38904e-23	-0.293789	0	0.189	7.16713e-20	Down
Cox4i2	3.72029e-23	0.605705	0.014	0.162	1.11609e-19	Up
Gzmb	1.44855e-22	19.3656	0.014	0.195	4.34566e-19	Up
Eln	2.22236e-22	4.18328	0.041	0.383	6.66707e-19	Up
Col6a1	9.04807e-22	-11.4955	0.041	0.278	2.71442e-18	Down
Asb5	1.41537e-21	2.07558	0.17	0.488	4.2461e-18	Up
Ifit1	1.13809e-20	-4.3514	0.19	0.479	3.41428e-17	Down
Tspan2	1.28417e-20	0.74679	0.014	0.204	3.8525e-17	Up
Oxgr1	1.71244e-20	1.25464	0.327	0.862	5.13732e-17	Up
Slc22a18	1.80645e-20	0.532641	0.184	0.299	5.41935e-17	Up
Cpsf4l	2.01004e-20	4.56363	0.497	0.811	6.03012e-17	Up
Gm34006	3.22357e-20	3.42447	0.014	0.207	9.67072e-17	Up
She	4.63969e-20	12.9902	0.02	0.165	1.39191e-16	Up
Grrp1	2.14777e-19	6.03174	0.014	0.138	6.44332e-16	Up
Adgrl4	4.23385e-19	7.83672	0.034	0.141	1.27015e-15	Up
Hspa12b	9.92286e-19	0.342674	0.007	0.156	2.97686e-15	Up
Hsd11b2	1.58553e-18	0.723397	1	0.967	4.75658e-15	Up
Lrrc31	2.13708e-18	5.1068	0.374	0.802	6.41123e-15	Up
Bmp2	3.42562e-18	2.86605	0.034	0.311	1.02769e-14	Up
Spns3	1.40445e-17	1.09575	0.054	0.353	4.21336e-14	Up
Scara3	2.18535e-17	4.14067	0.367	0.871	6.55605e-14	Up
Ccdc85a	2.43979e-17	0.856998	0.014	0.162	7.31938e-14	Up
Oasl2	3.07675e-17	-14.2486	0.204	0.272	9.23026e-14	Down
Cela1	3.15267e-17	0.660067	0.109	0.084	9.45801e-14	Up
Clic3	5.00207e-17	6.9147	0.442	0.835	1.50062e-13	Up
Gm14226	5.12467e-17	9.42469	0.014	0.293	1.5374e-13	Up
Gm4841	6.2183e-17	9.80539	0.027	0.275	1.86549e-13	Up
Ano1	7.91344e-17	17.8609	0.476	0.925	2.37403e-13	Up
Gm15241	1.82834e-16	-9.8111	0.007	0.344	5.48503e-13	Down
Usp18	1.87235e-16	-8.38519	0.027	0.12	5.61704e-13	Down
Gm16008	2.25069e-16	-5.88069	0.034	0.249	6.75207e-13	Down
Pdlim3	3.36444e-16	-4.27738	0.361	0.775	1.00933e-12	Down
Vpreb3	8.1476e-16	0.496934	0.014	0.222	2.44428e-12	Up
Prf1	1.55862e-15	0.557299	0.02	0.12	4.67586e-12	Up
Dcdc2a	1.67018e-15	3.36812	0.286	0.629	5.01054e-12	Up
AU021092	3.30208e-15	-4.1379	0.333	0.635	9.90623e-12	Down
Msra	3.78545e-15	0.33073	0.211	0.135	1.13563e-11	Up
Cxcl10	4.21695e-15	17.9063	0.116	0.09	1.26508e-11	Up
Bcat1	5.17143e-15	-6.52183	0.463	0.749	1.55143e-11	Down
Gcnt1	7.50476e-15	0.429881	0.15	0.21	2.25143e-11	Up
Emcn	7.63247e-15	-4.84385	0.041	0.12	2.28974e-11	Down
Lrrc32	7.7188e-15	3.5323	0.02	0.108	2.31564e-11	Up
Pcdh19	1.08672e-14	1.21112	0.646	0.395	3.26016e-11	Up
Adcy4	1.42848e-14	3.84602	0.014	0.114	4.28544e-11	Up
Pde2a	3.09964e-14	1.11554	0.027	0.138	9.29892e-11	Up
Ace	4.10029e-14	2.35408	0.034	0.35	1.23009e-10	Up
Aqp6	6.24012e-14	-3.68926	0.204	0.701	1.87204e-10	Down
Guca2a	8.31725e-14	-3.60667	0.374	0.784	2.49517e-10	Down
Msx1	1.26625e-13	8.081	0.088	0.344	3.79876e-10	Up
Bok	1.34325e-13	-9.95895	0.224	0.566	4.02976e-10	Down
Nmrk1	1.4402e-13	0.306984	0.177	0.096	4.3206e-10	Up
Hs3st1	2.00566e-13	-8.54177	0.15	0.386	6.01698e-10	Down
Lif	2.21906e-13	4.0462	0.116	0.47	6.65718e-10	Up
Iigp1	2.72935e-13	-1.67258	0.109	0.06	8.18804e-10	Down
Sprr1a	4.36474e-13	9.59617	0.279	0.632	1.30942e-09	Up
Sox9	5.61327e-13	-12.654	0.565	0.961	1.68398e-09	Down
Abcg2	8.16895e-13	0.991149	0.184	0.048	2.45069e-09	Up
Pecr	1.76125e-12	0.611719	0.102	0.093	5.28376e-09	Up
Rapgef4	1.86322e-12	-4.18593	0.32	0.584	5.58965e-09	Down
Mapk12	1.9311e-12	-0.62775	0.34	0.593	5.79329e-09	Down
2200002D01Rik	2.78633e-12	4.30692	0.143	0.204	8.35898e-09	Up
Ntrk3	3.08364e-12	0.504243	0.014	0.168	9.25092e-09	Up
Nr0b2	3.60696e-12	16.8014	0.687	0.982	1.08209e-08	Up
Rsad2	4.30282e-12	-10.4709	0.075	0.108	1.29085e-08	Down
Sema3c	4.47948e-12	5.54642	0.299	0.638	1.34384e-08	Up
Irf7	5.78495e-12	-8.20629	0.143	0.039	1.73549e-08	Down
Ltbp2	7.99923e-12	-2.23138	0	0.108	2.39977e-08	Down
Tmem158	8.44845e-12	-4.68603	0.272	0.68	2.53454e-08	Down
Olfm4	8.53274e-12	14.0158	0.367	0.689	2.55982e-08	Up
Gm31597	8.57519e-12	-19.9395	0.027	0.171	2.57256e-08	Down
Tmem61	1.13137e-11	11.9791	0.088	0.416	3.3941e-08	Up
Sox11	1.14824e-11	0.965301	0.02	0.177	3.44471e-08	Up
Apoc1	1.31807e-11	-3.81159	0.122	0.344	3.95422e-08	Down
Oit1	1.3311e-11	0.438928	0.469	0.913	3.9933e-08	Up
Il18r1	1.40506e-11	-4.359	0.102	0.123	4.21519e-08	Down
Padi4	1.42592e-11	-6.09121	0	0.222	4.27777e-08	Down
Clca3a2	1.8396e-11	-1.74662	0.327	0.683	5.5188e-08	Down
Ltbp1	1.96015e-11	0.30213	0.19	0.425	5.88045e-08	Up
Icosl	1.99877e-11	-3.20371	0.095	0.138	5.99632e-08	Down
Insrr	2.06817e-11	4.96396	0.211	0.165	6.2045e-08	Up
Ly75	2.37011e-11	-5.98802	0.075	0.126	7.11032e-08	Down
Slc9a3r2	3.00558e-11	18.2359	0.109	0.069	9.01675e-08	Up
Serpina1f	3.0495e-11	-0.460186	0	0.302	9.14849e-08	Down
Gcgr	3.20045e-11	9.37677	0.626	0.943	9.60135e-08	Up
F3	3.34255e-11	8.69622	0.395	0.772	1.00276e-07	Up
Dgkh	3.42414e-11	0.769022	0.143	0.042	1.02724e-07	Up
Atp1b1	3.50391e-11	-1.22059	1	1	1.05117e-07	Down
Ly6c1	4.05244e-11	5.19763	0.218	0.144	1.21573e-07	Up
Gm26885	5.17435e-11	-0.901832	0.027	0.494	1.55231e-07	Down
Ednrb	5.53215e-11	-6.58323	0.238	0.284	1.65965e-07	Down
Pigr	5.80243e-11	18.5243	0.524	0.838	1.74073e-07	Up
Crlf3	8.12963e-11	-0.741997	0.048	0.162	2.43889e-07	Down
Fyn	8.89366e-11	-10.3736	0.082	0.216	2.6681e-07	Down
Prkcq	9.72774e-11	-6.43557	0.143	0.216	2.91832e-07	Down
Gm17167	1.09941e-10	2.4679	0.007	0.198	3.29824e-07	Up
Gm10827	1.65175e-10	-13.5418	0	0.102	4.95525e-07	Down
Catsperd	1.77116e-10	5.35647	0.66	1	5.31349e-07	Up
Stc2	1.92563e-10	2.81378	0.408	0.503	5.7769e-07	Up
Dennd5b	1.95263e-10	0.528316	0.265	0.287	5.85788e-07	Up
Defb1	2.15781e-10	2.50984	0.966	0.97	6.47343e-07	Up
Col20a1	2.22306e-10	-16.2826	0	0.222	6.66918e-07	Down
Ifit3	2.50673e-10	-3.06259	0.095	0.153	7.5202e-07	Down
Pam	2.51832e-10	-3.96743	0.286	0.434	7.55496e-07	Down
Smoc2	2.82566e-10	6.04235	0.435	0.85	8.47697e-07	Up
Igfbp2	3.04126e-10	-18.9691	0.007	0.12	9.12379e-07	Down
Grhpr	3.11187e-10	0.947718	0.32	0.656	9.33562e-07	Up
Tinag	3.34876e-10	0.602157	0.143	0.204	1.00463e-06	Up
Ptx3	3.53789e-10	-3.30825	0	0.231	1.06137e-06	Down
Dusp4	3.68655e-10	5.36431	0.163	0.066	1.10596e-06	Up
Serpina1d	3.78902e-10	-3.78197	0.007	0.575	1.13671e-06	Down
Gss	4.00238e-10	1.06763	0.259	0.455	1.20071e-06	Up
Srgap1	4.1322e-10	2.00004	0.15	0.24	1.23966e-06	Up
Tchh	4.42439e-10	0.88626	0.054	0.24	1.32732e-06	Up
Gadd45g	6.24379e-10	-6.24796	0.517	0.877	1.87314e-06	Down
Cntf	8.43911e-10	0.786499	0.068	0.18	2.53173e-06	Up
Csf2ra	8.63024e-10	-1.91584	0.082	0.231	2.58907e-06	Down
Bcl2l11	1.07412e-09	-2.25436	0.034	0.114	3.22237e-06	Down
Clec3b	1.27738e-09	-13.2242	0.014	0.159	3.83215e-06	Down
Aldh7a1	1.49139e-09	0.719832	0.259	0.293	4.47417e-06	Up
Plaur	1.51128e-09	-9.23873	0.102	0.075	4.53384e-06	Down
Svep1	1.59346e-09	0.881645	0.374	0.548	4.78037e-06	Up
Ptprd	1.6005e-09	1.52954	0.143	0.144	4.8015e-06	Up
Aldh1l1	1.63616e-09	2.40616	0.245	0.395	4.90849e-06	Up
Akr1b8	2.19565e-09	-6.93856	0.034	0.275	6.58695e-06	Down
Polr3e	2.31387e-09	0.428237	0.163	0.171	6.94162e-06	Up
Sh3kbp1	2.8893e-09	-4.58339	0.034	0.21	8.66791e-06	Down
Tbc1d22bos	3.01745e-09	7.0479	0.306	0.341	9.05235e-06	Up
Hba-a1	3.51104e-09	1.73657	0.041	0.117	1.05331e-05	Up
Gfod2	4.01321e-09	3.11776	0.32	0.746	1.20396e-05	Up
Tent5a	4.58502e-09	-3.76979	0.116	0.048	1.37551e-05	Down
Lyn	5.75132e-09	-2.40203	0.02	0.177	1.7254e-05	Down
Trpm6	6.15691e-09	3.19082	0.701	0.958	1.84707e-05	Up
Dcn	6.42439e-09	-13.1751	0.177	0.174	1.92732e-05	Down
Aqp2	6.50133e-09	0.930227	0.952	1	1.9504e-05	Up
Smc2	7.1435e-09	-0.89065	0.156	0.117	2.14305e-05	Down
B4galnt1	7.5159e-09	-4.78742	0.211	0.243	2.25477e-05	Down
Emp2	7.54776e-09	11.7716	0.687	0.988	2.26433e-05	Up
Sfrp1	8.00803e-09	-0.347091	0.218	0.356	2.40241e-05	Down
Myh11	8.38868e-09	-1.24731	0.02	0.213	2.5166e-05	Down
Retn	8.49551e-09	-16.5934	0	0.251	2.54865e-05	Down
Fhl2	8.56747e-09	-7.31955	0.068	0.186	2.57024e-05	Down
Pbld1	8.74996e-09	2.36318	0.32	0.683	2.62499e-05	Up
Gm45235	1.01801e-08	-8.38685	0	0.12	3.05404e-05	Down
Plk2	1.20359e-08	3.97304	0.17	0.12	3.61078e-05	Up
Rnf152	1.29206e-08	14.7112	0.456	0.94	3.87619e-05	Up
Mylk	1.30288e-08	2.01912	0.32	0.521	3.90864e-05	Up
Ranbp3l	1.32476e-08	1.71673	0.51	0.841	3.97428e-05	Up
Klk1b27	1.3303e-08	-7.35278	0.082	0.237	3.99091e-05	Down
Ccdc80	1.43972e-08	-1.92951	0.211	0.413	4.31915e-05	Down
Ccdc3	1.50701e-08	-10.3303	0.007	0.198	4.52102e-05	Down
Ifi47	1.89198e-08	-8.90255	0.116	0.162	5.67595e-05	Down
Gbp2	2.04596e-08	-12.4853	0.102	0.039	6.13789e-05	Down
Lrrn4cl	2.29527e-08	-0.325518	0	0.15	6.88581e-05	Down
Rhou	2.70321e-08	1.23632	0.306	0.638	8.10963e-05	Up
Ldhd	2.80426e-08	1.91646	0.388	0.734	8.41277e-05	Up
Aass	3.5779e-08	1.72711	0.204	0.518	0.000107337	Up
Klk1b9	3.60697e-08	4.46081	0.415	0.692	0.000108209	Up
Irx5	3.75576e-08	0.68222	0.027	0.114	0.000112673	Up
Cd79b	4.02248e-08	-2.09728	0.082	0.117	0.000120674	Down
Gstm1	4.17103e-08	-5.64147	0.32	0.476	0.000125131	Down
Slc2a6	4.17103e-08	-1.27084	0.17	0.21	0.000125131	Down
Rab8b	4.37739e-08	-3.12167	0.014	0.147	0.000131322	Down
Rab11fip3	4.52042e-08	0.876242	0.224	0.281	0.000135613	Up
Galnt16	4.66799e-08	-13.1532	0.014	0.18	0.00014004	Down
1700120C14Rik	5.11872e-08	5.3465	0.531	0.769	0.000153561	Up
Ckap2	5.11872e-08	-10.8323	0.02	0.144	0.000153561	Down
Bvht	5.30634e-08	-1.01057	0.163	0.293	0.00015919	Down
Trgv2	5.41343e-08	10.6552	0.007	0.153	0.000162403	Up
Ncam1	5.79345e-08	2.21663	0.136	0.278	0.000173804	Up
Etv3	6.02894e-08	-3.39529	0.068	0.207	0.000180868	Down
Rnase4	6.29868e-08	-3.21499	0.122	0.018	0.00018896	Down
Ctsk	6.45071e-08	-6.48324	0.082	0.18	0.000193521	Down
Defb29	6.63256e-08	10.8563	0.524	0.68	0.000198977	Up
Gmfg	6.81939e-08	-0.522942	0.007	0.117	0.000204582	Down
Ifit3b	6.98356e-08	-9.0343	0.088	0.189	0.000209507	Down
Egfl6	7.32348e-08	2.05498	0.463	0.754	0.000219704	Up
Shd	7.44031e-08	-10.4762	0.129	0.21	0.000223209	Down
Proser2	7.74033e-08	-14.0643	0.156	0.446	0.00023221	Down
Chd7	8.31016e-08	-3.58079	0.122	0.21	0.000249305	Down
Slc4a1	8.50897e-08	-2.74572	0.15	0.515	0.000255269	Down
Arl4c	8.74675e-08	-5.94656	0.327	0.284	0.000262402	Down
Heg1	1.13288e-07	-8.64357	0.122	0.084	0.000339865	Down
Sephs2	1.1507e-07	0.451258	0.299	0.219	0.000345211	Up
Angptl7	1.18255e-07	-0.473557	0.034	0.141	0.000354764	Down
Gm9732	1.29832e-07	9.2353	0.51	0.722	0.000389496	Up
2610204G07Rik	1.36024e-07	-8.39966	0.007	0.374	0.000408073	Down
Cryz	1.57577e-07	1.04296	0.34	0.545	0.000472731	Up
Rnasel	1.60029e-07	-12.1348	0.32	0.29	0.000480087	Down
Osbpl6	1.64409e-07	2.90853	0.361	0.787	0.000493227	Up
Upp1	1.71527e-07	7.98895	0.129	0.341	0.000514581	Up
Ngf	1.81715e-07	-2.52142	0.007	0.144	0.000545146	Down
Inmt	1.81716e-07	4.75536	0.497	0.71	0.000545147	Up
Birc3	1.94715e-07	-6.71834	0.197	0.189	0.000584145	Down
Khk	1.96967e-07	0.535659	0.19	0.039	0.000590901	Up
3110099E03Rik	2.03876e-07	2.62159	0.007	0.138	0.000611627	Up
Ccn1	2.05442e-07	7.09108	0.279	0.437	0.000616327	Up
Slco4c1	2.07021e-07	3.36244	0.558	0.877	0.000621063	Up
C030034L19Rik	2.13452e-07	-7.28502	0	0.114	0.000640357	Down
Gm49767	2.27767e-07	2.7117	0.007	0.111	0.000683301	Up
1500002C15Rik	2.30388e-07	-18.2398	0.19	0.395	0.000691163	Down
Plcxd2	2.36616e-07	-0.375188	0.136	0.054	0.000709848	Down
Cwc25	2.55321e-07	-2.01298	0.102	0.222	0.000765964	Down
Egf	2.67221e-07	-2.85055	0.354	0.611	0.000801664	Down
Slc4a4	2.85001e-07	6.69553	0.102	0.039	0.000855004	Up
Hk2	2.98234e-07	-0.508615	0.136	0.284	0.000894702	Down
Tinagl1	3.30212e-07	-2.50867	0.231	0.269	0.000990637	Down
Gstm5	3.39029e-07	0.655684	0.238	0.156	0.00101709	Up
2810013P06Rik	4.16662e-07	-0.430199	0.143	0.195	0.00124999	Down
Adgrf5	4.29294e-07	-2.47025	0.156	0.332	0.00128788	Down
Epas1	4.48938e-07	0.399029	0.122	0.072	0.00134681	Up
Flrt2	4.53983e-07	-7.54849	0.204	0.278	0.00136195	Down
Slc12a1	4.8542e-07	-1.98158	0.211	0.335	0.00145626	Down
Upk3b	5.05654e-07	-3.52077	0.422	0.521	0.00151696	Down
Hs3st6	5.0942e-07	-1.65548	0.463	0.79	0.00152826	Down
Klf5	5.4859e-07	-8.30456	0.456	0.82	0.00164577	Down
Tnfsf10	6.91887e-07	-8.39704	0.463	0.686	0.00207566	Down
Aqp4	7.14988e-07	-5.738	0.551	0.859	0.00214496	Down
Magi2	7.15096e-07	4.84331	0.599	0.823	0.00214529	Up
Hmx2	7.58221e-07	-1.34275	0.19	0.231	0.00227466	Down
Ppp1r1a	7.66581e-07	-5.55759	0.116	0.156	0.00229974	Down
Hbegf	7.77867e-07	-5.35434	0.639	0.904	0.0023336	Down
Epsti1	7.83569e-07	-1.82864	0.02	0.117	0.00235071	Down
Ephx2	7.95095e-07	0.794517	0.463	0.713	0.00238528	Up
Hlf	7.98002e-07	2.92133	0.327	0.479	0.002394	Up
Umod	8.09732e-07	-1.57039	0.204	0.296	0.0024292	Down
Trpv6	8.15659e-07	-3.3566	0.51	0.856	0.00244698	Down
Mecomos	9.19705e-07	1.55365	0.252	0.533	0.00275911	Up
Mllt3	9.81726e-07	-0.726889	0.265	0.231	0.00294518	Down
Dusp26	1.02529e-06	8.02553	0.014	0.293	0.00307587	Up
Tril	1.05156e-06	3.97927	0.565	0.841	0.00315467	Up
B830017H08Rik	1.07458e-06	0.282362	0.701	0.967	0.00322375	Up
Itgb6	1.08628e-06	1.94967	0.361	0.656	0.00325884	Up
Prlr	1.16743e-06	2.46903	0.558	0.868	0.0035023	Up
Aldh1a3	1.19719e-06	-21.1197	0.007	0.26	0.00359158	Down
Rhoc	1.22768e-06	0.450733	0.163	0.198	0.00368305	Up
Smim1	1.24544e-06	5.36871	0.544	0.952	0.00373631	Up
Tmem123	1.38671e-06	-3.21525	0.102	0.272	0.00416012	Down
Idh1	1.40667e-06	0.297661	0.19	0.114	0.00422001	Up
Grk3	1.4117e-06	-1.62412	0.184	0.147	0.00423511	Down
Cavin2	1.48402e-06	6.32547	0.864	0.596	0.00445205	Up
Gsta3	1.49463e-06	0.304092	0.327	0.572	0.0044839	Up
Xaf1	1.49463e-06	-11.6842	0.15	0.141	0.0044839	Down
Ttn	1.54882e-06	-13.0877	0.088	0.159	0.00464647	Down
Ptger3	1.56545e-06	0.786379	0.082	0.102	0.00469634	Up
Ccno	1.56545e-06	-6.58235	0.082	0.231	0.00469634	Down
Sbspon	1.62787e-06	-2.57199	0.571	0.88	0.0048836	Down
Osr1	1.63366e-06	-0.5264	0.014	0.105	0.00490099	Down
Ttc36	1.77249e-06	6.97559	0.224	0.054	0.00531746	Up
Gja4	2.28422e-06	4.90617	0.007	0.105	0.00685265	Up
Ctsl	2.28422e-06	10.8247	0.395	0.551	0.00685266	Up
Epb41l3	2.33274e-06	13.9335	0.469	0.895	0.00699823	Up
Tmem52b	2.56306e-06	0.645517	0.952	0.814	0.00768917	Up
Acss1	2.73911e-06	2.1629	0.946	0.775	0.00821732	Up
Gask1b	3.0716e-06	-4.34206	0.007	0.108	0.00921479	Down
Ramp2	3.22406e-06	0.763567	0.109	0.036	0.00967217	Up
Plet1	3.50241e-06	-10.6786	0.66	0.982	0.0105072	Down
Ccn2	3.60027e-06	1.60254	0.68	0.802	0.0108008	Up
Ache	3.81662e-06	-6.40072	0.544	0.958	0.0114499	Down
Plagl1	3.89629e-06	-4.83549	0.197	0.338	0.0116889	Down
Rtp4	3.92311e-06	-19.0621	0.211	0.278	0.0117693	Down
Nrarp	4.28822e-06	-11.1497	0.796	0.482	0.0128647	Down
Pcdhb7	4.60668e-06	15.2829	0.048	0.341	0.01382	Up
Prg4	5.2949e-06	15.6944	0.007	0.153	0.0158847	Up
Serpinb9	5.31285e-06	-11.4614	0.17	0.213	0.0159386	Down
Ltbp4	5.34894e-06	0.696777	0.034	0.168	0.0160468	Up
Ramp3	5.64624e-06	3.45619	0.143	0.123	0.0169387	Up
Cyp26b1	5.82035e-06	5.485	0.082	0.251	0.0174611	Up
Fabp3	5.82035e-06	-1.53207	0.197	0.204	0.0174611	Down
Ncmap	5.84001e-06	-18.2246	0.034	0.404	0.01752	Down
Cabp4	6.28896e-06	3.50127	0.007	0.138	0.0188669	Up
Kdm2b	6.79355e-06	-0.501088	0.048	0.129	0.0203807	Down
Prss8	6.93142e-06	7.01599	0.796	1	0.0207943	Up
Prodh	7.14325e-06	1.22064	0.367	0.719	0.0214298	Up
H3f3b	7.53522e-06	-11.3198	0.095	0.296	0.0226057	Down
Gjb5	7.56039e-06	-7.87693	0.02	0.263	0.0226812	Down
Uaca	8.55024e-06	2.37791	0.626	0.787	0.0256507	Up
Slc25a25	8.66439e-06	0.881269	0.476	0.769	0.0259932	Up
Cldn16	8.89706e-06	0.704972	0.109	0.165	0.0266912	Up
Id1	8.98584e-06	-6.38673	0.789	0.988	0.0269575	Down
Serpina3n	9.0455e-06	-3.15568	0.469	0.476	0.0271365	Down
Gsta2	9.50514e-06	0.589012	0.177	0.078	0.0285154	Up
Pdpn	9.63143e-06	-5.87274	0.163	0.302	0.0288943	Down
Avpr1a	1.07011e-05	0.39076	0.565	0.916	0.0321032	Up
Ssh2	1.12039e-05	-0.658872	0.061	0.165	0.0336117	Down
Ets2	1.13516e-05	0.667252	0.143	0.15	0.0340549	Up
Slc26a4	1.16528e-05	-15.0854	0.333	0.35	0.0349583	Down
Errfi1	1.19615e-05	4.49463	0.497	0.799	0.0358845	Up
Tmtc1	1.20399e-05	1.65992	0.735	0.557	0.0361196	Up
Jchain	1.34063e-05	-1.92089	0.007	0.192	0.040219	Down
Dusp5	1.54598e-05	-3.99374	0.02	0.144	0.0463793	Down
Cdh16	1.56271e-05	-2.09269	1	1	0.0468814	Down
Krt23	1.56606e-05	-3.21499	0.68	0.928	0.0469819	Down
Glod5	1.56606e-05	1.39332	0.551	0.719	0.0469819	Up
Tbc1d4	1.61738e-05	-3.14541	0.095	0.231	0.0485213	Down
Cdc42ep3	1.64893e-05	-8.29393	0.184	0.102	0.0494678	Down
Lyst	1.67029e-05	-5.87951	0.272	0.302	0.0501086	Down
Bcl2l15	1.82151e-05	-9.41798	0.02	0.341	0.0546452	Down
Mpz	1.82735e-05	-4.44278	0.517	0.659	0.0548206	Down
Elf5	1.9171e-05	-7.86812	0.531	0.829	0.0575131	Down
Dusp10	2.03702e-05	2.65845	0.102	0.093	0.0611107	Up
Apbb2	2.08294e-05	0.510902	0.211	0.198	0.0624883	Up
Rgs5	2.13663e-05	1.65091	0.088	0.18	0.064099	Up
Tnfrsf12a	2.24087e-05	8.30467	0.673	0.88	0.0672261	Up
Cpeb3	2.24799e-05	1.49379	0.347	0.431	0.0674397	Up
Aoc1	2.29842e-05	2.09556	0.748	0.943	0.0689527	Up
mt-Co1	2.37986e-05	8.23387	0.986	1	0.0713959	Up
Lrrfip1	2.43311e-05	-2.4694	0.279	0.32	0.0729933	Down
Ifit1bl2	2.43311e-05	-14.8073	0	0.287	0.0729933	Down
mt-Co3	2.44853e-05	4.43521	0.98	0.997	0.0734559	Up
Vav3	2.57528e-05	-7.87722	0.544	0.416	0.0772584	Down
Grem2	2.91066e-05	-6.50733	0.667	0.961	0.0873197	Down
Kcne1	2.93502e-05	-0.567321	0.857	0.746	0.0880507	Down
Muc20	2.98465e-05	-10.0525	0.476	0.719	0.0895394	Down
Acot2	3.10843e-05	0.634609	0.306	0.575	0.0932529	Up
1110019B22Rik	3.25726e-05	1.50138	0.626	0.488	0.0977177	Up
Ghr	3.29807e-05	1.70384	0.469	0.787	0.0989422	Up
Sytl2	3.46625e-05	7.30846	0.245	0.231	0.103987	Up
Cd55	3.58655e-05	1.23036	0.354	0.419	0.107597	Up
mt-Co2	3.66517e-05	4.795	0.986	0.997	0.109955	Up
Lsamp	3.67653e-05	-1.18855	0.306	0.659	0.110296	Down
Axin2	3.81552e-05	-10.7052	0.034	0.15	0.114466	Down
Klf9	3.92303e-05	1.31892	0.354	0.473	0.117691	Up
Id4	3.93515e-05	3.76726	0.578	0.799	0.118054	Up
Foxi1	4.02099e-05	-0.2509	0.197	0.47	0.12063	Down
Dut	4.07084e-05	-1.41844	0.102	0.278	0.122125	Down
Srd5a1	4.10861e-05	0.32553	0.463	0.566	0.123258	Up
Slc12a3	4.14672e-05	0.263031	0.136	0.168	0.124402	Up
Csf1	4.14672e-05	-17.0064	0.184	0.281	0.124402	Down
Syt7	4.21097e-05	1.13327	0.286	0.386	0.126329	Up
Susd5	4.31574e-05	-16.8696	0	0.153	0.129472	Down
mt-Atp6	4.38248e-05	5.81243	0.98	0.997	0.131474	Up
Rhcg	4.65427e-05	0.971312	0.959	0.934	0.139628	Up
A430090L17Rik	4.65932e-05	-12.1371	0.673	0.479	0.13978	Down
Ecm2	4.84808e-05	-8.67639	0.054	0.204	0.145442	Down
Tacc1	5.1684e-05	-5.91509	0.429	0.374	0.155052	Down
Scnn1g	5.24122e-05	-0.495279	0.973	0.994	0.157237	Down
Krt80	5.32788e-05	-2.98239	0.49	0.644	0.159836	Down
Pde4b	5.32788e-05	-10.9276	0.088	0.192	0.159836	Down
Cxcl13	5.37663e-05	18.6877	0.469	0.557	0.161299	Up
Cox6a2	5.6781e-05	-3.10539	0.007	0.123	0.170343	Down
Ptpn6	5.85244e-05	-1.72012	0.027	0.141	0.175573	Down
Bace2	6.17909e-05	-0.866037	0.156	0.293	0.185373	Down
Nudt4	6.31025e-05	1.145	0.993	0.985	0.189307	Up
Tesc	6.40636e-05	3.02732	0.952	0.749	0.192191	Up
Gdf11	6.50338e-05	5.6935	0.184	0.329	0.195101	Up
Mapt	6.78247e-05	1.757	0.49	0.757	0.203474	Up
Naaa	7.35302e-05	-18.3834	0.054	0.153	0.220591	Down
Aqp3	7.60978e-05	0.570622	0.973	1	0.228293	Up
Trim7	7.89801e-05	3.83029	0.469	0.653	0.23694	Up
Medag	8.33158e-05	-1.25416	0.007	0.108	0.249948	Down
Fgf1	8.76164e-05	1.00163	0.075	0.114	0.262849	Up
Gm14636	0.00010241	-4.87378	0.347	0.563	0.30723	Down
Pmepa1	0.000104226	-3.21185	0.469	0.341	0.312678	Down
Prkch	0.000119539	-2.86311	0.041	0.162	0.358618	Down
Hist1h4h	0.000120936	-5.35665	0.204	0.437	0.362808	Down
Abca1	0.000136562	-1.69646	0.333	0.281	0.409687	Down
Kbtbd11	0.000141365	-1.04936	0.469	0.398	0.424095	Down
Mettl7a1	0.000145071	1.71921	0.408	0.32	0.435212	Up
Atf3	0.000147592	-2.00763	0.327	0.443	0.442776	Down
Adamts12	0.000149724	10.7741	0.354	0.29	0.449173	Up
Tcrg-C2	0.000155405	1.85587	0.007	0.105	0.466216	Up
Net1	0.000157644	5.2489	0.34	0.263	0.472932	Up
S1pr3	0.000159002	-8.85544	0.265	0.26	0.477005	Down
Adh1	0.00016407	3.3292	0.755	0.997	0.492211	Up
Rflnb	0.000176175	-0.93643	0.177	0.35	0.528525	Down
Cebpb	0.000177682	-6.44881	0.082	0.216	0.533047	Down
Clcnkb	0.000185867	0.735844	0.946	0.889	0.557601	Up
Itm2a	0.000191804	-5.78029	0.361	0.275	0.575411	Down
Atp6v1g3	0.000193983	-2.65808	0.34	0.632	0.58195	Down
Iqgap2	0.000209905	-0.283315	0.891	0.599	0.629716	Down
Pgam2	0.000212209	2.41918	0.932	0.805	0.636628	Up
Wsb1	0.000223268	-4.4106	0.694	0.476	0.669803	Down
Tert	0.000223894	3.56589	0.313	0.467	0.671681	Up
Slc29a1	0.000228322	-5.35888	0.803	0.548	0.684965	Down
Fbn2	0.000243457	2.82013	0.531	0.862	0.73037	Up
Crlf1	0.000250327	-14.1342	0.367	0.446	0.75098	Down
Vasp	0.000253829	-1.39849	0.116	0.21	0.761488	Down
Gm26788	0.000261698	5.76669	0.136	0.386	0.785093	Up
Ecrg4	0.000264615	-3.21452	0.224	0.461	0.793845	Down
Selenbp1	0.000266823	0.78989	0.401	0.638	0.80047	Up
Mif	0.000269794	0.355494	0.327	0.455	0.809383	Up
Adamts1	0.000290674	1.21703	0.571	0.886	0.872021	Up
Slc2a4	0.000290674	6.44935	0.116	0.272	0.872022	Up
mt-Cytb	0.000291476	5.63148	0.986	1	0.874427	Up
Cpne8	0.000292279	-3.57208	0.422	0.596	0.876838	Down
Smchd1	0.000293085	-1.02768	0.129	0.222	0.879256	Down
Zfp36	0.000309645	-7.97405	0.374	0.485	0.928935	Down
Eml4	0.000318249	-4.89948	0.306	0.353	0.954748	Down
Slc43a2	0.000324405	-1.8105	0.395	0.332	0.973216	Down
Tspan13	0.000332484	-3.71229	0.163	0.275	0.997451	Down
Lgals3bp	0.000344485	-4.58935	0.313	0.24	1	Down
Slc7a14	0.000346367	-11.0289	0.027	0.225	1	Down
Atp11a	0.000349209	1.28052	0.537	0.913	1	Up
Gm49708	0.00035303	3.92702	0.673	0.919	1	Up
Plce1	0.000362757	1.87874	0.442	0.647	1	Up
Rcan1	0.000362757	-1.77351	0.347	0.32	1	Down
Faah	0.000364732	2.0922	0.333	0.467	1	Up
Sbsn	0.000367714	-0.708486	0.524	0.701	1	Down
Zc3hav1	0.000369714	-3.26224	0.02	0.141	1	Down
Pim1	0.000386088	-12.1343	0.007	0.174	1	Down
Ifitm5	0.000415263	1.60128	0.701	0.982	1	Up
Gfpt2	0.000417504	2.36376	0.007	0.156	1	Up
Ociad2	0.000425437	6.00798	0.558	0.725	1	Up
Prr15	0.000456152	-0.91602	0.279	0.437	1	Down
Dmrt2	0.000474801	-0.95513	0.245	0.443	1	Down
Fam129a	0.000479893	-4.00661	0.796	0.88	1	Down
Tnfaip2	0.000486329	-6.46349	0.061	0.272	1	Down
Nfkb1	0.000491536	-4.12517	0.034	0.144	1	Down
Calb1	0.000496224	1.3891	0.946	0.931	1	Up
Rdh9	0.000498118	7.4714	0.061	0.437	1	Up
Phactr1	0.00050881	-1.6547	0.993	0.973	1	Down
Rhbg	0.000555184	3.32614	0.864	0.757	1	Up
Gm28068	0.00055821	2.65653	0.054	0.536	1	Up
Sgo2a	0.00056562	-20.6616	0.014	0.257	1	Down
Myadm	0.000597752	-7.65299	0.367	0.305	1	Down
Cdhr5	0.000604062	2.64099	0.231	0.138	1	Up
Fxyd2	0.000616843	6.65953	0.238	0.24	1	Up
Dlg4	0.000616868	-7.59345	0.15	0.162	1	Down
Tgfbr1	0.000656818	-2.92232	0.626	0.482	1	Down
Kcnj10	0.000670661	4.49788	0.741	0.641	1	Up
Slc1a5	0.000674164	-6.21434	0.544	0.416	1	Down
Bdkrb2	0.000700982	-0.954162	0.469	0.68	1	Down
H2-Q4	0.000702805	-3.04242	0.048	0.171	1	Down
Arap2	0.000702805	-0.719913	0.265	0.213	1	Down
Ccdc88a	0.000751768	-2.6789	0.109	0.246	1	Down
Aldh6a1	0.000759576	1.18375	0.381	0.584	1	Up
Rln1	0.000765481	1.12895	0.456	0.74	1	Up
Rrad	0.000822691	-15.9141	0.272	0.299	1	Down
Vps37b	0.000835456	-1.33976	0.007	0.117	1	Down
Smc4	0.000854947	-2.09089	0.109	0.198	1	Down
Mmp11	0.000870398	-7.25313	0.027	0.177	1	Down
Fibin	0.000899781	-8.35153	0	0.251	1	Down
Bmp3	0.000920658	9.92576	0.456	0.692	1	Up
Stard8	0.000937206	1.54261	0.463	0.434	1	Up
Utrn	0.000949194	-6.81105	0.51	0.428	1	Down
Atp1a1	0.000951584	3.81497	0.993	1	1	Up
S100a11	0.000993537	-8.53557	0.633	0.722	1	Down
Kcnj1	0.000998404	-1.5703	1	0.979	1	Down
Herc6	0.00102157	-1.61033	0.19	0.219	1	Down
Col1a1	0.00110456	-11.8371	0.19	0.257	1	Down
Krt19	0.00110733	6.74441	0.83	1	1	Up
Thbs1	0.00111852	-9.44249	0.497	0.425	1	Down
Dapp1	0.00111852	-2.65226	0.116	0.099	1	Down
Gm42941	0.00114405	5.64099	0.844	0.799	1	Up
Cables1	0.00116137	-7.88213	0.605	0.772	1	Down
Gsta1	0.00117305	-11.2157	0	0.207	1	Down
Pantr1	0.00129598	3.69841	0.626	0.877	1	Up
Pdk4	0.0013618	3.33908	0.442	0.569	1	Up
Ipcef1	0.00137873	-6.57541	0.435	0.44	1	Down
Bnip2	0.0014307	-1.30222	0.143	0.299	1	Down
Mzb1	0.00151761	2.97703	0.007	0.132	1	Up
Bcl2	0.00152133	-5.85986	0.374	0.371	1	Down
Dkk3	0.00156286	-7.72646	0.136	0.278	1	Down
Gmpr	0.00156669	2.67361	0.565	0.916	1	Up
Foxq1	0.00166116	0.596324	0.592	0.787	1	Up
Sdc4	0.00166116	-2.7346	0.993	0.994	1	Down
4931406C07Rik	0.00167334	0.683939	0.333	0.192	1	Up
Oasl1	0.00168149	15.661	0.354	0.437	1	Up
mt-Nd4	0.0016938	6.10499	0.98	1	1	Up
Stox2	0.00173543	-0.586315	0.762	0.644	1	Down
Gstm2	0.00180399	1.9699	0.823	0.913	1	Up
mt-Nd1	0.00187504	4.0232	0.952	0.988	1	Up
2410006H16Rik	0.00190692	-0.285477	0.048	0.102	1	Down
Lrp8	0.0019912	-16.4237	0.014	0.117	1	Down
Gm17745	0.00210388	-17.6527	0.027	0.24	1	Down
Slc8a1	0.00214437	4.17422	0.85	0.743	1	Up
Sema3f	0.0021598	-4.11755	0.639	0.925	1	Down
Pycard	0.00219088	-3.10921	0.408	0.404	1	Down
Hes1	0.00227038	-1.01053	0.905	0.835	1	Down
Hspb1	0.00229202	-6.33616	0.483	0.674	1	Down
Cxadr	0.00230291	3.20616	0.81	1	1	Up
Flna	0.00238048	-0.374716	0.129	0.228	1	Down
Hk1	0.00239175	-3.16408	0.837	0.605	1	Down
Slc4a9	0.0024316	2.24045	0.524	0.434	1	Up
Ctsh	0.00249545	-1.26331	0.218	0.299	1	Down
mt-Nd3	0.00256685	4.63957	0.946	0.883	1	Up
Isy1	0.00257893	-1.46982	0.034	0.183	1	Down
Prdx5	0.00273438	1.25203	0.918	1	1	Up
Mecom	0.00279239	2.48854	0.98	1	1	Up
Atp2b4	0.00285155	-8.46763	0.313	0.189	1	Down
Cebpd	0.00295954	-5.40872	0.381	0.479	1	Down
Cish	0.00299404	-10.4724	0.429	0.395	1	Down
Ddit4l	0.0030219	7.21202	0.687	0.874	1	Up
Dbi	0.00302891	1.85623	0.122	0.066	1	Up
Parm1	0.00309976	0.47274	0.769	0.997	1	Up
Cdo1	0.00314088	-3.31521	0.966	1	1	Down
Gbp7	0.00319412	-6.14604	0.109	0.081	1	Down
Matn4	0.00327601	1.66777	0.442	0.38	1	Up
Vamp5	0.0032911	2.073	0.19	0.272	1	Up
Fam49b	0.00331386	-1.99053	0.02	0.177	1	Down
Gclm	0.0033521	0.440627	0.381	0.392	1	Up
Mapk11	0.0034298	-3.34778	0.32	0.401	1	Down
Fam3c	0.00367284	-6.67388	0.803	0.593	1	Down
Cyp1a1	0.00372329	-8.24216	0.136	0.141	1	Down
mt-Nd5	0.00375727	15.4925	0.932	0.949	1	Up
Mettl7a2	0.00376581	2.62749	0.279	0.287	1	Up
Slc44a2	0.00376581	-2.63573	0.497	0.383	1	Down
Fstl1	0.00384346	-10.0244	0.34	0.35	1	Down
Btc	0.00400303	-7.2881	0.68	0.913	1	Down
Foxj1	0.00422542	-3.69131	0.041	0.251	1	Down
Ikzf4	0.00423492	-8.97845	0.224	0.278	1	Down
4732465J04Rik	0.00424444	5.85549	0.197	0.237	1	Up
Phlda1	0.00424444	-11.153	0.755	0.5	1	Down
Klk1b8	0.00436997	2.41574	0.422	0.71	1	Up
Tanc1	0.00436997	3.55814	0.748	0.683	1	Up
Timp4	0.00441914	-12.0361	0	0.123	1	Down
Mme	0.00462087	-6.6299	0.143	0.207	1	Down
Gpc3	0.00463117	-2.73641	0.163	0.249	1	Down
Amotl1	0.00464149	2.3685	0.245	0.419	1	Up
Dapl1	0.00469342	2.33036	0.701	0.979	1	Up
Elk3	0.00485237	-0.263534	0.19	0.165	1	Down
Chst10	0.00508309	-19.1682	0	0.153	1	Down
Trim12a	0.00511685	-8.81272	0.422	0.338	1	Down
Oas1g	0.00518497	-6.62917	0.306	0.359	1	Down
Ptgds	0.00519641	-1.90346	0.374	0.458	1	Down
Cav2	0.00523084	3.32807	0.98	0.826	1	Up
Igf1r	0.00527708	1.30671	0.769	0.952	1	Up
Tfap2b	0.00530033	3.58932	0.898	0.859	1	Up
Spp1	0.00532228	0.649074	0.973	1	1	Up
Olfm1	0.00544183	-7.0651	0.653	0.455	1	Down
Gdf15	0.0056111	-3.74438	0.816	0.979	1	Down
Cytip	0.00567284	-1.17747	0	0.132	1	Down
Tut4	0.00569767	-3.10993	0.088	0.257	1	Down
Slit2	0.0057476	7.06035	0.844	0.805	1	Up
Actn1	0.00574761	-6.41329	0.483	0.425	1	Down
Olfr889	0.00604252	-12.8748	0	0.254	1	Down
Lhx1	0.00609518	9.17426	0.571	0.898	1	Up
Prom1	0.00624213	6.94835	0.816	0.985	1	Up
Zfhx3	0.00628275	-6.11758	0.578	0.482	1	Down
Chl1	0.00639226	-1.214	0.592	0.859	1	Down
Sgip1	0.00644765	2.50711	0.17	0.066	1	Up
Ccn3	0.00657387	9.9286	0.469	0.521	1	Up
mt-Nd4l	0.00664495	14.2393	0.932	0.976	1	Up
Slc38a2	0.00670231	-6.42846	0.306	0.359	1	Down
Ehd2	0.00684765	-0.991429	0.327	0.428	1	Down
S100a10	0.00689181	-3.37812	0.116	0.254	1	Down
Scd2	0.0070559	2.45568	0.993	0.946	1	Up
Jund	0.00708611	-1.57818	0.497	0.614	1	Down
Aif1l	0.00720798	0.39129	0.993	0.982	1	Up
Slfn2	0.00722349	-3.09726	0.007	0.102	1	Down
Samhd1	0.00722349	-0.884716	0.014	0.12	1	Down
Unc93b1	0.00747364	-3.87925	0.007	0.141	1	Down
Nkx3-1	0.0075855	17.3461	0.007	0.183	1	Up
Kcnj16	0.00765009	8.42465	0.98	1	1	Up
Gata2	0.00771458	3.15501	0.925	0.976	1	Up
Rras	0.00783027	1.27806	0.143	0.168	1	Up
Tmsb4x	0.00788007	-7.54415	0.048	0.362	1	Down
Cx3cl1	0.00789673	3.44268	0.578	0.895	1	Up
Gm12216	0.00799736	-6.0607	0.17	0.225	1	Down
Cryab	0.00815046	-4.20788	0.531	0.647	1	Down
Atp1b2	0.00816764	3.89519	0.429	0.599	1	Up
Rgs2	0.00816764	-3.68759	0.007	0.147	1	Down
Pcbd1	0.00821935	1.47144	0.755	1	1	Up
Klf7	0.00835868	0.387737	0.252	0.12	1	Up
Lgals3	0.00850012	2.83888	0.918	0.814	1	Up
Bc1	0.0086981	-8.15819	0.156	0.18	1	Down
Tmem213	0.00879691	-4.56218	1	1	1	Down
Litaf	0.00882622	-6.66524	0.211	0.32	1	Down
Trim35	0.00899342	-1.37416	0.17	0.174	1	Down
Spint2	0.00899342	-1.84524	0.993	1	1	Down
S100a13	0.00903096	-2.3472	0.129	0.296	1	Down
Cmtm8	0.00929767	-2.17782	0.306	0.395	1	Down
Lmo7	0.00935572	2.12529	0.633	0.892	1	Up
Irx2	0.00947281	-1.60794	0.517	0.476	1	Down
Stard10	0.00951213	5.41604	0.85	1	1	Up
Hmgb2	0.00965089	-0.900642	0.014	0.102	1	Down
Plcb4	0.00969087	-4.62951	0.667	0.545	1	Down
Sbno2	0.00975111	-2.81604	0.197	0.269	1	Down
Sh2d3c	0.00983195	-1.48747	0.082	0.156	1	Down
Cox6b2	0.0101196	-16.455	0.109	0.15	1	Down
Sostdc1	0.0104148	6.99506	0.85	0.725	1	Up
Rbms3	0.0105652	-11.3646	0.544	0.668	1	Down
Camk2n1	0.0106738	8.38244	0.844	0.982	1	Up
Klrb1f	0.0106956	-6.50288	0	0.102	1	Down
Syne1	0.0107394	-2.76482	0.429	0.407	1	Down
Slc6a8	0.0111183	3.99206	0.537	0.71	1	Up
Cldn3	0.0113236	-0.322335	0.864	0.994	1	Down
Gsr	0.0115792	1.36266	0.408	0.35	1	Up
Foxp1	0.0119841	-1.08567	0.19	0.243	1	Down
Itga1	0.0120326	2.38461	0.483	0.446	1	Up
Hoxb9	0.0124516	-2.97757	0.891	0.952	1	Down
Pea15a	0.0124766	-5.00997	0.714	0.548	1	Down
Tpm4	0.012704	-5.50206	0.136	0.278	1	Down
Dusp9	0.0129351	0.763281	0.075	0.228	1	Up
Clu	0.0132527	-9.9085	0.973	0.997	1	Down
Timp3	0.013355	10.6031	0.864	1	1	Up
AI838599	0.0135695	4.93276	0.803	0.805	1	Up
Exoc1	0.0135965	0.337062	0.286	0.341	1	Up
Pygl	0.0138694	-3.33781	0.218	0.251	1	Down
Malat1	0.0138969	7.40103	0.871	0.988	1	Up
Aldh1a1	0.0139245	-11.1518	0.15	0.183	1	Down
mt-Nd2	0.0139522	4.05991	0.966	0.988	1	Up
Amotl2	0.0140632	2.77028	0.408	0.629	1	Up
Rnd3	0.0141751	-2.09881	0.592	0.743	1	Down
Cd81	0.0147462	-3.03474	0.537	0.632	1	Down
Kng2	0.0154579	6.13699	0.592	0.521	1	Up
S100b	0.0154884	-20.8036	0	0.156	1	Down
Klf4	0.0156102	-0.555452	0.327	0.32	1	Down
Cystm1	0.0157636	2.84228	1	1	1	Up
Nfib	0.0157636	6.46648	0.864	0.991	1	Up
Pax8	0.0158563	7.49529	0.85	0.97	1	Up
Chpt1	0.0168097	3.45818	0.939	1	1	Up
Gm17750	0.0171054	2.03802	0.483	0.596	1	Up
Nos1	0.0172382	10.1138	0.02	0.174	1	Up
Nuak2	0.0172716	0.31699	0.381	0.365	1	Up
Cdc42ep2	0.0175744	-5.44236	0.272	0.398	1	Down
Tmem176b	0.0178474	1.09512	0.735	0.97	1	Up
Fzd2	0.0178818	-3.93467	0.177	0.476	1	Down
Chil1	0.0179507	-3.99569	0.381	0.47	1	Down
Tbx3	0.018159	-7.74838	0.456	0.617	1	Down
Pcdh18	0.0187247	-4.42342	0	0.26	1	Down
Fos	0.0188685	6.75099	0.585	0.665	1	Up
Mrps6	0.0189046	-6.20629	0.51	0.602	1	Down
Ptprg	0.0191225	2.49585	0.66	0.877	1	Up
Uroc1	0.0197894	-0.744335	0.381	0.563	1	Down
Gm15848	0.0205154	4.24558	0.068	0.117	1	Up
Wfdc15b	0.0205154	-5.45745	0.81	0.955	1	Down
Tmem45a	0.0205931	7.91985	0.68	0.979	1	Up
Cldn4	0.0208671	-7.13169	0.85	0.958	1	Down
Rhog	0.021065	-0.978189	0.02	0.141	1	Down
Vwa1	0.0217088	0.619235	0.075	0.108	1	Up
Ddah1	0.0221199	1.54312	0.299	0.362	1	Up
Wwc1	0.0223279	4.57527	0.966	1	1	Up
Gramd3	0.0223697	-1.27504	0.041	0.177	1	Down
Mbnl1	0.0225377	-0.565967	0.014	0.102	1	Down
Muc1	0.0225798	-9.55678	0.857	0.934	1	Down
Nfkbia	0.0229195	-3.51815	0.156	0.254	1	Down
Nr2f2	0.023091	1.57604	0.551	0.85	1	Up
Arl4d	0.023091	-2.04703	0.517	0.71	1	Down
A030001D20Rik	0.0231341	-2.9149	0.585	0.533	1	Down
Lmnb1	0.0232637	-2.4784	0.041	0.126	1	Down
Ttr	0.0234374	-1.53106	0.041	0.129	1	Down
Pbx1	0.0235685	5.22086	0.605	0.784	1	Up
Cdh2	0.0237883	-4.79033	0.041	0.168	1	Down
Trp53inp1	0.0238767	-5.34993	0.163	0.213	1	Down
2900060B14Rik	0.023921	-1.29337	0.116	0.132	1	Down
Cstb	0.023921	-1.70017	0.143	0.305	1	Down
Tfcp2l1	0.0246851	1.50618	0.993	0.973	1	Up
Myl12a	0.0247311	-2.52195	0.32	0.482	1	Down
Elf3	0.0250524	-2.37783	0.796	0.955	1	Down
Tubb2b	0.0254242	-3.86278	0.83	0.913	1	Down
Ptger1	0.0256116	-4.01141	0.748	0.862	1	Down
Gm43936	0.025848	-17.4654	0	0.171	1	Down
Sorbs2	0.0259431	-1.41193	0.905	0.841	1	Down
Nefl	0.026278	-4.27218	0.129	0.222	1	Down
Iqgap1	0.0263744	-5.11222	0.619	0.47	1	Down
Ivns1abp	0.0263744	3.18163	0.986	1	1	Up
Kctd1	0.0264711	5.32362	0.952	0.967	1	Up
Sned1	0.0268119	-3.69211	0.122	0.323	1	Down
Pbxip1	0.02691	-3.94042	0.789	0.605	1	Down
Igsf10	0.0273551	-12.5401	0.639	0.841	1	Down
Tspan8	0.0275026	-3.62703	1	0.997	1	Down
Csrp2	0.0279078	5.20712	0.959	1	1	Up
Malrd1	0.0289374	8.40825	0.558	0.838	1	Up
Krt18	0.0290364	-8.40692	0.986	1	1	Down
Exoc3l4	0.0290947	-0.55712	0.388	0.281	1	Down
Calm1	0.0290947	-1.65004	0.095	0.344	1	Down
Arg2	0.0294644	-11.2544	0.184	0.308	1	Down
Bmyc	0.0294644	-1.32546	0.218	0.228	1	Down
Krt7	0.0296745	-2.56424	1	0.994	1	Down
Gipc2	0.0299996	3.78001	0.966	1	1	Up
Hey2	0.0308733	5.1745	0.605	0.596	1	Up
Mxd1	0.030984	-1.05645	0.02	0.114	1	Down
Nr4a2	0.0310395	-8.08826	0.027	0.141	1	Down
Prex2	0.0317121	0.826633	0.075	0.129	1	Up
Kctd12	0.0323971	-3.4931	0	0.123	1	Down
Marcksl1	0.0325704	-3.56064	0.116	0.243	1	Down
Cdk14	0.0328026	-3.69738	0.483	0.461	1	Down
Cdk11b	0.0329777	-1.02852	0.122	0.29	1	Down
Tnfaip3	0.0331536	-11.3674	0.027	0.174	1	Down
Gm27241	0.0335077	-20.8767	0	0.192	1	Down
4930461G14Rik	0.0338651	-5.35775	0.027	0.183	1	Down
Ndn	0.033985	-11.5134	0.354	0.407	1	Down
Kit	0.0341655	-4.57491	0.374	0.398	1	Down
Serpinb6a	0.0353276	-1.33979	0.429	0.365	1	Down
Slc16a7	0.0355765	6.32528	0.83	0.763	1	Up
Notch1	0.0359526	1.21359	0.367	0.168	1	Up
Ppl	0.0360157	-0.403	0.612	0.781	1	Down
Cav1	0.036142	2.49568	0.98	0.853	1	Up
Fry	0.0362687	9.76545	0.231	0.329	1	Up
Rflna	0.0369079	-3.8358	0.156	0.168	1	Down
Paqr5	0.0380827	3.17596	0.912	0.991	1	Up
Wwtr1	0.0380827	3.95973	0.673	0.973	1	Up
Klk1b5	0.0386819	5.6009	0.442	0.614	1	Up
Cd24a	0.0408777	-1.14932	0.98	0.994	1	Down
Col15a1	0.0411595	-3.60196	0.218	0.222	1	Down
Plp1	0.0411595	5.21095	0.333	0.518	1	Up
Gng10	0.0413719	-3.45817	0.02	0.189	1	Down
Gm42418	0.0418711	13.6359	0.497	0.512	1	Up
Itm2b	0.0420866	-2.12603	0.925	0.916	1	Down
Perp	0.0434734	2.51669	0.694	0.796	1	Up
Btg2	0.0438447	-11.8653	0.122	0.425	1	Down
Btg1	0.044671	-4.52028	0.007	0.26	1	Down
Egr1	0.0456644	-0.320344	0.463	0.584	1	Down
Ccng1	0.0458963	0.716592	0.293	0.302	1	Up
Misp	0.046285	-0.375284	0.728	0.814	1	Down
Ankrd44	0.0465195	-1.6363	0.041	0.141	1	Down
Klk1b16	0.0477071	7.33977	0.265	0.407	1	Up
Nudt19	0.0481893	1.10161	0.565	0.853	1	Up
Slc5a1	0.0499092	3.59781	0.109	0.219	1	Up
Slc4a8	0.0512539	-7.86723	0.517	0.494	1	Stable
Kl	0.0513367	1.32767	0.864	0.961	1	Stable
Zfhx4	0.0514241	6.53188	0.014	0.24	1	Stable
Flrt3	0.0515094	-12.6383	0.082	0.162	1	Stable
Tuba1b	0.0523687	-3.45311	0.197	0.305	1	Stable
Nrip2	0.0552898	0.56024	0.02	0.111	1	Stable
Jun	0.055653	2.80488	0.694	0.799	1	Stable
Rab27a	0.0577798	-4.05151	0.129	0.123	1	Stable
Atp6v0d2	0.0579678	-2.52251	0.245	0.272	1	Stable
Zbtb1	0.0587253	-1.936	0.061	0.254	1	Stable
Hpgd	0.0615403	-5.02447	0.068	0.114	1	Stable
Cgnl1	0.0615403	3.42526	0.762	0.991	1	Stable
Cr2	0.0616393	0.322358	0.551	0.74	1	Stable
Samd12	0.0620367	-1.09933	0.449	0.674	1	Stable
Epcam	0.0636473	-3.62232	1	0.991	1	Stable
Flrt1	0.0647751	1.14525	0.796	0.991	1	Stable
Psmb8	0.0657098	-3.29522	0.041	0.111	1	Stable
Cycs	0.0661288	3.50036	0.823	0.916	1	Stable
Skil	0.0675057	-1.10174	0.034	0.198	1	Stable
Ptprr	0.0676126	2.34847	0.088	0.105	1	Stable
Gata3	0.0691236	-1.39126	0.925	0.787	1	Stable
Pacsin1	0.0713302	-11.5004	0.102	0.216	1	Stable
Stk17b	0.0717784	-2.23135	0.02	0.186	1	Stable
Ifi27	0.0717784	-2.93832	0.129	0.144	1	Stable
Cblb	0.0717784	-1.39922	0.054	0.129	1	Stable
Parp14	0.0722289	-18.8679	0.17	0.18	1	Stable
Ly6e	0.072455	-7.03525	0.946	0.961	1	Stable
Fxyd4	0.0726435	0.741011	0.959	0.994	1	Stable
Cacnb4	0.073251	0.844481	0.456	0.68	1	Stable
Pde3b	0.073709	3.35098	0.81	0.668	1	Stable
Abca13	0.0750972	7.17792	0.306	0.38	1	Stable
B930036N10Rik	0.0762702	-1.68973	0.592	0.503	1	Stable
Emx1	0.0771002	5.41375	0.796	0.988	1	Stable
Helz2	0.0774582	-2.12279	0.156	0.108	1	Stable
Chchd10	0.0776976	8.58391	0.993	1	1	Stable
Jpt1	0.0782987	-1.40312	0.054	0.216	1	Stable
Hacd4	0.0786612	1.11991	0.476	0.458	1	Stable
Lox	0.0797568	-6.25285	0.007	0.168	1	Stable
Slc22a13	0.0797568	-0.853583	0	0.296	1	Stable
Mt1	0.0801248	2.85772	0.381	0.377	1	Stable
Thsd7a	0.0817352	0.660138	0.279	0.353	1	Stable
Chka	0.0852929	-4.02814	0.769	0.868	1	Stable
Hexa	0.0854225	-2.45777	0	0.102	1	Stable
Tapbp	0.0856817	-6.72003	0.415	0.446	1	Stable
Cacnb3	0.0859415	-4.38129	0.211	0.296	1	Stable
Ankrd11	0.0865938	-0.881187	0.068	0.147	1	Stable
Col4a3	0.0872501	12.8572	0.667	0.949	1	Stable
H2afz	0.0873818	-0.659278	0.02	0.141	1	Stable
Igfbp5	0.0881756	16.4339	0.116	0.099	1	Stable
Cmya5	0.0885747	-2.44523	0.395	0.479	1	Stable
Slc25a4	0.0888416	-0.798874	0.714	0.769	1	Stable
Erbb4	0.0889752	-8.17096	0.272	0.446	1	Stable
Pth1r	0.0892431	9.16392	0.299	0.365	1	Stable
Ptges	0.0897788	-1.61562	0.986	0.988	1	Stable
Nedd4	0.0899155	2.64813	0.918	0.934	1	Stable
Ifnar2	0.0903209	-1.54253	0.163	0.287	1	Stable
4833439L19Rik	0.0904564	0.838425	0.633	0.919	1	Stable
Fus	0.0911361	-0.362514	0.265	0.281	1	Stable
Col4a4	0.0912723	6.14515	0.973	1	1	Stable
Apom	0.0919573	1.8045	0.048	0.18	1	Stable
Stc1	0.0922323	-1.65485	0.517	0.539	1	Stable
Aebp1	0.0930614	-0.70846	0.497	0.602	1	Stable
Eva1b	0.0937568	1.74606	0.748	0.754	1	Stable
Crbn	0.0961525	-0.649482	0.156	0.177	1	Stable
Nsg2	0.0968664	-2.31934	0.061	0.114	1	Stable
Mdm2	0.0970097	-0.993089	0.19	0.266	1	Stable
Rhob	0.0978729	-1.74438	0.537	0.59	1	Stable
Cers4	0.0987423	-14.1346	0.483	0.437	1	Stable
Serpinb6b	0.0991793	-11.1833	0.122	0.135	1	Stable
Sox4	0.0996178	2.45786	0.762	0.674	1	Stable
Lima1	0.0997643	0.502385	0.755	0.71	1	Stable
Pkp3	0.100205	-0.570909	0.218	0.165	1	Stable
Rcan2	0.1005	-11.9238	0.49	0.536	1	Stable
Plin2	0.100647	-0.566004	0.02	0.135	1	Stable
Cyfip2	0.101239	-1.17176	0.619	0.533	1	Stable
Robo2	0.102731	-12.6486	0	0.177	1	Stable
Rida	0.103182	0.89191	0.279	0.054	1	Stable
Ptpn18	0.103484	-3.28442	0.014	0.207	1	Stable
Id2	0.103484	7.48143	0.544	0.575	1	Stable
Atp6v1b1	0.103786	0.81878	0.973	0.967	1	Stable
Wnt4	0.104849	-6.88296	0.626	0.811	1	Stable
Tmem72	0.105155	7.46258	0.769	0.961	1	Stable
Atp6v1c2	0.106538	-1.29704	0.347	0.551	1	Stable
Sema5a	0.108718	2.1555	0.605	0.602	1	Stable
Nexn	0.109505	-15.1058	0.088	0.26	1	Stable
Dnm3os	0.109979	-14.1714	0.007	0.246	1	Stable
Wdcp	0.110933	-0.295691	0.129	0.314	1	Stable
Col18a1	0.111412	-1.78975	0.918	0.838	1	Stable
Psmb9	0.112698	-2.55731	0.027	0.123	1	Stable
Gas1	0.113021	-8.79345	0.408	0.602	1	Stable
Efemp1	0.114159	-2.29908	0.905	0.976	1	Stable
Prr15l	0.114813	4.4597	0.878	0.997	1	Stable
Limch1	0.116793	2.21718	0.673	0.829	1	Stable
Ephx1	0.117125	-16.8361	0.374	0.329	1	Stable
Mpc2	0.117792	1.1157	0.946	1	1	Stable
Id3	0.118631	-1.02256	0.932	0.994	1	Stable
Sub1	0.118799	-1.39866	0.054	0.296	1	Stable
Calm2	0.119982	-3.3074	0.68	0.533	1	Stable
Cyp27b1	0.121174	-0.669299	0	0.171	1	Stable
Pkhd1	0.121688	6.95977	0.946	1	1	Stable
Tap1	0.123933	-9.47947	0.088	0.135	1	Stable
Ddah2	0.124107	-0.549909	0.735	0.823	1	Stable
Tmem150c	0.125156	0.837418	0.612	0.793	1	Stable
Fam174b	0.125331	-5.65819	0.769	0.874	1	Stable
Stk39	0.127451	-4.06816	0.714	0.617	1	Stable
Rassf9	0.127629	-5.08385	0.673	0.593	1	Stable
Ddit4	0.127807	-15.3063	0.422	0.509	1	Stable
Dgat1	0.127807	-1.47897	0.245	0.171	1	Stable
Myo6	0.129779	10.5173	0.878	1	1	Stable
Tmod3	0.130683	-1.70118	0.361	0.392	1	Stable
Cttnbp2	0.13214	1.05951	0.293	0.458	1	Stable
Gm20186	0.133979	-5.98293	0.272	0.386	1	Stable
Casz1	0.139804	2.8988	0.891	0.874	1	Stable
Atp4a	0.144055	0.573303	0.81	0.799	1	Stable
Nrp1	0.144056	-4.94917	0.259	0.162	1	Stable
Tgtp2	0.144839	0.271626	0.027	0.108	1	Stable
Clic1	0.14602	-1.3598	0.143	0.326	1	Stable
Srpk3	0.146812	-6.13963	0.32	0.473	1	Stable
Igflr1	0.146812	-3.08644	0.054	0.15	1	Stable
Dst	0.148405	1.27172	0.837	0.713	1	Stable
Tgfbr2	0.151428	-2.6995	0.354	0.398	1	Stable
Wfdc2	0.152736	-3.83719	1	1	1	Stable
Tspan15	0.153879	-1.7557	0.952	1	1	Stable
Calca	0.156986	-3.82113	0.041	0.234	1	Stable
Hoxd8	0.159084	1.25298	0.952	0.997	1	Stable
Kcnk1	0.159929	3.22075	0.939	1	1	Stable
Tsc22d3	0.160565	-1.90601	0.007	0.123	1	Stable
Abcg1	0.164421	-9.39116	0.156	0.132	1	Stable
Mgst1	0.164637	4.3575	0.946	0.991	1	Stable
Shisa5	0.168786	-1.79792	0.048	0.201	1	Stable
Snhg18	0.169227	4.5485	0.741	0.952	1	Stable
Nol3	0.169227	2.06157	0.109	0.171	1	Stable
Kcnb1	0.169448	-0.489435	0.041	0.135	1	Stable
Sgk1	0.170113	-12.4463	0.728	0.772	1	Stable
Hmox1	0.170779	-0.904084	0.116	0.135	1	Stable
Gclc	0.173013	16.0274	0.728	0.725	1	Stable
Fam13a	0.174364	3.69434	0.626	0.805	1	Stable
Rab3ip	0.17527	3.10754	0.782	0.997	1	Stable
Gm36315	0.177091	-9.25598	0.068	0.162	1	Stable
Gm5860	0.178236	3.00014	0.054	0.305	1	Stable
Dlgap5	0.179386	-13.1788	0.034	0.165	1	Stable
Sdc1	0.182872	3.63794	0.592	0.692	1	Stable
ccdc198	0.183575	4.78318	0.952	0.997	1	Stable
Plec	0.18428	-0.700381	0.714	0.617	1	Stable
Col4a1	0.184987	0.511059	0.803	0.737	1	Stable
Igfbp7	0.188312	1.32763	0.986	1	1	Stable
Aldh1l2	0.189751	-6.70407	0.17	0.15	1	Stable
Mustn1	0.190474	0.401611	0.361	0.407	1	Stable
Fxyd6	0.190715	1.3538	0.306	0.263	1	Stable
Spry1	0.19241	-3.4187	0.49	0.593	1	Stable
Lcn2	0.193374	-8.80347	0.952	0.997	1	Stable
Nap1l3	0.193872	-3.30974	0.429	0.623	1	Stable
Adcy5	0.194361	-3.52229	0.333	0.395	1	Stable
Pkp4	0.195097	1.3738	0.544	0.65	1	Stable
Itpr2	0.195834	-0.657727	0.524	0.476	1	Stable
Socs3	0.197562	-7.8445	0.361	0.392	1	Stable
Car12	0.19781	4.81665	0.864	0.997	1	Stable
Gpr22	0.198306	3.72954	0.129	0.317	1	Stable
Cyp4a14	0.199302	-1.89281	0.503	0.401	1	Stable
Lsmem1	0.200051	5.67079	0.163	0.281	1	Stable
Macf1	0.200301	-1.6573	0.456	0.452	1	Stable
H2-T24	0.201555	-11.8922	0	0.129	1	Stable
Hist1h4d	0.202562	-3.43841	0.259	0.266	1	Stable
Tead1	0.202814	8.36845	0.776	0.934	1	Stable
Gm17056	0.203573	-11.7787	0.163	0.135	1	Stable
Pkm	0.20408	-4.92557	0.442	0.449	1	Stable
Klhl3	0.205096	11.4615	0.748	0.904	1	Stable
Myof	0.207397	-11.7672	0.537	0.566	1	Stable
Kif12	0.208425	2.63487	0.551	0.862	1	Stable
Acox1	0.209457	1.3239	0.517	0.65	1	Stable
Sult1a1	0.209716	-2.36323	0.252	0.278	1	Stable
Kdm6b	0.210493	-3.81459	0.122	0.243	1	Stable
Plscr2	0.213885	5.4425	0.83	0.985	1	Stable
Sgms2	0.214673	10.7423	0.796	0.961	1	Stable
Enah	0.214673	-1.57317	0.388	0.578	1	Stable
Blnk	0.215463	-6.17959	0.81	0.716	1	Stable
Itpkb	0.216256	-8.48614	0.238	0.41	1	Stable
Gjc1	0.216256	1.36696	0.306	0.299	1	Stable
Notch3	0.216785	-3.97092	0.442	0.548	1	Stable
Rab11fip1	0.219982	-7.80392	0.374	0.443	1	Stable
Cldn8	0.222132	-0.327179	0.932	0.973	1	Stable
Lmna	0.222672	-4.72088	0.633	0.629	1	Stable
H2-D1	0.223754	-4.71264	0.041	0.207	1	Stable
Psme1	0.223754	-1.19109	0.122	0.278	1	Stable
Cyp2d12	0.224025	-7.46789	0	0.183	1	Stable
Slc35g1	0.231436	-2.80088	0.939	0.979	1	Stable
S100a16	0.231436	1.14321	0.782	0.853	1	Stable
BC005561	0.235066	2.42203	0.755	0.955	1	Stable
Tmem229a	0.235908	3.46023	0.98	1	1	Stable
Car2	0.235909	-0.883664	0.905	0.952	1	Stable
Kitl	0.236472	4.41388	0.789	0.731	1	Stable
Oat	0.237319	-2.28732	0.939	0.922	1	Stable
Zfp503	0.237885	11.9222	0.912	1	1	Stable
Hepacam2	0.238452	1.50386	0.286	0.35	1	Stable
Upk1a	0.240157	-5.44367	0.361	0.518	1	Stable
Hist1h1d	0.24302	-4.46925	0.17	0.21	1	Stable
Rasl11b	0.243883	-9.20917	0.367	0.437	1	Stable
Itga3	0.245037	-11.9334	0.395	0.509	1	Stable
Gm43305	0.245325	-4.21234	0.946	0.994	1	Stable
Cfap52	0.246776	11.5237	0.673	0.919	1	Stable
Reln	0.247649	-5.45123	0	0.195	1	Stable
Ccnd1	0.248524	-0.991291	0.728	0.641	1	Stable
Arhgdib	0.248816	-14.6576	0.02	0.32	1	Stable
Ppargc1a	0.251455	11.6406	0.864	0.961	1	Stable
Cited2	0.255005	1.15635	0.51	0.53	1	Stable
Lamb2	0.255898	-1.59506	0.585	0.734	1	Stable
Tacc2	0.260696	7.71113	0.721	0.907	1	Stable
Rnf186	0.260998	1.54776	0.932	0.988	1	Stable
Hoxb5os	0.260998	0.677859	0.816	0.832	1	Stable
Anxa6	0.264946	-6.66929	0.415	0.467	1	Stable
Bcl2l14	0.266169	-16.5056	0.129	0.347	1	Stable
Gm47283	0.267703	2.03561	0.374	0.302	1	Stable
H2afx	0.268318	-0.991062	0.143	0.198	1	Stable
Hip1	0.268626	-11.2044	0.088	0.102	1	Stable
Vegfd	0.27017	5.25639	0.102	0.183	1	Stable
Wnk4	0.271409	7.14402	0.878	0.967	1	Stable
Ppp1r15a	0.273899	-11.3722	0.327	0.464	1	Stable
Hist2h4	0.279243	-13.2344	0.014	0.24	1	Stable
Ptgfr	0.280511	5.76047	0.81	0.85	1	Stable
Pfkp	0.281146	-6.1865	0.354	0.434	1	Stable
Ndrg2	0.281782	10.5224	0.381	0.461	1	Stable
Cdh1	0.282099	0.510808	1	1	1	Stable
Ackr3	0.283377	-2.89929	0.558	0.638	1	Stable
Ier2	0.284337	-13.0907	0.136	0.344	1	Stable
Pmaip1	0.284978	-0.759918	0.163	0.12	1	Stable
Atp6v0a4	0.28562	9.80494	0.932	0.997	1	Stable
Ahnak	0.289817	-2.70116	0.497	0.494	1	Stable
Cox7a1	0.292095	-4.87512	0.401	0.518	1	Stable
Gm26917	0.294056	3.6503	0.156	0.093	1	Stable
Kif23	0.298667	-4.42994	0.163	0.183	1	Stable
Arpc1b	0.304331	-3.59777	0.027	0.263	1	Stable
Eprs	0.305338	-0.409907	0.088	0.228	1	Stable
Ltc4s	0.307695	3.69188	0.197	0.171	1	Stable
Tns1	0.308033	4.99746	0.932	1	1	Stable
Gm47400	0.309387	14.7363	0.245	0.65	1	Stable
Fermt2	0.31313	10.4533	0.81	0.988	1	Stable
Prss23	0.314841	-1.21295	0.687	0.674	1	Stable
Sh3bp5	0.316214	2.50103	0.565	0.784	1	Stable
Dqx1	0.316558	-2.17487	0.503	0.488	1	Stable
Gm44175	0.317247	-15.9769	0.347	0.222	1	Stable
Clmn	0.320011	5.03159	0.918	1	1	Stable
Sptbn2	0.321746	-2.00779	0.891	0.97	1	Stable
Scin	0.324537	-0.577881	0.823	0.76	1	Stable
Gem	0.326289	-7.14172	0.313	0.389	1	Stable
Bcam	0.326991	-2.42944	0.952	0.991	1	Stable
St3gal6	0.327343	0.290739	0.408	0.446	1	Stable
Tpm1	0.33229	-3.12446	0.707	0.74	1	Stable
Mymx	0.333	-1.19532	0.565	0.754	1	Stable
Tgfb2	0.334069	-4.58987	0.102	0.266	1	Stable
Gm12264	0.339082	-20.684	0	0.204	1	Stable
Syngr1	0.341245	-0.682442	0.211	0.413	1	Stable
Krt8	0.342326	-8.8599	0.98	1	1	Stable
Tmem117	0.342329	1.43347	0.701	0.844	1	Stable
Lgals7	0.346326	-17.4544	0.014	0.123	1	Stable
Ptger4	0.346691	-3.96203	0.163	0.189	1	Stable
Cldn19	0.348152	-12.0699	0.095	0.207	1	Stable
Tmem176a	0.349985	0.915339	0.762	0.961	1	Stable
Gadd45a	0.351455	0.38827	0.673	0.784	1	Stable
Tspan12	0.352929	0.986919	0.939	0.937	1	Stable
Timp2	0.353668	-12.4565	0.197	0.323	1	Stable
Dag1	0.356632	2.01281	0.905	0.919	1	Stable
Adgrg1	0.358493	3.02465	0.993	0.997	1	Stable
Crip2	0.365241	-3.423	0.803	0.731	1	Stable
Ptprn	0.365241	-16.152	0.014	0.18	1	Stable
Plekhd1os	0.36713	2.06921	0.571	0.686	1	Stable
Wnk1	0.36713	0.476967	0.129	0.177	1	Stable
Cd63	0.367887	1.82562	0.939	1	1	Stable
Tgif1	0.369784	-3.46182	0.211	0.299	1	Stable
Gas6	0.370164	0.918175	0.231	0.18	1	Stable
Peg3	0.375895	5.87951	0.435	0.53	1	Stable
Ppt1	0.378203	-0.497716	0.245	0.293	1	Stable
Saa3	0.378589	0.271482	0.653	0.662	1	Stable
Phldb2	0.38052	2.40838	0.701	0.913	1	Stable
Gm13684	0.380906	-11.17	0.02	0.293	1	Stable
Slc5a3	0.384789	-6.67995	0.422	0.422	1	Stable
Pfkfb3	0.389087	-5.91496	0.687	0.56	1	Stable
G0s2	0.391051	1.50361	0.136	0.117	1	Stable
Gabarapl1	0.391444	2.45537	0.844	0.976	1	Stable
Rnf213	0.392626	-19.368	0.259	0.201	1	Stable
Mxra7	0.397772	6.0882	0.422	0.569	1	Stable
Junb	0.399762	-10.6526	0.054	0.344	1	Stable
Git2	0.400958	-1.06084	0.136	0.183	1	Stable
Ucp2	0.403759	-8.11756	0.34	0.503	1	Stable
Mfsd4a	0.404562	-0.374842	0.497	0.677	1	Stable
H2-K1	0.4098	-6.90815	0.109	0.243	1	Stable
Khdc3	0.413044	-9.05178	0.014	0.186	1	Stable
Tubb2a	0.418757	-3.47842	0.735	0.653	1	Stable
Npnt	0.419575	1.30906	0.952	0.973	1	Stable
AY036118	0.419577	-2.60627	0.177	0.26	1	Stable
Lars2	0.423691	6.51434	0.796	0.913	1	Stable
Cisd1	0.424104	1.1214	0.741	0.946	1	Stable
2021-09-04	0.425343	-2.81016	0.136	0.38	1	Stable
Pkib	0.427414	-5.17234	0.122	0.09	1	Stable
Cavin1	0.427829	-1.97315	0.381	0.422	1	Stable
Sertad1	0.431572	-1.38736	0.218	0.266	1	Stable
Arhgap29	0.434079	3.47247	0.592	0.62	1	Stable
Gm20559	0.44207	-0.953566	0.211	0.075	1	Stable
Anxa1	0.447161	-11.1847	0.211	0.251	1	Stable
2810403D21Rik	0.450146	8.23402	0.435	0.485	1	Stable
Grn	0.454859	-1.06246	0.095	0.257	1	Stable
Gsn	0.456149	-8.40222	0.34	0.449	1	Stable
Zfp36l1	0.45658	-13.5838	0.272	0.38	1	Stable
Rab25	0.460898	-2.43296	0.762	0.853	1	Stable
Ckmt1	0.464803	2.70078	0.918	0.988	1	Stable
Txnip	0.468727	-2.25053	0.918	0.94	1	Stable
Rap1gap	0.469164	6.22927	0.871	0.979	1	Stable
4931406P16Rik	0.47223	-0.281775	0.327	0.323	1	Stable
Ptpn13	0.472669	1.61317	0.667	0.701	1	Stable
Serpinb1a	0.473987	2.44926	0.891	0.919	1	Stable
Ptprf	0.475307	8.11976	0.966	0.997	1	Stable
Akr1b3	0.481938	-19.2104	0.279	0.374	1	Stable
2200002J24Rik	0.482826	9.64212	0.007	0.123	1	Stable
Antxr1	0.48327	3.40097	0.218	0.275	1	Stable
Slc7a8	0.483714	-2.9932	0.463	0.371	1	Stable
Tecpr1	0.483714	-0.968754	0.211	0.272	1	Stable
Ctsd	0.484159	7.20923	0.905	0.922	1	Stable
Kctd12b	0.485495	1.60605	0.061	0.254	1	Stable
Nsd3	0.487278	-0.541665	0.061	0.153	1	Stable
Fosb	0.488618	-6.72909	0.401	0.467	1	Stable
2021-09-03	0.488618	-18.62	0.041	0.105	1	Stable
4930523C07Rik	0.489065	-17.6245	0.184	0.302	1	Stable
Dnm3	0.490856	-6.55705	0.429	0.545	1	Stable
Ppp2r3a	0.490856	2.60847	0.823	0.994	1	Stable
Pappa	0.495347	-4.03517	0.776	0.928	1	Stable
Efhd1	0.498506	4.36341	0.83	0.922	1	Stable
Csrnp1	0.498506	-10.381	0.197	0.341	1	Stable
Rasd1	0.49941	-0.395975	0.735	0.76	1	Stable
Vegfa	0.500768	3.38221	0.762	0.952	1	Stable
Fosl2	0.502128	-10.5614	0.109	0.243	1	Stable
Ppic	0.504399	-8.91301	0.837	0.925	1	Stable
Syn2	0.506219	-0.316711	0.381	0.461	1	Stable
Csrp1	0.50987	-8.7116	0.429	0.488	1	Stable
Dgka	0.511243	-2.23069	0.129	0.111	1	Stable
Stk32a	0.511701	1.39416	0.415	0.374	1	Stable
Cst3	0.514913	-15.939	0.048	0.26	1	Stable
Pgm2l1	0.516753	-8.17925	0.15	0.162	1	Stable
Xist	0.517674	-19.0768	0	0.183	1	Stable
Rbpms	0.518135	-4.85442	0.912	0.928	1	Stable
Cxcl16	0.51952	-2.25446	0.272	0.344	1	Stable
Tcn2	0.51952	1.73357	0.497	0.467	1	Stable
Rorb	0.522757	-6.55929	0.558	0.757	1	Stable
Adm	0.52554	10.2952	0.714	0.784	1	Stable
Capg	0.537687	-19.9086	0.075	0.296	1	Stable
Tob2	0.539098	-1.16588	0.15	0.204	1	Stable
Klf6	0.545705	-10.0585	0.544	0.524	1	Stable
Tagln2	0.546178	-1.13825	0.245	0.302	1	Stable
Bex1	0.548549	1.60757	0.17	0.281	1	Stable
Bex3	0.551876	-3.55627	0.531	0.506	1	Stable
Ptn	0.554735	1.65244	0.687	0.763	1	Stable
Rsph10b	0.558081	13.5659	0.592	0.692	1	Stable
Hist1h1c	0.55856	-12.4856	0.408	0.431	1	Stable
Idh2	0.55856	1.87633	0.925	0.994	1	Stable
Clk1	0.559997	-0.656877	0.068	0.195	1	Stable
Gstt1	0.560476	-1.55402	0.993	1	1	Stable
Dntt	0.561436	-21.4612	0	0.293	1	Stable
Tceal9	0.562396	-3.47831	0.871	0.85	1	Stable
Ly6a	0.56287	-0.801779	0.939	1	1	Stable
Epha4	0.563358	-15.7406	0.048	0.186	1	Stable
Bhlhe40	0.563358	-5.1755	0.354	0.428	1	Stable
Dtnbos	0.568176	9.66573	0.007	0.407	1	Stable
Ikzf2	0.569625	-2.50593	0.197	0.311	1	Stable
Crim1	0.572044	-0.48195	0.381	0.35	1	Stable
Ehd4	0.574468	-0.61898	0.361	0.371	1	Stable
Acer2	0.574468	-2.57611	0.259	0.464	1	Stable
Tspan1	0.57738	-2.40994	0.952	0.997	1	Stable
Spink8	0.57835	-7.2288	0.932	1	1	Stable
Jag1	0.579331	0.64834	0.306	0.311	1	Stable
Tuba1a	0.582258	-9.5683	0.49	0.557	1	Stable
Fbxo32	0.583235	-4.82054	0.129	0.081	1	Stable
Plpp3	0.585681	-0.832281	0.735	0.808	1	Stable
Prdm16os	0.586171	4.32196	0.796	0.841	1	Stable
Fzd4	0.590096	3.87225	0.986	0.994	1	Stable
Car15	0.592548	-6.08887	0.898	0.997	1	Stable
Rdh12	0.592556	-3.3653	0.422	0.485	1	Stable
Cald1	0.598972	-9.69939	0.054	0.144	1	Stable
Tbx3os1	0.601449	-17.0778	0	0.159	1	Stable
Avpr2	0.601942	1.29869	0.844	0.925	1	Stable
Sfn	0.604426	-2.85782	0.857	0.82	1	Stable
Dstn	0.608407	2.57872	0.932	0.973	1	Stable
Sall3	0.612399	4.26245	0.633	0.925	1	Stable
Phyh	0.612399	3.21733	0.871	0.997	1	Stable
Anxa2	0.612899	-6.72831	0.272	0.356	1	Stable
Igtp	0.612899	4.2216	0.259	0.192	1	Stable
Gm26802	0.612899	-10.7354	0.129	0.249	1	Stable
Atp2a1	0.613399	2.7194	0.66	0.943	1	Stable
Hspa1b	0.621926	-3.65405	0.769	0.71	1	Stable
Etnk1	0.62394	-1.84018	0.517	0.509	1	Stable
Mgll	0.635574	-2.32621	0.347	0.482	1	Stable
Tubb5	0.636082	-2.72474	0.048	0.129	1	Stable
Nabp1	0.63659	-0.364734	0.129	0.129	1	Stable
Npy1r	0.640151	-16.3613	0.027	0.174	1	Stable
Smim6	0.646787	0.61032	0.701	0.751	1	Stable
Gprin3	0.652424	-7.40921	0.163	0.311	1	Stable
Gm15533	0.652424	3.14781	0.279	0.254	1	Stable
Cd82	0.653451	-7.81447	0.66	0.608	1	Stable
Tgfbr3	0.655507	-1.03463	0.204	0.332	1	Stable
Dlc1	0.656022	-3.94478	0.463	0.494	1	Stable
Rasl11a	0.658081	-3.44606	0.755	0.749	1	Stable
Apobec3	0.660143	-5.74142	0.299	0.362	1	Stable
Cd9	0.661175	-1.82474	1	0.895	1	Stable
Trib1	0.661691	-7.16187	0.585	0.593	1	Stable
Syne2	0.663241	6.11095	0.993	1	1	Stable
Mpzl1	0.66738	-2.47185	0.837	0.955	1	Stable
Crem	0.671529	-7.34919	0.211	0.26	1	Stable
AC113595.1	0.671529	-12.7054	0.272	0.371	1	Stable
Tmprss2	0.672568	6.8453	0.952	1	1	Stable
Bst2	0.673608	-14.3787	0.061	0.129	1	Stable
Celf2	0.684561	-2.34866	0.014	0.132	1	Stable
Mast4	0.685607	-3.84471	0.408	0.377	1	Stable
Pdcd4	0.686655	-3.22152	0.789	0.722	1	Stable
Gadd45b	0.686655	-15.6619	0.15	0.335	1	Stable
Gm26737	0.688226	-6.39468	0.129	0.26	1	Stable
Ier5l	0.690849	-13.8282	0.497	0.512	1	Stable
Nmnat2	0.6919	-20.8847	0	0.192	1	Stable
Tmem80	0.692425	-14.0229	0.755	0.808	1	Stable
Gm31814	0.694002	-2.35762	0.122	0.078	1	Stable
Gm20234	0.694528	-18.9878	0.014	0.141	1	Stable
Nav1	0.699795	-7.75805	0.694	0.644	1	Stable
Actr3	0.700323	-0.760293	0.007	0.195	1	Stable
Cdkl1	0.700849	-3.27068	0.993	1	1	Stable
Ifrd1	0.701906	-15.9504	0.286	0.332	1	Stable
Hoxd9	0.704548	-5.92441	0.912	0.964	1	Stable
Gm26532	0.705077	-7.56751	0.163	0.272	1	Stable
Mgst3	0.705606	1.08007	0.905	0.985	1	Stable
Sim1	0.708253	4.54345	0.81	0.892	1	Stable
Gpx8	0.711434	-2.28628	0.85	0.889	1	Stable
Me3	0.716215	2.26892	0.701	0.781	1	Stable
Ccdc88c	0.719408	-1.45043	0.102	0.156	1	Stable
Tacstd2	0.720461	-5.9503	0.986	0.994	1	Stable
Arhgef12	0.729018	1.95298	0.905	0.994	1	Stable
Nfkbiz	0.730624	-17.9838	0.218	0.332	1	Stable
Cd59a	0.730624	-8.94622	0.85	0.886	1	Stable
Rragd	0.731159	4.08964	0.762	0.778	1	Stable
Ifngr1	0.733839	-1.20803	0.014	0.129	1	Stable
Ntf3	0.735448	-5.98222	0.143	0.359	1	Stable
Ugcg	0.735448	-0.524098	0.102	0.129	1	Stable
Efnb2	0.736522	2.38265	0.408	0.485	1	Stable
Lig1	0.738133	-7.10716	0.197	0.207	1	Stable
Nr4a1	0.738671	-6.46843	0.197	0.356	1	Stable
Stat1	0.738671	-18.3377	0.088	0.141	1	Stable
Ptgs1	0.740821	-0.66861	0.776	0.668	1	Stable
Slc4a3	0.741897	-3.77674	0.422	0.509	1	Stable
Eno3	0.746746	-2.42045	0.061	0.246	1	Stable
Ehd3	0.749984	-1.94051	0.109	0.117	1	Stable
Cpeb4	0.75539	5.1019	0.748	0.844	1	Stable
Hmga2	0.755932	-0.580712	0.061	0.216	1	Stable
Irf1	0.759182	-11.7802	0.252	0.383	1	Stable
Prkca	0.759724	-1.37288	0.211	0.213	1	Stable
Cd8a	0.760267	-13.7176	0.143	0.138	1	Stable
Cfap54	0.761351	3.03309	0.075	0.308	1	Stable
Anxa5	0.76298	-2.89992	0.408	0.494	1	Stable
Mpp7	0.764066	-3.21538	0.299	0.428	1	Stable
Selenow	0.765152	-1.59332	0.497	0.488	1	Stable
Ifitm10	0.765696	-1.81311	0.143	0.275	1	Stable
Gm4876	0.768414	-10.186	0.061	0.216	1	Stable
Ier3	0.769503	-0.485558	0.721	0.629	1	Stable
Rabgap1l	0.770592	-0.672817	0.19	0.201	1	Stable
Fam81a	0.771681	0.975228	0.333	0.416	1	Stable
Klk1b3	0.773861	7.73153	0.306	0.329	1	Stable
Mt2	0.774951	9.28454	0.395	0.452	1	Stable
Ccnl1	0.775497	-6.22674	0.136	0.296	1	Stable
Klf2	0.776588	-4.4801	0.082	0.168	1	Stable
Sh3bgr	0.780411	-9.28613	0.102	0.21	1	Stable
Prnp	0.781504	1.02918	0.245	0.251	1	Stable
Srebf2	0.782051	-0.457869	0.163	0.249	1	Stable
Serpinh1	0.786977	2.26861	0.755	0.781	1	Stable
Col4a2	0.788621	-0.302521	0.456	0.395	1	Stable
Ank3	0.789717	4.10756	0.789	0.967	1	Stable
mt-Nd6	0.802355	3.61146	0.558	0.614	1	Stable
Smad7	0.804559	-0.416126	0.558	0.584	1	Stable
Tmem45b	0.805109	-3.44549	0.952	1	1	Stable
Ndufa4	0.82612	0.768123	0.973	1	1	Stable
Nfe2l2	0.827785	0.989442	0.551	0.56	1	Stable
Atxn1	0.828895	-0.284085	0.136	0.216	1	Stable
Nrip1	0.831116	-0.589484	0.238	0.326	1	Stable
Ptpru	0.831116	4.11716	0.02	0.132	1	Stable
Cldn7	0.835003	-3.40316	0.986	0.997	1	Stable
Ldhb	0.836117	8.32102	0.993	1	1	Stable
Trpv5	0.837228	-7.38213	0.755	0.994	1	Stable
Ehf	0.83723	-1.89754	0.952	0.934	1	Stable
Akr1c19	0.837786	1.62739	0.803	0.943	1	Stable
Arid5a	0.837786	-9.86665	0.082	0.138	1	Stable
Pcolce	0.850604	6.31756	0.823	0.829	1	Stable
Grb14	0.852279	-1.36245	0.864	0.916	1	Stable
Slc14a2	0.852279	-19.1868	0.041	0.204	1	Stable
Tox3	0.853396	5.21069	0.728	0.85	1	Stable
Cnn3	0.857866	1.37197	0.918	0.949	1	Stable
Gm266	0.858985	-21.3427	0	0.168	1	Stable
Stat3	0.858985	-4.1385	0.517	0.5	1	Stable
Ogn	0.864581	-13.337	0.102	0.066	1	Stable
Smim5	0.870184	2.96901	0.769	0.76	1	Stable
Bpnt1	0.873549	2.08809	0.503	0.473	1	Stable
Kank4	0.875794	-6.20075	0.15	0.353	1	Stable
Ifitm2	0.876355	-1.55634	0.061	0.284	1	Stable
Pou3f3	0.880847	-0.798792	0.98	1	1	Stable
Pln	0.885906	-0.316194	0.34	0.461	1	Stable
Gm16196	0.885906	5.00474	0.109	0.075	1	Stable
Col27a1	0.888156	6.65132	0.524	0.62	1	Stable
Car8	0.889281	-7.91693	0.238	0.275	1	Stable
Ankrd12	0.889281	-0.504265	0.415	0.473	1	Stable
S100a1	0.889844	1.57083	0.993	1	1	Stable
Pcp4	0.890407	1.32454	0.129	0.305	1	Stable
Serinc3	0.896037	-3.56642	0.878	0.847	1	Stable
Tsc22d1	0.898855	-2.37654	0.85	0.967	1	Stable
Bicc1	0.90675	6.02604	0.891	0.994	1	Stable
Ptpn14	0.909007	-6.60692	0.435	0.536	1	Stable
Zbtb20	0.914654	1.09548	0.605	0.832	1	Stable
Map4k4	0.916914	-0.821592	0.054	0.153	1	Stable
Gsta4	0.922002	3.06648	0.599	0.701	1	Stable
Tmem178	0.924829	6.50269	0.946	1	1	Stable
Clcnka	0.926527	-0.361212	0.068	0.114	1	Stable
Ier5	0.929356	-6.75739	0.048	0.156	1	Stable
Emp1	0.93615	-3.67791	0.401	0.482	1	Stable
Ccdc141	0.937849	3.41141	0.599	0.731	1	Stable
Nme7	0.940115	9.39355	0.973	1	1	Stable
Selenom	0.941248	0.599874	0.748	0.814	1	Stable
Tpd52l1	0.942381	-1.62622	0.905	0.997	1	Stable
Shisa3	0.942948	-19.9581	0	0.15	1	Stable
L1cam	0.943515	-0.474939	0.891	0.865	1	Stable
Ndrg1	0.945215	10.6199	0.973	0.994	1	Stable
Itgav	0.946916	1.90282	0.714	0.731	1	Stable
Psmb10	0.947483	-14.4996	0.163	0.237	1	Stable
Fnbp1	0.947483	-0.854792	0.02	0.138	1	Stable
Trim30a	0.953153	-17.2853	0.095	0.129	1	Stable
Ntn4	0.954855	1.50759	0.918	0.985	1	Stable
Mcl1	0.956557	-3.35301	0.082	0.26	1	Stable
Fgf9	0.961664	4.64826	0.769	0.862	1	Stable
Gm47708	0.962231	10.5158	0.81	0.985	1	Stable
Socs2	0.966204	9.34647	0.327	0.266	1	Stable
Usp2	0.966204	6.93282	0.884	0.994	1	Stable
Epn3	0.970178	3.59232	0.864	0.91	1	Stable
Sh3bgrl3	0.970178	-10.1241	0.646	0.575	1	Stable
Mdh1	0.970178	1.17412	0.871	0.997	1	Stable
Cwh43	0.980968	13.8264	0.796	0.997	1	Stable
Mal2	0.982672	-4.97851	0.939	0.991	1	Stable
Mcoln3	0.984944	2.83175	0.701	0.778	1	Stable
Pcdh8	0.986649	-5.25315	0.177	0.257	1	Stable
Hexb	0.987785	-0.325031	0.095	0.144	1	Stable
Neat1	0.991762	4.60036	0.694	0.775	1	Stable
Icam1	0.995171	-17.5545	0.116	0.171	1	Stable
F2rl1	0.995171	0.996992	0.633	0.74	1	Stable
Cd200	0.996307	3.47074	0.551	0.533	1	Stable
Hspa1a	0.998011	-10.6594	0.442	0.485	1	Stable

## Sheet: 7.Podo DEGs
Gene	p_val	avg_log2FC	pct.1	pct.2	p_val_adj	Type
Gm47400	1.75919e-48	16.734	0.211	0.682	5.27757e-45	Up
Gm26885	1.75845e-44	5.09185	0.296	0.696	5.27536e-41	Up
Cyp2a4	5.86522e-44	-1.94893	0.041	0.21	1.75957e-40	Down
Gm29237	1.57878e-39	-2.48295	0.243	0.696	4.73635e-36	Down
Ace	1.29036e-37	-2.18192	0.322	0.753	3.87109e-34	Down
Slc4a4	2.61165e-37	6.85147	0.116	0.29	7.83494e-34	Up
Hbb-bs	4.19982e-37	6.04905	0.151	0.158	1.25995e-33	Up
Ces2e	1.01886e-36	15.4785	0.11	0.46	3.05659e-33	Up
Krt19	3.77791e-36	-2.55652	0.067	0.411	1.13337e-32	Down
Elmo1	3.95629e-36	-12.0941	0.106	0.146	1.18689e-32	Down
Ccdc141	9.06763e-35	5.47815	0.247	0.608	2.72029e-31	Up
Fgf1	9.39238e-34	5.12434	0.474	0.864	2.81771e-30	Up
E230032D23Rik	1.0267e-33	-15.6699	0.038	0.132	3.08009e-30	Down
Wnt2	1.07569e-33	-2.5186	0.382	0.759	3.22707e-30	Down
Mmp11	1.26196e-32	-5.16611	0.522	0.851	3.78588e-29	Down
Bok	1.38305e-32	3.62064	0.382	0.775	4.14916e-29	Up
Klra4	2.08313e-32	15.4886	0.101	0.32	6.24939e-29	Up
Anxa8	4.12614e-32	-1.92263	0.2	0.512	1.23784e-28	Down
Col8a1	4.6127e-32	2.26695	0.493	0.859	1.38381e-28	Up
Csgalnact1	1.0905e-31	9.98694	0.442	0.813	3.27151e-28	Up
Gm16196	1.53557e-31	1.98124	0.25	0.644	4.60671e-28	Up
Ifit3b	1.56412e-31	1.01027	0.3	0.696	4.69235e-28	Up
Icosl	6.67908e-31	-1.31625	0.113	0.297	2.00372e-27	Down
Enho	1.42155e-30	-3.36976	0.293	0.713	4.26465e-27	Down
AU020206	1.48594e-30	-10.4087	0.046	0.122	4.45783e-27	Down
Fibin	5.48705e-30	2.74614	0.61	0.905	1.64611e-26	Up
Lig1	7.32415e-30	-8.46413	0.111	0.108	2.19724e-26	Down
Ackr3	5.03287e-29	-0.982535	0.402	0.735	1.50986e-25	Down
Mgll	1.77428e-28	-3.12186	0.455	0.801	5.32284e-25	Down
St8sia4	2.64469e-28	-14.3862	0.079	0.129	7.93406e-25	Down
Prox1	3.50671e-28	7.34088	0.481	0.813	1.05201e-24	Up
Ociad2	1.37282e-27	7.32975	0.113	0.326	4.11847e-24	Up
Ghr	2.62752e-27	3.84031	0.336	0.718	7.88255e-24	Up
Csrp2	2.68297e-27	-8.15698	0.462	0.84	8.0489e-24	Down
Ltc4s	2.81868e-27	2.07419	0.156	0.452	8.45603e-24	Up
D16Ertd472e	4.46592e-27	-5.45651	0.125	0.144	1.33978e-23	Down
Ces1f	5.85015e-27	3.89861	0.053	0.12	1.75505e-23	Up
Stab1	9.17375e-27	5.18605	0.111	0.12	2.75212e-23	Up
Acsm3	2.11819e-26	-1.18871	0.075	0.27	6.35458e-23	Down
Ptprn	2.32951e-26	-1.76948	0.231	0.574	6.98852e-23	Down
Hlf	4.08434e-26	7.50626	0.385	0.778	1.2253e-22	Up
Sord	1.10916e-25	0.667098	0.137	0.038	3.32748e-22	Up
Tll1	3.54316e-25	-7.03426	0.329	0.725	1.06295e-21	Down
Igfbp4	7.93832e-25	-1.95058	0.509	0.82	2.3815e-21	Down
Mettl7a1	9.85756e-25	8.75309	0.368	0.732	2.95727e-21	Up
Smim5	1.61064e-24	-0.619132	0.122	0.091	4.83191e-21	Down
Hbb-bt	1.72116e-24	2.1487	0.396	0.644	5.16349e-21	Up
Nat8f1	2.2117e-24	1.09703	0.089	0.278	6.63509e-21	Up
Bmp4	2.73098e-24	6.48719	0.589	0.954	8.19293e-21	Up
Kcnj8	3.63263e-24	4.84246	0.32	0.648	1.08979e-20	Up
Tacc2	7.9856e-24	2.36053	0.296	0.589	2.39568e-20	Up
Crlf2	2.15352e-23	-6.82994	0.248	0.277	6.46057e-20	Down
Ncr1	3.50549e-23	1.27065	0.092	0.237	1.05165e-19	Up
Enpp2	3.59203e-23	-8.37149	0.149	0.308	1.07761e-19	Down
Cyb5a	7.03234e-23	1.08481	0.509	0.79	2.1097e-19	Up
Hlx	9.93383e-23	-13.9776	0.05	0.165	2.98015e-19	Down
Calml4	1.16199e-22	1.56473	0.339	0.68	3.48597e-19	Up
Prr15	1.22356e-22	-9.96154	0.443	0.715	3.67067e-19	Down
Cldn10	2.747e-22	14.6417	0.134	0.387	8.24099e-19	Up
Inhba	3.72016e-22	3.20311	0.182	0.402	1.11605e-18	Up
Cr2	4.51539e-22	7.08371	0.158	0.538	1.35462e-18	Up
Map3k7cl	5.03332e-22	12.3647	0.349	0.723	1.51e-18	Up
Ass1	6.11588e-22	1.43295	0.14	0.074	1.83476e-18	Up
Art3	6.94293e-22	-0.693454	0.483	0.744	2.08288e-18	Down
Bst1	8.35989e-22	-7.26239	0.065	0.168	2.50797e-18	Down
Gpsm3	1.00793e-21	-3.90037	0.214	0.249	3.0238e-18	Down
Rnf125	1.03894e-21	-14.9386	0.144	0.16	3.11681e-18	Down
Arhgdib	1.51094e-21	-4.39221	0.009	0.146	4.53283e-18	Down
Chac1	4.7771e-21	-9.4883	0.231	0.586	1.43313e-17	Down
Lims2	4.86488e-21	2.20347	0.505	0.842	1.45946e-17	Up
Wnt11	5.86431e-21	-10.0652	0.045	0.376	1.75929e-17	Down
Cd38	5.89344e-21	-11.3225	0.24	0.189	1.76803e-17	Down
Crlf3	1.18398e-20	-1.41708	0.144	0.132	3.55195e-17	Down
Inhbb	1.76746e-20	-0.482149	0.545	0.854	5.30239e-17	Down
Sdc3	2.52071e-20	-7.99562	0.265	0.172	7.56213e-17	Down
Fam13a	3.09279e-20	7.28974	0.295	0.56	9.27836e-17	Up
Hgf	3.55516e-20	-2.81302	0.156	0.065	1.06655e-16	Down
Slfn2	3.69597e-20	-16.2136	0.034	0.148	1.10879e-16	Down
Sh3bgr	5.47153e-20	5.02713	0.265	0.519	1.64146e-16	Up
Gstm5	6.40625e-20	1.42683	0.291	0.442	1.92188e-16	Up
1500002C15Rik	9.01669e-20	-5.5776	0.392	0.68	2.70501e-16	Down
Tmem100	1.61451e-19	-2.60397	0.409	0.737	4.84352e-16	Down
Cyp4b1	2.25336e-19	6.69082	0.151	0.326	6.76008e-16	Up
Jph2	3.216e-19	-1.53518	0.527	0.818	9.648e-16	Down
Cmpk2	3.27746e-19	-0.834181	0.2	0.572	9.83237e-16	Down
Smpd3	4.22329e-19	-4.91777	0.483	0.785	1.26699e-15	Down
Gimap4	4.61908e-19	-13.2674	0.123	0.163	1.38572e-15	Down
Tcea3	7.06224e-19	2.76842	0.238	0.474	2.11867e-15	Up
Pid1	9.36618e-19	-7.16835	0.12	0.112	2.80985e-15	Down
Cyp2d12	1.45131e-18	-8.26379	0.009	0.196	4.35392e-15	Down
B3galt2	2.386e-18	-1.97785	0.372	0.572	7.15799e-15	Down
Slc6a18	2.63689e-18	4.64128	0.057	0.1	7.91068e-15	Up
Gsta3	3.59487e-18	15.0396	0.228	0.462	1.07846e-14	Up
Serpina1a	4.33888e-18	-11.4748	0.072	0.196	1.30166e-14	Down
Egf	4.76961e-18	-0.472027	0.128	0.17	1.43088e-14	Down
Rgs2	4.7988e-18	-14.5703	0.115	0.192	1.43964e-14	Down
Myocd	5.42118e-18	6.39022	0.435	0.763	1.62635e-14	Up
Cfb	7.63133e-18	-1.72431	0.318	0.519	2.2894e-14	Down
Cryz	8.39585e-18	1.58159	0.158	0.371	2.51875e-14	Up
Pgf	8.74619e-18	-1.29562	0.32	0.639	2.62386e-14	Down
Gm49708	1.60101e-17	1.92831	0.517	0.804	4.80303e-14	Up
Mfng	1.62768e-17	-16.497	0.269	0.172	4.88303e-14	Down
Ifit3	2.22953e-17	-2.25238	0.348	0.656	6.6886e-14	Down
Igfbp6	2.80159e-17	-1.81033	0.49	0.716	8.40478e-14	Down
Sdk2	3.26602e-17	6.46781	0.394	0.649	9.79805e-14	Up
Pip4k2a	3.70031e-17	-3.48406	0.142	0.156	1.11009e-13	Down
Gucy1b1	4.31115e-17	2.71023	0.38	0.692	1.29334e-13	Up
Itpkb	4.62201e-17	-6.96246	0.111	0.237	1.3866e-13	Down
Gata6	4.86048e-17	-4.84123	0.503	0.804	1.45814e-13	Down
Gm35533	5.56856e-17	3.88133	0.188	0.517	1.67057e-13	Up
Ccrl2	6.60772e-17	-7.75794	0.038	0.143	1.98232e-13	Down
Aldh6a1	7.65546e-17	3.1389	0.228	0.338	2.29664e-13	Up
F730043M19Rik	8.28769e-17	-9.92403	0.127	0.278	2.48631e-13	Down
Unc93b1	1.12251e-16	-1.15489	0.036	0.108	3.36753e-13	Down
Gadd45b	1.166e-16	-4.63469	0.14	0.259	3.49801e-13	Down
Gm43936	1.2254e-16	-13.6203	0.012	0.175	3.67619e-13	Down
Fmo1	1.2991e-16	7.42347	0.125	0.313	3.89729e-13	Up
5830428M24Rik	1.3832e-16	-2.84216	0.015	0.124	4.1496e-13	Down
Gimap8	1.54069e-16	-6.48339	0.238	0.189	4.62206e-13	Down
Cyp4a14	1.6283e-16	12.1146	0.101	0.027	4.8849e-13	Up
Tbx3os1	2.08431e-16	0.652514	0.363	0.698	6.25294e-13	Up
Tmem158	2.14873e-16	-6.62865	0.337	0.643	6.4462e-13	Down
Rhoc	2.24418e-16	7.0277	0.693	0.938	6.73255e-13	Up
Arl4c	2.98775e-16	-12.9391	0.168	0.153	8.96326e-13	Down
Gm10827	3.11085e-16	7.28359	0.416	0.765	9.33256e-13	Up
Bcl2l11	3.96164e-16	-5.67921	0.092	0.129	1.18849e-12	Down
Ifit2	6.45457e-16	-2.95672	0.296	0.639	1.93637e-12	Down
Angptl4	7.01092e-16	8.22626	0.212	0.452	2.10328e-12	Up
Apoe	7.46425e-16	3.76404	0.057	0.149	2.23927e-12	Up
Amotl2	9.58472e-16	6.52597	0.717	0.943	2.87542e-12	Up
Cilp	1.07961e-15	-1.80264	0.336	0.211	3.23883e-12	Down
Celf2	1.47093e-15	-10.7294	0.087	0.213	4.4128e-12	Down
Runx1	1.89467e-15	-11.4634	0.132	0.151	5.684e-12	Down
P2rx1	2.21681e-15	5.83328	0.245	0.16	6.65043e-12	Up
Pag1	2.4347e-15	-8.16322	0.161	0.103	7.30411e-12	Down
Tm6sf1	2.57831e-15	-8.92446	0.161	0.18	7.73492e-12	Down
Usp18	2.85094e-15	-10.0153	0.262	0.637	8.55282e-12	Down
Gm13889	3.12131e-15	-0.962158	0.483	0.826	9.36393e-12	Down
Pdlim1	4.00337e-15	-2.14179	0.416	0.698	1.20101e-11	Down
Slc16a7	4.65629e-15	-0.452965	0.113	0.117	1.39689e-11	Down
Krt18	4.75399e-15	-2.99283	0.144	0.223	1.4262e-11	Down
Tnfrsf11b	5.03142e-15	-3.96869	0.303	0.622	1.50942e-11	Down
Efhd2	5.05933e-15	-9.88797	0.075	0.18	1.5178e-11	Down
Lsamp	6.12965e-15	7.3739	0.187	0.493	1.83889e-11	Up
Adamts9	6.40583e-15	2.14774	0.716	0.935	1.92175e-11	Up
Ptgfr	6.57585e-15	-1.23623	0.055	0.337	1.97275e-11	Down
Tcn2	6.91942e-15	0.431085	0.365	0.538	2.07583e-11	Up
Nnmt	7.05398e-15	-2.82281	0.426	0.723	2.11619e-11	Down
Grn	7.3208e-15	-0.680946	0.166	0.251	2.19624e-11	Down
Errfi1	7.70263e-15	8.00162	0.503	0.68	2.31079e-11	Up
Hmga2	7.84139e-15	5.57246	0.098	0.277	2.35242e-11	Up
Cxcl14	8.66733e-15	2.26026	0.224	0.368	2.6002e-11	Up
Vsir	9.53986e-15	-6.68019	0.07	0.174	2.86196e-11	Down
Ccn3	1.06867e-14	-3.85903	0.303	0.631	3.206e-11	Down
Agt	1.14575e-14	8.60531	0.149	0.155	3.43726e-11	Up
Acy3	1.22998e-14	4.79337	0.137	0.247	3.68995e-11	Up
Apbb1ip	1.27783e-14	-10.0622	0.065	0.101	3.83349e-11	Down
Ccng1	1.35121e-14	5.23631	0.252	0.433	4.05364e-11	Up
Tbxa2r	1.35674e-14	-11.8759	0.42	0.33	4.07023e-11	Down
Gng10	1.41328e-14	-4.99329	0.116	0.215	4.23983e-11	Down
Abi3	1.57347e-14	-7.84417	0.226	0.16	4.72042e-11	Down
AW112010	1.74676e-14	-17.2695	0.031	0.177	5.24028e-11	Down
Fnbp1	1.79719e-14	-1.24183	0.098	0.21	5.39158e-11	Down
Flrt2	1.84405e-14	-4.04148	0.671	0.905	5.53214e-11	Down
Fam49b	2.39046e-14	-0.879494	0.026	0.117	7.17138e-11	Down
Stra6	2.70959e-14	-2.67184	0.111	0.328	8.12876e-11	Down
Slc6a8	2.8288e-14	0.346062	0.344	0.469	8.48641e-11	Up
Aldh7a1	2.85556e-14	1.65388	0.24	0.44	8.56668e-11	Up
Rhog	2.9851e-14	-2.63031	0.075	0.198	8.95529e-11	Down
Gm15533	3.02548e-14	-2.60998	0.228	0.55	9.07644e-11	Down
Olfr1396	3.10786e-14	1.84519	0.205	0.17	9.32359e-11	Up
Dqx1	3.48798e-14	5.95522	0.08	0.357	1.04639e-10	Up
Grasp	4.0468e-14	1.95415	0.368	0.318	1.21404e-10	Up
Fam43a	4.20114e-14	-11.8757	0.276	0.28	1.26034e-10	Down
Folh1	4.48526e-14	5.41914	0.063	0.194	1.34558e-10	Up
Hexa	4.71854e-14	-10.5364	0.173	0.258	1.41556e-10	Down
Hey2	5.26331e-14	-3.02446	0.473	0.825	1.57899e-10	Down
Cpm	6.70303e-14	5.15931	0.336	0.557	2.01091e-10	Up
Ttr	7.11491e-14	-8.9288	0.084	0.105	2.13447e-10	Down
Lrrfip1	7.25765e-14	-4.28783	0.24	0.265	2.1773e-10	Down
S1pr3	7.56163e-14	-1.84363	0.471	0.771	2.26849e-10	Down
Gm16741	8.30581e-14	-8.76844	0.012	0.122	2.49174e-10	Down
Fmo2	8.33879e-14	5.03659	0.163	0.414	2.50164e-10	Up
Srgn	9.23077e-14	-10.6435	0.116	0.21	2.76923e-10	Down
Krt8	1.11429e-13	-3.14902	0.111	0.225	3.34287e-10	Down
Mafb	1.25241e-13	2.33903	0.17	0.167	3.75724e-10	Up
Cblb	1.25901e-13	-3.26233	0.152	0.199	3.77704e-10	Down
Gsr	1.41659e-13	1.44612	0.171	0.196	4.24977e-10	Up
Csf2ra	1.52426e-13	-1.66887	0.072	0.105	4.57277e-10	Down
Irx3	1.59142e-13	9.82214	0.454	0.66	4.77427e-10	Up
Esd	1.73687e-13	1.92474	0.385	0.565	5.21061e-10	Up
Cx3cl1	1.94788e-13	11.915	0.551	0.789	5.84363e-10	Up
Ccdc3	2.12802e-13	-1.02129	0.175	0.619	6.38407e-10	Down
Abcc9	2.29154e-13	2.27333	0.485	0.703	6.87463e-10	Up
Gas6	2.66336e-13	-1.80145	0.442	0.665	7.99009e-10	Down
Bdkrb2	2.87089e-13	5.46322	0.019	0.165	8.61266e-10	Up
Socs2	3.08629e-13	-7.1646	0.313	0.572	9.25888e-10	Down
Atp6v1c2	3.2456e-13	5.95868	0.101	0.048	9.73681e-10	Up
Timp4	3.44391e-13	1.03355	0.337	0.234	1.03317e-09	Up
Ftl1	3.88687e-13	1.38202	0.137	0.137	1.16606e-09	Up
Arhgap31	4.39128e-13	-6.56076	0.43	0.359	1.31739e-09	Down
Isg20	4.47086e-13	-15.786	0.091	0.192	1.34126e-09	Down
Havcr1	5.14077e-13	-8.44589	0.039	0.129	1.54223e-09	Down
Mpz	5.16053e-13	-4.5673	0.002	0.203	1.54816e-09	Down
Scara3	5.18035e-13	1.27264	0.349	0.648	1.5541e-09	Up
Cyp2d9	5.24035e-13	-0.580739	0.009	0.251	1.57211e-09	Down
S100a6	5.59331e-13	-3.4071	0.563	0.722	1.67799e-09	Down
Avpr1a	6.89405e-13	5.14525	0.161	0.156	2.06822e-09	Up
Eya1	7.00011e-13	5.94422	0.149	0.06	2.10003e-09	Up
Tspan13	7.70024e-13	2.37116	0.389	0.326	2.31007e-09	Up
Cxcl9	7.74929e-13	-1.31552	0.065	0.237	2.32479e-09	Down
Trim30a	8.43684e-13	-13.7644	0.236	0.256	2.53105e-09	Down
Sod3	8.50125e-13	9.11645	0.322	0.512	2.55038e-09	Up
Btg1	9.93337e-13	-6.78683	0.099	0.196	2.98001e-09	Down
Emid1	1.01107e-12	-3.48173	0.408	0.718	3.0332e-09	Down
Cndp2	1.01107e-12	1.45133	0.161	0.218	3.0332e-09	Up
Lama4	1.01747e-12	1.87238	0.603	0.768	3.05242e-09	Up
Prex1	1.06884e-12	-3.88358	0.075	0.122	3.20652e-09	Down
Nr4a2	1.16896e-12	-0.531629	0.134	0.148	3.50688e-09	Down
Plekho1	1.23557e-12	-6.44163	0.228	0.17	3.7067e-09	Down
Dennd5b	1.23868e-12	7.56183	0.466	0.777	3.71604e-09	Up
Perp	1.27988e-12	4.91347	0.075	0.237	3.83963e-09	Up
Anxa6	1.50688e-12	-5.70181	0.245	0.273	4.52065e-09	Down
Iqgap2	1.5259e-12	5.24053	0.223	0.172	4.5777e-09	Up
Fosl2	1.54128e-12	-6.94526	0.277	0.28	4.62384e-09	Down
4931406C07Rik	1.59832e-12	1.81292	0.248	0.16	4.79496e-09	Up
Wwtr1	1.60233e-12	8.45369	0.642	0.948	4.80699e-09	Up
Gmpr	1.84562e-12	4.03573	0.26	0.469	5.53686e-09	Up
Cnn2	1.89941e-12	-15.0808	0.199	0.227	5.69822e-09	Down
Nexn	2.38283e-12	0.374941	0.401	0.672	7.14849e-09	Up
Atp11a	2.45194e-12	3.76468	0.5	0.741	7.35581e-09	Up
Slc29a1	2.47335e-12	-8.60454	0.298	0.323	7.42006e-09	Down
Zfhx3	2.49495e-12	-2.6804	0.58	0.423	7.48486e-09	Down
Gstm1	2.95328e-12	0.956954	0.545	0.746	8.85983e-09	Up
Arid5a	3.35857e-12	-14.9142	0.247	0.246	1.00757e-08	Down
Vegfa	3.47218e-12	-1.4335	0.479	0.732	1.04165e-08	Down
Tead1	3.51118e-12	12.9114	0.555	0.924	1.05335e-08	Up
Trarg1	4.21328e-12	2.55521	0.325	0.356	1.26399e-08	Up
Bpnt1	4.26016e-12	1.39087	0.142	0.168	1.27805e-08	Up
Slc4a1	4.42014e-12	17.1606	0.029	0.316	1.32604e-08	Up
Tgif1	4.72306e-12	-10.5402	0.045	0.141	1.41692e-08	Down
Ptger1	4.76964e-12	15.7564	0.296	0.555	1.43089e-08	Up
Rgs4	4.91204e-12	-0.337422	0.211	0.577	1.47361e-08	Down
Vasp	5.09601e-12	-3.39678	0.156	0.261	1.5288e-08	Down
Camk2n1	5.40442e-12	2.36114	0.425	0.631	1.62133e-08	Up
Mxd1	5.47094e-12	-0.70918	0.062	0.101	1.64128e-08	Down
Tnfaip3	6.35776e-12	-11.6331	0.022	0.107	1.90733e-08	Down
Wfdc15b	6.57051e-12	-1.69384	0.021	0.108	1.97115e-08	Down
Tmem176b	6.67543e-12	0.951837	0.545	0.744	2.00263e-08	Up
Fxyd5	6.98308e-12	-11.7391	0.25	0.292	2.09493e-08	Down
Serpina1b	7.20755e-12	0.305682	0.26	0.349	2.16226e-08	Up
Nfib	7.85714e-12	4.89447	0.788	0.959	2.35714e-08	Up
Ntf3	8.50193e-12	3.84662	0.399	0.637	2.55058e-08	Up
Atp2b4	1.16549e-11	-15.5539	0.235	0.277	3.49646e-08	Down
Mdk	1.2171e-11	7.16629	0.423	0.6	3.65129e-08	Up
Ppp1r18	1.2558e-11	-8.46896	0.176	0.227	3.7674e-08	Down
Dmkn	1.27252e-11	-5.8597	0.104	0.333	3.81757e-08	Down
Ptpru	1.28482e-11	0.830748	0.378	0.624	3.85447e-08	Up
Gask1b	1.42121e-11	-0.868582	0.438	0.363	4.26362e-08	Down
Cpne8	1.57551e-11	-5.99027	0.772	0.936	4.72653e-08	Down
Gsta1	1.81854e-11	-15.9983	0.012	0.149	5.45562e-08	Down
Hbegf	1.86913e-11	-5.9362	0.49	0.765	5.60739e-08	Down
G0s2	1.89383e-11	14.6903	0.231	0.445	5.68149e-08	Up
Nsg1	1.90971e-11	-2.25828	0.443	0.672	5.72912e-08	Down
Ednra	2.12833e-11	6.49722	0.298	0.5	6.385e-08	Up
Ntn4	2.14613e-11	0.541302	0.541	0.833	6.4384e-08	Up
Slc16a9	2.1744e-11	9.4148	0.092	0.328	6.52319e-08	Up
Fam111a	2.41687e-11	-8.5784	0.11	0.155	7.25061e-08	Down
Gm12002	2.47197e-11	1.15195	0.271	0.404	7.4159e-08	Up
Fyn	2.92106e-11	-14.7622	0.267	0.335	8.76319e-08	Down
Rgs10	2.97681e-11	-3.64562	0.027	0.115	8.93044e-08	Down
Clca3a1	3.06237e-11	2.65441	0.272	0.546	9.1871e-08	Up
Serpinh1	3.0914e-11	3.8675	0.842	0.988	9.2742e-08	Up
Timp1	3.22174e-11	-1.71078	0.517	0.869	9.66521e-08	Down
Itga2	3.49058e-11	-5.08612	0.426	0.682	1.04717e-07	Down
Adam23	3.59905e-11	-10.6276	0.091	0.134	1.07971e-07	Down
Hoxd8	3.91233e-11	4.79315	0.36	0.536	1.1737e-07	Up
Plscr2	4.02414e-11	1.89248	0.591	0.734	1.20724e-07	Up
Idh1	4.22244e-11	4.3117	0.211	0.199	1.26673e-07	Up
Sulf1	4.31724e-11	-2.55263	0.521	0.756	1.29517e-07	Down
Fam129a	4.41474e-11	-5.732	0.11	0.155	1.32442e-07	Down
Sub1	4.67539e-11	-0.93153	0.06	0.155	1.40262e-07	Down
Ckap2	4.74704e-11	4.35662	0.175	0.359	1.42411e-07	Up
Tmem176a	4.89928e-11	9.88325	0.457	0.6	1.46978e-07	Up
Stk10	5.5059e-11	-14.8207	0.092	0.134	1.65177e-07	Down
4930523C07Rik	5.51232e-11	-7.34829	0.348	0.337	1.6537e-07	Down
Axin2	5.67529e-11	-1.96763	0.204	0.287	1.70259e-07	Down
Gjc1	6.93148e-11	2.46703	0.579	0.816	2.07944e-07	Up
Plac8	7.13538e-11	-1.49454	0.396	0.596	2.14061e-07	Down
H2-Q6	7.9558e-11	2.99672	0.366	0.326	2.38674e-07	Up
Polr3e	7.99269e-11	1.81385	0.111	0.095	2.39781e-07	Up
B130024G19Rik	8.49746e-11	10.3499	0.404	0.636	2.54924e-07	Up
Akr1b7	8.57634e-11	1.40489	0.435	0.741	2.5729e-07	Up
Grhpr	8.8478e-11	9.79636	0.161	0.22	2.65434e-07	Up
Adgre5	8.87848e-11	-9.35173	0.182	0.182	2.66354e-07	Down
Ifitm3	8.90923e-11	-1.42987	0.765	0.859	2.67277e-07	Down
Tnfsf8	9.51428e-11	17.2468	0.125	0.242	2.85429e-07	Up
Ifngr1	9.60235e-11	-4.53656	0.05	0.196	2.88071e-07	Down
Sipa1	9.70238e-11	-5.25496	0.221	0.246	2.91071e-07	Down
Kcne1	9.71356e-11	10.8793	0.063	0.289	2.91407e-07	Up
2200002D01Rik	9.90551e-11	4.3699	0.265	0.462	2.97165e-07	Up
D10Wsu102e	1.00086e-10	0.583744	0.209	0.335	3.00259e-07	Up
Zfp503	1.07852e-10	7.94788	0.637	0.942	3.23555e-07	Up
Gas7	1.19583e-10	-3.12171	0.19	0.246	3.58749e-07	Down
Wipf1	1.20132e-10	-9.69823	0.149	0.21	3.60397e-07	Down
Nkain4	1.28672e-10	-3.21133	0.272	0.507	3.86017e-07	Down
Fth1	1.35624e-10	14.4947	0.161	0.302	4.06873e-07	Up
Bcat1	1.39872e-10	-8.49325	0.072	0.148	4.19617e-07	Down
Gstt1	1.45076e-10	6.12433	0.243	0.442	4.35227e-07	Up
Bmp2	1.45739e-10	-3.14521	0.502	0.789	4.37218e-07	Down
Gdf11	1.46573e-10	-12.4355	0.094	0.215	4.39719e-07	Down
Samhd1	1.58564e-10	-10.0534	0.144	0.278	4.75693e-07	Down
Sp110	1.60563e-10	-12.5998	0.182	0.241	4.81688e-07	Down
Frmd4a	1.61663e-10	-4.6952	0.473	0.354	4.84988e-07	Down
Ackr2	1.7054e-10	-3.50829	0.408	0.667	5.11621e-07	Down
Hspb1	1.76827e-10	-3.26151	0.875	0.918	5.30482e-07	Down
Ptprg	1.79282e-10	7.96454	0.603	0.84	5.37847e-07	Up
Pla1a	1.88675e-10	-5.2553	0.274	0.436	5.66025e-07	Down
Fli1	1.96757e-10	-13.0205	0.24	0.155	5.9027e-07	Down
Xist	1.99902e-10	17.3261	0.339	0.306	5.99706e-07	Up
Rnf186	2.1419e-10	-1.95263	0.091	0.103	6.42569e-07	Down
Gm15241	2.26129e-10	11.0101	0.156	0.136	6.78387e-07	Up
Rassf9	2.62119e-10	0.490005	0.567	0.852	7.86358e-07	Up
Higd1b	2.81364e-10	1.33692	0.38	0.612	8.44091e-07	Up
Lrrc8c	3.34775e-10	-10.4273	0.312	0.289	1.00432e-06	Down
Ddah1	3.81103e-10	6.62091	0.204	0.278	1.14331e-06	Up
Hs3st1	3.84519e-10	2.0874	0.56	0.77	1.15356e-06	Up
Olfr558	3.87532e-10	0.551769	0.279	0.443	1.16259e-06	Up
Krt23	3.90134e-10	-1.40655	0.308	0.591	1.1704e-06	Down
Hacd4	4.199e-10	-8.02376	0.279	0.363	1.2597e-06	Down
Mndal	4.23655e-10	-7.03519	0.197	0.289	1.27097e-06	Down
S100b	4.59471e-10	0.502023	0.156	0.258	1.37841e-06	Up
Fzd4	4.65118e-10	3.79593	0.683	0.875	1.39535e-06	Up
Nrarp	5.11665e-10	2.22153	0.327	0.478	1.535e-06	Up
Selenom	5.17364e-10	-4.55392	0.793	0.96	1.55209e-06	Down
Il6	5.54105e-10	2.64358	0.464	0.679	1.66231e-06	Up
Pdcd4	5.81069e-10	-5.75263	0.223	0.282	1.74321e-06	Down
Lmo1	5.84932e-10	-7.11011	0.127	0.227	1.7548e-06	Down
Tpm2	6.55998e-10	-2.46495	0.526	0.723	1.96799e-06	Down
Adamts15	6.79524e-10	4.32095	0.464	0.713	2.03857e-06	Up
Foxd2os	6.92347e-10	-5.00286	0.329	0.328	2.07704e-06	Down
Gm4876	7.24264e-10	-10.3402	0.344	0.347	2.17279e-06	Down
Kctd12	7.37103e-10	-4.2903	0.205	0.234	2.21131e-06	Down
Ptgds	7.46878e-10	-2.3813	0.325	0.265	2.24063e-06	Down
Ankrd44	7.5761e-10	-5.08928	0.084	0.148	2.27283e-06	Down
Smc2	7.83812e-10	-10.9231	0.149	0.203	2.35144e-06	Down
Gm12216	8.07352e-10	-2.41484	0.207	0.287	2.42206e-06	Down
Pfkp	8.43498e-10	-2.6572	0.111	0.184	2.53049e-06	Down
Rab8b	8.59334e-10	-7.38101	0.116	0.223	2.578e-06	Down
Scd1	1.1055e-09	5.72976	0.519	0.787	3.31649e-06	Up
Aldh1l2	1.13594e-09	6.16697	0.089	0.187	3.40783e-06	Up
Zfp36l2	1.49868e-09	-4.48186	0.039	0.18	4.49605e-06	Down
Cldn1	1.51004e-09	-0.475295	0.26	0.43	4.53012e-06	Down
Foxc2	1.54626e-09	-2.13811	0.454	0.71	4.63877e-06	Down
Pdzd2	1.60744e-09	9.80796	0.404	0.622	4.82231e-06	Up
Slc22a15	1.71279e-09	-7.60724	0.293	0.313	5.13836e-06	Down
Ccdc88a	1.81704e-09	-16.287	0.366	0.328	5.45111e-06	Down
Lmo7	1.90078e-09	3.52437	0.267	0.521	5.70234e-06	Up
Hip1	2.0444e-09	-9.50304	0.539	0.407	6.13321e-06	Down
AI838599	2.08416e-09	6.44379	0.366	0.314	6.25248e-06	Up
Slc4a8	2.17057e-09	-3.3718	0.156	0.366	6.51172e-06	Down
Ifi47	2.45652e-09	-1.17383	0.17	0.241	7.36955e-06	Down
Nudt19	2.47753e-09	0.795224	0.204	0.218	7.4326e-06	Up
Ppp1r15a	2.72062e-09	2.41373	0.457	0.38	8.16186e-06	Up
AC113595.1	2.72351e-09	-9.81754	0.08	0.328	8.17053e-06	Down
Etv3	2.77019e-09	-1.30882	0.089	0.149	8.31056e-06	Down
Aplnr	2.8057e-09	-3.66335	0.125	0.361	8.4171e-06	Down
Uchl1	3.03151e-09	-3.4719	0.541	0.723	9.09452e-06	Down
Cnn3	3.14928e-09	4.12286	0.67	0.95	9.44784e-06	Up
Tcap	3.55613e-09	8.41203	0.163	0.196	1.06684e-05	Up
Slit3	3.6052e-09	-1.38309	0.587	0.806	1.08156e-05	Down
Cabp1	4.06493e-09	0.40424	0.497	0.723	1.21948e-05	Up
Ptn	4.16866e-09	-2.86658	0.426	0.667	1.2506e-05	Down
Enpep	4.26597e-09	-4.07324	0.485	0.727	1.27979e-05	Down
Cox6b2	4.30666e-09	10.9314	0.336	0.514	1.292e-05	Up
Tnxb	4.91431e-09	-2.37323	0.536	0.729	1.47429e-05	Down
Nfkb1	5.0815e-09	-13.2142	0.094	0.251	1.52445e-05	Down
Tmem71	5.09745e-09	-6.80871	0.096	0.139	1.52924e-05	Down
Tchh	6.20046e-09	6.87502	0.12	0.33	1.86014e-05	Up
Tnfrsf26	6.20046e-09	-11.2283	0.178	0.189	1.86014e-05	Down
Lyve1	6.66091e-09	-13.3681	0.211	0.151	1.99827e-05	Down
Olr1	6.74431e-09	9.65068	0.209	0.388	2.02329e-05	Up
Dut	7.26647e-09	-9.47627	0.221	0.23	2.17994e-05	Down
Gabarapl1	7.51096e-09	1.34542	0.531	0.763	2.25329e-05	Up
Psmb9	8.19145e-09	-11.6733	0.183	0.311	2.45743e-05	Down
Mllt3	8.1999e-09	-3.32104	0.368	0.311	2.45997e-05	Down
Axl	8.67802e-09	-9.99289	0.409	0.351	2.60341e-05	Down
Prtn3	8.95012e-09	-9.82313	0.276	0.271	2.68504e-05	Down
Cavin1	9.31627e-09	-5.13784	0.755	0.897	2.79488e-05	Down
Upk3b	9.82722e-09	-2.01288	0.128	0.373	2.94817e-05	Down
Plxnd1	1.0843e-08	-11.9663	0.447	0.352	3.25289e-05	Down
1700120C14Rik	1.08541e-08	-0.361879	0.414	0.644	3.25622e-05	Down
Adamtsl1	1.13303e-08	-4.46277	0.647	0.784	3.39908e-05	Down
Itpripl2	1.22319e-08	4.17923	0.534	0.412	3.66957e-05	Up
Ly6a	1.25689e-08	-5.22618	0.712	0.905	3.77067e-05	Down
Gpr182	1.30162e-08	-3.65557	0.548	0.734	3.90486e-05	Down
Cyp2e1	1.30693e-08	13.0339	0.017	0.125	3.92079e-05	Up
Sdc1	1.39623e-08	-0.318251	0.334	0.514	4.18869e-05	Down
Mfap5	1.44525e-08	-5.05236	0.281	0.517	4.33574e-05	Down
Grb14	1.46446e-08	12.5676	0.372	0.625	4.39339e-05	Up
Gcnt1	1.46893e-08	7.19682	0.182	0.373	4.40678e-05	Up
Ets1	1.49296e-08	-9.66654	0.238	0.237	4.47887e-05	Down
Kl	1.52972e-08	6.17893	0.118	0.07	4.58916e-05	Up
Lyst	1.53282e-08	-2.20802	0.197	0.191	4.59847e-05	Down
Ddx60	1.55472e-08	-10.2672	0.259	0.256	4.66415e-05	Down
Isy1	1.58652e-08	-2.21538	0.067	0.144	4.75956e-05	Down
Cd34	1.61402e-08	-6.20734	0.539	0.71	4.84205e-05	Down
Fgfbp1	1.6321e-08	6.87812	0.298	0.6	4.89631e-05	Up
Ntrk3	1.63706e-08	3.22747	0.334	0.311	4.91119e-05	Up
Thrsp	1.70977e-08	1.13992	0.293	0.282	5.12932e-05	Up
Mustn1	1.81282e-08	-2.9342	0.426	0.634	5.43847e-05	Down
Lmcd1	1.84045e-08	2.5666	0.567	0.856	5.52135e-05	Up
Gm45235	1.87225e-08	-3.7924	0.168	0.405	5.61675e-05	Down
Ptprd	2.05174e-08	12.5272	0.325	0.471	6.15521e-05	Up
Filip1	2.1444e-08	-1.73243	0.519	0.747	6.43321e-05	Down
Wnt4	2.31181e-08	-3.13076	0.363	0.569	6.93544e-05	Down
Ednrb	2.42069e-08	-6.10154	0.459	0.598	7.26208e-05	Down
Il16	2.48442e-08	-7.71244	0.062	0.117	7.45326e-05	Down
Cldn4	2.50686e-08	-1.29101	0.086	0.175	7.52057e-05	Down
Stk32a	2.51689e-08	-2.38568	0.18	0.536	7.55067e-05	Down
mt-Nd3	2.71512e-08	5.92973	0.336	0.18	8.14536e-05	Up
Lef1	2.76149e-08	2.72568	0.265	0.223	8.28448e-05	Up
Jdp2	2.78081e-08	-4.15538	0.187	0.259	8.34243e-05	Down
Slc38a2	2.80863e-08	-4.43669	0.476	0.419	8.4259e-05	Down
Gm15987	3.1393e-08	-7.56716	0.031	0.21	9.4179e-05	Down
Bambi	3.1706e-08	-2.06021	0.363	0.383	9.51179e-05	Down
Mfsd4a	3.34158e-08	0.288881	0.187	0.342	0.000100248	Up
Hist1h4h	3.40503e-08	14.1294	0.423	0.572	0.000102151	Up
Dkk2	3.41158e-08	-2.31957	0.606	0.878	0.000102348	Down
Tmem61	3.45595e-08	8.97809	0.378	0.715	0.000103678	Up
Junb	3.67072e-08	-4.34101	0.269	0.333	0.000110122	Down
Serpina3n	3.67414e-08	-2.72564	0.604	0.806	0.000110224	Down
Robo3	3.8869e-08	-6.90755	0.354	0.538	0.000116607	Down
Mdm2	4.06708e-08	16.5343	0.327	0.527	0.000122012	Up
Gfod2	4.1357e-08	7.83454	0.375	0.595	0.000124071	Up
Flna	4.46958e-08	-11.0086	0.413	0.387	0.000134087	Down
Kdm2b	4.48716e-08	-0.623709	0.077	0.134	0.000134615	Down
Id4	4.61213e-08	11.5136	0.474	0.753	0.000138364	Up
Angpt2	4.61666e-08	-2.33542	0.592	0.782	0.0001385	Down
Olfm1	4.89139e-08	-2.03579	0.14	0.132	0.000146742	Down
Csf1	4.92984e-08	-4.77121	0.404	0.66	0.000147895	Down
Kank4	4.97344e-08	-4.46508	0.433	0.687	0.000149203	Down
F8	5.05684e-08	10.5525	0.45	0.668	0.000151705	Up
A030001D20Rik	5.19715e-08	-2.73531	0.384	0.631	0.000155914	Down
Pappa	5.20223e-08	4.12368	0.163	0.151	0.000156067	Up
Sh3bp5	5.30485e-08	7.13772	0.495	0.708	0.000159146	Up
Atad2	5.47849e-08	0.578768	0.106	0.132	0.000164355	Up
Flnc	5.75771e-08	-4.45542	0.317	0.467	0.000172731	Down
Chpt1	6.05659e-08	2.74838	0.277	0.244	0.000181698	Up
Pbx1	6.65477e-08	0.841424	0.803	0.954	0.000199643	Up
Lcn2	6.6677e-08	0.483608	0.158	0.277	0.000200031	Up
Vgll3	6.8977e-08	-10.1209	0.33	0.493	0.000206931	Down
Mapt	6.9312e-08	9.34264	0.324	0.342	0.000207936	Up
Mcl1	6.9312e-08	-2.05616	0.245	0.308	0.000207936	Down
Cdkn1c	7.25325e-08	-0.482078	0.695	0.541	0.000217598	Down
Fbxo32	7.55418e-08	-1.36926	0.32	0.301	0.000226626	Down
Hilpda	7.58342e-08	-9.63432	0.099	0.146	0.000227503	Down
Itm2a	7.65699e-08	-0.781963	0.072	0.201	0.00022971	Down
Cdc20	7.7089e-08	-3.39531	0.103	0.062	0.000231267	Down
Gpx3	7.74619e-08	13.3754	0.274	0.433	0.000232386	Up
Cotl1	8.45614e-08	-3.07517	0.015	0.113	0.000253684	Down
Igf1r	8.70371e-08	5.81531	0.575	0.813	0.000261111	Up
Crlf1	9.11447e-08	2.10707	0.324	0.455	0.000273434	Up
S100a16	9.20239e-08	2.19169	0.877	0.978	0.000276072	Up
Gad1	1.01861e-07	-0.379209	0.327	0.352	0.000305583	Down
Akr1c19	1.21405e-07	-5.20384	0.041	0.11	0.000364216	Down
St14	1.26471e-07	-9.59345	0.248	0.419	0.000379412	Down
Fes	1.28529e-07	-10.5791	0.125	0.203	0.000385587	Down
Igfbp5	1.34773e-07	-9.45666	0.318	0.533	0.000404318	Down
Slc2a4	1.36444e-07	10.5714	0.307	0.436	0.000409331	Up
Col5a2	1.37736e-07	-0.62267	0.637	0.835	0.000413209	Down
Ppp1r16b	1.44146e-07	-2.86462	0.159	0.18	0.000432437	Down
Selenon	1.44282e-07	-10.5348	0.277	0.284	0.000432846	Down
Edn1	1.50407e-07	-1.33021	0.64	0.761	0.000451222	Down
Bicc1	1.50693e-07	1.5812	0.49	0.577	0.000452078	Up
Mbnl1	1.56492e-07	-3.80797	0.135	0.251	0.000469476	Down
Alx1	1.62353e-07	3.58951	0.401	0.615	0.00048706	Up
Sema7a	1.63581e-07	-2.31928	0.342	0.431	0.000490744	Down
Pcdh19	1.64198e-07	3.38492	0.546	0.735	0.000492595	Up
Catip	1.68585e-07	-4.67837	0.123	0.301	0.000505754	Down
Adamts1	1.71071e-07	-3.89873	0.81	0.991	0.000513212	Down
Naaa	1.77199e-07	-2.56382	0.048	0.139	0.000531596	Down
Slc5a8	1.79882e-07	1.68577	0.041	0.292	0.000539646	Up
Gm28068	1.80728e-07	1.95673	0.024	0.107	0.000542185	Up
Ptgs2	1.83119e-07	-3.93184	0.045	0.112	0.000549357	Down
Sema6a	1.85192e-07	11.6599	0.651	0.828	0.000555577	Up
Vegfc	1.87639e-07	-2.29242	0.521	0.773	0.000562918	Down
Pycard	2.02996e-07	-3.66252	0.087	0.23	0.000608989	Down
Tut4	2.26424e-07	-3.688	0.291	0.284	0.000679271	Down
Gucy1a1	2.27688e-07	-0.363839	0.245	0.488	0.000683063	Down
mt-Nd5	2.28756e-07	16.7547	0.392	0.239	0.000686268	Up
Ifitm10	2.3458e-07	-9.84067	0.122	0.208	0.000703739	Down
Prnp	2.38986e-07	7.01638	0.765	0.985	0.000716957	Up
Lbp	2.42114e-07	-2.97551	0.599	0.773	0.000726343	Down
Selenbp1	2.49888e-07	1.78444	0.241	0.299	0.000749665	Up
Mt3	2.51751e-07	11.7131	0.274	0.402	0.000755254	Up
Susd5	2.56231e-07	4.78403	0.166	0.234	0.000768692	Up
mt-Atp6	2.83452e-07	6.61342	0.378	0.225	0.000850357	Up
Chst2	2.88475e-07	-7.4374	0.368	0.318	0.000865425	Down
Gm4951	2.96307e-07	-4.05199	0.368	0.582	0.000888921	Down
Adcy1	3.0016e-07	1.63553	0.33	0.522	0.00090048	Up
Serping1	3.0369e-07	-4.35457	0.76	0.983	0.000911069	Down
Dchs1	3.09153e-07	-3.37928	0.574	0.739	0.000927459	Down
Prdx1	3.35551e-07	0.873668	0.524	0.679	0.00100665	Up
4833439L19Rik	3.48751e-07	1.12122	0.394	0.431	0.00104625	Up
Gm14226	3.49072e-07	3.05838	0.219	0.436	0.00104722	Up
Scara5	3.59142e-07	-3.84869	0.274	0.515	0.00107743	Down
Ssh2	3.60464e-07	-2.83587	0.084	0.172	0.00108139	Down
Fblim1	3.71874e-07	-2.52578	0.558	0.809	0.00111562	Down
Gimap1	3.93944e-07	-9.88636	0.322	0.263	0.00118183	Down
Mapk11	3.94304e-07	-11.4821	0.497	0.73	0.00118291	Down
Tnfaip2	4.04154e-07	-7.40405	0.476	0.411	0.00121246	Down
Trim12a	4.17275e-07	-3.28336	0.245	0.34	0.00125183	Down
Arhgap29	4.24957e-07	1.72007	0.767	0.935	0.00127487	Up
Sephs2	4.24957e-07	1.02244	0.183	0.129	0.00127487	Up
Arap3	4.28458e-07	-5.33003	0.337	0.332	0.00128537	Down
Ppic	4.31987e-07	6.74472	0.692	0.924	0.00129596	Up
Cd274	4.36338e-07	-16.5108	0.104	0.21	0.00130901	Down
Slc7a14	4.5957e-07	7.6535	0.178	0.474	0.00137871	Up
Cpeb3	4.64189e-07	12.9798	0.17	0.149	0.00139257	Up
Cd63	4.68853e-07	0.436289	0.435	0.541	0.00140656	Up
Apln	4.83116e-07	-2.0419	0.197	0.534	0.00144935	Down
Slit2	4.92857e-07	9.78328	0.33	0.536	0.00147857	Up
Hba-a2	4.96896e-07	1.57031	0.128	0.225	0.00149069	Up
Gm13861	5.15703e-07	1.81798	0.464	0.751	0.00154711	Up
Spic	5.21337e-07	3.1316	0.125	0.335	0.00156401	Up
Medag	5.49407e-07	-7.6428	0.341	0.519	0.00164822	Down
Gnb4	5.54397e-07	-9.40923	0.411	0.438	0.00166319	Down
Ctsh	5.6501e-07	-0.399247	0.123	0.141	0.00169503	Down
Car7	5.83659e-07	-2.31264	0.497	0.715	0.00175098	Down
Tbc1d4	5.99652e-07	-3.69008	0.175	0.187	0.00179896	Down
Cxcl10	6.40352e-07	-9.29412	0.13	0.387	0.00192106	Down
mt-Nd6	6.53719e-07	1.44958	0.298	0.381	0.00196116	Up
Ahnak2	6.58431e-07	-4.72531	0.44	0.636	0.00197529	Down
Matn4	6.58431e-07	-3.01672	0.154	0.223	0.00197529	Down
Apbb2	6.66756e-07	9.11759	0.745	0.95	0.00200027	Up
C6	6.99825e-07	10.1024	0.113	0.237	0.00209947	Up
Ier2	7.01079e-07	-4.09551	0.423	0.421	0.00210324	Down
Tgfb2	7.27933e-07	-2.24119	0.538	0.71	0.0021838	Down
Pcp4	7.33811e-07	7.09414	0.182	0.17	0.00220143	Up
Nap1l3	7.33815e-07	0.860159	0.245	0.498	0.00220144	Up
Tbx2	7.4372e-07	0.570577	0.366	0.529	0.00223116	Up
Spry1	7.45716e-07	7.91812	0.651	0.796	0.00223715	Up
Glp1r	7.74214e-07	8.01404	0.228	0.179	0.00232264	Up
Gm12840	8.03756e-07	-6.0355	0.315	0.388	0.00241127	Down
Dleu2	8.18208e-07	-2.63858	0.24	0.229	0.00245462	Down
Serpinb6b	8.18937e-07	-3.05818	0.195	0.208	0.00245681	Down
Chchd10	8.3811e-07	8.10474	0.217	0.241	0.00251433	Up
Mast4	8.63836e-07	5.95757	0.753	0.926	0.00259151	Up
Sertad1	8.84805e-07	-3.52853	0.521	0.473	0.00265442	Down
S100a1	8.87165e-07	-9.53111	0.396	0.538	0.0026615	Down
Pfkfb3	9.05461e-07	-11.6162	0.224	0.227	0.00271638	Down
F3	9.09486e-07	5.19664	0.457	0.546	0.00272846	Up
Tox2	9.12718e-07	-10.8139	0.159	0.18	0.00273815	Down
Apod	9.1515e-07	-4.26395	0.25	0.352	0.00274545	Down
C1qtnf2	9.38979e-07	-0.640085	0.428	0.68	0.00281694	Down
Fabp4	1.03386e-06	0.872785	0.515	0.699	0.00310158	Up
Vwa1	1.04871e-06	9.87024	0.517	0.656	0.00314612	Up
mt-Cytb	1.05427e-06	9.88848	0.461	0.244	0.00316281	Up
Tent5a	1.14427e-06	-7.48021	0.074	0.125	0.0034328	Down
Sema3d	1.18729e-06	-3.56806	0.493	0.66	0.00356187	Down
Tgfb1	1.22648e-06	-5.8132	0.216	0.227	0.00367943	Down
Ly75	1.26802e-06	-13.7813	0.058	0.146	0.00380406	Down
Gm17745	1.26913e-06	-16.459	0.257	0.191	0.00380739	Down
Cnp	1.37068e-06	1.75123	0.199	0.258	0.00411203	Up
Entpd1	1.37427e-06	-13.7191	0.276	0.275	0.00412282	Down
Acvrl1	1.50339e-06	-7.75027	0.469	0.448	0.00451017	Down
Nkx3-1	1.57293e-06	12.5353	0.3	0.438	0.00471879	Up
Gimap5	1.65557e-06	-1.19801	0.296	0.263	0.00496672	Down
Sp100	1.68599e-06	-13.9405	0.25	0.302	0.00505796	Down
Pkhd1	1.68891e-06	6.72387	0.235	0.21	0.00506673	Up
mt-Co3	1.80683e-06	7.30413	0.313	0.18	0.00542049	Up
Plau	1.86228e-06	-1.60541	0.106	0.235	0.00558683	Down
Tmod3	1.86711e-06	1.248	0.664	0.527	0.00560132	Up
Cyp7b1	1.87195e-06	3.82393	0.358	0.548	0.00561584	Up
Id3	1.91439e-06	2.7455	0.707	0.851	0.00574316	Up
Snhg11	1.91936e-06	9.63099	0.158	0.265	0.00575807	Up
Fstl1	1.95775e-06	-5.82469	0.82	0.95	0.00587326	Down
Ndufa4l2	2.01418e-06	-2.25815	0.553	0.718	0.00604255	Down
Akr1b8	2.02288e-06	-12.2804	0.308	0.438	0.00606865	Down
C1s1	2.04025e-06	-1.24143	0.476	0.651	0.00612076	Down
Cpxm1	2.04557e-06	3.63842	0.348	0.548	0.0061367	Up
Ggta1	2.04563e-06	-13.2429	0.325	0.254	0.00613689	Down
St3gal5	2.07574e-06	-3.10495	0.265	0.325	0.00622723	Down
Sbspon	2.12628e-06	12.8687	0.568	0.801	0.00637883	Up
Hspa1b	2.14645e-06	6.03553	0.467	0.613	0.00643935	Up
Zbtb1	2.18923e-06	3.99799	0.139	0.148	0.00656768	Up
Pim1	2.19487e-06	-9.5801	0.068	0.143	0.0065846	Down
Gdf15	2.20241e-06	1.63063	0.176	0.273	0.00660722	Up
Cldn2	2.22327e-06	9.79026	0.152	0.201	0.00666982	Up
Ldhb	2.2617e-06	-1.16622	0.195	0.182	0.0067851	Down
Prss23	2.33647e-06	-6.33064	0.728	0.828	0.0070094	Down
Ar	2.37881e-06	12.1053	0.461	0.613	0.00713643	Up
A630072M18Rik	2.39718e-06	-3.26761	0.269	0.234	0.00719153	Down
Chd7	2.42188e-06	-1.50228	0.159	0.132	0.00726564	Down
Meox1	2.44265e-06	-3.9831	0.418	0.643	0.00732796	Down
Lgi2	2.47201e-06	4.37096	0.238	0.428	0.00741603	Up
Mrvi1	2.54259e-06	4.84727	0.413	0.533	0.00762778	Up
Ecscr	2.59943e-06	-4.73439	0.546	0.785	0.00779828	Down
Cd248	2.7264e-06	-2.206	0.332	0.54	0.00817921	Down
Dusp26	2.80152e-06	1.98672	0.284	0.302	0.00840456	Up
Phlda1	2.87627e-06	2.3656	0.384	0.381	0.0086288	Up
Cmbl	3.03399e-06	6.27149	0.277	0.373	0.00910196	Up
Il4i1	3.15702e-06	-3.71604	0.01	0.117	0.00947106	Down
Nlrp10	3.16503e-06	-8.7697	0.063	0.155	0.0094951	Down
Comt	3.21624e-06	-1.19556	0.39	0.478	0.00964872	Down
Cers4	3.23804e-06	-6.22782	0.507	0.433	0.00971411	Down
Igsf10	3.35195e-06	-1.38987	0.433	0.636	0.0100559	Down
Phldb2	3.38892e-06	13.4409	0.515	0.696	0.0101668	Up
Rap1gap	3.4407e-06	0.289349	0.089	0.139	0.0103221	Up
Lrg1	3.45512e-06	3.70025	0.396	0.533	0.0103653	Up
Slc1a5	3.45813e-06	-11.2629	0.25	0.259	0.0103744	Down
mt-Nd4	3.48149e-06	10.0608	0.392	0.227	0.0104445	Up
Scml4	3.72365e-06	2.70526	0.154	0.338	0.0111709	Up
Aldh1a1	3.88311e-06	-1.52114	0.236	0.351	0.0116493	Down
Pltp	3.91578e-06	-9.14626	0.301	0.326	0.0117473	Down
Gpx6	3.92563e-06	-10.5692	0.021	0.103	0.0117769	Down
Trpm6	3.9388e-06	4.08092	0.142	0.198	0.0118164	Up
Dstn	3.9421e-06	-7.88303	0.743	0.887	0.0118263	Down
Itgb6	4.03896e-06	3.54638	0.057	0.148	0.0121169	Up
Piezo2	4.10705e-06	-0.693015	0.385	0.589	0.0123211	Down
Cck	4.21835e-06	0.257821	0.262	0.502	0.0126551	Up
Nedd4	4.23601e-06	2.4081	0.889	0.995	0.012708	Up
Krt80	4.26084e-06	-10.4652	0.092	0.199	0.0127825	Down
Gss	4.32171e-06	1.43252	0.106	0.186	0.0129651	Up
Sbsn	4.36882e-06	-1.59007	0.44	0.593	0.0131065	Down
Uaca	4.45708e-06	3.52052	0.651	0.844	0.0133712	Up
Tmem178	4.72441e-06	9.06976	0.389	0.522	0.0141732	Up
Cav2	4.72834e-06	-11.3174	0.409	0.431	0.014185	Down
Ankrd1	4.87587e-06	-2.97086	0.324	0.466	0.0146276	Down
Gm17058	4.91652e-06	-3.62845	0.158	0.325	0.0147495	Down
Gclm	5.26213e-06	0.347431	0.358	0.411	0.0157864	Up
Robo2	5.47043e-06	-1.09542	0.39	0.574	0.0164113	Down
Has1	5.56167e-06	-4.65795	0.267	0.545	0.016685	Down
Sptbn1	5.59851e-06	3.37557	0.825	0.95	0.0167955	Up
Bcl2	5.69163e-06	-8.48241	0.231	0.174	0.0170749	Down
Ngf	5.73874e-06	1.3882	0.276	0.464	0.0172162	Up
Rcsd1	5.88234e-06	-8.96555	0.219	0.234	0.017647	Down
Wnk4	6.07416e-06	0.710965	0.123	0.125	0.0182225	Up
Mcam	6.21044e-06	-4.08221	0.589	0.761	0.0186313	Down
Tuba1b	6.24625e-06	-10.041	0.39	0.378	0.0187388	Down
Lgals9	6.2771e-06	-11.9218	0.373	0.369	0.0188313	Down
Prkch	6.33924e-06	-7.77472	0.279	0.271	0.0190177	Down
Phgdh	6.43356e-06	-10.1294	0.154	0.203	0.0193007	Down
Ccdc80	6.52382e-06	0.632225	0.647	0.79	0.0195715	Up
Ccm2l	6.72462e-06	-2.0694	0.366	0.347	0.0201739	Down
P2ry14	6.79655e-06	-5.30404	0.104	0.113	0.0203896	Down
mt-Co2	6.89172e-06	7.37416	0.336	0.182	0.0206752	Up
Smc4	6.89172e-06	-8.05977	0.178	0.242	0.0206752	Down
Synm	6.89735e-06	0.326398	0.437	0.584	0.0206921	Up
Galnt16	7.03974e-06	-7.05914	0.387	0.54	0.0211192	Down
Ifit1	7.52065e-06	-5.76786	0.346	0.581	0.022562	Down
Lsp1	7.6566e-06	-2.32393	0.055	0.149	0.0229698	Down
Csf2rb	7.67532e-06	-7.55844	0.171	0.162	0.023026	Down
Srebf2	7.77589e-06	0.765115	0.253	0.259	0.0233277	Up
Capg	7.91625e-06	-7.97215	0.248	0.333	0.0237487	Down
H2-Q7	8.03939e-06	2.77297	0.224	0.304	0.0241182	Up
Sprr1a	8.20425e-06	0.977457	0.168	0.241	0.0246128	Up
Fscn1	8.41997e-06	-11.1901	0.171	0.381	0.0252599	Down
D830025C05Rik	8.47474e-06	-14.1263	0.137	0.218	0.0254242	Down
Gipc2	8.50226e-06	0.814424	0.082	0.137	0.0255068	Up
Clic5	8.66868e-06	-2.75294	0.603	0.832	0.026006	Down
Eva1b	9.35338e-06	-3.34049	0.551	0.497	0.0280602	Down
Klf9	9.75377e-06	10.0617	0.776	0.952	0.0292613	Up
Tmem123	9.92006e-06	-3.95285	0.24	0.292	0.0297602	Down
Uncx	1.10555e-05	-4.79808	0.022	0.144	0.0331665	Down
Fgf9	1.11712e-05	10.4399	0.284	0.404	0.0335135	Up
Lmod1	1.12429e-05	1.07952	0.192	0.448	0.0337287	Up
Pam	1.13242e-05	9.02343	0.671	0.902	0.0339725	Up
Pcbd1	1.1562e-05	1.25161	0.171	0.229	0.0346861	Up
Acox1	1.29476e-05	4.99078	0.301	0.249	0.0388429	Up
Steap2	1.33127e-05	5.07096	0.259	0.344	0.0399382	Up
Pde4b	1.39837e-05	-3.87094	0.101	0.127	0.0419512	Down
Prodh	1.43766e-05	3.91395	0.084	0.139	0.0431299	Up
Ccno	1.4629e-05	-12.9594	0.087	0.203	0.0438869	Down
Elk3	1.47451e-05	-5.14337	0.382	0.318	0.0442352	Down
Col4a3	1.4803e-05	-3.29611	0.38	0.502	0.0444089	Down
Jcad	1.49798e-05	-0.754582	0.74	0.863	0.0449395	Down
Nhs	1.50748e-05	11.9433	0.341	0.565	0.0452244	Up
Iqgap1	1.57307e-05	-3.29176	0.344	0.371	0.047192	Down
Hist1h2bc	1.57803e-05	3.42558	0.57	0.722	0.047341	Up
Rora	1.60687e-05	0.316402	0.188	0.141	0.0482062	Up
Tmigd1	1.64008e-05	17.0409	0.072	0.119	0.0492024	Up
Gm4841	1.65823e-05	1.54306	0.303	0.502	0.0497469	Up
Stat1	1.66345e-05	-14.2907	0.166	0.261	0.0499035	Down
Pcolce2	1.7423e-05	-8.97547	0.479	0.686	0.0522689	Down
Cmya5	1.78096e-05	-2.39012	0.274	0.505	0.0534288	Down
Hexb	1.81901e-05	-0.811555	0.104	0.122	0.0545702	Down
Ndrg1	1.83473e-05	8.98479	0.313	0.361	0.0550419	Up
Serpine1	1.8376e-05	0.900874	0.491	0.679	0.0551281	Up
mt-Co1	1.87534e-05	7.31039	0.399	0.227	0.0562601	Up
Zfhx4	1.89152e-05	1.12456	0.354	0.498	0.0567456	Up
Mt2	1.90484e-05	-8.4714	0.354	0.407	0.0571453	Down
Notch1	1.93785e-05	-6.70074	0.497	0.375	0.0581356	Down
mt-Nd4l	1.9576e-05	12.5546	0.483	0.368	0.0587281	Up
Crem	2.03378e-05	-5.96532	0.111	0.198	0.0610134	Down
Ifit1bl2	2.09479e-05	1.11866	0.045	0.146	0.0628438	Up
Cox7a1	2.29377e-05	1.2786	0.159	0.105	0.0688132	Up
Igfbp7	2.30556e-05	-7.16878	0.928	1	0.0691668	Down
Atp2a1	2.32234e-05	12.2327	0.087	0.273	0.0696703	Up
Apoc1	2.42129e-05	-4.35451	0.06	0.268	0.0726387	Down
Rarres2	2.43243e-05	-7.02806	0.534	0.6	0.0729729	Down
Ugcg	2.44948e-05	-1.70313	0.264	0.246	0.0734843	Down
H2-Q4	2.50873e-05	-10.973	0.389	0.4	0.0752618	Down
Gm17750	2.51841e-05	2.60387	0.104	0.192	0.0755523	Up
Cdk14	2.53008e-05	-0.637655	0.229	0.211	0.0759023	Down
Gm29773	2.6273e-05	15.8652	0.384	0.588	0.0788189	Up
Col13a1	2.70098e-05	-1.46873	0.281	0.493	0.0810293	Down
Ptger4	2.70098e-05	-10.5016	0.147	0.11	0.0810293	Down
Scnn1a	2.70513e-05	11.9905	0.14	0.241	0.0811538	Up
Zfyve28	2.75541e-05	3.74789	0.159	0.376	0.0826622	Up
Myof	2.77875e-05	-8.33742	0.36	0.368	0.0833625	Down
Rnasel	2.83033e-05	-8.21657	0.12	0.17	0.0849099	Down
St6galnac3	2.90941e-05	-7.70828	0.13	0.222	0.0872823	Down
Hist1h1c	3.06923e-05	1.1427	0.51	0.655	0.0920768	Up
Dpt	3.36531e-05	0.801588	0.248	0.393	0.100959	Up
Btg2	3.3807e-05	-3.7561	0.303	0.332	0.101421	Down
Gja5	3.57298e-05	0.735659	0.354	0.383	0.107189	Up
Cavin3	3.59742e-05	-4.68692	0.842	0.876	0.107923	Down
Ap1s2	3.60843e-05	-8.8941	0.161	0.174	0.108253	Down
Rrad	3.72206e-05	1.23254	0.163	0.174	0.111662	Up
Fbln1	3.86226e-05	2.94098	0.534	0.634	0.115868	Up
Btnl9	4.04697e-05	-3.89334	0.219	0.392	0.121409	Down
Pea15a	4.16425e-05	-2.72089	0.473	0.478	0.124928	Down
Gm8251	4.18621e-05	0.780555	0.065	0.119	0.125586	Up
Uroc1	4.35277e-05	9.06842	0.089	0.277	0.130583	Up
Rpl13	4.61444e-05	-2.60381	0.193	0.363	0.138433	Down
Frzb	4.68738e-05	12.1361	0.372	0.469	0.140621	Up
Hspa1a	4.73663e-05	1.20054	0.5	0.634	0.142099	Up
Sirpa	4.73664e-05	-2.4671	0.089	0.179	0.142099	Down
Slpi	4.84022e-05	-2.76139	0.014	0.141	0.145206	Down
Kcna5	4.91655e-05	3.49251	0.45	0.747	0.147497	Up
Stard10	5.02011e-05	3.37471	0.183	0.208	0.150603	Up
Col27a1	5.17549e-05	2.33302	0.103	0.091	0.155265	Up
Macf1	5.21408e-05	-1.37668	0.533	0.478	0.156422	Down
Fam3c	5.31567e-05	-6.47939	0.346	0.381	0.15947	Down
Kcnk1	5.40711e-05	-0.387821	0.137	0.124	0.162213	Down
Galnt15	5.53678e-05	-3.19581	0.616	0.744	0.166103	Down
Oxgr1	5.68202e-05	14.8969	0.122	0.247	0.170461	Up
Slc38a11	5.72417e-05	4.90921	0.272	0.431	0.171725	Up
Ptger3	5.73688e-05	-13.7571	0.137	0.223	0.172106	Down
Pln	5.78368e-05	5.54516	0.295	0.469	0.17351	Up
Hba-a1	5.79223e-05	14.8402	0.175	0.141	0.173767	Up
Birc3	5.85241e-05	-3.65717	0.128	0.151	0.175572	Down
Atp2a3	6.11709e-05	-9.81912	0.271	0.244	0.183513	Down
Irx2	6.4166e-05	-4.75929	0.053	0.139	0.192498	Down
Notch3	6.50673e-05	3.30853	0.455	0.586	0.195202	Up
Wfdc16	6.52108e-05	8.08435	0.098	0.184	0.195632	Up
S100a4	6.57874e-05	-9.63886	0.14	0.247	0.197362	Down
Exoc1	6.58357e-05	-1.29417	0.36	0.553	0.197507	Down
Pde1a	6.75465e-05	7.64056	0.387	0.538	0.202639	Up
Bmp3	7.01148e-05	-3.43947	0.373	0.481	0.210344	Down
Hist2h4	7.14072e-05	2.73244	0.224	0.344	0.214222	Up
Tjp1	7.35758e-05	2.63734	0.822	0.978	0.220727	Up
Sncg	7.63601e-05	0.651008	0.601	0.746	0.22908	Up
Gm31683	7.77047e-05	1.4386	0.363	0.534	0.233114	Up
Nxpe2	7.88995e-05	-2.71995	0.315	0.557	0.236699	Down
Gm49767	7.97636e-05	-3.2147	0.339	0.507	0.239291	Down
Rsph10b	8.29487e-05	16.3141	0.13	0.196	0.248846	Up
Sorbs2	8.34306e-05	-0.912767	0.705	0.933	0.250292	Down
mt-Nd2	8.56325e-05	11.1058	0.365	0.119	0.256898	Up
Smad7	8.61915e-05	-3.43658	0.253	0.263	0.258574	Down
Ccn1	8.77623e-05	3.39082	0.567	0.784	0.263287	Up
Rbp1	9.12264e-05	-3.16715	0.729	0.933	0.273679	Down
Atp1a2	9.13138e-05	0.522096	0.526	0.605	0.273941	Up
Gabrb1	9.2173e-05	3.48197	0.449	0.491	0.276519	Up
Aff3	9.24389e-05	0.685502	0.068	0.115	0.277317	Up
Lactb2	9.33751e-05	1.72104	0.193	0.196	0.280125	Up
Hhex	9.37791e-05	-14.6566	0.193	0.203	0.281337	Down
Litaf	9.52745e-05	-4.77826	0.3	0.289	0.285824	Down
Gm10125	9.64455e-05	-17.0695	0.089	0.235	0.289337	Down
Rhoj	9.6717e-05	-2.60556	0.695	0.869	0.290151	Down
Hsd11b2	9.91123e-05	15.7209	0.058	0.156	0.297337	Up
Pde3a	0.000100255	-2.51854	0.56	0.789	0.300765	Down
Corin	0.000100328	-4.4217	0.277	0.385	0.300983	Down
Ptprf	0.000101339	2.67803	0.197	0.314	0.304018	Up
Fn1	0.000102948	-3.59174	0.378	0.526	0.308844	Down
Rgs7bp	0.000103243	-1.25987	0.438	0.423	0.30973	Down
Rpl39	0.000108229	-2.72354	0.137	0.259	0.324688	Down
Epb41l2	0.000109316	-12.237	0.413	0.385	0.327948	Down
Ptpro	0.000113604	1.77706	0.187	0.174	0.340811	Up
Apela	0.000113766	-11.2857	0.103	0.125	0.341297	Down
Gm49380	0.000114986	6.17274	0.24	0.416	0.344958	Up
Bmper	0.000115889	2.03786	0.159	0.371	0.347667	Up
Emp2	0.000118302	0.897261	0.541	0.503	0.354905	Up
Pth1r	0.000120503	4.07994	0.353	0.383	0.36151	Up
Cpn1	0.000121105	-5.47992	0.118	0.124	0.363314	Down
Git2	0.000121105	-1.52582	0.31	0.328	0.363314	Down
Neat1	0.000121621	9.79778	0.259	0.296	0.364863	Up
Cd82	0.000122313	-5.24245	0.207	0.208	0.366938	Down
Irf1	0.000127169	-10.0535	0.291	0.323	0.381507	Down
9930111J21Rik2	0.000129253	-4.84923	0.281	0.275	0.38776	Down
Dlg4	0.000136949	-8.20264	0.341	0.385	0.410847	Down
Ier5	0.000142551	-6.45904	0.272	0.323	0.427652	Down
Cacna1c	0.000142851	1.44463	0.471	0.636	0.428554	Up
Adamts14	0.000142952	-5.30912	0.123	0.137	0.428855	Down
Prelid3a	0.000147849	-2.89329	0.137	0.194	0.443546	Down
Olfr889	0.000148993	16.3352	0.245	0.466	0.446978	Up
Ankrd33b	0.000149516	2.90584	0.293	0.46	0.448547	Up
Clic3	0.000150985	1.11115	0.435	0.536	0.452956	Up
Tppp3	0.000151624	-3.15089	0.259	0.538	0.454873	Down
Ppp2r3a	0.000151731	5.48396	0.325	0.486	0.455192	Up
Akap13	0.000151943	-5.52958	0.252	0.313	0.455829	Down
Plin2	0.000158894	-7.13546	0.19	0.261	0.476683	Down
Foxq1	0.000163048	-2.73777	0.178	0.258	0.489145	Down
Lmna	0.00016339	1.48582	0.755	0.863	0.490169	Up
Stc1	0.000170951	-1.43313	0.257	0.416	0.512852	Down
Dgkh	0.000177112	14.6492	0.449	0.598	0.531337	Up
Ces2c	0.000180834	4.31448	0.021	0.112	0.542501	Up
Stc2	0.000187976	-1.93143	0.221	0.251	0.563928	Down
Tox3	0.000188759	3.44747	0.065	0.101	0.566277	Up
Nrgn	0.000189936	-8.86589	0.176	0.237	0.569809	Down
Wnk1	0.00019112	-1.73539	0.087	0.174	0.573361	Down
Smim1	0.000192179	13.2064	0.36	0.474	0.576536	Up
Phactr1	0.000193242	-5.12722	0.461	0.67	0.579727	Down
Ccl7	0.00019391	-1.89103	0.045	0.122	0.581731	Down
Net1	0.000195791	2.61183	0.272	0.314	0.587374	Up
Msx1	0.00019728	-3.13057	0.533	0.754	0.591841	Down
Adgrd1	0.000201677	-7.27625	0.298	0.517	0.60503	Down
Spns3	0.000210746	2.27787	0.118	0.162	0.632237	Up
Hist1h4d	0.000215866	-1.87086	0.193	0.22	0.647597	Down
Nr2f2	0.000219593	-3.48106	0.81	0.979	0.658778	Down
Ucp2	0.000226613	-7.70929	0.072	0.201	0.679838	Down
Icam2	0.000228322	0.259978	0.375	0.361	0.684966	Up
Cdh2	0.000230358	7.29213	0.288	0.426	0.691073	Up
Pla2r1	0.000238184	2.99455	0.536	0.682	0.714553	Up
Stard9	0.000243596	-5.04362	0.447	0.452	0.730788	Down
Cd55	0.000248953	-1.3393	0.455	0.553	0.746859	Down
Smchd1	0.000248953	-1.25503	0.267	0.309	0.746859	Down
Prom1	0.00025807	3.88236	0.337	0.469	0.774209	Up
Myo6	0.000261059	10.2066	0.474	0.56	0.783178	Up
Itprip	0.000269678	0.329683	0.396	0.503	0.809033	Up
Csrnp1	0.000270225	-15.1499	0.295	0.304	0.810675	Down
Gm12264	0.000275943	5.42481	0.036	0.117	0.827829	Up
Gclc	0.000280069	2.41286	0.211	0.179	0.840208	Up
Antxr1	0.000280258	-2.01217	0.483	0.68	0.840774	Down
Cd300lg	0.000281584	-9.49205	0.284	0.271	0.844752	Down
Plpp3	0.000286946	-0.600524	0.818	0.851	0.860838	Down
Vim	0.000287914	3.57035	0.721	0.737	0.863742	Up
Serpinb1a	0.00028869	-8.25978	0.152	0.316	0.866071	Down
Gimap9	0.000289468	1.09313	0.164	0.17	0.868405	Up
Gsn	0.000294376	1.6498	0.62	0.529	0.883128	Up
2410006H16Rik	0.000299565	-5.82201	0.24	0.282	0.898694	Down
Sema3c	0.000312701	-6.18297	0.39	0.485	0.938103	Down
Clic4	0.00031947	1.08681	0.606	0.727	0.958409	Up
Abi3bp	0.000319892	-5.72448	0.382	0.572	0.959677	Down
Fbln2	0.000327893	-0.98587	0.634	0.787	0.983679	Down
Shisa5	0.000333865	-2.66986	0.142	0.263	1	Down
Cpsf4l	0.000339249	16.3605	0.027	0.122	1	Up
Ndnf	0.000339475	-8.13369	0.161	0.186	1	Down
Rplp0	0.000340607	-3.77189	0.118	0.244	1	Down
Ildr2	0.000349559	7.07317	0.483	0.574	1	Up
Rpl23	0.000352128	-1.74226	0.183	0.328	1	Down
Lima1	0.000361846	5.00204	0.743	0.923	1	Up
Map1b	0.000362567	-4.28777	0.642	0.765	1	Down
Cd44	0.000368871	-18.6334	0.05	0.11	1	Down
2810013P06Rik	0.000371814	-3.03345	0.214	0.223	1	Down
2900060B14Rik	0.000375028	-3.69895	0.166	0.285	1	Down
Ano1	0.000378518	-2.37043	0.389	0.572	1	Down
Efnb2	0.000387633	-3.57675	0.491	0.679	1	Down
Pdpn	0.000388402	-2.73382	0.378	0.51	1	Down
Flrt3	0.000411595	-8.11223	0.116	0.28	1	Down
Akr1b3	0.000415129	-1.78348	0.303	0.356	1	Down
Klre1	0.000415675	2.30093	0.012	0.108	1	Up
Synpo	0.000420344	2.06345	0.776	0.722	1	Up
Rbp4	0.000423115	1.76654	0.163	0.186	1	Up
Id1	0.000425339	1.66621	0.666	0.818	1	Up
Arhgef12	0.000427582	-5.07378	0.729	0.888	1	Down
Slc7a12	0.000429833	-10.6008	0.063	0.163	1	Down
Acta2	0.000447342	-1.19593	0.575	0.771	1	Down
Ephb1	0.000453245	0.845246	0.611	0.732	1	Up
Adamts5	0.000459161	-9.18535	0.707	0.806	1	Down
Foxj1	0.000468592	-7.44977	0.332	0.512	1	Down
Foxp2	0.000479715	-3.69844	0.205	0.39	1	Down
Grrp1	0.000493323	0.547251	0.385	0.388	1	Up
Gm28370	0.000493966	13.3978	0.207	0.21	1	Up
Gja1	0.00049493	-1.3028	0.481	0.608	1	Down
Batf2	0.000503358	-6.14928	0.123	0.184	1	Down
Cst3	0.000510262	-0.689243	0.205	0.299	1	Down
Ctsl	0.000514912	0.841715	0.637	0.71	1	Up
Col4a1	0.000522613	-3.68837	0.825	0.974	1	Down
Unc119	0.000528424	-5.80665	0.142	0.098	1	Down
1700072G22Rik	0.000529108	-10.9966	0.12	0.16	1	Down
Pcdh17	0.000531508	2.14904	0.413	0.491	1	Up
Gem	0.000537729	-6.47011	0.272	0.325	1	Down
Ly6e	0.000545776	-8.40066	0.493	0.435	1	Down
Ssu2	0.000548247	-0.292995	0.241	0.242	1	Down
Tmsb4x	0.000548955	-5.15626	0.101	0.352	1	Down
Pakap.1	0.000555724	7.05627	0.723	0.943	1	Up
Sgip1	0.000562569	1.77568	0.457	0.493	1	Up
Stmn1	0.000565112	1.36704	0.149	0.199	1	Up
Palmd	0.000567298	-2.58986	0.543	0.687	1	Down
Nphs1	0.00056985	2.61202	0.473	0.421	1	Up
Rapgef5	0.000569861	-5.95448	0.553	0.627	1	Down
Rgs5	0.000570587	-0.420615	0.459	0.62	1	Down
Cxcl13	0.000576498	1.05976	0.233	0.247	1	Up
Serpina1d	0.0006061	10.0408	0.329	0.34	1	Up
Gm26788	0.000624214	9.75811	0.045	0.223	1	Up
Sp140	0.000626614	-12.3377	0.132	0.22	1	Down
mt-Nd1	0.000646946	7.3946	0.366	0.192	1	Up
Rnd3	0.000648599	4.98537	0.375	0.473	1	Up
Mettl7b	0.000662807	7.55961	0.11	0.148	1	Up
Aldh1a2	0.000676443	-1.38438	0.247	0.404	1	Down
Pdlim3	0.000676873	0.923358	0.313	0.545	1	Up
Lrp1	0.000678166	2.34624	0.382	0.349	1	Up
Slc26a4	0.000679461	-9.52575	0.027	0.139	1	Down
Epb41l3	0.000679461	0.303065	0.106	0.215	1	Up
Gbp9	0.000686405	-11.8912	0.168	0.275	1	Down
Nudt4	0.000700936	-10.2651	0.337	0.345	1	Down
Egr2	0.000704055	2.07835	0.219	0.28	1	Up
Shank3	0.000704055	-4.20518	0.291	0.359	1	Down
Rbm24	0.000707635	1.79144	0.392	0.457	1	Up
Abcg1	0.000724874	-6.0836	0.104	0.115	1	Down
Cacna1g	0.000731783	-0.469658	0.325	0.455	1	Down
Oas3	0.000742971	-10.3767	0.012	0.206	1	Down
H2afz	0.000755268	-6.61201	0.068	0.155	1	Down
Lrp2	0.000759089	6.47211	0.092	0.103	1	Up
Selenop	0.000776998	8.19816	0.228	0.186	1	Up
Dusp15	0.000778467	5.1895	0.262	0.351	1	Up
Ramp2	0.00077944	-3.62523	0.647	0.784	1	Down
Mxra7	0.000779938	2.24171	0.736	0.868	1	Up
Zbtb20	0.0007943	10.4253	0.938	0.995	1	Up
Sema5a	0.000798806	-2.76835	0.455	0.679	1	Down
Nid1	0.000804342	2.27777	0.74	0.868	1	Up
Car14	0.000815021	0.787961	0.08	0.122	1	Up
Nrp1	0.00082376	-6.15313	0.577	0.531	1	Down
Calm1	0.000825311	-5.90705	0.466	0.448	1	Down
Gm31597	0.00083572	-7.72442	0.015	0.163	1	Down
Ebf2	0.000845193	-3.64709	0.279	0.421	1	Down
Prrx1	0.000845711	-1.8244	0.392	0.428	1	Down
Slc4a3	0.000861202	-6.28887	0.389	0.479	1	Down
Tagln	0.000868589	-6.84511	0.557	0.677	1	Down
Nrip1	0.000879686	-3.33749	0.303	0.273	1	Down
Rpl19	0.000888511	-0.787956	0.144	0.299	1	Down
Notch4	0.000892953	-4.96217	0.459	0.505	1	Down
Des	0.000895727	-2.51033	0.365	0.505	1	Down
Scd2	0.000909799	3.48746	0.507	0.526	1	Up
Ppt1	0.000918332	2.38524	0.193	0.215	1	Up
4930486L24Rik	0.000943206	-12.7927	0.142	0.199	1	Down
Lyn	0.000958547	-1.50456	0.087	0.141	1	Down
Slfn8	0.000992992	-9.42721	0.077	0.134	1	Down
Cp	0.000995407	3.44662	0.45	0.433	1	Up
Gm42047	0.0010122	7.81262	0.101	0.089	1	Up
Cisd1	0.00102731	0.635829	0.283	0.297	1	Up
Apobec3	0.00104778	-9.4652	0.104	0.172	1	Down
Rcn3	0.00107654	4.96907	0.457	0.512	1	Up
Dram1	0.00107986	-7.53651	0.277	0.392	1	Down
Gadd45g	0.00108318	-2.12035	0.56	0.699	1	Down
Stox2	0.00109053	6.1903	0.548	0.72	1	Up
Plet1	0.00109792	-8.90732	0.068	0.146	1	Down
Klrb1c	0.00113072	2.86004	0.015	0.112	1	Up
Il27ra	0.00114465	-9.11406	0.077	0.11	1	Down
L1cam	0.00116941	-0.692973	0.257	0.316	1	Down
Srpk3	0.00117873	9.25529	0.103	0.148	1	Up
Nr4a1	0.0011903	-5.44164	0.382	0.347	1	Down
Fgb	0.00122191	-1.78217	0.122	0.125	1	Down
Syne1	0.00122938	-5.01896	0.443	0.46	1	Down
Snhg18	0.00125049	8.0491	0.457	0.608	1	Up
Icam1	0.0012704	-9.61987	0.325	0.375	1	Down
Mgst3	0.00127969	2.49032	0.317	0.419	1	Up
Gm32688	0.00128982	-1.51163	0.303	0.328	1	Down
Ccdc152	0.00129374	1.18781	0.074	0.139	1	Up
Sh3kbp1	0.00130318	-7.35508	0.087	0.119	1	Down
Rcan2	0.0013119	1.78787	0.462	0.617	1	Up
Kdm6b	0.00131428	-5.98033	0.236	0.306	1	Down
Ppp1r1b	0.00135792	-1.48777	0.031	0.172	1	Down
Ifit1bl1	0.00135956	-11.8301	0.058	0.259	1	Down
Tmem119	0.00137027	-3.69136	0.091	0.206	1	Down
Tmem80	0.00140035	6.93992	0.38	0.531	1	Up
Lgals3bp	0.00140035	-10.3791	0.493	0.467	1	Down
Aif1l	0.00140796	2.85858	0.406	0.576	1	Up
Aspn	0.00142759	-2.44002	0.303	0.364	1	Down
Rnf213	0.00142845	-8.10113	0.303	0.364	1	Down
Bdh2	0.00143103	2.14943	0.166	0.302	1	Up
Crb2	0.00143879	-1.78578	0.413	0.404	1	Down
Thsd7a	0.00144222	1.4348	0.721	0.71	1	Up
Ripply3	0.001444	-1.00035	0.305	0.378	1	Down
Cox4i2	0.00144748	3.78827	0.421	0.641	1	Up
Syne2	0.00145358	9.86378	0.519	0.612	1	Up
F2r	0.00146146	2.63245	0.719	0.797	1	Up
Rps3a1	0.00146321	-2.41497	0.212	0.373	1	Down
Clec14a	0.00147026	2.06158	0.462	0.421	1	Up
Map4k4	0.00150415	-4.57411	0.558	0.478	1	Down
Enah	0.00151501	11.178	0.527	0.686	1	Up
Ephx3	0.00153509	1.90191	0.414	0.555	1	Up
Plekho2	0.00154245	-7.29475	0.151	0.196	1	Down
C3	0.00159966	2.16347	0.39	0.497	1	Up
Slc44a2	0.00161404	-5.80081	0.505	0.497	1	Down
Ece1	0.00164803	-1.5498	0.574	0.701	1	Down
Dusp5	0.00165589	-13.1539	0.034	0.127	1	Down
Calm2	0.0016628	-6.06459	0.575	0.512	1	Down
Ifnar2	0.0016937	-6.56496	0.476	0.436	1	Down
Gadd45a	0.00170076	2.49192	0.351	0.481	1	Up
Cpeb4	0.00170379	2.12691	0.32	0.201	1	Up
Tshz2	0.00170782	-2.8421	0.82	0.96	1	Down
Irx5	0.00170885	3.91926	0.325	0.5	1	Up
Bex3	0.00178962	2.93567	0.339	0.361	1	Up
Col6a2	0.00181409	-1.43838	0.312	0.493	1	Down
Vav3	0.00183023	-6.68892	0.065	0.119	1	Down
Gm266	0.00185192	-4.24264	0.288	0.524	1	Down
Defb36	0.00186288	-8.28327	0.021	0.136	1	Down
Rps15a	0.00189161	-1.39829	0.058	0.203	1	Down
Klf4	0.00189273	2.6042	0.615	0.684	1	Up
Il33	0.00192075	-2.04767	0.408	0.61	1	Down
Casp4	0.00192188	-9.96264	0.3	0.299	1	Down
Pex5l	0.00197911	2.55773	0.12	0.309	1	Up
Tmem45b	0.00198725	-4.10204	0.05	0.1	1	Down
Elf3	0.00202128	-5.06134	0.099	0.112	1	Down
Cgnl1	0.00202483	7.28399	0.483	0.692	1	Up
Pecr	0.00210074	3.8472	0.079	0.132	1	Up
Irgm1	0.00210442	-13.1298	0.366	0.509	1	Down
Klf5	0.00212786	-5.43655	0.269	0.364	1	Down
Cdh6	0.00214275	-4.71801	0.332	0.356	1	Down
H2afx	0.0021578	-6.85211	0.164	0.187	1	Down
Ckmt1	0.00216032	-8.34584	0.139	0.251	1	Down
Tcf21	0.00217032	-2.75443	0.442	0.514	1	Down
Hist1h1e	0.00219451	9.97417	0.178	0.216	1	Up
Bnip2	0.00222015	-8.81336	0.557	0.486	1	Down
Ier3	0.0022749	0.264363	0.502	0.478	1	Up
Gbp6	0.00228282	-5.16251	0.151	0.235	1	Down
Ccdc88c	0.00229475	-2.66745	0.151	0.198	1	Down
Cavin2	0.00234575	-0.724974	0.574	0.734	1	Down
Dnm3os	0.00236616	0.53379	0.464	0.615	1	Up
Cxadr	0.00242141	-1.48459	0.277	0.375	1	Down
Aox3	0.00244947	-6.64985	0.271	0.404	1	Down
Loxl1	0.00249494	-2.42696	0.459	0.567	1	Down
Dcn	0.00272484	-5.13598	0.449	0.474	1	Down
Pou3f3	0.00279744	0.261897	0.077	0.127	1	Up
Gm50240	0.00283751	-2.04635	0.3	0.363	1	Down
Defb29	0.00284236	1.76211	0.034	0.127	1	Up
Gnai2	0.00287974	-5.24133	0.522	0.485	1	Down
Col1a1	0.00296072	0.75295	0.365	0.462	1	Up
Zeb1	0.00298447	-16.9902	0.49	0.46	1	Down
Gm17494	0.00304414	-2.1798	0.195	0.253	1	Down
Serpinf1	0.00309964	-1.02217	0.589	0.674	1	Down
Creb5	0.00310314	-3.24399	0.277	0.383	1	Down
Rspo1	0.00314896	3.1647	0.296	0.273	1	Up
Acer2	0.00315428	-4.85074	0.455	0.522	1	Down
Calcrl	0.00315606	0.56557	0.476	0.658	1	Up
Mme	0.0032044	4.56559	0.455	0.545	1	Up
Cxcl12	0.00322789	-2.5385	0.634	0.777	1	Down
Rsad2	0.00327908	-3.44569	0.349	0.452	1	Down
C030034L19Rik	0.003292	0.634524	0.091	0.163	1	Up
Phlda3	0.0033161	-1.20373	0.534	0.648	1	Down
Atp1b1	0.00332727	9.89329	0.135	0.148	1	Up
Foxp1	0.00333474	-7.23624	0.531	0.485	1	Down
Tinagl1	0.00334032	-0.949231	0.69	0.787	1	Down
Gimap6	0.00340838	-8.81892	0.365	0.313	1	Down
Nostrin	0.00346602	-4.94346	0.363	0.385	1	Down
Tnfrsf1b	0.00352849	-10.167	0.065	0.132	1	Down
Vegfd	0.00362612	0.951141	0.348	0.555	1	Up
Gpc6	0.00366464	-3.89975	0.649	0.814	1	Down
Tdrd5	0.00373035	4.25936	0.396	0.393	1	Up
Sfrp4	0.00373656	-1.82673	0.264	0.404	1	Down
Abcg2	0.00374487	8.69269	0.432	0.505	1	Up
Serpine2	0.00375312	-0.977196	0.671	0.864	1	Down
Tap1	0.00375735	-10.3103	0.188	0.313	1	Down
Nudt17	0.00382033	-9.74331	0.132	0.253	1	Down
Skil	0.0038288	-3.72478	0.113	0.191	1	Down
Ccnl1	0.00390581	11.603	0.385	0.383	1	Up
Mpzl1	0.00394266	-3.08888	0.707	0.856	1	Down
Mettl7a2	0.00395355	4.92069	0.072	0.151	1	Up
Mef2c	0.00395792	-0.824434	0.533	0.488	1	Down
Padi4	0.00396229	17.1111	0.182	0.347	1	Up
Rplp1	0.00400404	-5.13592	0.214	0.347	1	Down
Crip1	0.00407525	-2.95068	0.252	0.474	1	Down
Klk1b16	0.00408423	-6.46563	0.063	0.22	1	Down
F830016B08Rik	0.00413168	-2.2186	0.372	0.57	1	Down
Sox9	0.00417046	-3.592	0.33	0.392	1	Down
Ifitm1	0.00423272	-0.587649	0.233	0.328	1	Down
C1qtnf7	0.00423503	-1.13627	0.495	0.605	1	Down
Ifitm5	0.00423969	4.95915	0.318	0.318	1	Up
Zbp1	0.004263	-9.35823	0.139	0.302	1	Down
Adm	0.00427469	1.48232	0.724	0.907	1	Up
Slc7a7	0.00429113	1.60674	0.17	0.196	1	Up
Olfml3	0.00433126	-1.67567	0.312	0.27	1	Down
Cabp4	0.00440532	-18.7013	0.149	0.239	1	Down
Lrp8	0.00442462	1.8344	0.038	0.162	1	Up
Gbp7	0.00445614	2.11618	0.322	0.412	1	Up
Lamc3	0.00452966	1.931	0.533	0.529	1	Up
Dab2	0.00457679	9.93406	0.106	0.057	1	Up
Tert	0.00460929	-7.02433	0.3	0.301	1	Down
Fbn1	0.0047671	2.34771	0.587	0.725	1	Up
Kcne3	0.00476978	-1.90554	0.267	0.318	1	Down
Igf2	0.00490073	-1.23328	0.241	0.524	1	Down
Col4a2	0.00493256	-2.81598	0.817	0.948	1	Down
Fzd2	0.00495935	-1.82514	0.654	0.758	1	Down
Erbb4	0.00509227	7.17546	0.193	0.167	1	Up
Ppp1r1a	0.00511703	-13.1674	0.053	0.105	1	Down
Gm26532	0.00513359	-5.52928	0.259	0.316	1	Down
Socs1	0.00519196	-4.47769	0.183	0.235	1	Down
4833403J16Rik	0.00521996	-10.8448	0.274	0.265	1	Down
Shisa3	0.00523954	-1.44286	0.382	0.557	1	Down
Tnc	0.0052847	-4.42575	0.474	0.553	1	Down
Myh11	0.00534478	-1.00412	0.558	0.794	1	Down
Pkp4	0.0053534	3.63476	0.449	0.591	1	Up
Bc1	0.00535627	0.277446	0.387	0.593	1	Up
Emilin2	0.00539663	-5.27601	0.127	0.211	1	Down
Carmn	0.0054723	-3.1478	0.421	0.552	1	Down
Zc3hav1	0.00550462	-10.8703	0.101	0.27	1	Down
Malat1	0.00551346	5.57958	0.717	0.754	1	Up
Syn2	0.00560556	6.19336	0.236	0.323	1	Up
Il23a	0.00565968	-14.4337	0.164	0.253	1	Down
Bmp1	0.00567782	-3.5489	0.515	0.674	1	Down
Gm28192	0.00581558	-12.3885	0.113	0.132	1	Down
Klf6	0.00586528	-7.78006	0.176	0.308	1	Down
Lgals7	0.00586528	-1.88302	0.038	0.265	1	Down
Wsb1	0.00597217	-7.50557	0.399	0.397	1	Down
Foxs1	0.00629015	-0.34286	0.344	0.467	1	Down
Rida	0.0062968	0.454258	0.168	0.177	1	Up
Car3	0.00656094	-15.0667	0.116	0.229	1	Down
Malrd1	0.00662677	-0.527006	0.094	0.136	1	Down
Gbp5	0.00669671	-1.52707	0.264	0.33	1	Down
Irak3	0.00670374	-5.58357	0.296	0.505	1	Down
Ms4a4d	0.00682784	-2.63008	0.467	0.625	1	Down
Gm26802	0.00703807	3.39374	0.414	0.491	1	Up
Cks1b	0.00716772	-11.253	0.115	0.158	1	Down
Rps11	0.0072089	-2.24803	0.111	0.203	1	Down
Nrip2	0.00729192	-2.915	0.416	0.435	1	Down
Myl9	0.00736806	-3.71358	0.611	0.761	1	Down
Esm1	0.00738729	0.871495	0.195	0.199	1	Up
Hmgb2	0.00741804	-11.7787	0.036	0.125	1	Down
Thbs2	0.00756961	-1.61419	0.563	0.692	1	Down
Bmyc	0.00760894	-3.16078	0.276	0.338	1	Down
2021-09-04	0.00768811	2.0621	0.639	0.794	1	Up
Sptbn2	0.00773597	12.9173	0.264	0.399	1	Up
Fosb	0.00780825	4.93706	0.548	0.478	1	Up
Ccdc85a	0.0078244	1.4753	0.113	0.268	1	Up
Iigp1	0.00794644	-1.92758	0.397	0.531	1	Down
Gstm2	0.0080785	1.05606	0.515	0.662	1	Up
Rab7b	0.00820409	-6.40715	0.07	0.117	1	Down
Tapbp	0.00830582	-8.76736	0.399	0.44	1	Down
Ache	0.00838715	-1.27707	0.2	0.357	1	Down
Srd5a1	0.00866638	12.8176	0.233	0.297	1	Up
Ly6c1	0.00867977	-0.760626	0.606	0.741	1	Down
Tcf15	0.0087241	-6.15075	0.204	0.308	1	Down
Ddx25	0.00875086	16.2164	0.003	0.137	1	Up
Rpl18a	0.00883157	-1.2827	0.14	0.271	1	Down
Tacc1	0.00889933	5.6113	0.531	0.51	1	Up
Nme7	0.0089084	0.906223	0.142	0.194	1	Up
Cdk11b	0.00897213	-4.07627	0.288	0.323	1	Down
Slc25a25	0.00910543	1.03308	0.288	0.436	1	Up
Cwc25	0.00912859	-0.659955	0.183	0.213	1	Down
Bcl6b	0.00918905	-2.26511	0.478	0.631	1	Down
Heg1	0.00920773	-1.95615	0.693	0.72	1	Down
Aldh1a3	0.00924518	-9.27041	0.303	0.486	1	Down
Slfn4	0.00928277	-3.75999	0.264	0.297	1	Down
Dgka	0.00933941	-7.96896	0.125	0.162	1	Down
Cdh16	0.00938685	5.56145	0.197	0.216	1	Up
Prss8	0.0094345	3.79936	0.045	0.122	1	Up
C7	0.00955456	4.65131	0.373	0.366	1	Up
H2-DMb1	0.00971515	-10.655	0.027	0.108	1	Down
Stmn2	0.00972982	-0.478053	0.334	0.538	1	Down
Stat3	0.00995802	-6.54121	0.433	0.426	1	Down
Ifi207	0.0101399	-13.0074	0.106	0.163	1	Down
Marcks	0.0102731	-9.67523	0.301	0.418	1	Down
Trf	0.0102731	-11.5721	0.046	0.192	1	Down
Fus	0.0103662	-4.76848	0.449	0.421	1	Down
Il6ra	0.0104758	-8.83601	0.202	0.204	1	Down
Ankrd12	0.0105864	-3.27416	0.408	0.395	1	Down
Mpp7	0.0106235	-10.0623	0.14	0.17	1	Down
Tmtc1	0.0106288	-0.860351	0.682	0.713	1	Down
Ccnd2	0.0106341	-11.754	0.457	0.445	1	Down
Ch25h	0.0107462	3.8521	0.385	0.589	1	Up
Psmb10	0.0107946	-15.8114	0.255	0.402	1	Down
Hoxb9	0.0108323	2.89434	0.44	0.512	1	Up
Prex2	0.0109245	3.81237	0.539	0.663	1	Up
Zeb2	0.010979	-1.33087	0.356	0.373	1	Down
Rorb	0.0110503	-3.88852	0.017	0.285	1	Down
Ptgis	0.0110943	-3.04403	0.437	0.46	1	Down
Upp1	0.0111829	-2.39713	0.389	0.479	1	Down
Ankrd11	0.0112386	-1.41368	0.144	0.229	1	Down
Pgam2	0.0114184	11.5706	0.139	0.119	1	Up
Sbno2	0.0114752	0.833761	0.452	0.552	1	Up
Mxra8	0.0114979	-0.795019	0.712	0.787	1	Down
Pdgfb	0.011515	-0.981828	0.378	0.349	1	Down
Eprn	0.0116411	-8.66096	0.134	0.141	1	Down
Ramp3	0.0117858	-3.6694	0.211	0.314	1	Down
Maf	0.0117916	0.637131	0.142	0.136	1	Up
Matn2	0.0117974	6.83414	0.604	0.644	1	Up
Trim7	0.0118149	5.05141	0.197	0.225	1	Up
Qpct	0.0123141	-5.93293	0.223	0.34	1	Down
Hes1	0.0124052	-1.38318	0.793	0.893	1	Down
Cmtm8	0.0125768	9.16504	0.336	0.485	1	Up
Aatk	0.0126324	-3.93628	0.385	0.574	1	Down
Aqp6	0.0129642	14.9156	0.176	0.294	1	Up
Emcn	0.0129704	0.419954	0.56	0.679	1	Up
Npr3	0.0129705	1.44095	0.616	0.718	1	Up
Aqp4	0.0129706	-1.07203	0.005	0.107	1	Down
Tmem117	0.0130404	-2.2519	0.202	0.299	1	Down
Htra1	0.0130467	4.55116	0.711	0.866	1	Up
Srgap1	0.0134013	-0.833715	0.622	0.557	1	Down
Mecom	0.0134995	2.59623	0.534	0.507	1	Up
Itgb3	0.0137376	-14.6684	0.188	0.323	1	Down
Syngr1	0.013751	-4.17976	0.092	0.127	1	Down
Spon1	0.013771	0.94419	0.57	0.608	1	Up
Gngt2	0.0138715	-10.3766	0.264	0.347	1	Down
Dysf	0.0139863	-7.75917	0.534	0.553	1	Down
Kdr	0.0143979	1.26046	0.565	0.68	1	Up
Nos1	0.0145936	-1.45847	0.337	0.479	1	Down
Dhcr24	0.0147207	15.0521	0.168	0.241	1	Up
2310001H17Rik	0.014749	-3.23657	0.151	0.223	1	Down
Tnfrsf12a	0.0149131	-11.7845	0.377	0.459	1	Down
Mmp2	0.0150497	-0.588862	0.618	0.758	1	Down
Prelp	0.0152239	-2.69133	0.469	0.514	1	Down
Rpsa	0.0152972	-2.69212	0.099	0.227	1	Down
Slc22a13	0.0155631	5.80432	0.058	0.273	1	Up
Pdgfrb	0.0156599	1.70054	0.495	0.553	1	Up
Ifitm2	0.0157426	-1.31223	0.741	0.722	1	Down
Cdhr5	0.0158633	1.43089	0.036	0.101	1	Up
Kctd1	0.0161532	1.13079	0.25	0.275	1	Up
Mrps6	0.0161917	-1.263	0.373	0.397	1	Down
4930581F22Rik	0.0162302	-5.61367	0.183	0.242	1	Down
Casz1	0.0164243	3.20054	0.372	0.497	1	Up
Sorcs3	0.0165731	-5.9302	0.18	0.222	1	Down
Dag1	0.0166125	-3.66394	0.822	0.936	1	Down
Amer2	0.0166677	-2.40298	0.307	0.448	1	Down
Chp2	0.0168584	-9.74585	0.248	0.479	1	Down
Tmem252	0.0168904	10.4067	0.426	0.564	1	Up
BC005561	0.0169144	3.82945	0.385	0.55	1	Up
Flrt1	0.0169384	4.75319	0.397	0.378	1	Up
Tob2	0.0170268	0.266073	0.214	0.213	1	Up
Fau	0.0171318	-0.575766	0.053	0.137	1	Down
Cpne7	0.0171399	6.11833	0.118	0.201	1	Up
Loxl2	0.0172943	-2.35584	0.553	0.677	1	Down
Ptp4a3	0.0173025	0.549532	0.426	0.478	1	Up
Rln1	0.0173598	15.7558	0.068	0.278	1	Up
Tm4sf1	0.0176637	1.4137	0.803	0.842	1	Up
Rubcnl	0.0177736	-3.30925	0.11	0.074	1	Down
Gja4	0.0179919	-0.514412	0.642	0.761	1	Down
Ndn	0.0180769	-2.53656	0.596	0.579	1	Down
Igfbp2	0.0185403	-5.88069	0.384	0.503	1	Down
Paqr5	0.0185751	14.7557	0.147	0.192	1	Up
Fam81a	0.0186622	6.57612	0.517	0.473	1	Up
Slc43a3	0.0188286	-1.03702	0.567	0.658	1	Down
Ckb	0.0189256	-2.7446	0.209	0.345	1	Down
Sag	0.0191476	-12.4401	0.055	0.119	1	Down
Nebl	0.0193628	-3.15814	0.413	0.562	1	Down
Ehd2	0.0193899	-1.80427	0.798	0.838	1	Down
3830403N18Rik	0.019708	-16.1452	0.003	0.16	1	Down
Clec1a	0.0198273	0.485901	0.361	0.308	1	Up
Ebf1	0.0198817	-3.19149	0.693	0.802	1	Down
C430049B03Rik	0.019901	2.89663	0.432	0.418	1	Up
Id2	0.0199657	1.46685	0.122	0.103	1	Up
Islr	0.0203014	-1.66908	0.341	0.448	1	Down
Gm11342	0.0203391	11.4236	0.072	0.184	1	Up
Crispld2	0.0206802	-0.626501	0.445	0.476	1	Down
Mpc2	0.0207951	2.64674	0.406	0.34	1	Up
Gng11	0.0208431	-0.30115	0.67	0.771	1	Down
Mapk12	0.0215057	-3.48207	0.466	0.665	1	Down
Efhd1	0.021565	-1.4285	0.346	0.557	1	Down
Klk1	0.0216841	-2.65987	0.086	0.146	1	Down
Anxa2	0.0217738	-15.498	0.546	0.589	1	Down
Dnm3	0.0219038	-5.49537	0.582	0.644	1	Down
Rapgef4	0.0228235	-2.60641	0.509	0.522	1	Down
Stk39	0.0228652	-3.1051	0.147	0.206	1	Down
Rab11fip3	0.0229695	3.07258	0.116	0.127	1	Up
H2-T23	0.0231796	-8.95214	0.253	0.375	1	Down
Rps27a	0.023626	-1.31777	0.182	0.311	1	Down
Tcim	0.0236367	-4.68459	0.418	0.548	1	Down
Cacnb4	0.0238737	8.13554	0.127	0.314	1	Up
Pdzk1ip1	0.0242658	4.54198	0.144	0.177	1	Up
Kap	0.0244971	4.84438	0.065	0.254	1	Up
Cyp1b1	0.0248977	-2.77089	0.596	0.698	1	Down
Cyfip2	0.0249655	-0.558204	0.075	0.105	1	Down
Nupr1	0.0249991	4.60253	0.572	0.57	1	Up
Gdf10	0.0250443	3.16915	0.274	0.323	1	Up
Rnf152	0.0250555	9.56557	0.214	0.369	1	Up
Cdh5	0.025361	-1.13452	0.432	0.448	1	Down
Tecpr1	0.0257517	-6.55682	0.308	0.299	1	Down
Rps14	0.0258095	-1.93355	0.204	0.313	1	Down
Mdh1	0.0259371	0.867076	0.241	0.179	1	Up
Tgtp1	0.0262173	-3.84881	0.32	0.426	1	Down
Dclk1	0.0267975	-5.13814	0.488	0.541	1	Down
Fbxl7	0.0268932	-1.51978	0.57	0.694	1	Down
Tgfbr2	0.027134	-7.62476	0.533	0.5	1	Down
Egfl6	0.0272429	3.34075	0.229	0.28	1	Up
Gm49756	0.0275597	-16.0364	0.062	0.34	1	Down
Msn	0.0277193	-3.76139	0.449	0.428	1	Down
Ctsz	0.0280036	-0.747135	0.111	0.191	1	Down
Pcdh12	0.0280907	1.58826	0.257	0.442	1	Up
Nol3	0.0286304	12.2068	0.257	0.304	1	Up
Rnase4	0.0287699	1.88562	0.354	0.376	1	Up
Klf7	0.0290891	-3.71418	0.731	0.631	1	Down
Angptl7	0.0295801	0.411327	0.13	0.165	1	Up
Cebpd	0.029789	-4.40782	0.759	0.821	1	Down
Sult1a1	0.0298021	-2.57787	0.471	0.503	1	Down
Adam33	0.0302371	0.824975	0.372	0.409	1	Up
Sgms2	0.0303035	2.01898	0.204	0.352	1	Up
Cmtm3	0.0306507	-8.50539	0.382	0.412	1	Down
Cd59a	0.0310687	-0.345359	0.716	0.863	1	Down
Btc	0.0310963	-2.20621	0.019	0.156	1	Down
Sparc	0.0317591	-3.11631	0.962	0.991	1	Down
Erg	0.0318929	-1.02612	0.408	0.409	1	Down
Grem2	0.0332931	-3.80679	0.147	0.265	1	Down
Slc38a1	0.0335098	-12.779	0.031	0.107	1	Down
Atf3	0.033684	-0.960377	0.42	0.522	1	Down
AY036118	0.0337714	7.95379	0.572	0.588	1	Up
Nbea	0.0338589	4.97032	0.577	0.72	1	Up
Nfkbiz	0.0350304	-13.0391	0.245	0.309	1	Down
Slfn5	0.0351509	-3.4677	0.58	0.526	1	Down
Tpd52l1	0.035287	8.01354	0.199	0.21	1	Up
Abcb1b	0.0356519	-0.4241	0.134	0.158	1	Down
Kcnk5	0.0358049	2.05624	0.197	0.242	1	Up
Nr3c1	0.0363604	-5.23822	0.329	0.354	1	Down
Crbn	0.0365472	-2.54157	0.171	0.222	1	Down
Chil1	0.0374456	-2.07613	0.171	0.326	1	Down
Tubb2b	0.0378776	-3.94055	0.38	0.443	1	Down
Tbx3	0.0382652	-0.880953	0.476	0.634	1	Down
Zyx	0.0384766	-7.87768	0.211	0.313	1	Down
Rpl12	0.0386235	-6.82283	0.111	0.265	1	Down
Slc14a2	0.0390341	-15.076	0.057	0.101	1	Down
Utrn	0.040001	-1.66296	0.668	0.588	1	Down
Nmrk1	0.0400684	0.958503	0.12	0.095	1	Up
S100a13	0.0402204	-8.8039	0.56	0.509	1	Down
Sh3bgrl3	0.040492	-4.51005	0.038	0.256	1	Down
Serinc3	0.0405431	-2.52999	0.462	0.424	1	Down
Upk1b	0.0415241	-0.762332	0.377	0.424	1	Down
Myadm	0.0418205	-7.53994	0.406	0.431	1	Down
Dgkb	0.041908	7.39574	0.378	0.479	1	Up
Itga1	0.0419957	6.53312	0.658	0.77	1	Up
Mfap2	0.0420308	-1.74285	0.389	0.558	1	Down
Wnt16	0.0423832	-7.22624	0.353	0.471	1	Down
Tmem45a	0.0426672	-4.44367	0.289	0.497	1	Down
Fam107a	0.0438186	2.70557	0.378	0.469	1	Up
Arhgap20	0.0438733	0.409903	0.217	0.431	1	Up
Pde4d	0.0442756	1.81735	0.128	0.117	1	Up
She	0.0445885	1.61597	0.474	0.517	1	Up
Jag1	0.0452761	0.905827	0.539	0.509	1	Up
Gbp4	0.0453135	-4.11701	0.224	0.277	1	Down
Rps20	0.0463529	-1.77586	0.271	0.383	1	Down
Prr15l	0.0464483	3.14293	0.098	0.194	1	Up
Gm17167	0.0464865	-2.49783	0.267	0.366	1	Down
Gm42418	0.046544	11.4716	0.507	0.67	1	Up
Lmo2	0.0471213	-8.70468	0.426	0.455	1	Down
Kcnb1	0.0477437	7.54133	0.387	0.543	1	Up
Atp1a1	0.0481165	4.57255	0.226	0.175	1	Up
Tinag	0.0486704	0.965186	0.036	0.101	1	Up
Arc	0.0487301	-0.605872	0.332	0.509	1	Down
Oasl2	0.0488695	-0.497281	0.413	0.447	1	Down
Clec3b	0.0490292	-2.2054	0.168	0.325	1	Down
Dusp1	0.049693	-2.40441	0.373	0.375	1	Down
Clca3a2	0.0501397	-1.56754	0.022	0.179	1	Stable
Fxyd7	0.0501805	4.09174	0.305	0.447	1	Stable
Actn1	0.0502009	0.499795	0.443	0.481	1	Stable
Hs3st6	0.0509602	-2.57655	0.409	0.529	1	Stable
S100a11	0.0510017	-7.22311	0.628	0.632	1	Stable
Adamts4	0.0510638	-4.18556	0.461	0.6	1	Stable
Rpl32	0.0513126	-1.01049	0.111	0.204	1	Stable
Parm1	0.0513542	3.40942	0.411	0.553	1	Stable
Cpe	0.0515207	-7.20898	0.517	0.625	1	Stable
Mest	0.0519811	-2.61792	0.274	0.478	1	Stable
Apold1	0.0521276	-2.33948	0.423	0.474	1	Stable
Prg4	0.0529975	-3.07334	0.235	0.357	1	Stable
Ptgs2os	0.0532971	-13.785	0.116	0.249	1	Stable
Hist1h2bf	0.0533829	-8.50355	0.01	0.273	1	Stable
Rps5	0.0537059	-1.65967	0.205	0.321	1	Stable
Magi2	0.0540086	3.21148	0.437	0.407	1	Stable
Sdc4	0.0545969	-1.44909	0.421	0.512	1	Stable
Lum	0.055036	4.31045	0.514	0.703	1	Stable
Pparg	0.0550361	-3.13859	0.238	0.316	1	Stable
C1ra	0.0550801	-0.365324	0.399	0.524	1	Stable
Plaur	0.0552346	0.503015	0.146	0.266	1	Stable
Herc6	0.055301	-8.63148	0.313	0.4	1	Stable
Nt5e	0.0559008	1.41091	0.039	0.117	1	Stable
Parp14	0.0560125	-4.47159	0.301	0.385	1	Stable
Slco2a1	0.0564386	2.30591	0.596	0.67	1	Stable
Cttnbp2	0.0566865	5.88587	0.637	0.734	1	Stable
Cldn15	0.05689	-1.58164	0.642	0.713	1	Stable
Flt4	0.0572989	-4.43532	0.38	0.467	1	Stable
ccdc198	0.0575042	2.20357	0.154	0.191	1	Stable
Tnfsf10	0.0580087	-4.33867	0.269	0.352	1	Stable
Msmp	0.0586097	0.743691	0.228	0.471	1	Stable
Rnf165	0.0587724	2.88703	0.377	0.411	1	Stable
Nr5a2	0.0589821	-3.19824	0.291	0.412	1	Stable
Cldn19	0.0590055	-9.14822	0.045	0.129	1	Stable
Pax8	0.0590288	5.74298	0.149	0.201	1	Stable
Txnip	0.0591925	0.289408	0.74	0.777	1	Stable
Hecw2	0.0594504	-4.63327	0.432	0.588	1	Stable
Cystm1	0.0594974	3.27389	0.375	0.318	1	Stable
Fmod	0.0601585	2.20699	0.283	0.29	1	Stable
Penk	0.0603723	0.528411	0.149	0.242	1	Stable
Ndst3	0.0606584	-0.516014	0.39	0.503	1	Stable
Rps12	0.0609216	-2.74551	0.265	0.373	1	Stable
Rpl27a	0.0610656	-0.788098	0.156	0.258	1	Stable
Gm13822	0.0614992	-7.26849	0.062	0.237	1	Stable
Atp5g1	0.06213	0.54503	0.283	0.235	1	Stable
Aplp1	0.062374	0.899174	0.495	0.576	1	Stable
Ptpn13	0.0632838	3.78761	0.332	0.423	1	Stable
Xlr	0.0633828	-3.02821	0.062	0.177	1	Stable
2810403D21Rik	0.0633828	2.29624	0.402	0.51	1	Stable
Ikzf4	0.0635564	-4.61367	0.226	0.268	1	Stable
Cxcl16	0.0638051	-6.8454	0.098	0.192	1	Stable
Gm26737	0.0639047	-7.04532	0.106	0.261	1	Stable
Thbd	0.0642546	-1.40366	0.476	0.582	1	Stable
Nav1	0.0643549	-7.6641	0.426	0.448	1	Stable
Ldb3	0.0645307	3.78294	0.384	0.466	1	Stable
Gm42941	0.064934	2.98492	0.147	0.227	1	Stable
Fermt2	0.0654155	-1.28133	0.86	0.995	1	Stable
Tril	0.066336	2.47728	0.663	0.665	1	Stable
Rflnb	0.0664132	-0.588699	0.42	0.438	1	Stable
Cdc42ep3	0.0664905	-2.30246	0.382	0.435	1	Stable
Lrrn4cl	0.0666711	0.360027	0.108	0.404	1	Stable
Inmt	0.0673713	15.5595	0.058	0.246	1	Stable
Ctla2b	0.0674235	-12.411	0.132	0.162	1	Stable
Chst15	0.0677368	-3.67341	0.38	0.457	1	Stable
Itga9	0.0689492	-3.81249	0.521	0.55	1	Stable
Ddit4l	0.069082	-2.57992	0.349	0.541	1	Stable
Npl	0.0701793	0.818169	0.19	0.222	1	Stable
Bace2	0.0715094	-2.3152	0.473	0.589	1	Stable
Star	0.0716737	-4.71142	0.106	0.273	1	Stable
Cited2	0.0719757	-0.284782	0.253	0.246	1	Stable
Robo4	0.0720307	0.447526	0.377	0.402	1	Stable
Dpep1	0.0723891	-2.67855	0.303	0.39	1	Stable
Ms4a2	0.0732498	-5.98762	0.185	0.246	1	Stable
Postn	0.0733336	2.28668	0.361	0.356	1	Stable
Ecm1	0.0739219	-0.393176	0.716	0.605	1	Stable
Cnn1	0.0757961	-1.74698	0.187	0.342	1	Stable
Steap3	0.0758535	-1.37484	0.351	0.368	1	Stable
Kif23	0.0759972	-9.31515	0.084	0.1	1	Stable
Plcb4	0.0760834	-1.94844	0.416	0.469	1	Stable
Hist1h2bg	0.0766318	-15.4059	0.2	0.418	1	Stable
Nbl1	0.0777381	-1.5631	0.5	0.596	1	Stable
Plec	0.0778847	-6.51585	0.711	0.739	1	Stable
[truncated: 563 more rows]

## Sheet: 8.Top5 Up regulated GO items
subtype	ID	Description	pvalue	log10Pvalue
[truncated: 30 more rows]

[truncated: 1 more sheets: 9.Top5 Down regulated GO items]
