# Supplementary material for: Integrated single-cell transcriptomics and proteomics reveal cellular-specific responses and microenvironment remodeling in aristolochic acid nephropathy
Source: JCI Insight. 2022 Aug 22;7(16):e157360. doi: 10.1172/jci.insight.157360 (PMC9462482; doi:10.1172/jci.insight.157360)
Supplement: Supplemental data set 4 [file jciinsight-7-157360-s184.xlsx]

## Sheet: 1.Cell type annotation 
Cluter	type	subtype1	Define markers	subtype2		Define markers
Clute0	T lymph	CD4+T	Cd3e , Cd4	CD4+T memory	CD4+Tem	S100a4 , Cxcr3
Clute1	T lymph	CD4+T	Cd3e , Cd4	CD4+T effector	CD4+Te	Ifng , Fasl
Clute2	T lymph	CD8+T	Cd3e , Cd8a , Cd8b1	CD8+T effector	CTL	Ifng , Fasl
Clute3	T lymph	CD4+T	Cd3e , Cd4	CD4+T memory	CD4+Tem	S100a4 , Cxcr3
Clute4	T lymph	CD4+T	Cd3e , Cd4	CD4+T memory	CD4+Tem	S100a4 , Cxcr3
Clute5	T lymph	CD8+T	Cd3e , Cd8a , Cd8b1	CD8+T naive	CD8+Tn	Lef1, Tcf7
Clute6	T lymph	CD8+T	Cd3e , Cd8a , Cd8b1	CD8+T effector	CTL	Ifng , Fasl
Clute7	T lymph	CD4+T	Cd3e , Cd4	CD4+T naive	CD4+Tn	Ccr7 , Il7r
Clute8	T lymph	CD4+T	Cd3e , Cd4	CD4+ regulatory	Treg	Il2ra , Tnfrsf18
Clute9	T lymph	CD4+T	Cd3e , Cd4	CD4+T effector	CD4+Te	Ifng , Fasl
Clute10	T lymph	CD8+T	Cd3e , Cd8a , Cd8b1	CD8+T effector	CTL	Ifng , Fasl
Clute11	T lymph	CD8+T	Cd3e , Cd8a , Cd8b1	Proliferation	T pro	Mki67, Cdk1 , Stmn1
Clute12	T lymph	CD4+T	Cd3e , Cd4	CD4+T effector	CD4+Te	Ifng , Fasl
Clute13	T lymph	CD4+T	Cd3e , Cd4	CD4+ regulatory	Treg	Il2ra , Tnfrsf18
Clute14	NK	NK	Ncr1 , Tyrobp	——	NK	Ncr1 , Nkg7 , Gzma
Clute15	T lymph	CD8+T	Cd3e , Cd8a , Cd8b1	CD8+T memory	CD8+Tem	S100a4

## Sheet: 2.DEGs of whole T lymph&NK
Gene	p_val	avg_log2FC	pct.1	pct.2	p_val_adj	change
Adhfe1	0	-0.58651	0.004	0.286	0	Down
Lactb2	0	-1.2871	0.047	0.712	0	Down
Pkhd1	0	-0.384357	0.008	0.175	0	Down
Ptpn18	0	0.99483	0.941	0.313	0	Up
Stk17b	0	1.18372	0.91	0.293	0	Up
Hspd1	0	-1.04785	0.364	0.861	0	Down
Idh1	0	-0.870973	0.045	0.509	0	Down
Pecr	0	-1.52796	0.012	0.759	0	Down
Tns1	0	-1.73225	0.037	0.809	0	Down
Vil1	0	-0.287572	0.005	0.153	0	Down
Col4a4	0	-0.858635	0.015	0.44	0	Down
Col4a3	0	-0.635921	0.006	0.298	0	Down
Tmem37	0	-0.518158	0.021	0.262	0	Down
Dbi	0	-2.20678	0.579	0.94	0	Down
Plekha6	0	-0.379382	0.004	0.165	0	Down
Btg2	0	1.40825	0.947	0.472	0	Up
Ptprc	0	1.03831	0.977	0.364	0	Up
Rgl1	0	-0.542328	0.01	0.262	0	Down
Cryzl2	0	-0.896474	0.01	0.455	0	Down
Fmo1	0	-1.25301	0.015	0.677	0	Down
Fmo2	0	-1.15363	0.009	0.631	0	Down
Atp1b1	0	-2.0293	0.197	0.931	0	Down
Mpc2	0	-1.42064	0.382	0.896	0	Down
Aldh9a1	0	-0.752568	0.066	0.424	0	Down
Sdhc	0	-0.856614	0.143	0.599	0	Down
G0s2	0	-0.454115	0.007	0.204	0	Down
Phyh	0	-1.37515	0.089	0.765	0	Down
Pter	0	-1.1535	0.016	0.602	0	Down
Cubn	0	-0.801227	0.007	0.398	0	Down
Vim	0	1.05165	0.758	0.173	0	Up
Sardh	0	-0.533446	0.006	0.245	0	Down
Ass1	0	-2.094	0.217	0.906	0	Down
Nr4a2	0	1.46728	0.67	0.111	0	Up
Itgb6	0	-0.418629	0.006	0.205	0	Down
Lrp2	0	-2.79912	0.034	0.896	0	Down
Osbpl6	0	-0.377311	0.006	0.179	0	Down
Cat	0	-1.385	0.093	0.76	0	Down
Them7	0	-0.418074	0.002	0.184	0	Down
B2m	0	1.26235	0.999	0.54	0	Up
Sord	0	-1.83642	0.047	0.851	0	Down
Gatm	0	-0.953603	0.039	0.446	0	Down
Slc27a2	0	-3.05299	0.027	0.901	0	Down
Macrod2	0	-0.517672	0.004	0.25	0	Down
Defb29	0	-0.683692	0.01	0.305	0	Down
Gss	0	-0.752584	0.027	0.383	0	Down
Sgk2	0	-0.365617	0.004	0.174	0	Down
Hnf4a	0	-1.03991	0.008	0.503	0	Down
Sdc4	0	-0.953776	0.085	0.68	0	Down
Slc13a3	0	-1.11042	0.006	0.519	0	Down
Pck1	0	-2.35846	0.047	0.867	0	Down
Nceh1	0	-0.649266	0.081	0.402	0	Down
Slc2a2	0	-0.424723	0.016	0.221	0	Down
Ndufc1	0	-1.03439	0.332	0.809	0	Down
Fnip2	0	-0.360866	0.006	0.165	0	Down
S100a1	0	-0.947009	0.061	0.603	0	Down
Selenbp1	0	-1.23843	0.018	0.689	0	Down
Pdzk1	0	-1.38986	0.019	0.75	0	Down
Hsd3b2	0	-0.373533	0.002	0.166	0	Down
Hsd3b3	0	-0.341265	0.002	0.166	0	Down
Hao2	0	-0.713003	0.006	0.336	0	Down
Atp1a1	0	-1.49893	0.454	0.921	0	Down
Gstm5	0	-0.839496	0.034	0.45	0	Down
Gstm1	0	-0.864427	0.033	0.42	0	Down
Abcd3	0	-0.740062	0.032	0.393	0	Down
Gclm	0	-1.25246	0.117	0.733	0	Down
Ugt8a	0	-0.403777	0.001	0.174	0	Down
Hadh	0	-1.1132	0.129	0.726	0	Down
Bdh2	0	-1.0249	0.016	0.559	0	Down
Adh1	0	-0.681572	0.014	0.333	0	Down
Ddah1	0	-1.04009	0.01	0.562	0	Down
Gipc2	0	-0.681693	0.014	0.357	0	Down
Acadm	0	-1.48559	0.113	0.787	0	Down
Cryz	0	-0.923783	0.017	0.535	0	Down
Cth	0	-0.318026	0.003	0.147	0	Down
Wwp1	0	-0.794385	0.083	0.453	0	Down
Fut9	0	-1.97611	0.025	0.845	0	Down
Ccdc107	0	-1.23616	0.157	0.768	0	Down
Hint2	0	-1.13797	0.155	0.742	0	Down
Grhpr	0	-0.784738	0.054	0.459	0	Down
Aldob	0	-3.29439	0.177	0.945	0	Down
Ptprd	0	-0.47593	0.008	0.228	0	Down
Nfib	0	-0.480738	0.009	0.206	0	Down
Cyp2j13	0	-0.645797	0.002	0.315	0	Down
Cyp2j11	0	-0.338736	0.002	0.157	0	Down
Cyp2j5	0	-1.83728	0.025	0.848	0	Down
Ak4	0	-0.593544	0.003	0.253	0	Down
Prkaa2	0	-0.465657	0.008	0.21	0	Down
Scp2	0	-1.75681	0.396	0.933	0	Down
Echdc2	0	-0.528675	0.012	0.262	0	Down
Trabd2b	0	-0.636604	0.003	0.3	0	Down
Pdzk1ip1	0	-1.41015	0.062	0.797	0	Down
Cyp4a10	0	-0.456955	0.005	0.174	0	Down
Cyp4a31	0	-0.476753	0.006	0.221	0	Down
Cyp4b1	0	-3.04771	0.01	0.909	0	Down
Akr1a1	0	-1.69139	0.503	0.928	0	Down
Prdx1	0	-1.31821	0.64	0.942	0	Down
Guca2b	0	-1.84135	0.054	0.822	0	Down
Laptm5	0	1.09069	0.933	0.299	0	Up
Atpif1	0	-1.19462	0.518	0.878	0	Down
Cd52	0	1.44227	0.999	0.376	0	Up
Tcea3	0	-0.71106	0.008	0.355	0	Down
Cda	0	-1.55305	0.022	0.759	0	Down
Akr7a5	0	-1.19181	0.055	0.673	0	Down
Errfi1	0	-1.61832	0.18	0.818	0	Down
Park7	0	-1.07182	0.553	0.906	0	Down
Smim1	0	-0.538454	0.024	0.293	0	Down
Cd36	0	-0.678699	0.005	0.311	0	Down
Galnt11	0	-1.12026	0.135	0.718	0	Down
Khk	0	-1.58576	0.038	0.801	0	Down
Cgref1	0	-0.577873	0.005	0.287	0	Down
Lrpap1	0	-1.11085	0.12	0.716	0	Down
Qdpr	0	-0.870766	0.102	0.579	0	Down
Lap3	0	-1.19117	0.054	0.658	0	Down
Sod3	0	-0.470396	0.01	0.233	0	Down
Rbm47	0	-0.992862	0.024	0.522	0	Down
Igfbp7	0	-1.53563	0.109	0.851	0	Down
Ugt2b38	0	-1.68772	0.04	0.807	0	Down
Sult1d1	0	-1.82001	0.047	0.851	0	Down
Rufy3	0	-0.585779	0.025	0.31	0	Down
Slc4a4	0	-2.02462	0.074	0.87	0	Down
Hsd17b11	0	-0.592653	0.049	0.322	0	Down
Spp1	0	1.5016	0.781	0.169	0	Up
Pkd2	0	-0.456244	0.011	0.205	0	Down
Slc26a1	0	-0.469425	0.003	0.236	0	Down
Iscu	0	-0.781566	0.214	0.637	0	Down
Dao	0	-0.915087	0.011	0.491	0	Down
Mlec	0	-0.93113	0.173	0.688	0	Down
Aldh2	0	-1.14329	0.04	0.68	0	Down
Vps37b	0	1.34016	0.84	0.27	0	Up
Mlxipl	0	-0.735104	0.005	0.294	0	Down
Azgp1	0	-0.393977	0	0.161	0	Down
Arpc1b	0	0.974265	0.892	0.284	0	Up
Kl	0	-0.969067	0.021	0.523	0	Down
Met	0	-0.417584	0.006	0.186	0	Down
Aass	0	-0.927242	0.008	0.449	0	Down
Slc13a1	0	-1.33946	0.058	0.727	0	Down
Ndufa5	0	-0.909762	0.269	0.742	0	Down
Tmem229a	0	-0.686885	0.008	0.344	0	Down
Atp6v0a4	0	-0.47382	0.017	0.253	0	Down
Tmem176b	0	-1.28316	0.299	0.856	0	Down
Tmem176a	0	-1.41342	0.267	0.862	0	Down
Cycs	0	-1.21425	0.484	0.89	0	Down
Hibadh	0	-1.2076	0.101	0.737	0	Down
Inmt	0	-2.16114	0.001	0.813	0	Down
Aqp1	0	-0.790285	0.012	0.386	0	Down
Abcg2	0	-1.3041	0.033	0.738	0	Down
Gng12	0	-0.692302	0.038	0.397	0	Down
Thnsl2	0	-0.379958	0.005	0.174	0	Down
Tmem150a	0	-0.398917	0.005	0.191	0	Down
Retsat	0	-0.505951	0.008	0.234	0	Down
Suclg1	0	-1.02973	0.193	0.751	0	Down
Nat8f6	0	-0.900952	0.001	0.387	0	Down
Nat8	0	-1.15961	0.006	0.571	0	Down
Nat8f1	0	-1.753	0.02	0.805	0	Down
Klf15	0	-0.304093	0.002	0.144	0	Down
Aldh1l1	0	-0.558954	0.011	0.281	0	Down
Suclg2	0	-0.800452	0.097	0.51	0	Down
Tpi1	0	-1.06002	0.234	0.797	0	Down
Ptms	0	-0.967578	0.427	0.839	0	Down
Gabarapl1	0	-0.890249	0.115	0.64	0	Down
Kap	0	-7.47119	0.005	1	0	Down
Eps8	0	-0.686552	0.012	0.339	0	Down
Slco1a6	0	-0.629814	0.006	0.3	0	Down
Ldhb	0	-1.70145	0.153	0.881	0	Down
Apoe	0	1.30412	0.714	0.189	0	Up
Erich4	0	-0.55635	0.008	0.286	0	Down
Cyp2a4	0	-0.637024	0	0.199	0	Down
Cyp2a5	0	-0.393843	0.001	0.146	0	Down
Ech1	0	-0.8941	0.28	0.743	0	Down
Hpn	0	-0.827095	0.011	0.426	0	Down
Pepd	0	-0.599352	0.061	0.356	0	Down
Nudt19	0	-1.77689	0.079	0.79	0	Down
Etfb	0	-1.55933	0.295	0.887	0	Down
Aspdh	0	-0.493963	0.001	0.243	0	Down
Napsa	0	-2.05105	0.044	0.813	0	Down
Fcgrt	0	-0.428906	0.019	0.246	0	Down
Ftl1	0	-1.70429	0.972	0.996	0	Down
0610005C13Rik	0	-1.03808	0.009	0.586	0	Down
Gas2	0	-1.06406	0.024	0.598	0	Down
Igf1r	0	-0.956483	0.04	0.502	0	Down
Akap13	0	1.10673	0.871	0.357	0	Up
Idh2	0	-0.788199	0.069	0.536	0	Down
Fah	0	-0.858358	0.012	0.436	0	Down
Nox4	0	-0.578886	0.026	0.294	0	Down
AI314278	0	-1.34772	0.006	0.63	0	Down
Stard10	0	-1.1745	0.058	0.642	0	Down
Folr1	0	-1.14813	0.021	0.668	0	Down
Tead1	0	-0.409269	0.01	0.189	0	Down
Acsm2	0	-3.25234	0.047	0.93	0	Down
Acsm1	0	-0.337104	0.004	0.156	0	Down
Gm19950	0	-1.28363	0.011	0.669	0	Down
Gm45792	0	-1.18498	0.001	0.402	0	Down
Acsm3	0	-0.878163	0	0.343	0	Down
Polr3e	0	-0.697042	0.033	0.358	0	Down
Ndufab1	0	-0.974426	0.262	0.792	0	Down
Coro1a	0	1.12984	0.952	0.326	0	Up
Sephs2	0	-0.964108	0.074	0.574	0	Down
Prss8	0	-0.70418	0.013	0.37	0	Down
Htra1	0	-0.29831	0.004	0.15	0	Down
Cyp2e1	0	-1.83453	0.011	0.783	0	Down
BC024386	0	-0.45447	0.001	0.213	0	Down
Nlrp6	0	-0.350812	0.002	0.157	0	Down
Slc22a18	0	-1.1347	0.009	0.603	0	Down
Atp11a	0	-1.4551	0.051	0.582	0	Down
Lamp1	0	-0.961421	0.393	0.844	0	Down
Rbpms	0	-0.563934	0.028	0.276	0	Down
Wwc2	0	-0.497732	0.02	0.262	0	Down
Aadat	0	-0.469782	0.001	0.196	0	Down
Lpl	0	-1.77205	0.014	0.766	0	Down
Pgpep1	0	-0.485497	0.02	0.255	0	Down
Gcdh	0	-0.757526	0.031	0.395	0	Down
Junb	0	1.54113	0.982	0.6	0	Up
Ces1d	0	-0.701729	0.004	0.338	0	Down
Ces1f	0	-1.6463	0.002	0.754	0	Down
Herpud1	0	-0.853127	0.188	0.664	0	Down
Cdh16	0	-0.969147	0.052	0.616	0	Down
Ces2c	0	-0.966367	0.004	0.433	0	Down
Ldhd	0	-1.20381	0.015	0.587	0	Down
Arhgap42	0	-0.298061	0.003	0.159	0	Down
4931406C07Rik	0	-1.83958	0.04	0.846	0	Down
Tmem205	0	-1.10057	0.029	0.588	0	Down
Ets1	0	1.05384	0.839	0.284	0	Up
Usp2	0	-0.618609	0.04	0.338	0	Down
Slc37a4	0	-0.509631	0.02	0.281	0	Down
Ttc36	0	-2.72017	0.047	0.883	0	Down
Fxyd2	0	-3.56166	0.361	0.959	0	Down
Timm8b	0	-0.739316	0.148	0.538	0	Down
Acat1	0	-1.44904	0.135	0.803	0	Down
Hykk	0	-1.08421	0.004	0.535	0	Down
Calml4	0	-1.49296	0.03	0.764	0	Down
Dennd4a	0	1.30126	0.741	0.177	0	Up
Tln2	0	-0.386271	0.007	0.179	0	Down
Tinag	0	-0.414787	0.008	0.223	0	Down
Myo6	0	-0.821443	0.051	0.493	0	Down
Me1	0	-1.11851	0.012	0.55	0	Down
Bcl2a1b	0	1.11576	0.69	0.11	0	Up
Plscr2	0	-1.19013	0.046	0.709	0	Down
Paqr9	0	-0.317548	0.003	0.151	0	Down
Abhd14b	0	-0.810065	0.021	0.443	0	Down
Gpx1	0	-2.23093	0.589	0.958	0	Down
Pth1r	0	-1.22319	0.021	0.692	0	Down
Acaa1b	0	-1.32759	0.008	0.633	0	Down
Xylb	0	-0.750819	0.007	0.367	0	Down
Lars2	0	-1.37028	0.563	0.904	0	Down
Slc6a20b	0	-0.711066	0.009	0.35	0	Down
Fuca2	0	-0.702296	0.056	0.405	0	Down
Tnfaip3	0	1.25115	0.75	0.166	0	Up
Ifngr1	0	1.08149	0.832	0.263	0	Up
Aldh8a1	0	-1.2061	0.009	0.598	0	Down
Mfsd4b5	0	-1.22999	0.008	0.625	0	Down
Mfsd4b1	0	-0.584382	0.007	0.289	0	Down
Nus1	0	-0.768212	0.113	0.521	0	Down
Pcbd1	0	-1.05207	0.016	0.616	0	Down
Srgn	0	1.25441	0.964	0.324	0	Up
Pbld1	0	-0.674088	0.007	0.351	0	Down
Dnajc12	0	-1.01435	0.035	0.558	0	Down
Ank3	0	-0.715432	0.014	0.356	0	Down
Slc16a9	0	-0.393611	0.004	0.182	0	Down
Bicc1	0	-0.480128	0.016	0.26	0	Down
Cisd1	0	-1.41174	0.13	0.818	0	Down
Upb1	0	-0.731628	0.013	0.369	0	Down
Ggt1	0	-2.02809	0.014	0.842	0	Down
Ddt	0	-1.13128	0.211	0.773	0	Down
Gstt2	0	-0.901589	0.089	0.568	0	Down
Chchd10	0	-1.95984	0.212	0.896	0	Down
Gpx4	0	-1.2234	0.724	0.939	0	Down
Uqcr11	0	-1.23528	0.528	0.887	0	Down
Timp3	0	-2.86565	0.064	0.915	0	Down
Pah	0	-1.40006	0.023	0.738	0	Down
Chpt1	0	-2.74566	0.109	0.912	0	Down
Slc5a8	0	-0.843844	0	0.351	0	Down
Nr1h4	0	-0.417383	0.006	0.195	0	Down
Btg1	0	1.43708	0.978	0.493	0	Up
Csrp2	0	-1.06237	0.037	0.617	0	Down
Rab3ip	0	-0.737777	0.059	0.436	0	Down
D630029K05Rik	0	-0.487556	0.001	0.214	0	Down
Lyz2	0	1.35311	0.636	0.04	0	Up
Tmbim4	0	-1.18024	0.16	0.796	0	Down
Rdh16f2	0	-0.279618	0.001	0.127	0	Down
Cd63	0	-1.48593	0.284	0.871	0	Down
Mettl7b	0	-0.730421	0.006	0.383	0	Down
Tcn2	0	-1.75382	0.051	0.842	0	Down
Mdh1	0	-1.46753	0.424	0.913	0	Down
Trim7	0	-0.722118	0.008	0.311	0	Down
Vdac1	0	-1.13638	0.208	0.808	0	Down
Gpx3	0	-2.78096	0.734	0.975	0	Down
Slc47a1	0	-1.25886	0.008	0.643	0	Down
Slc5a10	0	-0.315847	0.003	0.156	0	Down
Aspa	0	-0.834939	0.004	0.4	0	Down
Serpinf2	0	-0.604376	0.003	0.296	0	Down
Tmigd1	0	-0.914536	0.006	0.379	0	Down
Pipox	0	-1.00639	0.012	0.511	0	Down
Ccl5	0	1.30435	0.88	0.219	0	Up
Hnf1b	0	-0.36289	0.006	0.173	0	Down
Car4	0	-0.604606	0.003	0.292	0	Down
Igfbp4	0	-1.27189	0.04	0.745	0	Down
Coasy	0	-0.57355	0.031	0.296	0	Down
G6pc	0	-1.14603	0.015	0.576	0	Down
Slc25a39	0	-1.22188	0.119	0.737	0	Down
Mapt	0	-0.512033	0.023	0.274	0	Down
Kcnj16	0	-0.642207	0.025	0.372	0	Down
Acox1	0	-1.62118	0.069	0.806	0	Down
Mrpl12	0	-0.857733	0.187	0.649	0	Down
Slc25a10	0	-0.577866	0.024	0.296	0	Down
Dcxr	0	-0.718336	0.059	0.432	0	Down
Iah1	0	-0.91906	0.105	0.583	0	Down
Arhgap5	0	-1.0043	0.081	0.623	0	Down
Syne2	0	-0.70499	0.066	0.38	0	Down
Aldh6a1	0	-1.17951	0.02	0.631	0	Down
Gstz1	0	-0.688553	0.023	0.354	0	Down
Clmn	0	-0.579713	0.011	0.286	0	Down
Amn	0	-0.557579	0.008	0.294	0	Down
Akr1c21	0	-2.75458	0.052	0.897	0	Down
Gpr137b	0	-0.571865	0.011	0.32	0	Down
Sugct	0	-0.355379	0.005	0.172	0	Down
Hist1h2bc	0	-1.35321	0.079	0.778	0	Down
Slc17a3	0	-1.59518	0.005	0.736	0	Down
Slc17a1	0	-1.13637	0.013	0.619	0	Down
Bphl	0	-1.00386	0.031	0.571	0	Down
Eci3	0	-0.928248	0.002	0.439	0	Down
Adtrp	0	-0.285526	0.002	0.141	0	Down
Tpmt	0	-0.529503	0.008	0.267	0	Down
Sfxn1	0	-1.16915	0.132	0.74	0	Down
4833439L19Rik	0	-1.32004	0.093	0.759	0	Down
Slc34a1	0	-3.52385	0.106	0.937	0	Down
Fbp1	0	-1.74939	0.042	0.83	0	Down
Ctsl	0	-1.16621	0.109	0.764	0	Down
Slc6a18	0	-0.911201	0.004	0.362	0	Down
Acot12	0	-0.344017	0.002	0.168	0	Down
Bhmt2	0	-0.363026	0	0.168	0	Down
Tmem174	0	-1.20936	0.013	0.661	0	Down
Hmgcs1	0	-1.15626	0.087	0.685	0	Down
Kcnk5	0	-0.71143	0.047	0.362	0	Down
Zfp503	0	-0.466606	0.013	0.201	0	Down
Chdh	0	-0.353638	0.009	0.183	0	Down
Prxl2a	0	-0.52605	0.035	0.298	0	Down
Dhrs4	0	-0.927187	0.064	0.548	0	Down
Cideb	0	-0.56369	0.005	0.288	0	Down
Cryl1	0	-0.782582	0.036	0.468	0	Down
Msra	0	-0.904454	0.057	0.535	0	Down
Ephx2	0	-1.11589	0.008	0.526	0	Down
Esd	0	-0.980398	0.411	0.838	0	Down
Tsc22d1	0	-0.957125	0.083	0.596	0	Down
Cldn10	0	-0.843383	0.018	0.476	0	Down
Selenop	0	-1.67607	0.198	0.87	0	Down
Ghr	0	-1.39657	0.011	0.678	0	Down
Oxct1	0	-1.51925	0.159	0.85	0	Down
Dab2	0	-1.15182	0.035	0.692	0	Down
Fyb	0	1.29621	0.905	0.243	0	Up
Ugt3a1	0	-0.77698	0.002	0.353	0	Down
Ugt3a2	0	-1.40253	0.009	0.706	0	Down
Amacr	0	-0.806141	0.007	0.394	0	Down
Cmbl	0	-0.865626	0.006	0.44	0	Down
Rida	0	-2.4232	0.08	0.88	0	Down
Enpp2	0	-0.7287	0.021	0.37	0	Down
Ndrg1	0	-2.14586	0.133	0.867	0	Down
Grina	0	-0.923178	0.226	0.725	0	Down
Cyc1	0	-0.769944	0.238	0.695	0	Down
Tst	0	-0.412751	0.009	0.19	0	Down
Rac2	0	0.993415	0.934	0.332	0	Up
Aco2	0	-0.928699	0.191	0.719	0	Down
Cyp2d9	0	-0.422763	0	0.165	0	Down
Ppara	0	-0.276622	0.001	0.137	0	Down
Miox	0	-3.11442	0.04	0.922	0	Down
Slc38a2	0	1.12573	0.856	0.307	0	Up
Vdr	0	-0.481057	0.01	0.239	0	Down
Gpd1	0	-0.403312	0.008	0.194	0	Down
Mettl7a1	0	-0.652319	0.068	0.388	0	Down
Cela1	0	-0.914589	0.033	0.509	0	Down
Csad	0	-0.83769	0.018	0.379	0	Down
Dnase1	0	-1.19616	0.027	0.527	0	Down
Abat	0	-0.394883	0.004	0.182	0	Down
Snx29	0	-0.607494	0.031	0.288	0	Down
Mpv17l	0	-0.888453	0.016	0.399	0	Down
Prodh	0	-0.62069	0.008	0.32	0	Down
Hgd	0	-0.702825	0.009	0.359	0	Down
Ndufb4	0	-1.16227	0.341	0.843	0	Down
Zbtb20	0	-2.19403	0.241	0.911	0	Down
Atp6v1a	0	-0.869506	0.109	0.598	0	Down
Phldb2	0	-0.664759	0.011	0.325	0	Down
App	0	-1.01944	0.134	0.719	0	Down
Kcnj15	0	-1.64861	0.021	0.795	0	Down
Mpc1	0	-1.43364	0.295	0.868	0	Down
Slc22a2	0	-0.8428	0.002	0.405	0	Down
Slc22a1	0	-0.75136	0.013	0.402	0	Down
Sod2	0	-1.00284	0.256	0.807	0	Down
Msrb1	0	-0.931887	0.116	0.616	0	Down
Hagh	0	-0.743649	0.073	0.502	0	Down
Fahd1	0	-0.687884	0.015	0.357	0	Down
Mcrip2	0	-0.708662	0.038	0.393	0	Down
Mettl26	0	-1.26832	0.154	0.778	0	Down
Rab11fip3	0	-0.690459	0.02	0.365	0	Down
Cbs	0	-0.407306	0.004	0.187	0	Down
H2-K1	0	1.27478	1	0.524	0	Up
Cfb	0	-0.759293	0.018	0.374	0	Down
Neu1	0	-0.999262	0.121	0.671	0	Down
Apom	0	-0.375853	0.002	0.152	0	Down
H2-D1	0	1.1882	0.999	0.532	0	Up
H2-Q7	0	1.07462	0.945	0.329	0	Up
Tnfrsf21	0	-0.606861	0.011	0.305	0	Down
Mep1a	0	-1.94018	0.013	0.79	0	Down
Vegfa	0	-0.669563	0.025	0.328	0	Down
Haao	0	-0.470448	0.012	0.231	0	Down
Zfp36l2	0	1.46978	0.973	0.431	0	Up
Slc3a1	0	-0.806302	0.011	0.402	0	Down
Ttr	0	-0.82634	0.005	0.198	0	Down
Proc	0	-0.612632	0.003	0.297	0	Down
Hspa9	0	-0.84492	0.179	0.655	0	Down
Cystm1	0	-1.04555	0.054	0.662	0	Down
Fgf1	0	-0.497476	0.002	0.186	0	Down
Spink1	0	-2.13576	0.251	0.906	0	Down
Aldh7a1	0	-0.549059	0.024	0.293	0	Down
Cndp1	0	-0.364939	0	0.162	0	Down
Cndp2	0	-2.20923	0.103	0.841	0	Down
Cyb5a	0	-2.40983	0.342	0.929	0	Down
Acy3	0	-2.78288	0.008	0.877	0	Down
Pcx	0	-0.604432	0.01	0.308	0	Down
Slc22a12	0	-1.67392	0.004	0.756	0	Down
Prdx5	0	-2.18952	0.583	0.954	0	Down
Slc22a28	0	-0.523984	0.001	0.241	0	Down
Slc22a30	0	-1.17996	0.001	0.483	0	Down
Slc22a8	0	-1.09519	0.005	0.503	0	Down
Slc22a6	0	-1.92261	0.005	0.797	0	Down
Fth1	0	-1.79544	1	0.999	0	Down
Tkfc	0	-0.64158	0.027	0.342	0	Down
Glyat	0	-1.64302	0.032	0.819	0	Down
Keg1	0	-2.19192	0.024	0.879	0	Down
Gcnt1	0	-1.13003	0.016	0.579	0	Down
Klf9	0	-1.05036	0.122	0.7	0	Down
Tmem252	0	-1.19216	0.013	0.593	0	Down
Slc1a1	0	-0.716929	0.007	0.359	0	Down
A1cf	0	-0.259568	0.001	0.132	0	Down
Papss2	0	-0.636157	0.006	0.289	0	Down
Lipa	0	-0.645844	0.076	0.391	0	Down
Pank1	0	-1.06358	0.024	0.528	0	Down
Hoga1	0	-0.635281	0.007	0.331	0	Down
Abcc2	0	-1.14372	0.012	0.513	0	Down
Rbm3	0	1.10008	0.929	0.417	0	Up
Lamp2	0	-1.16021	0.23	0.82	0	Down
Gpc4	0	-0.322152	0.004	0.155	0	Down
Fhl1	0	-0.377493	0.005	0.181	0	Down
Gk	0	-1.56607	0.033	0.775	0	Down
Slc16a2	0	-0.773946	0.006	0.384	0	Down
Cldn2	0	-0.707255	0.013	0.377	0	Down
Cltrn	0	-2.12179	0.075	0.889	0	Down
mt-Nd1	0	-2.01989	0.997	1	0	Down
mt-Nd2	0	-2.56715	0.988	1	0	Down
mt-Co1	0	-1.41587	0.999	1	0	Down
mt-Co2	0	-1.87738	1	1	0	Down
mt-Atp8	0	-1.24735	0.231	0.839	0	Down
mt-Atp6	0	-2.09781	0.999	1	0	Down
mt-Co3	0	-2.0286	1	1	0	Down
mt-Nd3	0	-1.70319	0.902	0.989	0	Down
mt-Nd4l	0	-2.60278	0.432	0.97	0	Down
mt-Nd4	0	-2.58539	0.996	1	0	Down
mt-Nd5	0	-2.51963	0.739	0.991	0	Down
mt-Cytb	0	-2.73703	0.998	1	0	Down
Slc7a13	0	-1.79872	0	0.658	0	Down
Slco1a1	0	-1.1234	0	0.399	0	Down
Trac	1.54873e-307	1.14582	0.761	0.205	3.13913e-303	Up
Lgr4	2.78108e-306	-0.345551	0.007	0.167	5.63697e-302	Down
Celf2	3.6696e-306	1.06578	0.777	0.221	7.43792e-302	Up
Atp5a1	1.80798e-305	-1.00611	0.729	0.951	3.66459e-301	Down
Hoxa7	1.02488e-304	-0.311792	0.005	0.155	2.07734e-300	Down
Uqcrfs1	1.33941e-303	-0.856864	0.328	0.775	2.71484e-299	Down
Afap1l1	1.15162e-301	-0.264688	0.002	0.132	2.33421e-297	Down
Abca3	1.59528e-301	-0.530772	0.05	0.32	3.23348e-297	Down
Pdzd3	9.86629e-301	-0.261058	0.003	0.139	1.9998e-296	Down
Rps15a	9.87859e-301	0.997255	1	0.946	2.00229e-296	Up
Fitm1	1.06963e-300	-0.319837	0.004	0.144	2.16803e-296	Down
Lcp1	1.365e-300	0.921564	0.843	0.269	2.76671e-296	Up
Comt	2.20291e-300	-0.705093	0.115	0.467	4.46508e-296	Down
AW112010	1.46462e-298	0.77954	0.956	0.324	2.96864e-294	Up
Galnt14	1.58853e-298	-0.261304	0.002	0.135	3.21979e-294	Down
Mbnl1	3.01754e-298	0.947169	0.944	0.428	6.11625e-294	Up
Slc18a1	7.69159e-298	-0.314613	0.003	0.14	1.55901e-293	Down
Tmbim6	3.15818e-297	-1.02433	0.632	0.931	6.40132e-293	Down
Aadac	1.19791e-296	-0.326443	0.007	0.16	2.42805e-292	Down
Nme2	2.51606e-296	-1.17494	0.832	0.97	5.0998e-292	Down
Emb	2.60128e-296	1.33852	0.778	0.221	5.27254e-292	Up
Cd3g	2.49878e-295	1.11876	0.763	0.217	5.06477e-291	Up
Irx3	3.62517e-294	-0.283928	0.003	0.136	7.34786e-290	Down
Glyctk	8.17101e-294	-0.355368	0.009	0.171	1.65618e-289	Down
Evc	2.24672e-293	-0.296967	0.005	0.148	4.55387e-289	Down
Itgb8	2.51653e-292	-0.545313	0.044	0.301	5.10076e-288	Down
Acss2	3.36235e-292	-0.52142	0.036	0.273	6.81515e-288	Down
Ndufa4	1.34033e-290	-1.21379	0.77	0.939	2.71671e-286	Down
Syn3	2.62264e-290	-0.269637	0.002	0.131	5.31583e-286	Down
Etfa	4.60213e-289	-0.727007	0.144	0.504	9.32806e-285	Down
Fads3	8.78992e-289	-0.290559	0.006	0.153	1.78163e-284	Down
Sdhb	3.54013e-288	-0.784212	0.314	0.749	7.17549e-284	Down
Cgnl1	4.65806e-288	-0.462147	0.019	0.213	9.44143e-284	Down
Gm10804	3.52106e-287	-0.255532	0.002	0.127	7.13683e-283	Down
Ptpn22	3.78366e-287	1.0526	0.759	0.229	7.6691e-283	Up
Mtss1	6.51309e-287	-0.528028	0.032	0.259	1.32014e-282	Down
Agps	7.91358e-287	-0.707054	0.076	0.368	1.604e-282	Down
Rps27	8.82929e-287	1.0025	1	0.959	1.78961e-282	Up
Sirt3	1.56783e-284	-0.437686	0.032	0.257	3.17783e-280	Down
Gchfr	4.2129e-284	-0.264319	0.002	0.129	8.53913e-280	Down
Cd3e	4.9791e-284	1.01443	0.718	0.186	1.00921e-279	Up
Ctdspl	8.41813e-284	-0.282989	0.006	0.149	1.70627e-279	Down
Nit1	8.61514e-282	-0.60999	0.075	0.367	1.7462e-277	Down
Rpl39	3.11038e-281	0.891568	0.999	0.956	6.30442e-277	Up
Sh3bgrl3	4.98305e-281	0.814782	0.972	0.36	1.01001e-276	Up
Bnc2	1.38044e-280	-0.270093	0.002	0.122	2.79802e-276	Down
Kmo	3.54601e-280	-0.265609	0.003	0.132	7.1874e-276	Down
Rgs1	5.36183e-280	1.15675	0.708	0.164	1.08679e-275	Up
Cd3d	5.41303e-280	1.06322	0.8	0.247	1.09717e-275	Up
Rpl34	1.6381e-279	0.896403	1	0.925	3.32027e-275	Up
Lck	1.95807e-279	0.978321	0.73	0.206	3.96882e-275	Up
Tnfaip8	4.67016e-279	-0.924413	0.445	0.868	9.46595e-275	Down
Psmb8	9.41783e-279	0.823887	0.88	0.296	1.9089e-274	Up
Lrrc19	1.40574e-276	-0.268586	0.004	0.139	2.84929e-272	Down
Crip1	2.10162e-276	0.944562	0.871	0.303	4.25977e-272	Up
Flrt1	2.9633e-276	-0.321748	0.006	0.148	6.00632e-272	Down
Rbpms2	6.24643e-276	-0.318329	0.007	0.153	1.26609e-271	Down
Nr2f2	8.02696e-276	-0.333568	0.008	0.16	1.62699e-271	Down
Pabpc1	2.41367e-275	0.857765	0.956	0.68	4.89226e-271	Up
Uqcr10	8.78067e-275	-1.10409	0.665	0.921	1.77975e-270	Down
Atp6v1e1	6.72043e-274	-0.757328	0.298	0.732	1.36216e-269	Down
Kif21a	7.19733e-274	-0.311903	0.006	0.146	1.45883e-269	Down
Snx7	8.01497e-274	-0.312033	0.006	0.148	1.62456e-269	Down
Myh9	9.10367e-274	0.940659	0.807	0.295	1.84522e-269	Up
Ugt2b37	1.25321e-272	-0.476982	0.009	0.163	2.54013e-268	Down
Trbc2	4.14263e-272	1.06259	0.849	0.284	8.3967e-268	Up
Acot13	3.1377e-271	-0.699734	0.136	0.479	6.35981e-267	Down
Cotl1	7.89766e-271	0.895221	0.802	0.285	1.60078e-266	Up
Ehhadh	1.16834e-270	-0.366103	0.012	0.175	2.36811e-266	Down
Cdhr5	1.88293e-270	-0.327793	0.009	0.163	3.8165e-266	Down
Hebp1	4.6174e-270	-0.331672	0.008	0.158	9.35901e-266	Down
Rps28	2.81594e-269	0.821474	0.999	0.956	5.70764e-265	Up
Rps13	1.34582e-268	0.873204	1	0.937	2.72784e-264	Up
Fmo5	3.01653e-268	-0.341832	0.011	0.168	6.11421e-264	Down
Gprc5c	7.44565e-268	-0.312738	0.008	0.155	1.50916e-263	Down
Por	1.19449e-267	-0.653899	0.107	0.422	2.4211e-263	Down
Sypl	2.94888e-265	-0.503793	0.064	0.336	5.97708e-261	Down
Romo1	3.69371e-265	-0.838115	0.354	0.76	7.48679e-261	Down
Ndufb9	1.46383e-264	-0.94985	0.568	0.893	2.96703e-260	Down
Arhgdib	1.66911e-264	0.809983	0.915	0.321	3.38311e-260	Up
Chchd2	5.58349e-263	-0.936249	0.946	0.984	1.13172e-258	Down
Hlf	2.3995e-262	-0.597791	0.058	0.317	4.86354e-258	Down
Pfn1	2.79677e-261	0.822703	0.975	0.639	5.66877e-257	Up
Tef	6.62757e-261	-0.566317	0.045	0.282	1.34334e-256	Down
Atp5g1	1.42076e-260	-0.972594	0.638	0.908	2.87975e-256	Down
Ndufs6	3.29066e-260	-0.795123	0.337	0.749	6.66983e-256	Down
Ivd	6.96773e-260	-0.535887	0.063	0.327	1.41229e-255	Down
Ndufb6	2.30939e-259	-0.690564	0.235	0.633	4.6809e-255	Down
Bhlhe40	2.6301e-258	1.12787	0.68	0.199	5.33095e-254	Up
C130074G19Rik	4.90682e-258	-0.318523	0.009	0.159	9.94564e-254	Down
Uqcrb	5.53706e-258	-0.934014	0.54	0.866	1.12231e-253	Down
Atp5b	7.73307e-258	-0.949294	0.827	0.972	1.56742e-253	Down
Gadd45b	2.04262e-257	1.17863	0.674	0.155	4.14019e-253	Up
Dstn	1.14988e-256	-0.586713	0.13	0.471	2.33069e-252	Down
Rgs2	1.93864e-256	0.978884	0.725	0.195	3.92944e-252	Up
Kif12	3.36323e-256	-0.307269	0.008	0.148	6.81694e-252	Down
Vldlr	4.29479e-256	-0.26285	0.005	0.134	8.70511e-252	Down
Rpl17	1.48905e-255	0.777519	1	0.972	3.01815e-251	Up
Rpsa	5.66797e-255	0.789877	1	0.949	1.14884e-250	Up
Rpl13a	8.1613e-255	0.848739	1	0.975	1.65421e-250	Up
Txndc17	1.32964e-254	-0.766624	0.339	0.749	2.69504e-250	Down
Sdha	3.77319e-254	-0.697137	0.25	0.645	7.64787e-250	Down
Mrps21	7.19685e-254	-0.789829	0.293	0.69	1.45873e-249	Down
Hmgb2	1.13307e-253	1.07128	0.86	0.372	2.29662e-249	Up
Arhgef28	1.19183e-253	-0.299569	0.008	0.149	2.41572e-249	Down
Acox3	1.52444e-253	-0.511813	0.043	0.274	3.08989e-249	Down
Pdzd2	1.96008e-253	-0.272524	0.006	0.139	3.97288e-249	Down
Atp5o	6.28557e-253	-0.886671	0.561	0.889	1.27402e-248	Down
Uqcrq	1.77139e-252	-1.00851	0.659	0.91	3.59042e-248	Down
Lsp1	1.80177e-252	0.839818	0.762	0.235	3.652e-248	Up
2610528J11Rik	2.36162e-252	-0.255362	0.003	0.12	4.78676e-248	Down
Slc6a6	8.35801e-252	-0.721245	0.239	0.633	1.69409e-247	Down
Rdh16	1.061e-251	-0.266503	0.005	0.135	2.15055e-247	Down
Ildr2	1.96778e-251	-0.253546	0.004	0.129	3.9885e-247	Down
Rpl3	3.01545e-251	0.729622	0.999	0.896	6.11201e-247	Up
Rpl18	6.46437e-251	0.759942	1	0.93	1.31026e-246	Up
Cd28	2.63006e-250	1.05756	0.693	0.197	5.33086e-246	Up
Tmsb10	5.64221e-250	0.8634	0.997	0.381	1.14362e-245	Up
Cd74	6.15634e-250	0.871178	0.664	0.2	1.24783e-245	Up
Gkap1	4.20394e-249	-0.397371	0.022	0.205	8.52096e-245	Down
Slc23a1	7.40668e-249	-0.353029	0.011	0.161	1.50126e-244	Down
Tmsb4x	1.54155e-248	0.979272	1	0.657	3.12456e-244	Up
Bri3	5.61812e-248	-0.754919	0.336	0.729	1.13874e-243	Down
Pebp1	1.4644e-247	-0.806877	0.446	0.822	2.96819e-243	Down
Ndufb3	6.34349e-247	-0.756049	0.326	0.728	1.28576e-242	Down
Slc6a13	1.31922e-246	-0.307997	0.009	0.15	2.67392e-242	Down
Itga4	2.24477e-246	0.995353	0.669	0.17	4.54992e-242	Up
Sod1	3.56775e-246	-0.848898	0.387	0.79	7.23148e-242	Down
Mrpl42	1.3842e-245	-0.675642	0.199	0.56	2.80564e-241	Down
Sdc2	1.95944e-245	-0.256151	0.005	0.132	3.97159e-241	Down
Rpl27	3.14864e-244	0.758189	0.998	0.928	6.38199e-240	Up
Cox7a2	3.9977e-244	-0.997944	0.75	0.937	8.10294e-240	Down
Evi5	1.17189e-243	-0.350292	0.015	0.176	2.37531e-239	Down
Rps29	2.97378e-243	0.738554	1	0.978	6.02755e-239	Up
Ly6a	3.60954e-243	-1.06715	0.433	0.847	7.31617e-239	Down
Slc51a	1.17095e-241	-0.259187	0.005	0.13	2.37341e-237	Down
Prr15l	3.32242e-241	-0.30373	0.01	0.155	6.73422e-237	Down
Ndufa12	3.75824e-241	-0.759578	0.308	0.707	7.61758e-237	Down
Rps19	1.58833e-240	0.665514	1	0.966	3.21938e-236	Up
Mndal	2.87616e-240	1.01718	0.642	0.166	5.82969e-236	Up
Gnai2	6.37678e-240	0.741934	0.913	0.488	1.29251e-235	Up
Slc7a9	8.28787e-240	-0.279563	0.008	0.143	1.67987e-235	Down
Pcdh17	3.66106e-239	-0.306783	0.006	0.133	7.42061e-235	Down
Eif3f	4.85169e-239	0.749777	0.917	0.486	9.83389e-235	Up
Fam151a	5.32186e-239	-0.297726	0.007	0.141	1.07869e-234	Down
Skil	9.18643e-239	1.00446	0.621	0.158	1.862e-234	Up
Mylk	1.1875e-238	-0.305194	0.006	0.136	2.40694e-234	Down
Ptprk	2.73025e-238	-0.274041	0.007	0.138	5.53395e-234	Down
Ahnak	9.59423e-238	0.864594	0.763	0.237	1.94465e-233	Up
Rplp2	2.44955e-236	0.734345	1	0.96	4.965e-232	Up
Lrrc58	4.15538e-236	-0.679304	0.126	0.438	8.42254e-232	Down
Ndufb8	4.90813e-236	-0.897569	0.517	0.837	9.94829e-232	Down
Nfia	1.04654e-235	-0.470531	0.029	0.222	2.12123e-231	Down
Rps21	2.49156e-235	0.756634	1	0.953	5.05015e-231	Up
Rpl12	2.6374e-235	0.682356	1	0.934	5.34576e-231	Up
Selplg	4.46545e-235	0.863027	0.727	0.227	9.05102e-231	Up
Hbegf	4.65772e-235	-0.587012	0.043	0.264	9.44073e-231	Down
Dusp5	4.67727e-235	0.995663	0.675	0.199	9.48037e-231	Up
Fau	6.20466e-235	0.802647	1	0.969	1.25762e-230	Up
Ctss	2.03759e-234	0.779659	0.518	0.059	4.12999e-230	Up
Rpl4	2.37783e-234	0.688419	0.988	0.865	4.81962e-230	Up
Enpp6	2.96617e-234	-0.253896	0.006	0.129	6.01213e-230	Down
2021-03-08	3.2069e-234	-0.273874	0.008	0.144	6.50006e-230	Down
Shisa5	7.49912e-234	0.786477	0.885	0.375	1.52e-229	Up
Iqgap1	1.37661e-232	0.7792	0.78	0.277	2.79025e-228	Up
Rps20	1.97265e-232	0.642216	1	0.975	3.99837e-228	Up
Ndufb10	5.13462e-231	-0.819864	0.481	0.831	1.04074e-226	Down
Ankrd13c	7.31918e-231	-0.686776	0.156	0.481	1.48352e-226	Down
Rps14	6.56121e-230	0.756197	1	0.954	1.32989e-225	Up
Zfp706	2.85851e-229	-0.766557	0.356	0.737	5.79392e-225	Down
Mtus1	4.04226e-229	-0.251803	0.005	0.126	8.19326e-225	Down
Aldh4a1	5.01176e-229	-0.391743	0.024	0.201	1.01583e-224	Down
Grap2	9.33239e-229	1.04006	0.556	0.104	1.89158e-224	Up
Mogat1	1.24475e-228	-0.258796	0.006	0.129	2.52298e-224	Down
Rpl21	1.29474e-228	0.686671	1	0.961	2.62431e-224	Up
Ankrd11	1.75227e-228	0.903248	0.888	0.515	3.55167e-224	Up
Rpl18a	3.85799e-228	0.736602	1	0.951	7.81976e-224	Up
Ndufc2	6.23171e-228	-0.681508	0.339	0.731	1.2631e-223	Down
Fxyd5	1.50785e-227	0.685261	0.874	0.312	3.05626e-223	Up
Rps23	2.11601e-227	0.696139	1	0.965	4.28895e-223	Up
Ctla4	7.32761e-227	1.18205	0.5	0.049	1.48523e-222	Up
Gm42418	1.15915e-226	-0.954669	1	0.999	2.34948e-222	Down
Rps11	1.37547e-226	0.758081	1	0.962	2.78795e-222	Up
Cpt2	4.00274e-226	-0.294308	0.011	0.151	8.11316e-222	Down
Ndufs5	4.5864e-226	-0.696989	0.33	0.715	9.29617e-222	Down
Pkp4	8.57784e-226	-0.51033	0.068	0.32	1.73864e-221	Down
Rps12	1.16866e-225	0.710254	1	0.969	2.36875e-221	Up
Ndufv3	1.35875e-225	-0.821397	0.471	0.829	2.75404e-221	Down
Rps10	1.60677e-225	0.713427	1	0.965	3.25676e-221	Up
Cox6a1	2.51967e-225	-0.885777	0.594	0.891	5.10711e-221	Down
Smim22	3.22422e-225	-0.267559	0.007	0.13	6.53518e-221	Down
Ndufa10	3.77349e-225	-0.669616	0.249	0.618	7.64849e-221	Down
Rpl37a	6.13275e-225	0.708381	1	0.98	1.24305e-220	Up
Dhcr24	3.37681e-224	-0.392395	0.028	0.212	6.84446e-220	Down
H2-Q4	1.36457e-223	0.857091	0.654	0.186	2.76586e-219	Up
Cd81	1.46562e-223	-0.530878	0.23	0.609	2.97066e-219	Down
Fuca1	3.18981e-223	-0.575584	0.141	0.457	6.46543e-219	Down
Nectin3	3.21484e-223	-0.261081	0.008	0.137	6.51616e-219	Down
Arhgap24	7.07831e-223	-0.277622	0.009	0.142	1.4347e-218	Down
Rpl32	1.10241e-222	0.709406	1	0.968	2.23447e-218	Up
Klf6	1.28818e-222	0.880144	0.779	0.281	2.61101e-218	Up
Ppa2	4.54592e-222	-0.574834	0.075	0.328	9.21413e-218	Down
Pbx1	4.81381e-221	-0.271778	0.01	0.144	9.75711e-217	Down
Zc3hav1	9.23156e-220	0.921335	0.635	0.184	1.87115e-215	Up
Agap1	3.07021e-219	-0.260326	0.008	0.135	6.22301e-215	Down
Ltb	8.94719e-219	0.977956	0.722	0.248	1.81351e-214	Up
Smpdl3a	1.42391e-218	-0.672989	0.333	0.73	2.88612e-214	Down
Aco1	1.85681e-218	-0.434367	0.034	0.227	3.76356e-214	Down
Lrrk2	2.52655e-218	-0.32233	0.015	0.165	5.12106e-214	Down
Plxdc2	3.08755e-218	-0.316265	0.015	0.166	6.25815e-214	Down
Rpl30	3.71601e-218	0.668051	1	0.959	7.53198e-214	Up
H2-Q6	3.87619e-218	0.857743	0.65	0.185	7.85666e-214	Up
Nfkbia	5.37119e-218	1.05394	0.758	0.334	1.08869e-213	Up
Malt1	1.41141e-217	1.08168	0.664	0.232	2.86079e-213	Up
Cd6	1.77753e-217	0.975281	0.56	0.107	3.60288e-213	Up
Rpl38	8.44216e-217	0.699834	1	0.975	1.71114e-212	Up
Rps6	5.43862e-216	0.616925	0.999	0.927	1.10235e-211	Up
Apbb2	5.4694e-216	-0.273889	0.009	0.139	1.10859e-211	Down
Ndufa6	6.18927e-216	-0.836128	0.642	0.904	1.2545e-211	Down
Rplp0	9.83611e-216	0.649359	1	0.966	1.99368e-211	Up
Rpl37	9.15615e-215	0.695448	1	0.968	1.85586e-210	Up
Rps16	4.64713e-214	0.675322	1	0.958	9.41928e-210	Up
Nr4a1	6.54793e-214	1.03744	0.554	0.106	1.3272e-209	Up
Lat	6.64382e-214	0.814169	0.645	0.187	1.34664e-209	Up
Ndufs2	1.23499e-213	-0.633076	0.244	0.602	2.50319e-209	Down
Ndufs7	1.4797e-212	-0.687181	0.301	0.669	2.99921e-208	Down
Rps3	1.89884e-212	0.635588	1	0.949	3.84877e-208	Up
Gpam	3.41932e-212	-0.272776	0.01	0.141	6.93063e-208	Down
Plxnb2	3.64477e-212	-0.307216	0.019	0.179	7.38759e-208	Down
Bckdha	7.88112e-212	-0.548429	0.077	0.324	1.59742e-207	Down
Msn	1.03542e-211	0.701387	0.801	0.32	2.09868e-207	Up
Snhg18	1.40394e-211	-0.327531	0.013	0.154	2.84564e-207	Down
BC005561	1.72801e-211	-0.724001	0.121	0.415	3.50251e-207	Down
Map7	1.79864e-211	-0.382483	0.025	0.198	3.64567e-207	Down
Bcl7a	3.97768e-211	-0.447018	0.036	0.229	8.06236e-207	Down
Angptl4	8.66181e-211	-0.345772	0.011	0.144	1.75566e-206	Down
Acadl	1.51098e-210	-0.719955	0.233	0.574	3.0626e-206	Down
Nr4a3	2.10998e-210	1.0121	0.534	0.095	4.27673e-206	Up
Atp5j	4.59742e-210	-0.877145	0.758	0.929	9.3185e-206	Down
Bnip3	4.69162e-210	-0.334348	0.017	0.168	9.50944e-206	Down
Rps27l	2.10685e-209	-0.827279	0.499	0.818	4.27038e-205	Down
Rpl24	5.11272e-209	0.638003	1	0.965	1.0363e-204	Up
Mpp6	1.81112e-208	-0.578457	0.117	0.4	3.67096e-204	Down
Cytip	2.35699e-208	0.86013	0.675	0.22	4.77738e-204	Up
S100a10	3.01834e-208	0.72672	0.935	0.536	6.11788e-204	Up
Rps7	3.24171e-208	0.577127	1	0.949	6.57063e-204	Up
Atp6v1g1	2.52267e-207	-0.72409	0.427	0.781	5.11321e-203	Down
Rps24	8.00866e-207	0.663901	1	0.964	1.62327e-202	Up
Smad7	1.33187e-206	0.989317	0.687	0.275	2.69956e-202	Up
Acad11	2.43741e-206	-0.294611	0.015	0.158	4.94038e-202	Down
Rps26	5.75137e-206	0.680929	0.999	0.939	1.16574e-201	Up
Rpl27a	8.96989e-206	0.649223	1	0.984	1.81811e-201	Up
Atp2a2	2.52457e-205	-0.668327	0.24	0.588	5.11704e-201	Down
Rack1	6.23182e-205	0.599949	1	0.946	1.26313e-200	Up
Pkm	1.29496e-204	0.684424	0.654	0.18	2.62475e-200	Up
Clybl	9.91387e-204	-0.352449	0.019	0.171	2.00944e-199	Down
Snrpg	1.07124e-203	0.705779	0.879	0.449	2.17129e-199	Up
S100a6	2.86663e-203	0.762473	0.734	0.225	5.81038e-199	Up
Rpl23	2.26234e-202	0.597568	1	0.981	4.58555e-198	Up
Rplp1	4.58027e-202	0.600635	1	0.98	9.28375e-198	Up
Itk	8.71002e-202	0.82621	0.597	0.162	1.76543e-197	Up
Pax8	1.48661e-201	-0.252264	0.008	0.127	3.0132e-197	Down
Ccser2	1.52089e-201	-0.586324	0.124	0.407	3.0827e-197	Down
Anapc13	7.83454e-201	-0.708295	0.197	0.515	1.58798e-196	Down
Glul	1.20334e-200	-0.609043	0.181	0.509	2.43905e-196	Down
Ppargc1a	2.24145e-200	-0.251979	0.008	0.127	4.5432e-196	Down
Uqcrc1	2.57082e-200	-0.634565	0.235	0.574	5.2108e-196	Down
Icos	2.61159e-200	1.01845	0.541	0.109	5.29344e-196	Up
Col27a1	9.25966e-200	-0.251313	0.005	0.113	1.87684e-195	Down
Ptp4a2	1.00882e-199	0.72456	0.816	0.392	2.04479e-195	Up
Rpl41	1.32671e-199	0.645386	1	0.984	2.6891e-195	Up
Rpl23a	1.44519e-199	0.592411	0.999	0.959	2.92926e-195	Up
Wls	2.09295e-199	-0.496159	0.091	0.352	4.2422e-195	Down
Susd2	3.48434e-199	-0.335312	0.02	0.174	7.06241e-195	Down
Pcyt2	3.86977e-198	-0.456613	0.055	0.269	7.84363e-194	Down
Rpl19	7.59308e-198	0.643668	1	0.968	1.53904e-193	Up
Rpl36	2.76468e-197	0.637668	1	0.958	5.60372e-193	Up
Wnk1	3.26592e-197	0.917391	0.815	0.45	6.61969e-193	Up
Jun	4.48232e-197	-1.24361	0.423	0.797	9.08522e-193	Down
Cux1	4.9425e-197	-0.571748	0.13	0.415	1.0018e-192	Down
Rps9	8.43756e-197	0.602951	1	0.954	1.71021e-192	Up
Ndufa8	1.64868e-196	-0.620953	0.295	0.652	3.34171e-192	Down
Rpl6	1.35848e-195	0.590089	1	0.969	2.7535e-191	Up
Ethe1	2.88233e-193	-0.476426	0.067	0.293	5.84219e-189	Down
Tprkb	4.65407e-193	-0.468206	0.064	0.287	9.43334e-189	Down
Rps18	9.91091e-193	0.586338	1	0.965	2.00884e-188	Up
Sh2d2a	3.6977e-192	0.861149	0.54	0.122	7.49487e-188	Up
Ndufb2	8.2876e-192	-0.630341	0.259	0.606	1.67981e-187	Down
Rpl35a	1.08891e-191	0.604542	1	0.979	2.2071e-187	Up
Ptprf	1.95911e-191	-0.271326	0.014	0.148	3.97092e-187	Down
Psme1	2.87166e-191	0.618627	0.793	0.312	5.82057e-187	Up
Mia2	4.61043e-191	-0.590027	0.199	0.519	9.34487e-187	Down
Vwa8	9.00181e-191	-0.343182	0.026	0.188	1.82458e-186	Down
Tpm4	2.14694e-190	0.767301	0.624	0.189	4.35163e-186	Up
Cox7b	1.32809e-189	-0.85492	0.717	0.915	2.6919e-185	Down
Nfkb1	1.65824e-189	1.00971	0.546	0.134	3.36109e-185	Up
Entpd5	3.95843e-189	-0.484411	0.066	0.286	8.02335e-185	Down
Lypla1	4.4152e-189	-0.592342	0.118	0.383	8.94917e-185	Down
Gimap4	2.82122e-188	0.726081	0.703	0.242	5.71833e-184	Up
Ifi27l2a	3.72563e-188	0.976954	0.565	0.134	7.55148e-184	Up
Cpeb4	4.92001e-188	-0.615102	0.122	0.395	9.97238e-184	Down
Ucp2	1.31565e-187	0.626746	0.703	0.238	2.66668e-183	Up
Pdk2	1.46895e-187	-0.271363	0.012	0.138	2.97741e-183	Down
Ifrd2	4.76593e-187	-0.316959	0.019	0.165	9.66006e-183	Down
Fnbp1l	5.99336e-187	-0.26838	0.013	0.141	1.2148e-182	Down
Isy1	9.02062e-187	0.873398	0.547	0.14	1.82839e-182	Up
Rpl9	2.71623e-186	0.563931	1	0.942	5.50553e-182	Up
Gas6	7.31202e-186	-0.392551	0.034	0.21	1.48207e-181	Down
Pdha1	8.15532e-186	-0.601013	0.195	0.503	1.653e-181	Down
Rps27a	1.66786e-185	0.552697	1	0.972	3.38058e-181	Up
Adra2b	4.93107e-185	-0.275391	0.014	0.147	9.99479e-181	Down
Dennd5b	7.8325e-185	-0.292517	0.013	0.14	1.58757e-180	Down
Rps3a1	9.93103e-185	0.553782	1	0.963	2.01292e-180	Up
Actr3	1.45332e-184	0.619898	0.816	0.355	2.94573e-180	Up
Atp5k	4.99943e-184	-0.752483	0.55	0.849	1.01333e-179	Down
Mocs2	9.25456e-184	-0.52433	0.094	0.339	1.87581e-179	Down
Smdt1	2.14838e-183	-0.713809	0.514	0.821	4.35455e-179	Down
Ifi203	2.93753e-183	0.846551	0.598	0.184	5.95409e-179	Up
H2-Eb1	4.1227e-183	0.697503	0.459	0.062	8.3563e-179	Up
Cd5	4.89155e-183	0.857235	0.486	0.087	9.91469e-179	Up
Higd2a	6.92856e-183	-0.639173	0.307	0.649	1.40435e-178	Down
Epb41l5	7.85101e-183	-0.259481	0.013	0.142	1.59132e-178	Down
Hcst	1.30648e-182	0.811568	0.723	0.284	2.64811e-178	Up
Cxxc5	2.63432e-182	-0.293526	0.015	0.149	5.3395e-178	Down
Ctsh	2.96938e-182	-0.489121	0.104	0.361	6.01863e-178	Down
Dock10	3.07976e-182	0.748363	0.592	0.169	6.24237e-178	Up
AU020206	4.22498e-182	0.795167	0.472	0.075	8.5636e-178	Up
Rpl22	8.03157e-182	0.558432	0.998	0.925	1.62792e-177	Up
H2-Aa	8.43492e-182	0.668473	0.462	0.064	1.70967e-177	Up
Slc25a15	2.4031e-181	-0.255206	0.011	0.132	4.87085e-177	Down
Clpx	3.64437e-181	-0.464441	0.068	0.287	7.38678e-177	Down
Dusp2	1.24314e-180	0.868426	0.574	0.158	2.51972e-176	Up
Atp5md	1.71941e-180	-0.842127	0.688	0.908	3.48507e-176	Down
Rap1b	2.34343e-180	0.631987	0.798	0.354	4.7499e-176	Up
2410006H16Rik	4.99932e-180	0.757289	0.63	0.212	1.01331e-175	Up
Wdfy3	8.42502e-180	-0.252764	0.01	0.126	1.70767e-175	Down
Thy1	1.1823e-178	0.752223	0.606	0.182	2.3964e-174	Up
Rpl8	1.52894e-178	0.518843	1	0.959	3.09901e-174	Up
Hspe1	1.52309e-177	-0.78906	0.693	0.915	3.08715e-173	Down
Slfn2	6.46175e-177	0.753678	0.578	0.158	1.30973e-172	Up
Rpl5	7.23627e-177	0.49147	0.999	0.944	1.46672e-172	Up
Rpl11	1.43552e-176	0.536244	1	0.966	2.90966e-172	Up
Rps4x	2.3593e-176	0.471554	1	0.932	4.78206e-172	Up
Osbpl9	6.25331e-176	-0.564255	0.121	0.379	1.26748e-171	Down
Mmut	1.16581e-175	-0.393531	0.035	0.206	2.36298e-171	Down
Nsd3	3.65343e-175	0.842814	0.74	0.376	7.40514e-171	Up
Scrn2	2.11218e-173	-0.286192	0.017	0.149	4.28118e-169	Down
Actb	2.19444e-173	0.509834	1	0.976	4.44791e-169	Up
Gramd3	2.45973e-173	0.977212	0.545	0.165	4.98563e-169	Up
Gmfg	4.28241e-173	0.693221	0.646	0.217	8.68002e-169	Up
Elf1	5.33316e-173	0.7765	0.693	0.293	1.08098e-168	Up
Jpt1	5.41252e-173	0.65504	0.669	0.245	1.09706e-168	Up
Neurl3	1.22886e-172	0.902867	0.529	0.129	2.49078e-168	Up
Actg1	2.70133e-172	0.662054	0.991	0.923	5.47533e-168	Up
Slc3a2	2.76567e-172	0.754952	0.704	0.288	5.60573e-168	Up
Rpl13	3.01879e-172	0.485104	1	0.987	6.11878e-168	Up
Psap	8.30909e-172	-0.649542	0.51	0.829	1.68417e-167	Down
Dnajc19	1.47055e-171	-0.620983	0.205	0.5	2.98067e-167	Down
H3f3b	1.88592e-171	0.520121	0.998	0.934	3.82256e-167	Up
Pxmp2	2.7748e-171	-0.281109	0.015	0.142	5.62425e-167	Down
Bend5	1.2238e-170	-0.281219	0.015	0.142	2.48053e-166	Down
Aebp2	1.35426e-170	0.810043	0.567	0.183	2.74494e-166	Up
Smarca2	8.64852e-170	-0.664761	0.218	0.522	1.75297e-165	Down
Slc22a5	3.86386e-169	-0.280285	0.016	0.144	7.83165e-165	Down
Clic1	6.9037e-169	0.572164	0.866	0.463	1.39931e-164	Up
Cdkn1a	3.01037e-168	0.72078	0.423	0.047	6.10173e-164	Up
Itpkb	4.3712e-168	0.779272	0.615	0.213	8.85999e-164	Up
Ankrd12	4.70536e-168	0.849678	0.646	0.266	9.5373e-164	Up
Cox4i1	9.26403e-166	-0.732859	0.969	0.984	1.87773e-161	Down
Pnrc1	1.16789e-165	0.659536	0.911	0.605	2.3672e-161	Up
Rps15	2.98061e-165	0.489489	1	0.959	6.04139e-161	Up
Adk	7.51764e-165	-0.413766	0.062	0.263	1.52375e-160	Down
Ankrd33b	1.07251e-164	-0.2796	0.017	0.145	2.17386e-160	Down
Decr1	2.37425e-164	-0.393616	0.037	0.202	4.81236e-160	Down
Pdcd4	3.59274e-164	0.756382	0.673	0.281	7.28213e-160	Up
Echs1	4.02387e-164	-0.502232	0.1	0.335	8.15599e-160	Down
Gimap3	5.32816e-164	0.693509	0.655	0.236	1.07997e-159	Up
Rpl36a	6.73617e-164	0.503874	0.991	0.894	1.36535e-159	Up
Prnp	1.9332e-163	-0.301935	0.023	0.164	3.9184e-159	Down
Slc6a19	2.78736e-163	-0.294946	0.012	0.125	5.6497e-159	Down
Cox6b1	3.1546e-163	-0.769641	0.813	0.94	6.39406e-159	Down
Pim3	3.70686e-163	-0.617439	0.19	0.487	7.51344e-159	Down
P2ry10	9.62743e-163	0.768489	0.491	0.115	1.95138e-158	Up
Ndufv2	1.56529e-162	-0.55313	0.28	0.604	3.17268e-158	Down
Hmgn1	1.66739e-162	-0.510303	0.156	0.434	3.37963e-158	Down
Afdn	1.90779e-162	-0.341462	0.028	0.179	3.86689e-158	Down
Kdm2b	1.14273e-161	0.811907	0.481	0.111	2.31619e-157	Up
Igfbp5	1.20652e-161	-0.250385	0.012	0.128	2.4455e-157	Down
Ndufs3	1.70829e-161	-0.570112	0.223	0.521	3.46254e-157	Down
Il7r	3.72353e-161	0.93117	0.559	0.156	7.54722e-157	Up
Pxmp4	3.7999e-161	-0.373183	0.035	0.197	7.70203e-157	Down
2021-03-02	5.57887e-161	-0.536731	0.292	0.623	1.13078e-156	Down
Cox6c	1.65541e-160	-0.830347	0.917	0.968	3.35536e-156	Down
Tut4	1.79431e-160	0.746236	0.596	0.217	3.63688e-156	Up
Ivns1abp	2.32021e-160	-0.566997	0.281	0.612	4.70283e-156	Down
Nr3c1	4.41793e-160	0.870702	0.667	0.308	8.95471e-156	Up
Ascc1	5.05461e-160	-0.487	0.084	0.302	1.02452e-155	Down
Samsn1	5.46521e-160	0.875871	0.494	0.12	1.10774e-155	Up
H2-Ab1	1.04639e-158	0.57935	0.466	0.098	2.12093e-154	Up
Pmepa1	1.08267e-158	0.773915	0.438	0.082	2.19446e-154	Up
Gna13	1.72738e-158	0.730607	0.567	0.191	3.50122e-154	Up
Rpl29	2.61592e-158	0.508229	0.999	0.947	5.30222e-154	Up
Rps5	3.37685e-158	0.450453	1	0.933	6.84453e-154	Up
Mcl1	4.2574e-158	0.6206	0.761	0.377	8.62933e-154	Up
Rnf181	4.89623e-158	-0.453946	0.082	0.297	9.92416e-154	Down
Frrs1	1.78475e-157	-0.397998	0.059	0.252	3.61751e-153	Down
Tmem256	3.07089e-157	-0.634776	0.244	0.542	6.22439e-153	Down
Slc25a5	4.53991e-157	-0.688183	0.762	0.938	9.20194e-153	Down
Tmem50a	1.44885e-156	0.585685	0.665	0.248	2.93668e-152	Up
Traf1	2.6559e-156	0.861851	0.436	0.079	5.38324e-152	Up
Atp5f1	2.79743e-156	-0.697063	0.716	0.908	5.6701e-152	Down
Glb1l	6.27833e-156	-0.252475	0.015	0.136	1.27255e-151	Down
Crem	1.00008e-154	0.878068	0.465	0.108	2.02707e-150	Up
Ndufa2	1.15114e-154	-0.749713	0.735	0.91	2.33324e-150	Down
Nedd4	1.98649e-154	-0.502957	0.103	0.332	4.02641e-150	Down
Alpl	2.41463e-154	-0.273727	0.014	0.132	4.89422e-150	Down
H2afz	4.09169e-154	0.694834	0.912	0.713	8.29344e-150	Up
Gng2	4.32524e-154	0.634509	0.508	0.126	8.76682e-150	Up
Nedd4l	5.2783e-154	-0.282532	0.016	0.139	1.06986e-149	Down
Nme1	4.15995e-153	-0.615894	0.413	0.738	8.43179e-149	Down
Ccnd2	4.76579e-153	0.637782	0.67	0.253	9.65979e-149	Up
Cox8a	8.85052e-153	-0.809252	0.965	0.98	1.79391e-148	Down
Atp5g3	1.26696e-152	-0.667422	0.594	0.854	2.568e-148	Down
Rel	1.38426e-152	1.0026	0.423	0.075	2.80575e-148	Up
Map1lc3a	1.41792e-152	-0.484969	0.104	0.334	2.87399e-148	Down
S100a11	2.10768e-152	0.579668	0.812	0.424	4.27205e-148	Up
Prrc2c	7.42371e-152	0.654009	0.894	0.647	1.50471e-147	Up
S100a4	1.4159e-151	0.738723	0.58	0.166	2.86989e-147	Up
Ier2	2.66815e-151	0.607822	0.691	0.275	5.40807e-147	Up
Micos13	3.30422e-151	-0.647079	0.458	0.765	6.69733e-147	Down
Frmd4b	7.30829e-151	-0.43372	0.069	0.27	1.48132e-146	Down
Cnbp	7.86227e-151	0.596207	0.809	0.444	1.5936e-146	Up
Slc25a13	2.09504e-150	-0.325118	0.031	0.181	4.24644e-146	Down
St13	2.24733e-150	-0.572912	0.354	0.677	4.5551e-146	Down
Myl12a	4.76151e-150	0.566723	0.696	0.288	9.65111e-146	Up
Rora	5.26535e-150	0.969621	0.619	0.284	1.06723e-145	Up
Idh3g	1.46437e-149	-0.557224	0.177	0.44	2.96813e-145	Down
Arpc2	1.61489e-149	0.536274	0.936	0.702	3.27322e-145	Up
Purb	1.87328e-149	0.694522	0.651	0.273	3.79695e-145	Up
Rpl15	3.03971e-149	0.461134	0.999	0.947	6.16119e-145	Up
Gcsh	3.28723e-149	-0.345154	0.036	0.193	6.66288e-145	Down
Cfl1	4.0714e-149	0.535315	0.962	0.802	8.25232e-145	Up
Nr2f6	2.23201e-148	-0.266229	0.022	0.154	4.52405e-144	Down
Zbtb1	3.09349e-148	0.776713	0.443	0.098	6.27019e-144	Up
Gmpr	5.662e-148	-0.253452	0.017	0.138	1.14763e-143	Down
Uqcrc2	1.58484e-147	-0.551902	0.3	0.603	3.21231e-143	Down
Cox5b	1.65458e-147	-0.735623	0.787	0.928	3.35366e-143	Down
Ms4a6b	4.3865e-147	0.585384	0.612	0.203	8.89099e-143	Up
Rpl7	5.05487e-147	0.416323	0.999	0.942	1.02457e-142	Up
Rpl26	2.27435e-146	0.462971	1	0.978	4.60988e-142	Up
Nuak2	2.36242e-146	-0.34295	0.018	0.141	4.78839e-142	Down
Cd2	3.96491e-146	0.663805	0.58	0.199	8.03648e-142	Up
Ctla2a	4.53729e-146	0.815167	0.53	0.158	9.19663e-142	Up
Dhrs3	7.78231e-146	-0.399028	0.057	0.241	1.5774e-141	Down
Bcl11b	1.21561e-145	0.647439	0.608	0.229	2.46391e-141	Up
Inpp4b	2.73401e-145	0.662454	0.49	0.13	5.54156e-141	Up
Rps8	3.06769e-145	0.39743	1	0.978	6.2179e-141	Up
Mrps36	6.13792e-145	-0.543404	0.179	0.441	1.24409e-140	Down
Bsg	6.42676e-145	-0.564445	0.379	0.695	1.30264e-140	Down
Hopx	7.50883e-145	0.693642	0.462	0.107	1.52196e-140	Up
Anp32b	2.32983e-144	0.612172	0.663	0.277	4.72233e-140	Up
Ctsw	3.44554e-144	0.642336	0.572	0.188	6.98376e-140	Up
Rgs10	1.90831e-143	0.648438	0.448	0.095	3.86796e-139	Up
Ndufa11	1.96893e-143	-0.551265	0.356	0.678	3.99083e-139	Down
Ap2a2	1.96034e-142	-0.444551	0.103	0.324	3.97341e-138	Down
Cox7c	2.36188e-142	-0.773036	0.905	0.959	4.78729e-138	Down
Gimap6	5.80539e-142	0.593	0.656	0.248	1.1767e-137	Up
Pccb	6.30507e-142	-0.278942	0.024	0.155	1.27798e-137	Down
Tfcp2l1	6.41988e-142	-0.284737	0.02	0.142	1.30125e-137	Down
Tpp1	1.05891e-141	-0.415567	0.089	0.3	2.14631e-137	Down
Srsf7	1.89132e-141	0.584131	0.826	0.483	3.83351e-137	Up
Immt	2.99433e-141	-0.516048	0.194	0.465	6.06921e-137	Down
Ccs	3.1402e-141	-0.466336	0.107	0.326	6.36487e-137	Down
Prkch	1.02979e-140	0.59688	0.431	0.089	2.08729e-136	Up
Fosl2	1.17465e-140	0.750248	0.498	0.142	2.3809e-136	Up
Bcl2a1d	5.65511e-140	0.684398	0.393	0.059	1.14623e-135	Up
Tgif1	5.70699e-140	0.700973	0.423	0.089	1.15675e-135	Up
Gls	1.33828e-139	0.69725	0.694	0.343	2.71256e-135	Up
Dek	2.65199e-139	0.606093	0.626	0.251	5.37532e-135	Up
Nme7	4.24012e-139	-0.398391	0.044	0.205	8.59429e-135	Down
Bola3	2.37814e-138	-0.587173	0.196	0.452	4.82026e-134	Down
Sh3bp5	1.02451e-137	-0.289028	0.031	0.172	2.07658e-133	Down
Selenow	4.99658e-137	0.502596	0.653	0.247	1.01276e-132	Up
Gucd1	5.53778e-137	-0.26924	0.023	0.151	1.12245e-132	Down
Serpina3g	6.17789e-137	0.73817	0.38	0.054	1.2522e-132	Up
Ndufb5	6.31428e-137	-0.585931	0.533	0.819	1.27984e-132	Down
Arpc5	6.5534e-137	0.515548	0.703	0.308	1.32831e-132	Up
4930523C07Rik	9.71541e-137	0.622014	0.53	0.17	1.96922e-132	Up
Slc38a1	1.02976e-136	0.704561	0.501	0.149	2.08722e-132	Up
Arid5a	2.7303e-136	0.658063	0.443	0.105	5.53405e-132	Up
Atp5j2	1.15346e-135	-0.756588	0.809	0.921	2.33795e-131	Down
Tpm3	2.01959e-135	0.519296	0.795	0.419	4.09351e-131	Up
Mcur1	5.71839e-135	-0.477014	0.103	0.315	1.15906e-130	Down
C1qb	6.22256e-135	0.558382	0.327	0.022	1.26125e-130	Up
Runx3	7.95705e-135	0.668075	0.476	0.132	1.61281e-130	Up
Ppp2r3a	5.09529e-134	-0.282216	0.022	0.144	1.03276e-129	Down
Capzb	1.11042e-133	0.499363	0.705	0.31	2.2507e-129	Up
Ybx1	1.66886e-133	-0.743358	0.888	0.959	3.38262e-129	Down
Sub1	1.72399e-133	0.511649	0.842	0.471	3.49436e-129	Up
Skap1	2.9932e-133	0.556002	0.598	0.224	6.06691e-129	Up
Atp5d	6.37934e-133	-0.665103	0.77	0.912	1.29303e-128	Down
Rnf125	6.67615e-133	0.611366	0.428	0.096	1.35319e-128	Up
Dock2	5.52468e-132	0.573153	0.576	0.206	1.1198e-127	Up
Lgmn	5.80414e-132	-0.46766	0.198	0.463	1.17644e-127	Down
Cyb5b	5.98099e-132	-0.490319	0.13	0.354	1.21229e-127	Down
Canx	9.41661e-132	-0.538762	0.366	0.657	1.90865e-127	Down
Gm15472	1.18869e-131	0.59932	0.457	0.117	2.40936e-127	Up
Snrpf	1.60991e-131	0.568099	0.592	0.229	3.26313e-127	Up
Fyn	2.2828e-131	0.573862	0.516	0.164	4.62701e-127	Up
Tnfrsf1b	5.40103e-131	0.603831	0.368	0.054	1.09473e-126	Up
H2-T23	1.1139e-130	0.548931	0.577	0.217	2.25777e-126	Up
Fkbp2	1.33593e-130	-0.446864	0.124	0.349	2.7078e-126	Down
Ndufa13	1.36048e-130	-0.664343	0.815	0.935	2.75756e-126	Down
Timm13	1.40032e-130	-0.547526	0.36	0.65	2.83831e-126	Down
Mat2a	1.59041e-130	-0.785228	0.534	0.821	3.2236e-126	Down
Aldh3a2	1.75142e-130	-0.341237	0.04	0.189	3.54995e-126	Down
Saraf	2.75816e-130	0.610426	0.679	0.334	5.59052e-126	Up
Arpc3	4.09187e-130	0.494414	0.855	0.508	8.29381e-126	Up
Tgfb1	4.16623e-130	0.644702	0.397	0.077	8.44452e-126	Up
Ptprcap	2.25645e-129	0.563409	0.684	0.291	4.5736e-125	Up
Sat1	4.12782e-129	-0.543513	0.468	0.769	8.36668e-125	Down
Rps25	4.79353e-129	0.435028	0.999	0.971	9.71601e-125	Up
Glud1	1.93939e-128	-0.47434	0.294	0.593	3.93096e-124	Down
Cebpb	1.94161e-128	0.660683	0.468	0.136	3.93546e-124	Up
Ier5	3.31406e-128	0.593593	0.555	0.198	6.71727e-124	Up
Rab8b	3.52954e-128	0.576574	0.458	0.122	7.15403e-124	Up
Wwc1	3.84344e-128	-0.288601	0.025	0.151	7.79027e-124	Down
C1qa	8.53182e-128	0.53676	0.317	0.022	1.72932e-123	Up
Peli1	2.09844e-127	0.632886	0.547	0.202	4.25332e-123	Up
Swi5	3.934e-127	-0.547104	0.373	0.657	7.97382e-123	Down
Stat4	7.53304e-127	0.607137	0.476	0.143	1.52687e-122	Up
Eef1b2	7.68032e-127	0.356076	0.987	0.88	1.55672e-122	Up
Lgals1	9.56931e-127	0.449187	0.743	0.362	1.9396e-122	Up
Cox5a	2.3478e-126	-0.678798	0.746	0.894	4.75875e-122	Down
Il2rb	2.38356e-126	0.483047	0.566	0.19	4.83123e-122	Up
Il21r	2.82854e-126	0.628956	0.379	0.069	5.73316e-122	Up
Alas1	2.91667e-126	-0.41872	0.058	0.225	5.91179e-122	Down
Ubash3a	5.29483e-126	0.576605	0.38	0.07	1.07321e-121	Up
Pgam1	7.12701e-126	-0.461791	0.209	0.474	1.44457e-121	Down
Tnfrsf4	7.83645e-126	0.954349	0.311	0.022	1.58837e-121	Up
Micos10	1.04259e-125	-0.589193	0.538	0.795	2.11322e-121	Down
Themis	1.2629e-125	0.557817	0.41	0.089	2.55978e-121	Up
Far1	2.29464e-125	-0.511121	0.147	0.376	4.65101e-121	Down
Rhoh	2.45688e-125	0.58225	0.464	0.129	4.97984e-121	Up
Nop53	6.26972e-125	0.587299	0.609	0.265	1.27081e-120	Up
Lilrb4a	1.08157e-124	0.674773	0.316	0.025	2.19223e-120	Up
Ncl	2.39981e-124	0.567967	0.905	0.728	4.86418e-120	Up
Mrpl51	2.63769e-124	-0.51988	0.203	0.45	5.34633e-120	Down
Calm1	6.09244e-124	0.420039	0.971	0.847	1.23488e-119	Up
Atox1	1.14823e-123	-0.611094	0.598	0.813	2.32736e-119	Down
Coq10b	2.61999e-123	0.611972	0.575	0.243	5.31045e-119	Up
Rock1	3.5843e-123	0.558028	0.677	0.324	7.26503e-119	Up
Mcee	5.93938e-123	-0.390991	0.062	0.232	1.20385e-118	Down
Cib1	5.95392e-123	-0.484855	0.161	0.391	1.2068e-118	Down
Vamp8	8.2672e-123	-0.536721	0.476	0.749	1.67568e-118	Down
Ndufb11	1.79295e-122	-0.606764	0.615	0.84	3.63414e-118	Down
Cd82	2.88296e-122	0.611571	0.466	0.136	5.84347e-118	Up
Cnn2	4.69931e-122	0.57231	0.546	0.198	9.52504e-118	Up
Cnpy2	7.87604e-122	-0.423311	0.123	0.338	1.59639e-117	Down
AY036118	1.27879e-121	-0.691932	0.666	0.87	2.59197e-117	Down
Stat3	1.62823e-121	0.616571	0.486	0.16	3.30027e-117	Up
Emp3	1.68961e-121	0.436452	0.635	0.241	3.42467e-117	Up
Limd2	2.14022e-121	0.553172	0.563	0.212	4.33801e-117	Up
Tacc1	2.92003e-121	0.578803	0.471	0.143	5.91861e-117	Up
Rsrp1	7.11822e-121	0.652215	0.887	0.768	1.44279e-116	Up
Nipsnap1	2.7713e-120	-0.360047	0.053	0.211	5.61714e-116	Down
Lrrfip1	1.05293e-119	0.535666	0.485	0.15	2.13418e-115	Up
Clcn5	1.66274e-119	-0.267416	0.028	0.154	3.37021e-115	Down
Pim1	2.27379e-119	0.787214	0.519	0.184	4.60875e-115	Up
Mrpl20	2.42871e-119	-0.529769	0.272	0.531	4.92276e-115	Down
Tmem8	3.81275e-119	-0.27877	0.035	0.17	7.72807e-115	Down
Ncoa7	2.74926e-118	-0.470799	0.146	0.37	5.57247e-114	Down
Serbp1	6.08459e-118	0.489836	0.919	0.742	1.23329e-113	Up
Cd53	9.09699e-118	0.49223	0.587	0.227	1.84387e-113	Up
Pcca	1.31767e-117	-0.283468	0.036	0.172	2.67079e-113	Down
Birc2	2.08044e-117	0.632219	0.448	0.138	4.21683e-113	Up
Atp6v0c	2.77282e-117	-0.566136	0.68	0.89	5.62023e-113	Down
Eef2	3.71855e-117	0.434132	0.985	0.949	7.53713e-113	Up
Gimap1	5.89174e-116	0.515937	0.581	0.231	1.1942e-111	Up
Hint1	8.21426e-116	-0.6423	0.826	0.937	1.66495e-111	Down
Atp5c1	9.50615e-116	-0.566372	0.725	0.902	1.9268e-111	Down
Ier5l	1.96512e-115	0.829881	0.352	0.063	3.98311e-111	Up
Tmco1	2.1149e-115	-0.472393	0.172	0.402	4.28669e-111	Down
Id2	2.54386e-115	-0.665392	0.673	0.891	5.15614e-111	Down
Nckap1	3.29637e-115	-0.270354	0.029	0.154	6.68141e-111	Down
Arhgef12	1.80499e-114	-0.381137	0.085	0.269	3.65853e-110	Down
Tacc2	1.88458e-114	-0.274543	0.033	0.162	3.81985e-110	Down
Ghitm	3.23064e-114	-0.520539	0.288	0.55	6.54819e-110	Down
Ndufs8	4.18876e-114	-0.519406	0.228	0.471	8.4902e-110	Down
Vgll4	1.4848e-113	0.604054	0.476	0.163	3.00955e-109	Up
Jak1	1.82547e-113	0.419129	0.77	0.4	3.70004e-109	Up
Nkg7	1.99779e-113	0.59464	0.633	0.265	4.04932e-109	Up
Tra2a	6.49069e-113	0.575576	0.666	0.335	1.3156e-108	Up
Vasp	1.03309e-112	0.511872	0.474	0.155	2.09396e-108	Up
Npm1	2.31888e-112	0.42984	0.957	0.839	4.70014e-108	Up
Golga4	4.4751e-112	-0.615059	0.245	0.496	9.07058e-108	Down
Atad2	5.37554e-112	0.555469	0.358	0.068	1.08957e-107	Up
Lgals3	6.20101e-112	0.487895	0.34	0.052	1.25688e-107	Up
Slc6a8	6.62319e-112	-0.262354	0.026	0.142	1.34245e-107	Down
Tmem147	7.43479e-112	-0.416862	0.127	0.334	1.50696e-107	Down
Eif3h	8.92186e-112	0.470283	0.849	0.567	1.80837e-107	Up
Psme2	1.07063e-111	0.450214	0.59	0.243	2.17006e-107	Up
Ppp1r12a	1.07843e-111	0.501375	0.651	0.308	2.18587e-107	Up
Mpp1	1.3569e-111	-0.368971	0.055	0.208	2.75029e-107	Down
Ly6e	2.17491e-111	0.421916	0.936	0.743	4.40833e-107	Up
St8sia4	2.30591e-111	0.597022	0.462	0.146	4.67385e-107	Up
Gimap5	3.38922e-111	0.512247	0.453	0.139	6.8696e-107	Up
Slc29a3	3.63907e-111	-0.273921	0.033	0.16	7.37603e-107	Down
Pdcd1	7.72661e-111	0.634989	0.3	0.032	1.56611e-106	Up
Mrpl34	1.18486e-110	-0.466599	0.167	0.388	2.40158e-106	Down
Eef1a1	1.92135e-110	0.374095	1	0.992	3.89438e-106	Up
Sik1	2.07448e-110	0.555743	0.429	0.129	4.20477e-106	Up
Apobec3	6.51835e-110	0.518435	0.442	0.132	1.3212e-105	Up
Rpl14	1.09945e-109	0.360416	0.999	0.949	2.22847e-105	Up
1110032A03Rik	1.39717e-109	-0.26791	0.034	0.161	2.83193e-105	Down
Calm2	1.73169e-109	0.434032	0.768	0.428	3.50997e-105	Up
Itgb2	6.7591e-109	0.48345	0.488	0.161	1.37e-104	Up
Lmnb1	7.2854e-109	0.560703	0.337	0.058	1.47668e-104	Up
Ttc39b	8.73815e-109	0.513238	0.366	0.08	1.77113e-104	Up
Gpr65	3.04465e-108	0.559988	0.36	0.073	6.17121e-104	Up
Clk1	4.42147e-108	0.516613	0.851	0.601	8.96188e-104	Up
Nsa2	4.65314e-108	0.458966	0.79	0.464	9.43144e-104	Up
H2afj	4.71428e-108	-0.621986	0.677	0.859	9.55538e-104	Down
Lpxn	5.85606e-108	0.447918	0.323	0.049	1.18696e-103	Up
Cstb	1.12642e-107	0.56623	0.507	0.193	2.28313e-103	Up
Tagln2	1.30923e-107	0.37121	0.667	0.294	2.65367e-103	Up
Ms4a4b	1.34088e-107	0.553516	0.662	0.297	2.71783e-103	Up
Arhgap31	1.76202e-107	0.616334	0.347	0.071	3.57144e-103	Up
Sla	1.85893e-107	0.545283	0.403	0.108	3.76786e-103	Up
Kidins220	2.18454e-107	-0.446248	0.141	0.35	4.42784e-103	Down
Slc36a1	2.70581e-107	-0.274409	0.028	0.144	5.48441e-103	Down
Capg	3.46026e-107	0.635543	0.31	0.041	7.01361e-103	Up
Gclc	3.78777e-107	-0.475122	0.124	0.323	7.67744e-103	Down
Mien1	4.01709e-107	-0.552385	0.287	0.525	8.14224e-103	Down
Eif3e	7.9568e-107	0.455962	0.673	0.329	1.61276e-102	Up
Arl6ip1	8.39006e-107	-0.606147	0.766	0.93	1.70058e-102	Down
Clcn3	1.59004e-106	-0.463013	0.175	0.398	3.22285e-102	Down
Lamtor5	2.12736e-106	-0.49928	0.204	0.431	4.31194e-102	Down
Gpr132	4.20048e-106	0.510297	0.353	0.074	8.51395e-102	Up
Atp2b4	5.58103e-106	0.506737	0.327	0.054	1.13122e-101	Up
Atraid	9.21724e-106	-0.397299	0.124	0.322	1.86824e-101	Down
Fnbp1	9.68642e-106	0.521085	0.504	0.193	1.96334e-101	Up
Psmb9	1.10848e-105	0.459157	0.443	0.136	2.24677e-101	Up
Rpl10a	1.49139e-105	0.30431	0.998	0.952	3.02289e-101	Up
Akna	1.61555e-105	0.48883	0.42	0.121	3.27456e-101	Up
Tnfrsf18	2.83199e-105	0.635903	0.398	0.11	5.74015e-101	Up
Lmbrd2	3.75585e-105	-0.3108	0.04	0.17	7.61273e-101	Down
Cxcr4	5.40315e-105	0.553682	0.361	0.082	1.09516e-100	Up
Dgcr6	1.3161e-104	-0.321761	0.046	0.184	2.6676e-100	Down
Rpl7a	1.55326e-104	0.38404	0.993	0.956	3.1483e-100	Up
Smchd1	2.49919e-104	0.579888	0.524	0.217	5.06561e-100	Up
Aopep	2.79942e-104	0.573132	0.412	0.127	5.67414e-100	Up
Trio	1.3648e-103	-0.266405	0.031	0.151	2.76631e-99	Down
Spr	2.55687e-103	-0.44303	0.122	0.314	5.18252e-99	Down
Cblb	6.75006e-103	0.53407	0.418	0.13	1.36817e-98	Up
P4hb	1.59546e-102	-0.473183	0.231	0.468	3.23384e-98	Down
Nit2	2.14973e-102	-0.324824	0.047	0.184	4.35729e-98	Down
Epsti1	3.24103e-102	0.530412	0.497	0.183	6.56925e-98	Up
Ankrd44	8.52114e-102	0.495761	0.515	0.203	1.72715e-97	Up
Ndufa3	8.98789e-102	-0.528754	0.486	0.739	1.82176e-97	Down
Cpt1a	1.42901e-101	-0.393862	0.08	0.244	2.89647e-97	Down
Cyth4	1.68791e-101	0.494756	0.401	0.111	3.42123e-97	Up
Coq9	2.84069e-101	-0.322582	0.054	0.198	5.75779e-97	Down
Sqstm1	3.48761e-101	-0.472859	0.323	0.583	7.06903e-97	Down
Anxa6	6.78822e-101	0.456508	0.485	0.172	1.3759e-96	Up
Btf3	2.18558e-100	0.40058	0.943	0.828	4.42995e-96	Up
Adam19	3.70859e-100	0.451947	0.316	0.053	7.51695e-96	Up
Trp53inp1	1.64206e-99	0.549349	0.381	0.106	3.32829e-95	Up
mt-Nd6	1.97717e-99	-0.499062	0.131	0.322	4.00752e-95	Down
Ppp1r16b	2.06971e-99	0.520351	0.499	0.198	4.19509e-95	Up
Maf	2.18258e-99	-0.372134	0.45	0.79	4.42388e-95	Down
Arhgef1	6.69422e-99	0.479025	0.458	0.165	1.35685e-94	Up
Ostf1	1.55835e-98	0.449364	0.562	0.243	3.15861e-94	Up
Pgk1	2.95849e-98	-0.462357	0.323	0.583	5.99656e-94	Down
Cd8b1	1.01111e-97	0.858966	0.346	0.079	2.04942e-93	Up
Fech	1.4474e-97	-0.287869	0.044	0.175	2.93374e-93	Down
Tap1	2.08816e-97	0.473801	0.38	0.104	4.23249e-93	Up
Mycbp2	5.86108e-97	0.505865	0.624	0.315	1.18798e-92	Up
Rbpj	7.89548e-97	0.618746	0.404	0.132	1.60034e-92	Up
Gm26740	8.42782e-97	0.516273	0.411	0.124	1.70823e-92	Up
Kmt2a	9.98091e-97	0.555466	0.577	0.277	2.02303e-92	Up
Cnot6l	1.238e-96	0.510507	0.529	0.233	2.50931e-92	Up
Trbc1	1.39891e-96	0.855719	0.474	0.181	2.83545e-92	Up
Ikzf3	2.37236e-96	0.478605	0.37	0.094	4.80854e-92	Up
Fam49b	4.42365e-96	0.423835	0.467	0.167	8.96629e-92	Up
Cluh	5.71175e-96	-0.286189	0.043	0.172	1.15771e-91	Down
Camk2n1	6.11159e-96	-0.433672	0.184	0.403	1.23876e-91	Down
Ppp1r18	8.04219e-96	0.44653	0.413	0.127	1.63007e-91	Up
Egr1	9.56851e-96	0.554224	0.474	0.169	1.93944e-91	Up
Acads	1.35449e-95	-0.449154	0.133	0.32	2.74541e-91	Down
Rapgef6	2.26408e-95	0.516279	0.54	0.239	4.58906e-91	Up
Timm9	2.39095e-95	-0.365502	0.065	0.212	4.84622e-91	Down
Fam107b	3.14247e-95	0.545023	0.564	0.275	6.36947e-91	Up
Afmid	3.81219e-95	-0.343375	0.067	0.216	7.72692e-91	Down
Cd8a	5.68106e-95	0.731724	0.324	0.066	1.15149e-90	Up
Ube2i	7.31112e-95	0.443468	0.596	0.284	1.48189e-90	Up
Insr	7.77759e-95	-0.25463	0.039	0.163	1.57644e-90	Down
Ccn1	9.73545e-95	-0.362272	0.019	0.114	1.97328e-90	Down
Mafg	1.12641e-94	-0.423476	0.128	0.319	2.28313e-90	Down
2021-09-01	1.22884e-94	0.409338	0.55	0.231	2.49074e-90	Up
Znrf1	1.62078e-94	0.464861	0.384	0.111	3.28517e-90	Up
Cd69	1.66887e-94	0.603861	0.453	0.156	3.38262e-90	Up
Stk4	2.13472e-94	0.47555	0.477	0.182	4.32686e-90	Up
S100a13	2.20433e-94	0.441362	0.498	0.193	4.46795e-90	Up
Rpl35	2.75507e-94	0.326925	0.986	0.921	5.58424e-90	Up
Prkar1a	3.86654e-94	0.428887	0.613	0.296	7.8371e-90	Up
Pink1	5.6482e-94	-0.440745	0.13	0.315	1.14483e-89	Down
Sptbn1	9.09393e-94	-0.465991	0.273	0.516	1.84325e-89	Down
Ctsc	9.67946e-94	0.404323	0.321	0.064	1.96193e-89	Up
Mthfd1	1.26812e-93	-0.253953	0.038	0.159	2.57035e-89	Down
D16Ertd472e	1.44117e-93	0.468059	0.378	0.104	2.92111e-89	Up
Cntrl	1.77825e-93	0.474779	0.386	0.117	3.60434e-89	Up
Leprotl1	1.81035e-93	0.441355	0.523	0.22	3.6694e-89	Up
Mif	1.98817e-93	-0.491725	0.581	0.816	4.02981e-89	Down
Stat1	2.36695e-93	0.529562	0.423	0.145	4.79757e-89	Up
Rbbp6	5.00242e-93	0.528498	0.581	0.28	1.01394e-88	Up
Ccnl1	5.07088e-93	0.500652	0.661	0.365	1.02782e-88	Up
Tubb5	5.50298e-93	0.489486	0.518	0.209	1.1154e-88	Up
Mxd4	7.31529e-93	0.544808	0.516	0.229	1.48274e-88	Up
Zap70	1.0544e-92	0.407695	0.346	0.085	2.13717e-88	Up
Hsp90b1	1.43185e-92	-0.549993	0.685	0.866	2.90221e-88	Down
Aldoa	2.67912e-92	-0.519864	0.594	0.809	5.43031e-88	Down
Pak2	4.47343e-92	0.426089	0.629	0.31	9.0672e-88	Up
Snrpb	5.57104e-92	0.394353	0.604	0.281	1.12919e-87	Up
Cd48	5.81883e-92	0.428011	0.4	0.121	1.17942e-87	Up
Gnb2	7.20045e-92	0.403845	0.644	0.337	1.45946e-87	Up
Gimap7	7.57859e-92	0.464352	0.424	0.139	1.5361e-87	Up
Pycard	2.06446e-91	0.444533	0.462	0.171	4.18446e-87	Up
Abracl	5.7632e-91	0.427939	0.653	0.341	1.16814e-86	Up
Atp6v0b	6.08859e-91	-0.446892	0.45	0.695	1.2341e-86	Down
Atrx	1.07852e-90	0.487992	0.732	0.462	2.18606e-86	Up
Cd226	1.51027e-90	0.457967	0.439	0.153	3.06117e-86	Up
C1qc	2.4285e-90	0.381861	0.232	0.012	4.92233e-86	Up
Grap	2.56304e-90	0.416994	0.353	0.092	5.19503e-86	Up
Tox	3.00387e-90	0.454947	0.312	0.063	6.08855e-86	Up
Fermt3	3.40508e-90	0.456211	0.389	0.122	6.90175e-86	Up
Phlda1	4.48088e-90	0.46976	0.276	0.039	9.08229e-86	Up
Snx6	6.74904e-90	-0.453867	0.217	0.428	1.36796e-85	Down
Tpd52	7.12632e-90	-0.30284	0.053	0.187	1.44443e-85	Down
Ak2	8.08399e-90	-0.450714	0.295	0.528	1.63854e-85	Down
Coa3	1.21642e-89	-0.418837	0.163	0.355	2.46555e-85	Down
Cd247	1.87357e-89	0.438334	0.376	0.111	3.79754e-85	Up
Slco3a1	3.43896e-89	-0.505292	0.194	0.395	6.97043e-85	Down
2021-09-07	7.52661e-89	0.404504	0.558	0.254	1.52557e-84	Up
Hsbp1	7.98563e-89	-0.453321	0.215	0.426	1.61861e-84	Down
Sh3kbp1	8.32043e-89	0.41409	0.406	0.132	1.68647e-84	Up
B4galnt1	1.00767e-88	0.401133	0.429	0.147	2.04245e-84	Up
Hnrnpa1	2.21836e-88	0.430407	0.523	0.227	4.49638e-84	Up
Arhgap45	2.89458e-88	0.421392	0.449	0.161	5.86703e-84	Up
Rnf11	4.68492e-88	-0.416065	0.138	0.321	9.49586e-84	Down
Ndufa1	5.36096e-88	-0.505113	0.504	0.74	1.08661e-83	Down
Ndufv1	6.69168e-88	-0.445126	0.173	0.37	1.35634e-83	Down
Cdk17	8.68771e-88	0.422007	0.315	0.071	1.76091e-83	Up
Lcp2	9.34023e-88	0.424682	0.374	0.111	1.89317e-83	Up
Atp6v1b2	1.28096e-87	-0.36663	0.097	0.262	2.59638e-83	Down
Sp100	2.55042e-87	0.420166	0.476	0.183	5.16945e-83	Up
Tap2	2.72098e-87	0.393977	0.323	0.075	5.51516e-83	Up
Mt1	3.47693e-87	0.422547	0.316	0.068	7.04738e-83	Up
Ptpn1	4.12491e-87	0.460802	0.461	0.184	8.36078e-83	Up
Sfpq	5.03904e-87	0.482107	0.798	0.554	1.02136e-82	Up
Rrad	9.60116e-87	0.511397	0.278	0.045	1.94606e-82	Up
Cd47	1.66898e-86	0.350054	0.669	0.335	3.38285e-82	Up
Samd9l	1.86556e-86	-0.445087	0.231	0.451	3.78131e-82	Down
Zeb1	5.51382e-86	0.470523	0.329	0.082	1.1176e-81	Up
Arhgap30	8.99337e-86	0.428346	0.383	0.12	1.82287e-81	Up
Zdhhc18	1.19658e-85	0.389489	0.333	0.085	2.42536e-81	Up
Inpp5d	1.92989e-85	0.427286	0.356	0.098	3.9117e-81	Up
Prex1	2.31863e-85	0.406211	0.399	0.13	4.69963e-81	Up
Ccl8	3.59484e-85	0.486076	0.227	0.016	7.28639e-81	Up
Pmpcb	4.67184e-85	-0.387092	0.082	0.231	9.46935e-81	Down
Lpcat3	4.76903e-85	-0.25999	0.048	0.173	9.66635e-81	Down
Tango2	5.61452e-85	-0.273726	0.048	0.174	1.13801e-80	Down
Ikzf2	6.79795e-85	1.06017	0.331	0.094	1.37788e-80	Up
Il2rg	8.94774e-85	0.424005	0.478	0.192	1.81362e-80	Up
Polr2l	2.00341e-84	-0.377471	0.139	0.32	4.06072e-80	Down
Cish	2.93617e-84	0.473614	0.317	0.076	5.95132e-80	Up
Gzmk	3.00414e-84	0.479286	0.235	0.021	6.08908e-80	Up
Sf3b1	3.68711e-84	0.437779	0.831	0.621	7.47341e-80	Up
Spty2d1	3.9323e-84	0.546068	0.387	0.133	7.97039e-80	Up
Atp5mpl	3.97748e-84	-0.521336	0.653	0.845	8.06195e-80	Down
Car2	6.86128e-84	-0.412103	0.104	0.272	1.39071e-79	Down
Cwc25	9.76413e-84	0.558019	0.338	0.096	1.97909e-79	Up
Pfdn1	1.19994e-83	-0.46846	0.231	0.437	2.43216e-79	Down
Ndufa7	1.70808e-83	-0.497997	0.597	0.787	3.46211e-79	Down
Gpr183	1.83944e-83	0.562393	0.311	0.072	3.72835e-79	Up
Arf5	7.41428e-83	0.369095	0.618	0.312	1.5028e-78	Up
Lamtor4	1.00181e-82	-0.46158	0.279	0.495	2.03056e-78	Down
Icam1	1.09643e-82	0.493249	0.351	0.106	2.22235e-78	Up
Psmb5	2.58509e-82	-0.456075	0.36	0.59	5.23972e-78	Down
Gabarap	2.73911e-82	-0.521732	0.704	0.859	5.55191e-78	Down
Nop10	3.02849e-82	-0.491237	0.351	0.571	6.13844e-78	Down
Ggct	3.36605e-82	-0.416702	0.1	0.256	6.82265e-78	Down
Gm43065	5.62322e-82	0.402739	0.277	0.052	1.13977e-77	Up
Asl	6.30386e-82	-0.388963	0.096	0.251	1.27773e-77	Down
Ythdc1	6.42411e-82	0.501524	0.582	0.305	1.3021e-77	Up
Efhd2	1.45291e-81	0.364011	0.375	0.115	2.94491e-77	Up
Cd4	1.95104e-81	0.459621	0.274	0.051	3.95457e-77	Up
Fdx1	2.4196e-81	-0.409321	0.119	0.286	4.90429e-77	Down
Ccnd1	2.75035e-81	-0.327159	0.027	0.123	5.57468e-77	Down
Tspan13	4.52294e-81	0.425045	0.334	0.092	9.16754e-77	Up
Agpat3	5.61493e-81	-0.432127	0.193	0.385	1.13809e-76	Down
Cd37	5.74498e-81	0.377505	0.458	0.175	1.16445e-76	Up
Mapkapk3	1.27514e-80	0.377113	0.251	0.035	2.58458e-76	Up
Sorl1	1.44503e-80	0.445725	0.445	0.183	2.92893e-76	Up
Tln1	1.53418e-80	0.376772	0.761	0.472	3.10962e-76	Up
Nfkb2	3.401e-80	0.44506	0.27	0.051	6.89348e-76	Up
Dennd1c	5.28344e-80	0.382571	0.286	0.06	1.0709e-75	Up
Myl12b	7.50693e-80	0.365675	0.797	0.528	1.52158e-75	Up
Ahcyl2	7.78076e-80	-0.410282	0.191	0.385	1.57708e-75	Down
Ogdh	1.0693e-79	-0.421756	0.243	0.45	2.16736e-75	Down
Bag1	1.69771e-79	-0.440986	0.412	0.644	3.44108e-75	Down
Mpp5	1.71577e-79	-0.255021	0.045	0.163	3.4777e-75	Down
Isg20	2.54169e-79	0.380171	0.228	0.023	5.15176e-75	Up
Ssh2	2.84354e-79	0.489359	0.428	0.172	5.76358e-75	Up
Thoc7	3.17166e-79	-0.45915	0.25	0.45	6.42865e-75	Down
Ppt2	4.68499e-79	-0.317091	0.059	0.187	9.49601e-75	Down
Hif1a	6.37969e-79	0.538106	0.394	0.152	1.2931e-74	Up
Arhgap15	8.58293e-79	0.426437	0.444	0.175	1.73967e-74	Up
Skp1a	2.82196e-78	-0.41847	0.241	0.447	5.71982e-74	Down
Rasal3	3.87674e-78	0.371017	0.348	0.105	7.85776e-74	Up
Rhoc	4.00288e-78	-0.294598	0.056	0.181	8.11343e-74	Down
Mxd1	6.67314e-78	0.529549	0.346	0.112	1.35258e-73	Up
Elmo1	1.18559e-77	0.39282	0.334	0.095	2.40307e-73	Up
Lncpint	1.44205e-77	0.510977	0.465	0.208	2.92288e-73	Up
Tgfbr2	2.93306e-77	0.424932	0.386	0.141	5.94501e-73	Up
Dbp	5.44632e-77	-0.263413	0.04	0.149	1.10391e-72	Down
Csrnp1	6.64563e-77	0.430858	0.29	0.067	1.347e-72	Up
Cmtm7	8.76934e-77	0.377773	0.268	0.053	1.77746e-72	Up
Pttg1ip	1.27963e-76	-0.359758	0.11	0.269	2.59368e-72	Down
Hnrnpa0	3.2695e-76	0.395595	0.493	0.227	6.62696e-72	Up
Ak3	5.82891e-76	-0.343478	0.075	0.211	1.18146e-71	Down
Rpl31	8.49669e-76	0.308861	0.961	0.881	1.72219e-71	Up
Gsr	1.76041e-75	-0.347033	0.081	0.221	3.56817e-71	Down
Baz1a	1.93447e-75	0.430048	0.395	0.15	3.92098e-71	Up
Crot	2.15801e-75	-0.534253	0.218	0.408	4.37407e-71	Down
Ube2s	2.27248e-75	0.402911	0.547	0.277	4.60609e-71	Up
2310039H08Rik	2.42294e-75	-0.359262	0.087	0.231	4.91106e-71	Down
Dcaf8	2.57933e-75	-0.429699	0.204	0.393	5.22805e-71	Down
Fryl	4.83762e-75	0.418912	0.384	0.142	9.80536e-71	Up
Arhgap9	1.14326e-74	0.348581	0.335	0.099	2.31728e-70	Up
Lpin1	1.46922e-74	-0.316643	0.073	0.209	2.97795e-70	Down
Nenf	3.45333e-74	-0.273105	0.07	0.204	6.99955e-70	Down
Nfkbid	3.94515e-74	0.481947	0.291	0.072	7.99642e-70	Up
0610012G03Rik	6.97531e-74	-0.414556	0.204	0.389	1.41383e-69	Down
Orai1	8.7145e-74	0.448127	0.374	0.138	1.76634e-69	Up
Tnik	1.44578e-73	0.37011	0.318	0.09	2.93044e-69	Up
Ifrd1	3.64879e-73	0.469103	0.37	0.136	7.39572e-69	Up
Fam129a	4.90562e-73	0.380034	0.266	0.055	9.94319e-69	Up
Itgal	5.61606e-73	0.339258	0.436	0.171	1.13832e-68	Up
Rbm25	6.59564e-73	0.380265	0.734	0.474	1.33687e-68	Up
Stk10	7.54237e-73	0.354781	0.348	0.111	1.52876e-68	Up
Plaat3	8.60346e-73	0.350394	0.416	0.16	1.74384e-68	Up
Rps27rt	1.14076e-72	0.382055	0.464	0.201	2.31221e-68	Up
Ndufb7	1.53217e-72	-0.449932	0.596	0.795	3.10555e-68	Down
Tpr	1.56883e-72	0.386091	0.744	0.484	3.17986e-68	Up
Runx2	4.51032e-72	0.332713	0.223	0.028	9.14197e-68	Up
Cpox	4.94529e-72	-0.278812	0.065	0.192	1.00236e-67	Down
Abcb1b	6.93699e-72	0.422029	0.232	0.035	1.40606e-67	Up
Apbb1ip	1.20597e-71	0.331595	0.453	0.186	2.44438e-67	Up
Gng5	1.33753e-71	-0.50706	0.768	0.871	2.71103e-67	Down
Rpl22l1	1.45713e-71	0.329881	0.901	0.749	2.95345e-67	Up
Slbp	1.52206e-71	0.425668	0.444	0.193	3.08506e-67	Up
Hip1	1.86866e-71	0.349072	0.233	0.035	3.78759e-67	Up
Wsb1	2.05472e-71	0.388276	0.316	0.094	4.16472e-67	Up
Lilr4b	2.52929e-71	0.389675	0.211	0.022	5.12661e-67	Up
Acsl1	1.1093e-70	-0.25244	0.039	0.143	2.24843e-66	Down
Ddrgk1	1.25557e-70	-0.397663	0.265	0.465	2.54491e-66	Down
Serpinb9	1.47379e-70	0.434969	0.315	0.088	2.98722e-66	Up
Pstpip1	2.68656e-70	0.339308	0.306	0.087	5.44539e-66	Up
Supt4a	3.15371e-70	0.391846	0.553	0.288	6.39225e-66	Up
Rnf138	6.84199e-70	0.384583	0.368	0.137	1.3868e-65	Up
Mllt3	7.84963e-70	0.364346	0.352	0.122	1.59104e-65	Up
Klf13	7.90725e-70	0.414899	0.531	0.268	1.60272e-65	Up
Smarca5	8.32431e-70	0.425285	0.507	0.256	1.68725e-65	Up
Socs1	9.82756e-70	0.384882	0.277	0.068	1.99195e-65	Up
Hcls1	1.57209e-69	0.330338	0.33	0.103	3.18647e-65	Up
Tnfsf11	1.78384e-69	0.439932	0.199	0.018	3.61566e-65	Up
Nup98	2.00744e-69	0.420132	0.34	0.118	4.06888e-65	Up
Hdlbp	2.17052e-69	-0.404783	0.245	0.439	4.39942e-65	Down
Mbd2	2.1804e-69	0.400598	0.471	0.225	4.41945e-65	Up
Chd2	2.4419e-69	0.472518	0.522	0.274	4.94949e-65	Up
Ppp1r15a	3.8042e-69	0.383043	0.542	0.266	7.71073e-65	Up
Serinc3	4.71195e-69	0.359524	0.698	0.439	9.55064e-65	Up
Mtor	4.8393e-69	-0.267699	0.055	0.17	9.80877e-65	Down
Tsc22d3	5.52443e-69	0.438654	0.493	0.239	1.11975e-64	Up
Ddx5	9.23621e-69	0.342429	0.995	0.956	1.87209e-64	Up
Cyld	1.06108e-68	0.395049	0.404	0.168	2.1507e-64	Up
Actr2	1.07008e-68	0.328569	0.557	0.283	2.16895e-64	Up
Mdh2	1.12778e-68	-0.42814	0.423	0.635	2.2859e-64	Down
Spag9	1.3257e-68	-0.415256	0.348	0.561	2.68706e-64	Down
Grk2	1.3777e-68	0.360912	0.395	0.157	2.79246e-64	Up
Cd27	1.4824e-68	0.47545	0.351	0.124	3.00469e-64	Up
Cdk11b	1.5255e-68	0.538297	0.465	0.229	3.09203e-64	Up
Rab43	2.18287e-68	0.441873	0.327	0.11	4.42445e-64	Up
Utrn	2.43253e-68	0.38595	0.338	0.111	4.93049e-64	Up
Spp2	5.10126e-68	-0.297186	0.029	0.118	1.03397e-63	Down
Shmt2	6.32109e-68	-0.277256	0.059	0.177	1.28122e-63	Down
Gm8369	7.40053e-68	0.361314	0.306	0.089	1.50001e-63	Up
Kdm6b	7.67236e-68	0.516709	0.394	0.168	1.55511e-63	Up
Rpn1	8.9949e-68	-0.364344	0.127	0.281	1.82318e-63	Down
Trap1	2.20546e-67	-0.33024	0.075	0.202	4.47025e-63	Down
Sdf4	2.25628e-67	0.430288	0.452	0.212	4.57326e-63	Up
Dnajc13	2.66418e-67	-0.337773	0.108	0.254	5.40002e-63	Down
Slc25a51	2.8404e-67	-0.329458	0.107	0.253	5.75721e-63	Down
Diaph1	2.98879e-67	0.363693	0.453	0.203	6.05798e-63	Up
Tob2	3.19281e-67	0.539595	0.646	0.424	6.47151e-63	Up
Rab27a	4.93912e-67	0.323604	0.23	0.04	1.00111e-62	Up
Eml4	5.12381e-67	0.358664	0.294	0.084	1.03855e-62	Up
Ifng	5.22075e-67	0.594435	0.3	0.087	1.05819e-62	Up
Rsbn1l	6.31803e-67	0.389691	0.53	0.276	1.2806e-62	Up
Zfas1	1.2714e-66	0.410052	0.39	0.162	2.577e-62	Up
Gadd45g	1.33709e-66	-0.306596	0.088	0.23	2.71015e-62	Down
Runx1	2.08045e-66	0.392638	0.321	0.104	4.21686e-62	Up
Krt8	2.27128e-66	-0.313205	0.047	0.154	4.60366e-62	Down
Madd	3.15571e-66	0.384683	0.285	0.081	6.39631e-62	Up
Scoc	3.24817e-66	-0.257955	0.051	0.162	6.58372e-62	Down
Wipf1	3.60124e-66	0.342682	0.373	0.141	7.29935e-62	Up
Pfkp	5.35559e-66	0.345539	0.299	0.09	1.08552e-61	Up
Cenpx	6.51687e-66	-0.415175	0.239	0.417	1.32091e-61	Down
Atp5l	8.13102e-66	-0.499161	0.912	0.947	1.64808e-61	Down
Itgae	1.0694e-65	0.41884	0.182	0.013	2.16758e-61	Up
Ptma	1.31185e-65	0.384474	0.993	0.97	2.65899e-61	Up
Nfic	2.49781e-65	-0.319323	0.083	0.215	5.0628e-61	Down
Cd44	5.35677e-65	0.369533	0.347	0.123	1.08576e-60	Up
Sumo2	5.54022e-65	0.313039	0.823	0.612	1.12295e-60	Up
Slc1a5	9.09289e-65	0.328638	0.263	0.064	1.84304e-60	Up
Snrpe	9.64524e-65	0.350159	0.666	0.402	1.95499e-60	Up
Gch1	1.18419e-64	0.336537	0.215	0.034	2.40023e-60	Up
Ptpn7	1.31076e-64	0.315071	0.26	0.061	2.65678e-60	Up
Itgb1	1.47458e-64	0.458941	0.575	0.33	2.98883e-60	Up
9930111J21Rik2	1.49187e-64	0.417684	0.292	0.087	3.02388e-60	Up
Hsd17b4	1.70756e-64	-0.304216	0.066	0.186	3.46105e-60	Down
Fus	1.7912e-64	0.412731	0.817	0.634	3.63059e-60	Up
Arpp19	2.1005e-64	-0.432929	0.538	0.731	4.2575e-60	Down
Med28	2.33149e-64	-0.411211	0.249	0.424	4.72571e-60	Down
2021-09-06	2.43449e-64	0.309651	0.371	0.138	4.93447e-60	Up
H3f3a	2.83132e-64	0.265269	0.979	0.93	5.7388e-60	Up
Cers4	2.96111e-64	0.383621	0.28	0.077	6.00188e-60	Up
Sri	3.33737e-64	0.325308	0.575	0.306	6.76452e-60	Up
Gimap8	3.38181e-64	0.336705	0.294	0.089	6.85459e-60	Up
Pde4b	3.62698e-64	0.360269	0.258	0.063	7.35152e-60	Up
Set	6.50483e-64	0.347634	0.721	0.472	1.31846e-59	Up
Tuba1a	8.16988e-64	0.310977	0.279	0.075	1.65595e-59	Up
Plcxd2	1.37558e-63	0.422067	0.295	0.093	2.78816e-59	Up
Tank	1.73146e-63	0.339527	0.243	0.054	3.5095e-59	Up
Hnrnpdl	2.5413e-63	0.368044	0.492	0.251	5.15095e-59	Up
Zkscan1	5.13951e-63	-0.257351	0.054	0.163	1.04173e-58	Down
Psma4	5.48246e-63	-0.386117	0.392	0.593	1.11124e-58	Down
Arpc4	7.52219e-63	0.301976	0.491	0.234	1.52467e-58	Up
Ifitm3	8.36973e-63	0.277865	0.202	0.027	1.69646e-58	Up
Ifi27	9.5355e-63	0.315439	0.356	0.132	1.93275e-58	Up
Ptger4	1.17241e-62	0.354603	0.24	0.053	2.37636e-58	Up
Fasl	1.26534e-62	0.340177	0.305	0.094	2.56471e-58	Up
Clu	2.07121e-62	0.354752	0.198	0.027	4.19814e-58	Up
P2rx7	2.23133e-62	0.3146	0.212	0.034	4.52269e-58	Up
Rinl	2.64331e-62	0.35428	0.376	0.151	5.35772e-58	Up
Nfatc1	3.09557e-62	0.346723	0.306	0.1	6.27441e-58	Up
Rnasek	4.35314e-62	-0.396752	0.586	0.778	8.82338e-58	Down
Ikzf1	4.45736e-62	0.329704	0.401	0.168	9.03462e-58	Up
Litaf	5.41186e-62	0.353516	0.23	0.048	1.09693e-57	Up
Retreg1	6.13886e-62	-0.34518	0.194	0.368	1.24429e-57	Down
Nabp1	8.91852e-62	0.429141	0.582	0.34	1.8077e-57	Up
Crbn	1.47276e-61	0.38636	0.328	0.12	2.98513e-57	Up
Esyt1	1.51618e-61	0.314342	0.322	0.111	3.07315e-57	Up
Plekha2	2.08806e-61	0.323075	0.258	0.068	4.23228e-57	Up
Ubl3	2.1137e-61	0.399513	0.513	0.27	4.28427e-57	Up
Sp110	2.37991e-61	0.300604	0.32	0.107	4.82384e-57	Up
Socs3	2.54604e-61	0.38929	0.238	0.055	5.16057e-57	Up
Chuk	3.20954e-61	-0.379033	0.115	0.255	6.50542e-57	Down
H2afy	3.40476e-61	0.278901	0.653	0.372	6.90111e-57	Up
Rpl28	3.48282e-61	0.293697	0.999	0.977	7.05932e-57	Up
Ninj1	3.67034e-61	-0.282238	0.107	0.249	7.43942e-57	Down
Eif3m	4.65514e-61	0.324838	0.56	0.298	9.4355e-57	Up
Spn	5.95721e-61	0.310333	0.34	0.122	1.20747e-56	Up
Ppp1cc	7.01427e-61	0.350842	0.508	0.266	1.42172e-56	Up
Slamf1	1.0388e-60	0.334576	0.231	0.048	2.10554e-56	Up
Izumo1r	1.38686e-60	0.37511	0.191	0.024	2.81103e-56	Up
Oaz1	3.33376e-60	0.267462	0.985	0.925	6.7572e-56	Up
Gdi2	3.40603e-60	0.464123	0.768	0.619	6.90368e-56	Up
Dynll2	4.45901e-60	-0.401714	0.225	0.396	9.03796e-56	Down
Tut7	5.99718e-60	0.403445	0.451	0.225	1.21557e-55	Up
Dld	6.30091e-60	-0.326736	0.094	0.224	1.27713e-55	Down
Chd7	6.4213e-60	0.363797	0.306	0.103	1.30153e-55	Up
Glg1	6.77887e-60	-0.37719	0.221	0.393	1.37401e-55	Down
Pde7a	8.47812e-60	0.378468	0.425	0.199	1.71843e-55	Up
Sdcbp	8.47816e-60	0.30212	0.39	0.165	1.71844e-55	Up
Cdc42se2	1.09139e-59	0.331521	0.328	0.121	2.21214e-55	Up
Acadvl	1.74415e-59	-0.317551	0.093	0.222	3.53521e-55	Down
Ago2	2.93306e-59	0.392204	0.416	0.198	5.94503e-55	Up
Sh2d1a	2.98089e-59	0.323657	0.28	0.085	6.04197e-55	Up
Chst2	5.76576e-59	0.297052	0.193	0.027	1.16866e-54	Up
Bcl2l11	5.93803e-59	0.442017	0.318	0.119	1.20358e-54	Up
Btg3	6.45354e-59	0.299456	0.265	0.075	1.30807e-54	Up
Rassf5	9.26259e-59	0.290057	0.291	0.092	1.87743e-54	Up
Dusp4	1.42751e-58	0.365934	0.206	0.039	2.89342e-54	Up
2021-09-09	1.47355e-58	0.307635	0.298	0.099	2.98675e-54	Up
Tsc22d2	1.50304e-58	0.411148	0.355	0.148	3.04651e-54	Up
Lpgat1	1.99146e-58	-0.27589	0.074	0.193	4.03648e-54	Down
Gm26532	2.45269e-58	0.3141	0.238	0.056	4.97135e-54	Up
Kif21b	2.53034e-58	0.291074	0.259	0.071	5.12875e-54	Up
Atxn1	2.68462e-58	0.352557	0.437	0.21	5.44146e-54	Up
Elmsan1	4.02178e-58	0.329038	0.245	0.064	8.15174e-54	Up
Fabp5	4.82228e-58	0.332156	0.201	0.035	9.77428e-54	Up
Ndel1	4.98628e-58	-0.362031	0.169	0.326	1.01067e-53	Down
Mef2d	5.45179e-58	0.346301	0.33	0.129	1.10502e-53	Up
Samhd1	8.90884e-58	0.38175	0.369	0.152	1.80573e-53	Up
Irf1	1.60163e-57	0.358908	0.295	0.098	3.24635e-53	Up
Tubb4b	1.61706e-57	-0.415811	0.377	0.585	3.27762e-53	Down
Gpsm3	1.98584e-57	0.278152	0.376	0.153	4.0251e-53	Up
Ss18l2	2.14821e-57	-0.255522	0.056	0.161	4.3542e-53	Down
Arid4b	2.96875e-57	0.381933	0.461	0.24	6.01736e-53	Up
Chic2	3.49575e-57	0.314257	0.361	0.15	7.08554e-53	Up
Clic4	3.97195e-57	-0.310202	0.095	0.224	8.05075e-53	Down
Bin2	4.73772e-57	0.292378	0.362	0.145	9.60288e-53	Up
Osbpl8	5.69612e-57	-0.389145	0.171	0.324	1.15455e-52	Down
Serpinb6b	6.56768e-57	0.395692	0.262	0.075	1.3312e-52	Up
Dock8	7.1098e-57	0.326408	0.358	0.148	1.44109e-52	Up
Nrip1	7.17204e-57	0.581785	0.529	0.33	1.4537e-52	Up
Rnf19b	1.18955e-56	0.30985	0.237	0.06	2.4111e-52	Up
Lbh	1.25903e-56	0.306229	0.312	0.112	2.55192e-52	Up
Notch1	1.47439e-56	0.283838	0.227	0.052	2.98844e-52	Up
Cox7a2l	1.61649e-56	0.291832	0.847	0.704	3.27646e-52	Up
Cflar	3.47741e-56	-0.39115	0.202	0.365	7.04836e-52	Down
Sipa1	5.64481e-56	0.277432	0.286	0.091	1.14415e-51	Up
Rgcc	5.72425e-56	0.356589	0.287	0.094	1.16025e-51	Up
Dbf4	6.14339e-56	0.314448	0.238	0.062	1.2452e-51	Up
Psmb10	7.10604e-56	0.290561	0.388	0.167	1.44032e-51	Up
Raly	9.98506e-56	0.319653	0.465	0.236	2.02387e-51	Up
Slc30a9	1.14964e-55	-0.287532	0.085	0.206	2.3302e-51	Down
Arhgdia	1.29495e-55	0.269085	0.514	0.263	2.62473e-51	Up
Cxcr3	1.38187e-55	0.267518	0.312	0.106	2.80091e-51	Up
Ssbp4	1.55626e-55	0.278582	0.268	0.082	3.15439e-51	Up
Tmem189	2.17757e-55	-0.331928	0.139	0.281	4.41372e-51	Down
Eprs	2.4443e-55	0.659208	0.467	0.263	4.95436e-51	Up
St8sia1	3.51477e-55	-0.30624	0.076	0.191	7.1241e-51	Down
Acin1	3.86207e-55	0.340314	0.621	0.388	7.82802e-51	Up
Rere	4.37239e-55	-0.284707	0.085	0.205	8.86241e-51	Down
Atp5h	4.80137e-55	-0.41562	0.917	0.947	9.7319e-51	Down
Casp3	5.98709e-55	0.287818	0.219	0.051	1.21352e-50	Up
Atp2b1	6.77784e-55	0.362245	0.562	0.331	1.3738e-50	Up
Tmem59	9.33072e-55	-0.349211	0.471	0.67	1.89124e-50	Down
Pkp3	1.28678e-54	0.31369	0.286	0.099	2.60818e-50	Up
2810013P06Rik	2.66809e-54	0.368509	0.315	0.122	5.40795e-50	Up
Snx20	3.90004e-54	0.279565	0.245	0.066	7.90499e-50	Up
Hnrnpf	5.00568e-54	0.28654	0.793	0.555	1.0146e-49	Up
Ptbp3	8.51317e-54	0.313368	0.498	0.263	1.72554e-49	Up
Slc4a7	9.29861e-54	0.317093	0.243	0.07	1.88473e-49	Up
Gas5	1.07042e-53	0.348408	0.866	0.78	2.16963e-49	Up
Gnas	1.74414e-53	0.317421	0.928	0.863	3.53519e-49	Up
Eva1b	3.54443e-53	0.265303	0.22	0.053	7.18421e-49	Up
Slirp	5.71134e-53	-0.319796	0.126	0.26	1.15763e-48	Down
Eif3a	6.64794e-53	0.320936	0.676	0.453	1.34747e-48	Up
Rbm38	7.4628e-53	0.288254	0.239	0.068	1.51264e-48	Up
Tbc1d10c	7.6595e-53	0.258295	0.317	0.12	1.5525e-48	Up
Sucla2	9.12321e-53	-0.297717	0.087	0.205	1.84918e-48	Down
Tmem123	9.99348e-53	0.307542	0.265	0.088	2.02558e-48	Up
Prkca	1.06247e-52	0.3158	0.27	0.091	2.15353e-48	Up
Padi2	1.27791e-52	0.252262	0.201	0.041	2.59019e-48	Up
Dynll1	1.30035e-52	0.317741	0.807	0.65	2.63569e-48	Up
Gatad1	1.50436e-52	-0.322761	0.157	0.301	3.04919e-48	Down
Tapbp	1.71133e-52	0.311245	0.353	0.153	3.46869e-48	Up
Txn2	1.77008e-52	-0.384704	0.225	0.379	3.58778e-48	Down
Grb2	2.314e-52	0.297232	0.381	0.172	4.69024e-48	Up
Sec11c	3.81958e-52	0.301526	0.449	0.229	7.74191e-48	Up
Smc3	4.09851e-52	0.322407	0.395	0.187	8.30727e-48	Up
Sf3b2	6.47844e-52	0.288672	0.626	0.381	1.31311e-47	Up
Pglyrp1	1.06372e-51	0.263547	0.239	0.066	2.15606e-47	Up
Batf	1.0892e-51	0.273499	0.177	0.028	2.2077e-47	Up
Rgs16	1.26922e-51	0.305975	0.155	0.015	2.57259e-47	Up
Tnrc6b	1.59171e-51	0.391824	0.558	0.351	3.22623e-47	Up
Mier1	2.04688e-51	0.355116	0.467	0.254	4.14883e-47	Up
Macf1	2.98619e-51	0.335124	0.587	0.346	6.05271e-47	Up
Top2a	5.20402e-51	0.364773	0.194	0.037	1.0548e-46	Up
Nlrc5	5.61174e-51	0.265871	0.201	0.044	1.13744e-46	Up
Cdkn1b	8.2666e-51	0.340843	0.401	0.199	1.67556e-46	Up
Dgat1	9.70091e-51	0.348236	0.237	0.071	1.96628e-46	Up
Trpm7	1.0622e-50	-0.409102	0.22	0.372	2.15297e-46	Down
Cbx4	1.11397e-50	0.301908	0.324	0.133	2.2579e-46	Up
Itgb7	1.92515e-50	0.311276	0.386	0.175	3.90208e-46	Up
Ubn1	2.39546e-50	0.315731	0.376	0.179	4.85536e-46	Up
Khdrbs1	2.39757e-50	0.312869	0.405	0.199	4.85963e-46	Up
Crlf2	2.55322e-50	0.286982	0.245	0.075	5.17511e-46	Up
Tuba1b	4.2731e-50	0.389608	0.387	0.181	8.66114e-46	Up
Ube2d3	4.38331e-50	0.326866	0.873	0.789	8.88452e-46	Up
Lamtor2	6.25054e-50	-0.376672	0.369	0.536	1.26692e-45	Down
Ss18	1.09247e-49	0.29397	0.282	0.104	2.21433e-45	Up
Cdk6	1.17372e-49	0.377853	0.272	0.099	2.37902e-45	Up
Nop56	1.63088e-49	0.312661	0.389	0.186	3.30563e-45	Up
Atp5e	1.70795e-49	-0.442876	0.938	0.949	3.46185e-45	Down
Atxn2	2.09702e-49	-0.290415	0.086	0.199	4.25046e-45	Down
Smc4	2.46691e-49	0.327912	0.377	0.174	5.00018e-45	Up
Esrra	3.90509e-49	-0.258052	0.065	0.168	7.91523e-45	Down
Ifnar1	4.16605e-49	0.30143	0.278	0.102	8.44416e-45	Up
Ski	5.31961e-49	0.308033	0.299	0.119	1.07823e-44	Up
Idh3b	7.22227e-49	-0.337138	0.217	0.367	1.46388e-44	Down
Cox20	8.4493e-49	-0.360035	0.242	0.393	1.71259e-44	Down
Fam169b	1.20004e-48	0.296725	0.217	0.061	2.43237e-44	Up
Parp14	1.59119e-48	0.272285	0.238	0.072	3.22519e-44	Up
Fli1	1.76915e-48	0.283876	0.305	0.122	3.58589e-44	Up
Mrpl30	1.90653e-48	-0.373095	0.264	0.418	3.86435e-44	Down
Esyt2	2.9565e-48	0.288775	0.332	0.144	5.99254e-44	Up
Txn1	3.82945e-48	-0.456785	0.814	0.904	7.76192e-44	Down
Kansl1l	4.68558e-48	-0.272766	0.08	0.19	9.49721e-44	Down
Acp5	4.80519e-48	0.292168	0.354	0.163	9.73965e-44	Up
Dgkh	5.97527e-48	-0.32008	0.064	0.164	1.21113e-43	Down
Tspan3	9.8469e-48	-0.284559	0.156	0.297	1.99587e-43	Down
Arf4	9.98759e-48	0.32706	0.522	0.31	2.02439e-43	Up
Hspa1b	1.09241e-47	0.592353	0.185	0.041	2.2142e-43	Up
Stk24	1.3287e-47	0.269349	0.377	0.175	2.69313e-43	Up
Uhrf2	1.64274e-47	0.397935	0.345	0.165	3.32968e-43	Up
Relb	1.78088e-47	0.263799	0.186	0.04	3.60966e-43	Up
Tle4	1.89385e-47	0.313835	0.356	0.165	3.83864e-43	Up
Eif4g2	3.85978e-47	-0.3611	0.731	0.875	7.82338e-43	Down
Med21	4.80447e-47	-0.308875	0.11	0.229	9.73819e-43	Down
Eno1	6.00908e-47	-0.331175	0.388	0.56	1.21798e-42	Down
Grpel1	6.01913e-47	-0.346138	0.179	0.315	1.22002e-42	Down
Gprin3	6.16857e-47	0.275829	0.197	0.047	1.25031e-42	Up
Fam53b	6.31835e-47	0.26769	0.26	0.091	1.28067e-42	Up
Jak2	7.65692e-47	0.295174	0.264	0.096	1.55198e-42	Up
Hilpda	8.09277e-47	0.263852	0.177	0.034	1.64032e-42	Up
Ppp2ca	8.52296e-47	0.309112	0.574	0.362	1.72752e-42	Up
Tes	9.6239e-47	0.261975	0.312	0.129	1.95067e-42	Up
Crlf3	1.06726e-46	0.250682	0.367	0.165	2.16323e-42	Up
4932438A13Rik	1.22632e-46	0.354077	0.468	0.265	2.48562e-42	Up
Snrnp70	1.47129e-46	0.336715	0.655	0.447	2.98216e-42	Up
Adh5	1.69817e-46	-0.343265	0.206	0.35	3.44202e-42	Down
Chd9	2.40592e-46	-0.330337	0.178	0.32	4.87656e-42	Down
Chd3	2.69323e-46	-0.35604	0.514	0.723	5.45891e-42	Down
Gm11808	4.32452e-46	0.26526	0.466	0.249	8.76536e-42	Up
Gm2a	4.53452e-46	-0.335213	0.226	0.375	9.19102e-42	Down
Ndufa9	6.14036e-46	-0.330186	0.18	0.317	1.24459e-41	Down
Zdhhc20	1.10943e-45	0.274926	0.278	0.106	2.24871e-41	Up
Ddx21	1.65183e-45	0.311636	0.39	0.197	3.3481e-41	Up
Cenpa	1.74613e-45	0.311769	0.211	0.06	3.53923e-41	Up
Zfp871	2.11104e-45	-0.380472	0.231	0.375	4.27888e-41	Down
Tpp2	3.31205e-45	0.316828	0.353	0.17	6.71319e-41	Up
Bex3	4.27609e-45	0.257675	0.261	0.094	8.66721e-41	Up
Snx18	5.0427e-45	0.346604	0.334	0.156	1.0221e-40	Up
Ccr5	5.90483e-45	0.309856	0.197	0.05	1.19685e-40	Up
Ccdc88c	6.07628e-45	0.278061	0.384	0.188	1.2316e-40	Up
Ybx3	7.11603e-45	0.279905	0.3	0.127	1.44235e-40	Up
Timm17a	8.88513e-45	-0.296344	0.157	0.288	1.80093e-40	Down
Stx7	1.13564e-44	-0.268139	0.077	0.18	2.30184e-40	Down
Eif5	1.31526e-44	-0.341197	0.739	0.878	2.6659e-40	Down
Anp32e	1.8586e-44	0.282126	0.316	0.141	3.76719e-40	Up
Pfdn5	2.73965e-44	0.262234	0.952	0.864	5.55299e-40	Up
Ctcf	3.26676e-44	0.282456	0.423	0.226	6.62139e-40	Up
Mfsd1	3.30602e-44	-0.262895	0.072	0.172	6.70098e-40	Down
Tyrobp	4.25884e-44	-0.450131	0.283	0.095	8.63224e-40	Down
Smim4	4.49265e-44	-0.330292	0.16	0.289	9.10616e-40	Down
Kmt2e	4.5378e-44	0.313666	0.629	0.441	9.19767e-40	Up
Fam117b	4.61565e-44	0.288789	0.23	0.077	9.35546e-40	Up
Tmed5	4.87581e-44	0.29188	0.38	0.191	9.88277e-40	Up
H2-T22	5.63732e-44	0.266815	0.367	0.182	1.14263e-39	Up
Tax1bp1	5.69263e-44	-0.34236	0.647	0.809	1.15384e-39	Down
Magt1	7.89371e-44	-0.275751	0.108	0.224	1.59998e-39	Down
Ramp3	8.97639e-44	0.303563	0.151	0.024	1.81942e-39	Up
Osgin1	9.01772e-44	-0.404054	0.105	0.217	1.8278e-39	Down
Mknk2	1.05381e-43	0.299873	0.395	0.206	2.13596e-39	Up
Fgl2	1.13592e-43	0.355483	0.279	0.111	2.3024e-39	Up
Gatd3a	1.62986e-43	-0.266647	0.088	0.194	3.30357e-39	Down
Il18r1	2.36823e-43	0.300571	0.238	0.082	4.80017e-39	Up
Ablim1	2.54744e-43	0.272589	0.512	0.297	5.16341e-39	Up
Dut	3.5612e-43	0.334352	0.256	0.096	7.21819e-39	Up
Peak1	3.59481e-43	0.270556	0.294	0.122	7.28633e-39	Up
G3bp2	3.63682e-43	0.296245	0.441	0.246	7.37146e-39	Up
Dctn4	4.78494e-43	0.290613	0.323	0.149	9.69859e-39	Up
Tnfsf8	8.15409e-43	0.426267	0.131	0.013	1.65275e-38	Up
Trp53	1.0847e-42	0.254577	0.304	0.132	2.19859e-38	Up
Irf2bp2	1.87365e-42	0.285539	0.388	0.199	3.7977e-38	Up
Nfkbiz	2.20998e-42	0.339269	0.263	0.103	4.47941e-38	Up
Nasp	2.64538e-42	0.266239	0.363	0.178	5.36193e-38	Up
Gapdh	2.96543e-42	-0.381314	0.974	0.977	6.01064e-38	Down
Zfp131	3.08569e-42	0.280919	0.28	0.117	6.25438e-38	Up
Plpbp	3.30266e-42	-0.269623	0.133	0.255	6.69417e-38	Down
Ctnna1	3.70945e-42	-0.259139	0.094	0.202	7.51868e-38	Down
Cast	4.55e-42	0.273817	0.36	0.178	9.22239e-38	Up
Cyba	1.00354e-41	-0.41987	0.901	0.93	2.03407e-37	Down
Mrpl33	1.0383e-41	0.250328	0.539	0.327	2.10452e-37	Up
Slc26a2	1.40841e-41	0.289702	0.201	0.061	2.85471e-37	Up
Prrc2b	1.43738e-41	0.272329	0.374	0.192	2.91343e-37	Up
Arl4c	1.71001e-41	0.250089	0.29	0.12	3.46603e-37	Up
Nfat5	1.88172e-41	0.347746	0.355	0.181	3.81405e-37	Up
Nab1	2.17942e-41	0.259388	0.277	0.115	4.41747e-37	Up
Bptf	2.37075e-41	0.297175	0.5	0.303	4.80527e-37	Up
Slc25a25	3.8229e-41	-0.274555	0.06	0.149	7.74863e-37	Down
Bcl2	4.5852e-41	0.341831	0.351	0.172	9.29375e-37	Up
Pik3r1	5.01797e-41	0.258933	0.416	0.222	1.01709e-36	Up
Cd84	5.37616e-41	0.262892	0.26	0.101	1.08969e-36	Up
Lin54	5.60594e-41	0.275456	0.192	0.055	1.13627e-36	Up
Rab14	1.62726e-40	-0.287107	0.447	0.623	3.29829e-36	Down
Son	2.02375e-40	0.250673	0.909	0.825	4.10195e-36	Up
Pcna	2.29251e-40	0.288704	0.334	0.163	4.64669e-36	Up
Hnrnpa2b1	3.57292e-40	0.271942	0.907	0.878	7.24195e-36	Up
Gde1	3.78402e-40	-0.2764	0.111	0.22	7.66982e-36	Down
Gtf2b	3.82128e-40	0.260384	0.326	0.156	7.74535e-36	Up
Gpbp1	4.22012e-40	0.274903	0.392	0.208	8.55376e-36	Up
Ddx6	4.25591e-40	0.296116	0.596	0.405	8.62631e-36	Up
Ell2	8.1925e-40	0.32424	0.238	0.092	1.66054e-35	Up
Ddx46	1.67873e-39	0.268436	0.404	0.222	3.40262e-35	Up
Snhg8	2.3636e-39	0.25127	0.422	0.233	4.79078e-35	Up
Bloc1s1	3.84728e-39	-0.322199	0.161	0.279	7.79806e-35	Down
Itpr1	4.07169e-39	-0.335884	0.265	0.408	8.25291e-35	Down
Pag1	4.92286e-39	0.259771	0.231	0.084	9.97814e-35	Up
Ndufs1	5.63659e-39	-0.26688	0.101	0.205	1.14248e-34	Down
Map4k4	7.1368e-39	0.287978	0.323	0.158	1.44656e-34	Up
Tmpo	7.41174e-39	0.274824	0.305	0.141	1.50229e-34	Up
Acaa1a	8.31962e-39	-0.295889	0.16	0.282	1.6863e-34	Down
Fkbp4	8.33599e-39	-0.325988	0.211	0.337	1.68962e-34	Down
Cdc37	1.07449e-38	0.265735	0.473	0.279	2.17788e-34	Up
Arid4a	1.29259e-38	0.287333	0.397	0.218	2.61996e-34	Up
2021-03-06	1.5869e-38	-0.282325	0.113	0.22	3.21648e-34	Down
Kdm5a	2.24665e-38	0.276019	0.393	0.216	4.55373e-34	Up
Hnrnpa3	2.25887e-38	0.282227	0.804	0.67	4.57851e-34	Up
Ar	3.77334e-38	-0.317354	0.208	0.343	7.64818e-34	Down
Thrap3	4.02053e-38	0.264811	0.448	0.26	8.1492e-34	Up
Fos	5.63702e-38	0.344338	0.607	0.438	1.14257e-33	Up
Emc6	5.87435e-38	-0.297408	0.201	0.331	1.19067e-33	Down
Nisch	6.34571e-38	-0.330318	0.299	0.443	1.28621e-33	Down
Mrpl14	8.06499e-38	-0.322001	0.185	0.305	1.63469e-33	Down
Mrps24	1.13472e-37	-0.344858	0.323	0.459	2.29997e-33	Down
Tab2	1.65729e-37	0.255093	0.385	0.205	3.35916e-33	Up
Vcp	2.28179e-37	-0.320592	0.478	0.623	4.62497e-33	Down
Slc5a3	3.924e-37	0.328991	0.24	0.098	7.95355e-33	Up
Coa6	5.57523e-37	-0.256218	0.092	0.189	1.13004e-32	Down
Pgm2l1	7.58932e-37	0.252266	0.187	0.058	1.53828e-32	Up
Itgav	7.61214e-37	0.488077	0.297	0.153	1.5429e-32	Up
Lnpep	1.59569e-36	0.289127	0.387	0.22	3.23431e-32	Up
Dlst	1.89532e-36	-0.301097	0.141	0.251	3.84162e-32	Down
Slamf6	2.11599e-36	0.264878	0.18	0.054	4.28891e-32	Up
Tbc1d4	2.18903e-36	0.303655	0.153	0.036	4.43694e-32	Up
Tent5a	7.15734e-36	0.659835	0.226	0.094	1.45072e-31	Up
Hnrnpd	1.34366e-35	0.266593	0.415	0.239	2.72347e-31	Up
Calr	1.35046e-35	-0.288766	0.714	0.849	2.73725e-31	Down
G3bp1	2.1502e-35	0.259015	0.426	0.248	4.35824e-31	Up
Rab5c	2.27115e-35	-0.308516	0.253	0.381	4.6034e-31	Down
Cd2ap	2.87284e-35	-0.251737	0.106	0.21	5.82297e-31	Down
BC004004	4.42286e-35	-0.260274	0.121	0.225	8.96469e-31	Down
Camk2d	4.91879e-35	0.263412	0.258	0.114	9.9699e-31	Up
Midn	5.75582e-35	0.272109	0.287	0.138	1.16665e-30	Up
Nipbl	6.24305e-35	0.273079	0.563	0.382	1.2654e-30	Up
Edf1	7.72544e-35	-0.309065	0.618	0.76	1.56587e-30	Down
Clptm1	1.93088e-34	-0.272181	0.11	0.21	3.9137e-30	Down
Kdm7a	2.88279e-34	0.286987	0.285	0.137	5.84314e-30	Up
Twf1	4.49507e-34	-0.250915	0.09	0.183	9.11106e-30	Down
Eif4a2	4.80111e-34	-0.263911	0.49	0.67	9.73137e-30	Down
Hspa1a	5.51933e-34	0.455052	0.146	0.036	1.11871e-29	Up
BC031181	2.19142e-33	-0.326473	0.266	0.389	4.44179e-29	Down
Xcl1	2.41922e-33	0.37365	0.252	0.108	4.90352e-29	Up
Ahcyl1	3.84538e-33	-0.262422	0.108	0.205	7.79419e-29	Down
Plac8	4.58261e-33	0.409583	0.206	0.081	9.2885e-29	Up
Mrps14	1.04603e-32	-0.316894	0.274	0.396	2.1202e-28	Down
Got1	1.46563e-32	0.328751	0.268	0.131	2.97068e-28	Up
Ugp2	2.25583e-32	-0.262176	0.123	0.222	4.57234e-28	Down
Tomm6	2.35213e-32	-0.35902	0.383	0.503	4.76754e-28	Down
Dusp1	2.56277e-32	0.348303	0.785	0.711	5.19448e-28	Up
Atp11b	2.80555e-32	0.262943	0.394	0.231	5.68657e-28	Up
Tnfrsf9	3.06857e-32	0.281535	0.113	0.017	6.21968e-28	Up
Creb1	3.55167e-32	0.253159	0.264	0.126	7.19889e-28	Up
Bod1l	4.19166e-32	0.270354	0.408	0.244	8.49608e-28	Up
Pnkd	4.38593e-32	-0.271095	0.152	0.259	8.88984e-28	Down
Dnajb6	4.42399e-32	0.283335	0.603	0.433	8.96699e-28	Up
Tmem106b	5.36193e-32	-0.26615	0.211	0.334	1.08681e-27	Down
Selenot	1.51827e-31	-0.309812	0.209	0.322	3.07738e-27	Down
Zfp36l1	1.95744e-31	0.322872	0.654	0.519	3.96754e-27	Up
Gstp1	2.50471e-31	-0.259621	0.094	0.182	5.07679e-27	Down
Zfp292	3.78187e-31	0.259898	0.461	0.29	7.66547e-27	Up
Jmjd1c	6.00514e-31	0.259743	0.396	0.236	1.21718e-26	Up
Fcer1g	9.25931e-31	-0.46252	0.261	0.104	1.87677e-26	Down
Gm12840	4.33425e-30	0.270482	0.19	0.071	8.78509e-26	Up
Golgb1	5.43178e-30	-0.270214	0.181	0.296	1.10097e-25	Down
Tob1	1.1686e-29	-0.31296	0.228	0.346	2.36864e-25	Down
Fmc1	4.39208e-29	-0.279893	0.138	0.234	8.90231e-25	Down
Calm3	4.75419e-29	-0.320473	0.361	0.481	9.63626e-25	Down
Vps29	5.71798e-29	-0.279761	0.237	0.351	1.15898e-24	Down
Acaa2	9.19238e-29	-0.285675	0.138	0.234	1.8632e-24	Down
Grcc10	2.37769e-28	-0.293521	0.596	0.73	4.81933e-24	Down
Nedd8	2.92439e-28	-0.305609	0.585	0.692	5.92744e-24	Down
Sec62	3.21295e-28	-0.280385	0.699	0.832	6.51232e-24	Down
Psmb6	3.5734e-28	-0.309527	0.375	0.49	7.24293e-24	Down
Rab1a	4.24881e-28	-0.26275	0.189	0.298	8.61191e-24	Down
Atf7ip	6.39515e-28	0.251409	0.325	0.186	1.29623e-23	Up
Dync1h1	1.29487e-27	-0.356997	0.23	0.338	2.62457e-23	Down
Rab5if	2.3006e-27	-0.285158	0.259	0.369	4.66308e-23	Down
Serf2	2.60765e-27	-0.343958	0.954	0.949	5.28545e-23	Down
Mrps7	5.93815e-27	-0.269669	0.124	0.212	1.2036e-22	Down
Ywhae	2.99597e-26	-0.272225	0.499	0.629	6.07253e-22	Down
Nufip2	4.05616e-26	0.254275	0.502	0.358	8.22143e-22	Up
Dmxl1	4.60674e-26	-0.267759	0.171	0.27	9.33739e-22	Down
Ndufs4	5.16453e-26	-0.294873	0.298	0.403	1.0468e-21	Down
Stub1	9.69126e-26	-0.254759	0.173	0.27	1.96432e-21	Down
Lmo4	1.34011e-25	-0.378441	0.131	0.22	2.71626e-21	Down
1810058I24Rik	4.00817e-25	-0.289465	0.282	0.385	8.12416e-21	Down
Mrpl28	5.28252e-25	-0.277614	0.134	0.219	1.07071e-20	Down
Rab2a	1.29233e-24	-0.288329	0.418	0.533	2.61943e-20	Down
Atxn7l3b	2.04707e-24	-0.269817	0.288	0.402	4.1492e-20	Down
Slc9a3r1	5.52823e-24	-0.29119	0.302	0.405	1.12052e-19	Down
Vdac2	5.65891e-24	-0.2607	0.473	0.591	1.147e-19	Down
Phb	9.93025e-24	-0.250463	0.129	0.213	2.01276e-19	Down
Chd4	1.23089e-23	0.252558	0.642	0.497	2.49488e-19	Up
Xbp1	3.64946e-23	-0.26085	0.128	0.212	7.39709e-19	Down
Gm8251	4.99773e-23	0.298206	0.109	0.03	1.01299e-18	Up
Cox14	5.20354e-23	-0.269107	0.3	0.403	1.05471e-18	Down
Akap9	1.21904e-22	-0.271501	0.333	0.445	2.47087e-18	Down
Hsd17b10	3.85049e-22	-0.293373	0.203	0.291	7.80456e-18	Down
Trps1	5.26828e-22	-0.250688	0.261	0.371	1.06783e-17	Down
Taldo1	5.75647e-22	-0.283966	0.493	0.581	1.16678e-17	Down
D10Wsu102e	8.37448e-22	-0.316781	0.115	0.191	1.69742e-17	Down
Timm23	1.54928e-21	-0.255995	0.299	0.398	3.14024e-17	Down
Neat1	6.18222e-21	-0.543914	0.722	0.839	1.25307e-16	Down
Rer1	5.34596e-20	-0.257158	0.292	0.384	1.08357e-15	Down
Klk1	7.70149e-20	-0.301286	0.112	0.186	1.56102e-15	Down
Tasor	9.29272e-15	-0.274784	0.188	0.256	1.88354e-10	Down
Txk	6.80316e-07	-0.289782	0.13	0.167	0.0137893	Down
Malat1	1.24258e-06	-1.20887	1	0.995	0.0251858	Down
Klrk1	0.000256113	-0.255463	0.091	0.116	1	Stable
Uba52	0.0994433	-0.42702	0.979	0.937	1	Stable

## Sheet: 3.Up regulated GO items 
ID	Description	GeneRatio	BgRatio	pvalue	p.adjust	qvalue	geneID	Count
GO:0007159	leukocyte cell-cell adhesion	147/2359	345/23328	1.4099e-56	8.34239e-53	5.48229e-53	Zbtb1/Icos/Ctla4/Cd4/Ccl2/Zc3h12a/Cd83/Stat5a/Nr4a3/Il2ra/Casp3/Smad7/Lrrc32/Tnfsf11/Tnip1/Tgfb1/Wnk1/Adam8/Malt1/Cyld/Nfat5/Tgfbr2/Cebpb/Fermt3/Jak3/Egr3/Foxp3/Cd3e/Bcl10/Nfkbid/Cd28/Runx3/Rhoh/Dock8/Il1b/Itpkb/Lck/Tnfsf4/Nfkbiz/Il4ra/Myb/Cblb/Cd6/Sart1/Stat5b/Slamf1/Rock1/Coro1a/Nckap1l/Cbfb/Peli1/Dusp10/Itga4/Prkar1a/Gpnmb/Msn/Tmem131l/Thy1/Capn1/Ets1/Cdkn2a/Cd80/Akt1/Sema4d/Lgals3/Slc7a1/Zap7…	147
GO:0050863	regulation of T cell activation	136/2359	321/23328	4.99977e-52	1.47918e-48	9.72061e-49	Zbtb1/Icos/Ctla4/Cd4/Ccl2/Zc3h12a/Cd83/Stat5a/Il2ra/Casp3/Smad7/Tnfrsf1b/Lrrc32/Tnfsf11/Tgfb1/Adam8/Malt1/Cyld/Zeb1/Tgfbr2/Cebpb/Jak3/Egr3/Foxp3/Cd3e/Bcl10/Nfkbid/Cd28/Runx3/Rhoh/Lat/Dock8/Il1b/Itpkb/Lck/Tnfsf4/Nfkbiz/Il4ra/Myb/Cblb/Cd6/Sart1/Stat5b/Slamf1/Coro1a/Nckap1l/Cbfb/Peli1/Dusp10/Prkar1a/Gpnmb/Ctla2a/Tmem131l/Thy1/Ripk3/Cdkn2a/Cd80/H2-Oa/Lgals3/Slc7a1/Zap70/Rac2/Socs1/Pdcd1lg2/Lgals1/Lga…	136
GO:1903037	regulation of leukocyte cell-cell adhesion	131/2359	309/23328	3.53589e-50	6.97395e-47	4.58301e-47	Zbtb1/Icos/Ctla4/Cd4/Ccl2/Zc3h12a/Cd83/Stat5a/Nr4a3/Il2ra/Casp3/Smad7/Lrrc32/Tnfsf11/Tgfb1/Wnk1/Adam8/Malt1/Cyld/Nfat5/Tgfbr2/Cebpb/Jak3/Egr3/Foxp3/Cd3e/Bcl10/Nfkbid/Cd28/Runx3/Rhoh/Dock8/Il1b/Itpkb/Lck/Tnfsf4/Nfkbiz/Il4ra/Myb/Cblb/Cd6/Sart1/Stat5b/Slamf1/Coro1a/Nckap1l/Cbfb/Peli1/Dusp10/Itga4/Prkar1a/Gpnmb/Tmem131l/Thy1/Capn1/Ets1/Cdkn2a/Cd80/Akt1/Lgals3/Slc7a1/Zap70/Socs1/Pdcd1lg2/Lgals1/Skap1/…	131
GO:0030217	T cell differentiation	123/2359	282/23328	8.76698e-49	1.29686e-45	8.52243e-46	Zbtb1/Rora/Ctla4/Cd4/Cdk6/Zc3h12a/Cd83/Stat5a/Il2ra/Smad7/Batf/Tgfb1/Adam8/Malt1/Runx2/Cyld/Zeb1/Tgfbr2/Chd7/Ppp3cb/Jak3/Gpr183/Egr3/Ptger4/Bcl3/Foxp3/Cd3e/Ccr6/Bcl11b/Nfkbid/Cd28/Runx3/Rhoh/Tnfsf8/Itk/Relb/Il1b/Itpkb/Slamf6/Lck/Stat3/Tnfsf4/Nfkbiz/Il4ra/Myb/Sart1/Stat5b/Nckap1l/Cd8a/Cbfb/Clec4d/Zfp36l2/Cd3g/Dusp10/Ctla2a/Themis/Tmem131l/Ripk3/Cdkn2a/Trp53/Bcl2a1d/H2-Oa/Nfatc3/Zap70/Egr1/Socs1/Ir…	123
GO:0030098	lymphocyte differentiation	151/2359	409/23328	1.57901e-48	1.8686e-45	1.22797e-45	Zbtb1/Rora/Ctla4/Cd4/Cdk6/Zc3h12a/Cd83/Stat5a/Rbpj/Il2ra/Smad7/Batf/Tgfb1/Adam8/Hells/Malt1/Tnfaip3/Runx2/Cyld/Zeb1/Tgfbr2/Chd7/Ppp3cb/Jak3/Gpr183/Egr3/Ptger4/Bcl3/Cmtm7/Foxp3/Cd3e/Ccr6/Bcl11b/Nfkbid/Cd28/Runx3/Rhoh/Tnfsf8/Itk/Relb/Il1b/Itpkb/Slamf6/Dock10/Lck/Stat3/Tnfsf4/Nfkbiz/Il4ra/Myb/Sart1/Stat5b/Slamf1/Nckap1l/Cd8a/Cbfb/Clec4d/Zfp36l2/Cd3g/Dusp10/Hdac7/Axl/Ctla2a/Themis/Tmem131l/Ripk3/Cdkn…	151
GO:0022407	regulation of cell-cell adhesion	152/2359	427/23328	1.57998e-46	1.55813e-43	1.02394e-43	Zbtb1/Zdhhc2/Icos/Ctla4/Cd4/Ccl2/Zc3h12a/Cd83/Stat5a/Nr4a3/Il2ra/Casp3/Smad7/Lrrc32/Jak2/Tnfsf11/Tgfb1/Wnk1/Adam8/Malt1/Tnfaip3/Cyld/Nfat5/Tgfbr2/Cebpb/Il1rn/Fermt3/Jak3/Mex3b/Egr3/Foxp3/Cd3e/Bcl10/Nfkbid/Cxcl13/Cd28/Runx3/Rhoh/Dock8/Il1b/Itpkb/Lck/Tnfsf4/Nfkbiz/Zfp703/Il4ra/Myb/Adam19/Cblb/Cd6/Sart1/Stat5b/Slamf1/Coro1a/Nckap1l/Cbfb/Peli1/Dusp10/Itga4/Prkar1a/Gpnmb/Tmem131l/Thy1/Capn1/Ets1/Akna/…	152
GO:0070661	leukocyte proliferation	129/2359	344/23328	2.07205e-42	1.75147e-39	1.151e-39	Cd70/Cdkn1a/Ctla4/Cd4/Ccl12/Stat5a/Trem2/Il2ra/Casp3/Tnfrsf1b/Lrrc32/Tnfsf11/Tgfb1/Hells/Malt1/Tgfbr2/Cebpb/Ebi3/Impdh2/Jak3/Gpr183/Foxp3/Cd3e/Cd28/Dock8/Lilrb4a/Fyn/Il1b/Slamf6/Tnfsf4/Cxcr4/Pkn1/Cblb/Cd6/Stat5b/Slamf1/Il13/Coro1a/Nckap1l/Peli1/Prkar1a/Gpnmb/Msn/Tmem131l/Impdh1/P2rx7/Ripk3/Cdkn2a/Cd80/Trp53/Clu/Lgals3/Slc7a1/Zap70/Ikzf3/Rac2/Pdcd1lg2/Elf4/Vav3/Lgals9/Tnfrsf4/Ptpn22/Ifng/Cd86/Carm…	129
GO:0046651	lymphocyte proliferation	123/2359	317/23328	2.76896e-42	2.04799e-39	1.34586e-39	Cd70/Cdkn1a/Ctla4/Cd4/Stat5a/Il2ra/Casp3/Tnfrsf1b/Lrrc32/Tgfb1/Hells/Malt1/Tgfbr2/Cebpb/Ebi3/Impdh2/Jak3/Gpr183/Foxp3/Cd3e/Cd28/Dock8/Lilrb4a/Fyn/Il1b/Slamf6/Tnfsf4/Cxcr4/Pkn1/Cblb/Cd6/Stat5b/Slamf1/Il13/Coro1a/Nckap1l/Peli1/Prkar1a/Gpnmb/Msn/Tmem131l/Impdh1/P2rx7/Ripk3/Cdkn2a/Cd80/Trp53/Lgals3/Slc7a1/Zap70/Ikzf3/Rac2/Pdcd1lg2/Elf4/Vav3/Lgals9/Tnfrsf4/Ptpn22/Ifng/Cd86/Carmil2/Nfatc2/Lgals7/Cd27/P…	123
GO:0032943	mononuclear cell proliferation	123/2359	320/23328	8.81263e-42	5.79382e-39	3.80747e-39	Cd70/Cdkn1a/Ctla4/Cd4/Stat5a/Il2ra/Casp3/Tnfrsf1b/Lrrc32/Tgfb1/Hells/Malt1/Tgfbr2/Cebpb/Ebi3/Impdh2/Jak3/Gpr183/Foxp3/Cd3e/Cd28/Dock8/Lilrb4a/Fyn/Il1b/Slamf6/Tnfsf4/Cxcr4/Pkn1/Cblb/Cd6/Stat5b/Slamf1/Il13/Coro1a/Nckap1l/Peli1/Prkar1a/Gpnmb/Msn/Tmem131l/Impdh1/P2rx7/Ripk3/Cdkn2a/Cd80/Trp53/Lgals3/Slc7a1/Zap70/Ikzf3/Rac2/Pdcd1lg2/Elf4/Vav3/Lgals9/Tnfrsf4/Ptpn22/Ifng/Cd86/Carmil2/Nfatc2/Lgals7/Cd27/P…	123
GO:1903039	positive regulation of leukocyte cell-cell adhesion	100/2359	221/23328	1.40224e-41	8.29704e-39	5.45249e-39	Zbtb1/Icos/Cd4/Ccl2/Cd83/Stat5a/Nr4a3/Il2ra/Tnfsf11/Tgfb1/Adam8/Malt1/Cyld/Nfat5/Tgfbr2/Jak3/Egr3/Foxp3/Cd3e/Bcl10/Nfkbid/Cd28/Runx3/Rhoh/Dock8/Il1b/Itpkb/Lck/Tnfsf4/Nfkbiz/Il4ra/Myb/Cd6/Sart1/Stat5b/Slamf1/Coro1a/Nckap1l/Cbfb/Dusp10/Itga4/Thy1/Capn1/Ets1/Cd80/Slc7a1/Zap70/Socs1/Pdcd1lg2/Lgals1/Skap1/Lgals9/Ptpn22/Ifng/Cd5/Cd86/Carmil2/Rela/Runx1/Cd27/Pycard/Spn/Sash3/Icam1/Il2rg/Ptprc/Itgb2/Rasa…	100
GO:0045785	positive regulation of cell adhesion	146/2359	435/23328	3.14228e-41	1.69026e-38	1.11077e-38	Zbtb1/Icos/Spock2/Cd4/Cdk6/Ccl2/Cd83/Stat5a/Nr4a3/Plekha2/Il2ra/Smad7/Jak2/Tnfsf11/Tgfb1/Adam8/Malt1/Cyld/Nfat5/Tgfbr2/Jak3/Mex3b/Egr3/Ptger4/Foxp3/Cd3e/Tnfrsf18/Map4k4/Bcl10/Nfkbid/Itgav/Cxcl13/Cd28/Runx3/Rhoh/Dock8/Cass4/Il1b/Itpkb/Lck/Tnfsf4/Nfkbiz/Il4ra/Myb/Cyth3/Adam19/Cd6/Sart1/Stat5b/Slamf1/Rock1/Coro1a/Nckap1l/Cbfb/Iqgap1/Dusp10/Itga4/Flna/Itgb3/Thy1/Capn1/Ets1/Arpc2/Cfl1/Ccr5/Cd80/Prkca/…	146
GO:0002683	negative regulation of immune system process	151/2359	462/23328	4.89006e-41	2.41121e-38	1.58455e-38	Ctla4/Cdk6/Zc3h12a/Ccl12/Stat5a/Il2ra/Casp3/Nfkbia/Smad7/Pf4/Syt11/Smpdl3b/Lrrc32/Tgfb1/Samsn1/Gpr55/Elf1/Tnfaip3/Cyld/Cebpb/Ppp3cb/Jak3/Cd200/Ptger4/Foxp3/Bcl10/Nfkbid/Tafa3/Runx3/Cd96/Gpr68/Lpxn/Inpp4b/Pdcd1/Trib1/Itpkb/Tnfsf4/Il4ra/Pkn1/Cblb/Stat5b/Slamf1/Cbfb/Peli1/Dusp10/Zfpm1/Prkar1a/Axl/Gpnmb/Tmem131l/Thy1/Ubash3a/Acod1/Cdkn2a/Cd80/Padi2/Tapbpl/H2-Oa/Ccr1/Akt1/Lrch1/Lgals3/Socs1/Pdcd1lg2/S…	151
GO:0042098	T cell proliferation	96/2359	213/23328	8.86088e-40	4.03306e-37	2.65037e-37	Ctla4/Cd4/Stat5a/Il2ra/Casp3/Tnfrsf1b/Lrrc32/Tgfb1/Malt1/Tgfbr2/Cebpb/Ebi3/Jak3/Foxp3/Cd3e/Cd28/Dock8/Lilrb4a/Fyn/Il1b/Tnfsf4/Cxcr4/Cblb/Cd6/Stat5b/Slamf1/Coro1a/Nckap1l/Peli1/Prkar1a/Gpnmb/Msn/Tmem131l/P2rx7/Ripk3/Cdkn2a/Cd80/Trp53/Lgals3/Slc7a1/Zap70/Rac2/Pdcd1lg2/Elf4/Lgals9/Tnfrsf4/Ptpn22/Ifng/Cd86/Carmil2/Lgals7/Pycard/Spn/Sash3/Ptprc/Itgb2/Rasal3/Card11/Dock2/Tnfsf9/Cd44/Aif1/Ccl5/Rasgrp1/R…	96
GO:0022409	positive regulation of cell-cell adhesion	107/2359	265/23328	8.72247e-39	3.68649e-36	2.42262e-36	Zbtb1/Icos/Cd4/Ccl2/Cd83/Stat5a/Nr4a3/Il2ra/Smad7/Tnfsf11/Tgfb1/Adam8/Malt1/Cyld/Nfat5/Tgfbr2/Jak3/Mex3b/Egr3/Foxp3/Cd3e/Bcl10/Nfkbid/Cxcl13/Cd28/Runx3/Rhoh/Dock8/Il1b/Itpkb/Lck/Tnfsf4/Nfkbiz/Il4ra/Myb/Adam19/Cd6/Sart1/Stat5b/Slamf1/Coro1a/Nckap1l/Cbfb/Dusp10/Itga4/Thy1/Capn1/Ets1/Ccr5/Cd80/Slc7a1/Zap70/Socs1/Pdcd1lg2/Lgals1/Skap1/Plaur/Lgals9/Ptpn22/Ifng/Cd5/Cd86/Carmil2/Rela/Runx1/Cd27/Pycard/S…	107
GO:0050670	regulation of lymphocyte proliferation	97/2359	231/23328	5.60744e-37	2.21195e-34	1.45361e-34	Cdkn1a/Ctla4/Cd4/Stat5a/Il2ra/Casp3/Tnfrsf1b/Lrrc32/Tgfb1/Tgfbr2/Cebpb/Jak3/Gpr183/Foxp3/Cd3e/Cd28/Il1b/Tnfsf4/Pkn1/Cblb/Cd6/Stat5b/Slamf1/Il13/Coro1a/Nckap1l/Peli1/Prkar1a/Gpnmb/Tmem131l/Ripk3/Cdkn2a/Cd80/Lgals3/Slc7a1/Zap70/Ikzf3/Rac2/Pdcd1lg2/Vav3/Lgals9/Tnfrsf4/Ptpn22/Ifng/Cd86/Carmil2/Nfatc2/Lgals7/Pycard/Spn/Sash3/Ptprc/Inpp5d/Clcf1/Tcf3/Rasal3/Tnfrsf13b/Card11/Tnfsf9/Ahr/Cd44/Prdm1/Atad5/A…	97
GO:0046631	alpha-beta T cell activation	81/2359	166/23328	6.74343e-37	2.49381e-34	1.63883e-34	Rora/Zc3h12a/Cd83/Smad7/Batf/Tgfb1/Malt1/Tgfbr2/Cebpb/Jak3/Gpr183/Ptger4/Bcl3/Foxp3/Cd3e/Bcl11b/Nfkbid/Cd28/Runx3/Tnfsf8/Itk/Lilrb4a/Relb/Itpkb/Slamf6/Stat3/Tnfsf4/Nfkbiz/Il4ra/Myb/Cblb/Nckap1l/Cbfb/Cd80/Zap70/Socs1/Irf4/Elf4/Lgals9/Tox/Ptpn22/Ifng/Lgals7/Runx1/Spn/Tbx21/Sash3/Il2rg/Ptprc/Tcirg1/Rasal3/Rpl22/Dock2/Adora2a/Clec4a2/Cd44/Prdm1/Eomes/Gpr18/Il18r1/H2-T23/Gata3/Tnfrsf14/Ikzf1/Hlx/H2-M3…	81
GO:0050870	positive regulation of T cell activation	89/2359	200/23328	2.00674e-36	6.83073e-34	4.48889e-34	Zbtb1/Icos/Cd4/Ccl2/Cd83/Stat5a/Il2ra/Tnfsf11/Tgfb1/Adam8/Malt1/Cyld/Tgfbr2/Jak3/Egr3/Foxp3/Cd3e/Bcl10/Nfkbid/Cd28/Runx3/Rhoh/Dock8/Il1b/Itpkb/Lck/Tnfsf4/Nfkbiz/Il4ra/Myb/Cd6/Sart1/Stat5b/Slamf1/Coro1a/Nckap1l/Cbfb/Dusp10/Thy1/Cd80/Slc7a1/Zap70/Socs1/Pdcd1lg2/Lgals1/Lgals9/Ptpn22/Ifng/Cd5/Cd86/Carmil2/Runx1/Cd27/Pycard/Spn/Sash3/Il2rg/Ptprc/Rasal3/Card11/Tnfsf9/Aif1/Ccl5/Rasgrp1/Ccdc88b/Il7r/H2-T…	89
GO:0032944	regulation of mononuclear cell proliferation	97/2359	234/23328	2.07796e-36	6.83073e-34	4.48889e-34	Cdkn1a/Ctla4/Cd4/Stat5a/Il2ra/Casp3/Tnfrsf1b/Lrrc32/Tgfb1/Tgfbr2/Cebpb/Jak3/Gpr183/Foxp3/Cd3e/Cd28/Il1b/Tnfsf4/Pkn1/Cblb/Cd6/Stat5b/Slamf1/Il13/Coro1a/Nckap1l/Peli1/Prkar1a/Gpnmb/Tmem131l/Ripk3/Cdkn2a/Cd80/Lgals3/Slc7a1/Zap70/Ikzf3/Rac2/Pdcd1lg2/Vav3/Lgals9/Tnfrsf4/Ptpn22/Ifng/Cd86/Carmil2/Nfatc2/Lgals7/Pycard/Spn/Sash3/Ptprc/Inpp5d/Clcf1/Tcf3/Rasal3/Tnfrsf13b/Card11/Tnfsf9/Ahr/Cd44/Prdm1/Atad5/A…	97
GO:0001819	positive regulation of cytokine production	141/2359	449/23328	3.44718e-36	1.07352e-33	7.05478e-34	Rora/Ccl2/Cd83/Stat5a/Hdac1/Trem2/Nr4a3/Clec4n/Sorl1/Pf4/Casp4/Heg1/Ptgs2/Jak2/Tgfb1/Adam8/Malt1/Hif1a/Rel/Ncl/Casp1/Cebpb/Arid5a/Nop53/Cd200/Ptger4/Bcl3/Foxp3/Cd3e/Grk2/Bcl10/Ddx21/Pde4b/Cd28/Hmgb2/Creb1/Tut4/Il1b/Slamf6/Lta/Stat3/Tnfsf4/Hilpda/Aim2/Cd6/Stat5b/Slamf1/Il13/Zc3hav1/Peli1/Ulbp1/Ifnar1/Zfpm1/Mndal/Ifih1/P2rx7/Crlf2/Ccr5/Hk1/Clu/Traf2/Sema7a/Egr1/Cd2/Rgcc/Irf4/Ltb/Ticam2/Lgals9/Lsm14…	141
GO:1902105	regulation of leukocyte differentiation	112/2359	309/23328	2.43816e-35	7.21329e-33	4.74029e-33	Zbtb1/Ctla4/Cd4/Cdk6/Zc3h12a/Cd83/Stat5a/Trem2/Cd101/Il2ra/Smad7/Pf4/Tnfsf11/Tgfb1/Adam8/Gpr55/Malt1/Cyld/Zeb1/Tgfbr2/Cebpb/Jak3/Egr3/Foxp3/Nfkbid/Cd28/Runx3/Gpr68/Inpp4b/Rhoh/Creb1/Trib1/Il1b/Itpkb/Lck/Tnfsf4/Nfkbiz/Il4ra/Myb/Sart1/Stat5b/Nckap1l/Cbfb/Zfp36l2/Dusp10/Zfpm1/Axl/Ctla2a/Itgb3/Tmem131l/Cdkn2a/Prkca/H2-Oa/Ccr1/Zap70/Ikzf3/Socs1/Hcls1/Lgals9/Tox/Ifng/Lif/Carmil2/Thoc5/Tesc/Lag3/Runx1/C…	112
GO:0070663	regulation of leukocyte proliferation	99/2359	251/23328	6.08671e-35	1.715e-32	1.12703e-32	Cdkn1a/Ctla4/Cd4/Ccl12/Stat5a/Il2ra/Casp3/Tnfrsf1b/Lrrc32/Tgfb1/Tgfbr2/Cebpb/Jak3/Gpr183/Foxp3/Cd3e/Cd28/Il1b/Tnfsf4/Pkn1/Cblb/Cd6/Stat5b/Slamf1/Il13/Coro1a/Nckap1l/Peli1/Prkar1a/Gpnmb/Tmem131l/Ripk3/Cdkn2a/Cd80/Lgals3/Slc7a1/Zap70/Ikzf3/Rac2/Pdcd1lg2/Vav3/Lgals9/Tnfrsf4/Ptpn22/Ifng/Cd86/Carmil2/Nfatc2/Lgals7/Pycard/Spn/Sash3/Ptprc/Inpp5d/Clcf1/Tcf3/Rasal3/Tnfrsf13b/Card11/Tnfsf9/Ahr/Cd44/Prdm1/A…	99
GO:0002697	regulation of immune effector process	135/2359	440/23328	1.68782e-33	4.53946e-31	2.98316e-31	Zbtb1/Ccl2/Zc3h12a/Stat5a/Nr4a3/Il2ra/Smad7/Tnfrsf1b/Traf3/Tgfb1/Malt1/Tnfaip3/Ppp3cb/Arid5a/Nop53/Jak3/Rapgef1/Foxp3/Ddx21/Nfkbid/Cd28/Cd96/H2-Q6/Il1b/Slamf6/Lta/Tnfsf4/Nfkbiz/Il4ra/Aim2/Pkn1/Myb/Stat5b/Slamf1/Il13/Zc3hav1/Ulbp1/Dusp10/P2rx7/Ripk3/Hk1/H2-Q4/Traf2/H2-Q10/Lgals3/Sema7a/H2-T22/Rac2/Sh2d1a/Lgals9/Was/Tnfrsf4/Ptpn22/Tap2/Ifng/Arrb2/Trpm4/Apobec3/Lag3/H2-Q7/Pycard/Spn/Tbx21/Sash3/H2-K…	135
GO:1903706	regulation of hemopoiesis	131/2359	424/23328	7.08886e-33	1.82369e-30	1.19846e-30	Zbtb1/Ctla4/Cd4/Cdk6/Zc3h12a/Cd83/Stat5a/Trem2/Cd101/Il2ra/Nfkbia/Smad7/Pf4/Tnfsf11/Tgfb1/Adam8/Gpr55/Malt1/Hif1a/Cyld/Zeb1/Tgfbr2/Cebpb/Kdm1a/Jak3/Egr3/Foxp3/Nfkbid/Cd28/Hmgb2/Runx3/Gpr68/Inpp4b/Rhoh/Creb1/Trib1/Il1b/Itpkb/Nudt21/Lck/Stat3/Tnfsf4/Nfkbiz/Il4ra/Pim1/Myb/Sart1/Stat5b/Nckap1l/Cbfb/Zfp36l2/Dusp10/Zfpm1/Axl/Ctla2a/Itgb3/Tmem131l/Ets1/Cdkn2a/Prkca/H2-Oa/Ccr1/Atg7/Zap70/Ikzf3/Socs1/Hcls…	131
GO:0042129	regulation of T cell proliferation	78/2359	175/23328	3.90782e-32	9.63441e-30	6.33136e-30	Ctla4/Cd4/Stat5a/Il2ra/Casp3/Tnfrsf1b/Lrrc32/Tgfb1/Tgfbr2/Cebpb/Jak3/Foxp3/Cd3e/Cd28/Il1b/Tnfsf4/Cblb/Cd6/Stat5b/Slamf1/Coro1a/Nckap1l/Peli1/Prkar1a/Gpnmb/Tmem131l/Ripk3/Cdkn2a/Cd80/Lgals3/Slc7a1/Zap70/Rac2/Pdcd1lg2/Lgals9/Ptpn22/Ifng/Cd86/Carmil2/Lgals7/Pycard/Spn/Sash3/Ptprc/Rasal3/Card11/Tnfsf9/Cd44/Aif1/Ccl5/Ccdc88b/Zc3h12d/H2-T23/Clec2i/Rps3/Tnfrsf14/Itgal/Tnfsf13b/H2-M3/Crtam/Btla/Lmo1/Il27…	78
GO:0045619	regulation of lymphocyte differentiation	82/2359	192/23328	4.40547e-32	1.04269e-29	6.85213e-30	Zbtb1/Ctla4/Zc3h12a/Cd83/Stat5a/Il2ra/Smad7/Tgfb1/Adam8/Malt1/Cyld/Zeb1/Tgfbr2/Jak3/Egr3/Foxp3/Nfkbid/Cd28/Runx3/Rhoh/Il1b/Itpkb/Lck/Tnfsf4/Nfkbiz/Il4ra/Myb/Sart1/Stat5b/Nckap1l/Cbfb/Zfp36l2/Dusp10/Axl/Ctla2a/Tmem131l/Cdkn2a/H2-Oa/Zap70/Ikzf3/Socs1/Lgals9/Tox/Ifng/Carmil2/Lag3/Runx1/Cd27/Tbx21/Sash3/Il2rg/Ptprc/Inpp5d/Card11/Tnfsf9/Fgl2/Cd44/Prdm1/Rasgrp1/Il7r/Fanca/Mmp14/Gata3/Pglyrp1/Ikzf1/Hlx/…	82
GO:0050867	positive regulation of cell activation	140/2359	496/23328	1.88663e-30	4.29354e-28	2.82155e-28	Zbtb1/Cdkn1a/Icos/Cd4/Ccl2/Cd83/Stat5a/Trem2/Nr4a3/Dgat1/Il2ra/Jak2/Tnfsf11/Tgfb1/Adam8/Malt1/Cyld/Tgfbr2/Jak3/Gpr183/Egr3/Foxp3/Cd3e/Bcl10/Nfkbid/Tafa3/Cd28/Runx3/Rhoh/Dock8/Havcr1/Il1b/Itpkb/Lck/Tnfsf4/Nfkbiz/Il4ra/Myb/Cd6/Sart1/Stat5b/Slamf1/Il13/Coro1a/Nckap1l/Cbfb/Peli1/Clec4d/Ulbp1/Dusp10/Axl/Thy1/Crlf2/Cd80/Slc7a1/Zap70/Sh3kbp1/Ctsc/Socs1/Pdcd1lg2/Lgals1/Vav3/Lgals9/Tox/Tnfrsf4/Ptpn22/Ifng…	140
GO:0002695	negative regulation of leukocyte activation	78/2359	189/23328	2.31232e-29	5.06741e-27	3.33011e-27	Ctla4/Zc3h12a/Il2ra/Casp3/Smad7/Syt11/Lrrc32/Tgfb1/Samsn1/Tnfaip3/Cyld/Cebpb/Jak3/Cd200/Foxp3/Nfkbid/Tafa3/Runx3/Tnfsf4/Il4ra/Pkn1/Cblb/Cbfb/Peli1/Prkar1a/Axl/Gpnmb/Tmem131l/Cdkn2a/Cd80/Lgals3/Socs1/Pdcd1lg2/Lgals9/Ptpn22/Cd86/Lgals7/Lag3/Runx1/Spn/Tbx21/Inpp5d/Tnfrsf13b/Adora2a/Fgl2/Cd44/Prdm1/Tbc1d10c/Abr/Cd84/Cd37/Zc3h12d/Pag1/Il10/Cst7/Cd300lf/Pglyrp1/Tnfrsf14/Lax1/Hlx/Fas/H2-M3/Crtam/Btla/Ad…	78
GO:0002819	regulation of adaptive immune response	83/2359	213/23328	4.72189e-29	9.97837e-27	6.5574e-27	Zbtb1/Cd4/Zc3h12a/Smad7/Tnfrsf1b/Tgfb1/Samsn1/Malt1/Tnfaip3/Ppp3cb/Arid5a/Jak3/Foxp3/Nfkbid/Cd28/H2-Q6/Il1b/Lta/Tnfsf4/Nfkbiz/Il4ra/Pkn1/Slamf1/Dusp10/P2rx7/Ripk3/H2-Q4/Traf2/H2-Q10/H2-T22/Skap1/Was/Tap2/Ifng/Cd48/Trpm4/H2-Q7/Pycard/Spn/Tbx21/Sash3/H2-K1/H2-D1/Ptprc/Clcf1/Cd226/Cd44/Atad5/B2m/Fcgr1/Il23r/Adcy7/Mr1/Il18r1/Il7r/H2-T23/Cd40/Exosc3/Gata3/Tnfrsf14/Hlx/Tnfsf13b/H2-M3/Shld3/Fcgr3/Il27ra…	83
GO:1903708	positive regulation of hemopoiesis	85/2359	224/23328	9.50351e-29	1.93904e-26	1.27426e-26	Zbtb1/Cd4/Cd83/Stat5a/Trem2/Cd101/Il2ra/Pf4/Tnfsf11/Tgfb1/Adam8/Malt1/Hif1a/Cyld/Tgfbr2/Kdm1a/Egr3/Foxp3/Nfkbid/Hmgb2/Runx3/Gpr68/Rhoh/Creb1/Trib1/Il1b/Itpkb/Nudt21/Lck/Stat3/Tnfsf4/Nfkbiz/Il4ra/Myb/Sart1/Stat5b/Nckap1l/Cbfb/Dusp10/Axl/Itgb3/Ets1/Prkca/Ccr1/Zap70/Socs1/Hcls1/Lgals9/Prmt1/Tox/Ifng/Lif/Carmil2/Tesc/Runx1/Cd27/Sash3/Il2rg/Ptprc/Inpp5d/Tnfsf9/Prdm1/Ccl5/Isg15/Rasgrp1/Il7r/Zbtb46/Scin…	85
GO:1902107	positive regulation of leukocyte differentiation	75/2359	180/23328	1.31418e-28	2.592e-26	1.70336e-26	Zbtb1/Cd4/Cd83/Stat5a/Trem2/Cd101/Il2ra/Pf4/Tnfsf11/Tgfb1/Adam8/Malt1/Cyld/Tgfbr2/Egr3/Foxp3/Nfkbid/Runx3/Gpr68/Rhoh/Creb1/Trib1/Il1b/Itpkb/Lck/Tnfsf4/Nfkbiz/Il4ra/Myb/Sart1/Stat5b/Nckap1l/Cbfb/Dusp10/Axl/Itgb3/Prkca/Ccr1/Zap70/Socs1/Hcls1/Lgals9/Tox/Ifng/Lif/Carmil2/Tesc/Runx1/Cd27/Sash3/Il2rg/Ptprc/Inpp5d/Tnfsf9/Prdm1/Ccl5/Rasgrp1/Il7r/Zbtb46/Mmp14/Gata3/Ikzf1/Il17a/Hlx/H2-M3/Fes/Flt3l/Ripk2/Cd…	75
GO:0045580	regulation of T cell differentiation	70/2359	159/23328	1.44587e-28	2.75975e-26	1.8136e-26	Zbtb1/Ctla4/Zc3h12a/Cd83/Stat5a/Il2ra/Smad7/Tgfb1/Adam8/Malt1/Cyld/Zeb1/Tgfbr2/Jak3/Egr3/Foxp3/Nfkbid/Cd28/Runx3/Rhoh/Il1b/Itpkb/Lck/Tnfsf4/Nfkbiz/Il4ra/Myb/Sart1/Stat5b/Nckap1l/Cbfb/Dusp10/Ctla2a/Tmem131l/Cdkn2a/H2-Oa/Zap70/Socs1/Lgals9/Tox/Ifng/Carmil2/Lag3/Runx1/Cd27/Tbx21/Sash3/Il2rg/Ptprc/Card11/Tnfsf9/Fgl2/Cd44/Prdm1/Rasgrp1/Il7r/Fanca/Gata3/Ikzf1/Hlx/H2-M3/Crtam/Ripk2/H2-DMa/Ccr7/Nrarp/Cd1…	70
GO:0002696	positive regulation of leukocyte activation	133/2359	479/23328	3.31001e-28	6.12041e-26	4.02209e-26	Zbtb1/Cdkn1a/Icos/Cd4/Ccl2/Cd83/Stat5a/Trem2/Nr4a3/Il2ra/Tnfsf11/Tgfb1/Adam8/Malt1/Cyld/Tgfbr2/Jak3/Gpr183/Egr3/Foxp3/Cd3e/Bcl10/Nfkbid/Tafa3/Cd28/Runx3/Rhoh/Dock8/Havcr1/Il1b/Itpkb/Lck/Tnfsf4/Nfkbiz/Il4ra/Myb/Cd6/Sart1/Stat5b/Slamf1/Il13/Coro1a/Nckap1l/Cbfb/Peli1/Clec4d/Ulbp1/Dusp10/Axl/Thy1/Crlf2/Cd80/Slc7a1/Zap70/Sh3kbp1/Ctsc/Socs1/Pdcd1lg2/Lgals1/Vav3/Lgals9/Tox/Tnfrsf4/Ptpn22/Ifng/Cd5/Cd86/C…	133
GO:0050866	negative regulation of cell activation	81/2359	210/23328	5.02861e-28	9.01646e-26	5.92526e-26	Ctla4/Apoe/Zc3h12a/Il2ra/Casp3/Smad7/Syt11/Lrrc32/Tgfb1/Samsn1/Tnfaip3/Cyld/Cebpb/Jak3/Cd200/Foxp3/Nfkbid/Tafa3/Runx3/Tnfsf4/Il4ra/Pkn1/Cblb/Cbfb/Peli1/Prkar1a/Axl/Gpnmb/Tmem131l/Cdkn2a/Cd80/Lgals3/Socs1/Pdcd1lg2/Lgals9/Ptpn22/Cd86/Lgals7/Lag3/Runx1/Spn/Tbx21/Inpp5d/Tnfrsf13b/Adora2a/Fgl2/Cd44/Prdm1/Tbc1d10c/Abr/Cd84/Cd37/Zc3h12d/Pag1/Il10/Serpine2/Cst7/Cd300lf/Pglyrp1/Tnfrsf14/Lax1/Hlx/Fas/H2-M3…	81
GO:0002263	cell activation involved in immune response	97/2359	289/23328	9.9365e-28	1.72924e-25	1.13639e-25	Rora/Zc3h12a/Trem2/Nr4a3/Smad7/Batf/Tgfb1/Malt1/Tnfaip3/Rab27a/Jak3/Gpr183/Ptger4/Bcl3/Foxp3/Anxa3/Ccr6/Nfkbid/Cd28/Lat/Relb/Slamf6/Dock10/Stat3/Tnfsf4/Nfkbiz/Il4ra/Myb/Slamf1/Il13/Coro1a/Clec4d/Stx11/Lcp1/Trp53/Lgals3/Rac2/Lgals1/Irf4/Psen2/Lgals9/Ung/Ifng/Pycard/Plcl2/Spn/Tbx21/Icam1/Ptprc/Clcf1/Itgb2/Dock2/Vamp2/Myo1f/Fgl2/Unc13d/Eomes/Atad5/Abr/Rasgrp1/Cd84/Rps6/Ptafr/Ercc1/Il18r1/Lfng/Stxbp1…	97
GO:0002366	leukocyte activation involved in immune response	96/2359	285/23328	1.3628e-27	2.3039e-25	1.51404e-25	Rora/Zc3h12a/Trem2/Nr4a3/Smad7/Batf/Tgfb1/Malt1/Tnfaip3/Rab27a/Jak3/Gpr183/Ptger4/Bcl3/Foxp3/Anxa3/Ccr6/Nfkbid/Cd28/Lat/Relb/Slamf6/Dock10/Stat3/Tnfsf4/Nfkbiz/Il4ra/Myb/Slamf1/Il13/Coro1a/Clec4d/Stx11/Lcp1/Trp53/Lgals3/Rac2/Lgals1/Irf4/Psen2/Lgals9/Ung/Ifng/Pycard/Plcl2/Spn/Tbx21/Icam1/Ptprc/Clcf1/Itgb2/Dock2/Vamp2/Myo1f/Fgl2/Unc13d/Eomes/Atad5/Abr/Rasgrp1/Cd84/Rps6/Ptafr/Ercc1/Il18r1/Lfng/Stxbp1…	96
GO:0051251	positive regulation of lymphocyte activation	119/2359	416/23328	1.34356e-26	2.20828e-24	1.4512e-24	Zbtb1/Cdkn1a/Icos/Cd4/Ccl2/Cd83/Stat5a/Il2ra/Tnfsf11/Tgfb1/Adam8/Malt1/Cyld/Tgfbr2/Jak3/Gpr183/Egr3/Foxp3/Cd3e/Bcl10/Nfkbid/Cd28/Runx3/Rhoh/Dock8/Il1b/Itpkb/Lck/Tnfsf4/Nfkbiz/Il4ra/Myb/Cd6/Sart1/Stat5b/Slamf1/Il13/Coro1a/Nckap1l/Cbfb/Peli1/Ulbp1/Dusp10/Axl/Thy1/Cd80/Slc7a1/Zap70/Sh3kbp1/Socs1/Pdcd1lg2/Lgals1/Vav3/Lgals9/Tox/Tnfrsf4/Ptpn22/Ifng/Cd5/Cd86/Carmil2/Nfatc2/Runx1/Cd27/Pycard/Spn/Tbx21/S…	119
GO:0032609	interferon-gamma production	60/2359	128/23328	1.76379e-26	2.82063e-24	1.85361e-24	Zc3h12a/Arid5a/Bcl3/Foxp3/Cd3e/Pde4b/Runx3/Cd96/Itk/Il1b/Slamf6/Lta/Tnfsf4/Slamf1/Ulbp1/Ifnar1/Zfpm1/Axl/Ripk3/Cd2/Pdcd1lg2/Rnf19b/Ticam2/Lgals9/Ptpn22/Carmil2/Lgals7/Runx1/Cd27/Pycard/Spn/Sash3/Tcirg1/Tnfsf9/Cd14/Cd226/Eomes/Il23r/Isg15/Rasgrp1/Il18r1/Il10/Gata3/Pglyrp1/H2-M3/Crtam/Il27ra/Ripk2/Xcl1/Slc11a1/Cd40lg/Il12rb1/Ccr7/Cd1d1/Cd274/Pglyrp2/Il21/Ccr2/Il20rb/Cd160	60
GO:0051250	negative regulation of lymphocyte activation	66/2359	158/23328	2.06297e-25	3.21227e-23	2.11098e-23	Ctla4/Zc3h12a/Il2ra/Casp3/Smad7/Lrrc32/Tgfb1/Samsn1/Tnfaip3/Cyld/Cebpb/Jak3/Foxp3/Nfkbid/Runx3/Tnfsf4/Il4ra/Pkn1/Cblb/Cbfb/Peli1/Prkar1a/Axl/Gpnmb/Tmem131l/Cdkn2a/Cd80/Lgals3/Socs1/Pdcd1lg2/Lgals9/Ptpn22/Cd86/Lgals7/Lag3/Runx1/Spn/Tbx21/Inpp5d/Tnfrsf13b/Adora2a/Fgl2/Cd44/Prdm1/Tbc1d10c/Zc3h12d/Pag1/Il10/Pglyrp1/Tnfrsf14/Lax1/Hlx/Fas/H2-M3/Crtam/Btla/Tigit/Xcl1/Arg2/Ptpn6/Nrarp/Irf1/Cd274/Pglyrp2/…	66
GO:0045621	positive regulation of lymphocyte differentiation	56/2359	117/23328	2.21717e-25	3.36385e-23	2.21059e-23	Zbtb1/Cd83/Stat5a/Il2ra/Tgfb1/Adam8/Malt1/Cyld/Tgfbr2/Egr3/Foxp3/Nfkbid/Runx3/Rhoh/Il1b/Itpkb/Lck/Tnfsf4/Nfkbiz/Il4ra/Myb/Sart1/Stat5b/Nckap1l/Cbfb/Dusp10/Axl/Zap70/Socs1/Lgals9/Tox/Ifng/Carmil2/Runx1/Cd27/Sash3/Il2rg/Ptprc/Inpp5d/Tnfsf9/Prdm1/Rasgrp1/Il7r/Mmp14/Gata3/Ikzf1/Hlx/H2-M3/Flt3l/Ripk2/H2-DMa/Ccr7/Cd1d1/Irf1/Il21/Ccr2	56
GO:0035710	CD4-positive, alpha-beta T cell activation	53/2359	106/23328	2.94936e-25	4.36284e-23	2.86709e-23	Rora/Zc3h12a/Cd83/Smad7/Batf/Tgfb1/Malt1/Tgfbr2/Cebpb/Jak3/Gpr183/Ptger4/Bcl3/Foxp3/Nfkbid/Runx3/Lilrb4a/Relb/Slamf6/Stat3/Tnfsf4/Nfkbiz/Il4ra/Myb/Nckap1l/Cbfb/Socs1/Irf4/Lgals9/Tox/Ifng/Lgals7/Runx1/Spn/Tbx21/Sash3/Il2rg/Tcirg1/Cd44/Il18r1/Gata3/Hlx/Ly9/Ripk2/Xcl1/Ccr7/Arg2/Irf1/Cd274/Il21/Ccr2/Rsad2/Cd160	53
GO:0050671	positive regulation of lymphocyte proliferation	61/2359	138/23328	3.48859e-25	5.03463e-23	3.30856e-23	Cdkn1a/Cd4/Stat5a/Il2ra/Tgfbr2/Jak3/Gpr183/Foxp3/Cd3e/Cd28/Il1b/Tnfsf4/Cd6/Stat5b/Slamf1/Il13/Coro1a/Nckap1l/Peli1/Cd80/Slc7a1/Zap70/Pdcd1lg2/Vav3/Tnfrsf4/Ptpn22/Ifng/Cd86/Carmil2/Nfatc2/Pycard/Spn/Sash3/Ptprc/Clcf1/Tcf3/Rasal3/Card11/Tnfsf9/Atad5/Aif1/Ccl5/Cd38/Ccdc88b/H2-T23/Cd40/Rps3/Itgal/Tnfsf13b/Il27ra/Bcl2/Ripk2/Vcam1/Xcl1/Cd40lg/Il12rb1/Ccr7/Cd1d1/Cd274/Il21/Ccr2	61
GO:0050900	leukocyte migration	106/2359	360/23328	6.40098e-25	9.01776e-23	5.92612e-23	Ccl8/Ccl2/Ccl12/Trem2/Pf4/Tnfsf11/Tgfb1/Wnk1/Adam8/Ccl17/Cd200/Gpr183/Ptger4/Tnfrsf18/Rhog/Ccr6/Pde4b/Cxcl13/Rhoh/Dock8/Il1b/Ccr3/Tnfsf4/Stat5b/Slamf1/Rock1/Coro1a/Nckap1l/Myo1g/Itga4/Itgb3/Msn/Thy1/Capn1/Ripk3/Wdr1/Ecm1/Trp53/Padi2/Prkca/Ccr1/Akt1/Lrch1/Stk39/Lgals3/Rac2/Vav3/Lgals9/Ccl7/Selplg/Jaml/Stk10/Ptpn22/Ifng/Trpm4/Pycard/Spn/Tbx21/Icam1/Itgb2/Pla2g7/Dapk2/C5ar1/Itgb7/Spp1/Pecam1/Rpl13a/…	106
GO:0002831	regulation of response to biotic stimulus	93/2359	291/23328	7.34708e-25	1.01099e-22	6.64384e-23	Apoe/Zc3h12a/Stat5a/Trem2/Il2ra/Traf3/Syt11/Smpdl3b/Adam8/Tnfaip3/Nop53/Hmgb2/Cd96/Trib1/Tut4/Il1b/Slamf6/Aim2/Stat5b/Zc3hav1/Ulbp1/Cdc37/Dusp10/Plscr1/Nfkbil1/Mndal/Acod1/Prkca/Ccr1/Ifi203/Socs1/Sh2d1a/Lgals9/Lsm14a/Ptpn22/Tap2/Ifng/Arrb2/Apobec3/Lag3/Ifi211/Pycard/Nlrc3/Spn/Serpinb9/Trafd1/Myo1f/Fgl2/Cd226/Nlrc5/Optn/Prdm1/Ccl5/Il23r/Rasgrp1/Mr1/Cd84/Rps19/Cd37/Vav1/Tap1/H2-T23/Ddx60/Il17a/H2-M…	93
GO:0032946	positive regulation of mononuclear cell proliferation	61/2359	140/23328	8.97857e-25	1.20741e-22	7.93465e-23	Cdkn1a/Cd4/Stat5a/Il2ra/Tgfbr2/Jak3/Gpr183/Foxp3/Cd3e/Cd28/Il1b/Tnfsf4/Cd6/Stat5b/Slamf1/Il13/Coro1a/Nckap1l/Peli1/Cd80/Slc7a1/Zap70/Pdcd1lg2/Vav3/Tnfrsf4/Ptpn22/Ifng/Cd86/Carmil2/Nfatc2/Pycard/Spn/Sash3/Ptprc/Clcf1/Tcf3/Rasal3/Card11/Tnfsf9/Atad5/Aif1/Ccl5/Cd38/Ccdc88b/H2-T23/Cd40/Rps3/Itgal/Tnfsf13b/Il27ra/Bcl2/Ripk2/Vcam1/Xcl1/Cd40lg/Il12rb1/Ccr7/Cd1d1/Cd274/Il21/Ccr2	61
GO:0002703	regulation of leukocyte mediated immunity	87/2359	261/23328	9.1885e-25	1.20819e-22	7.93972e-23	Zbtb1/Ccl2/Stat5a/Smad7/Tnfrsf1b/Tgfb1/Malt1/Ppp3cb/Arid5a/Jak3/Foxp3/Ddx21/Cd28/Cd96/H2-Q6/Il1b/Slamf6/Lta/Tnfsf4/Il4ra/Stat5b/Slamf1/Il13/Ulbp1/P2rx7/Ripk3/H2-Q4/Traf2/H2-Q10/H2-T22/Rac2/Sh2d1a/Lgals9/Was/Tap2/Ifng/Arrb2/Trpm4/Lag3/H2-Q7/Spn/Tbx21/Sash3/H2-K1/H2-D1/Ptprc/Clcf1/Itgb2/Serpinb9/Cd226/Unc13d/Atad5/B2m/Abr/Fcgr1/Rasgrp1/Mr1/Cd84/Ptafr/Il18r1/Vav1/Tap1/Stxbp1/Il7r/H2-T23/Stap1/Cd40/E…	87
GO:0002285	lymphocyte activation involved in immune response	75/2359	203/23328	1.13632e-24	1.46166e-22	9.60543e-23	Rora/Zc3h12a/Smad7/Batf/Tgfb1/Malt1/Tnfaip3/Rab27a/Jak3/Gpr183/Ptger4/Bcl3/Foxp3/Ccr6/Nfkbid/Cd28/Relb/Slamf6/Dock10/Stat3/Tnfsf4/Nfkbiz/Il4ra/Myb/Coro1a/Clec4d/Stx11/Lcp1/Trp53/Lgals3/Lgals1/Irf4/Psen2/Lgals9/Ung/Ifng/Plcl2/Spn/Tbx21/Icam1/Ptprc/Clcf1/Fgl2/Unc13d/Eomes/Atad5/Rps6/Ercc1/Il18r1/Lfng/Dock11/Cd40/Exosc3/Gata3/Pglyrp1/Mfng/Itm2a/Itgal/Hlx/H2-M3/Apbb1ip/Shld3/Il27ra/Ly9/Ripk2/Pms2/Slc…	75
GO:0048872	homeostasis of number of cells	100/2359	330/23328	1.24136e-24	1.56279e-22	1.02701e-22	Skil/Cdk6/Ccl2/Stat5a/Il2ra/Casp3/Mir142hg/Jak2/Tgfb1/Pmaip1/Hif1a/Tnfaip3/Cyld/Kdm1a/Ppp3cb/Ezh2/Jak3/Gpr183/Siva1/Foxp3/Bcl10/Pde4b/Hmgb2/Lat/Lilrb4a/Itpkb/Dock10/Stat3/Tnfsf4/Kmt2a/Rpa1/Pkn1/Myb/Stat5b/Coro1a/Nckap1l/Zfpm1/Axl/P2rx7/Ets1/Ripk3/Kras/Bcl2l11/Akt1/Bak1/Nos3/Hcls1/P4htm/Prmt1/Notch1/Arid4a/Tnfrsf4/Gpr174/Ifng/Ldb1/Carmil2/Sit1/Sash3/Inpp5d/Pik3cd/Tcirg1/Rassf2/G6pdx/Tnfrsf13b/Card…	100
GO:0046634	regulation of alpha-beta T cell activation	52/2359	105/23328	1.4879e-24	1.83415e-22	1.20533e-22	Zc3h12a/Cd83/Smad7/Tgfb1/Malt1/Tgfbr2/Jak3/Foxp3/Cd3e/Nfkbid/Cd28/Runx3/Itpkb/Tnfsf4/Nfkbiz/Il4ra/Myb/Cblb/Nckap1l/Cbfb/Cd80/Zap70/Socs1/Lgals9/Ptpn22/Ifng/Lgals7/Runx1/Tbx21/Sash3/Il2rg/Ptprc/Rasal3/Adora2a/Cd44/Prdm1/H2-T23/Gata3/Tnfrsf14/Ikzf1/Hlx/Crtam/Btla/Ripk2/Xcl1/Ccr7/Arg2/Cd1d1/Irf1/Cd274/Ccr2/Cd160	52
GO:0032649	regulation of interferon-gamma production	54/2359	114/23328	3.0144e-24	3.64004e-22	2.39209e-22	Zc3h12a/Arid5a/Bcl3/Foxp3/Cd3e/Pde4b/Cd96/Il1b/Slamf6/Lta/Tnfsf4/Slamf1/Ulbp1/Ifnar1/Zfpm1/Axl/Ripk3/Cd2/Pdcd1lg2/Ticam2/Lgals9/Ptpn22/Carmil2/Lgals7/Runx1/Cd27/Pycard/Sash3/Tnfsf9/Cd14/Cd226/Il23r/Isg15/Rasgrp1/Il18r1/Il10/Gata3/Pglyrp1/H2-M3/Crtam/Il27ra/Ripk2/Xcl1/Slc11a1/Cd40lg/Il12rb1/Ccr7/Cd1d1/Cd274/Pglyrp2/Il21/Ccr2/Il20rb/Cd160	54
GO:0046632	alpha-beta T cell differentiation	55/2359	118/23328	3.08711e-24	3.65328e-22	2.40079e-22	Rora/Zc3h12a/Cd83/Smad7/Batf/Tgfb1/Malt1/Tgfbr2/Jak3/Gpr183/Ptger4/Bcl3/Foxp3/Bcl11b/Nfkbid/Runx3/Tnfsf8/Itk/Relb/Itpkb/Slamf6/Stat3/Tnfsf4/Nfkbiz/Il4ra/Myb/Nckap1l/Cbfb/Zap70/Socs1/Irf4/Tox/Ifng/Runx1/Spn/Tbx21/Sash3/Il2rg/Rpl22/Prdm1/Eomes/Gpr18/Il18r1/Gata3/Ikzf1/Hlx/Bcl2/Ly9/Ripk2/Ccr7/Cd1d1/Irf1/Il21/Ccr2/Rsad2	55
GO:0002822	regulation of adaptive immune response based on somatic recombination of immune receptors built from immunoglobulin superfamily domains	73/2359	197/23328	3.85565e-24	4.47331e-22	2.93969e-22	Zbtb1/Cd4/Zc3h12a/Smad7/Tnfrsf1b/Tgfb1/Malt1/Tnfaip3/Ppp3cb/Arid5a/Jak3/Foxp3/Nfkbid/Cd28/H2-Q6/Il1b/Lta/Tnfsf4/Nfkbiz/Il4ra/Pkn1/Slamf1/P2rx7/Ripk3/H2-Q4/Traf2/H2-Q10/H2-T22/Was/Tap2/Ifng/Trpm4/H2-Q7/Spn/Tbx21/Sash3/H2-K1/H2-D1/Ptprc/Clcf1/Cd226/Atad5/B2m/Fcgr1/Il23r/Mr1/Il18r1/Il7r/H2-T23/Cd40/Exosc3/Gata3/Hlx/Tnfsf13b/H2-M3/Shld3/Fcgr3/Il27ra/Ripk2/Pms2/Xcl1/Slc11a1/Il12rb1/H2-DMa/Ccr7/Ptpn6/C…	73
GO:0070665	positive regulation of leukocyte proliferation	62/2359	152/23328	2.72473e-23	3.10043e-21	2.03748e-21	Cdkn1a/Cd4/Stat5a/Il2ra/Tgfbr2/Jak3/Gpr183/Foxp3/Cd3e/Cd28/Il1b/Tnfsf4/Cd6/Stat5b/Slamf1/Il13/Coro1a/Nckap1l/Peli1/Cd80/Slc7a1/Zap70/Pdcd1lg2/Vav3/Tnfrsf4/Ptpn22/Ifng/Cd86/Carmil2/Nfatc2/Pycard/Spn/Sash3/Ptprc/Clcf1/Tcf3/Rasal3/Card11/Tnfsf9/Atad5/Aif1/Ccl5/Cd38/Ccdc88b/H2-T23/Cd40/Rps3/Itgal/Tnfsf13b/Flt3l/Il27ra/Bcl2/Ripk2/Vcam1/Xcl1/Cd40lg/Il12rb1/Ccr7/Cd1d1/Cd274/Il21/Ccr2	62
GO:0001776	leukocyte homeostasis	53/2359	115/23328	4.07131e-23	4.54528e-21	2.98698e-21	Skil/Ccl2/Stat5a/Il2ra/Casp3/Mir142hg/Tgfb1/Pmaip1/Hif1a/Tnfaip3/Ppp3cb/Jak3/Gpr183/Siva1/Foxp3/Bcl10/Pde4b/Lat/Lilrb4a/Itpkb/Dock10/Tnfsf4/Pkn1/Stat5b/Coro1a/Nckap1l/Axl/P2rx7/Ripk3/Bcl2l11/Akt1/Bak1/Tnfrsf4/Gpr174/Ifng/Sit1/Pik3cd/Tcirg1/Tnfrsf13b/Tsc22d3/Ahr/Cd44/Rps6/Ccnb2/Bcl2a1a/Dock11/Fas/Tnfsf13b/Lmo1/Bcl2/Pirb/Cfh/Ccr2	53
GO:0002706	regulation of lymphocyte mediated immunity	71/2359	196/23328	7.64635e-23	8.37842e-21	5.50597e-21	Zbtb1/Stat5a/Smad7/Tnfrsf1b/Tgfb1/Malt1/Ppp3cb/Arid5a/Foxp3/Cd28/Cd96/H2-Q6/Il1b/Slamf6/Lta/Tnfsf4/Stat5b/Slamf1/Ulbp1/P2rx7/Ripk3/H2-Q4/Traf2/H2-Q10/H2-T22/Sh2d1a/Lgals9/Was/Tap2/Ifng/Arrb2/Trpm4/Lag3/H2-Q7/Spn/Tbx21/Sash3/H2-K1/H2-D1/Ptprc/Clcf1/Serpinb9/Cd226/Atad5/B2m/Fcgr1/Rasgrp1/Mr1/Il18r1/Vav1/Tap1/Il7r/H2-T23/Cd40/Exosc3/Gata3/H2-M3/Crtam/Shld3/Fcgr3/Il27ra/Pms2/Xcl1/Ptpn6/Cd1d1/Il21/Msh…	71
GO:0002260	lymphocyte homeostasis	43/2359	79/23328	1.14774e-22	1.23476e-20	8.11436e-21	Skil/Stat5a/Il2ra/Casp3/Tgfb1/Pmaip1/Hif1a/Tnfaip3/Ppp3cb/Jak3/Siva1/Foxp3/Bcl10/Lat/Dock10/Tnfsf4/Pkn1/Stat5b/Coro1a/Nckap1l/P2rx7/Ripk3/Bcl2l11/Akt1/Bak1/Tnfrsf4/Gpr174/Sit1/Pik3cd/Tcirg1/Tnfrsf13b/Tsc22d3/Ahr/Cd44/Rps6/Ccnb2/Bcl2a1a/Dock11/Fas/Tnfsf13b/Lmo1/Bcl2/Pirb	43
GO:0002699	positive regulation of immune effector process	86/2359	273/23328	1.29643e-22	1.36488e-20	8.96945e-21	Zbtb1/Ccl2/Stat5a/Nr4a3/Tgfb1/Malt1/Arid5a/Rapgef1/Foxp3/Ddx21/Nfkbid/Cd28/H2-Q6/Il1b/Slamf6/Lta/Tnfsf4/Nfkbiz/Il4ra/Myb/Stat5b/Il13/Zc3hav1/Ulbp1/P2rx7/Hk1/H2-Q4/Traf2/H2-Q10/Sema7a/H2-T22/Rac2/Sh2d1a/Tnfrsf4/Ptpn22/Tap2/Ifng/Lag3/H2-Q7/Tbx21/Sash3/H2-K1/H2-D1/Ptprc/Clcf1/Itgb2/Cd226/Unc13d/Atad5/B2m/Fcgr1/Rasgrp1/Mr1/Cd84/Rps19/Ptafr/Cd37/Il18r1/Vav1/Stxbp1/H2-T23/Stap1/Ddx60/Cd40/Exosc3/Gata3/…	86
GO:1903038	negative regulation of leukocyte cell-cell adhesion	57/2359	134/23328	1.31482e-22	1.36488e-20	8.96945e-21	Ctla4/Zc3h12a/Il2ra/Casp3/Smad7/Lrrc32/Tgfb1/Wnk1/Adam8/Cyld/Cebpb/Jak3/Foxp3/Nfkbid/Runx3/Tnfsf4/Il4ra/Cblb/Cbfb/Peli1/Prkar1a/Gpnmb/Tmem131l/Cdkn2a/Cd80/Akt1/Lgals3/Socs1/Pdcd1lg2/Lgals9/Ptpn22/Cd86/Lgals7/Lag3/Runx1/Spn/Tbx21/Adora2a/Fgl2/Cd44/Zc3h12d/Pag1/Tnfrsf14/Lax1/Hlx/H2-M3/Crtam/Btla/Tigit/Xcl1/Arg2/Ptpn6/Nrarp/Irf1/Cd274/Slfn1/Il20rb	57
GO:0050868	negative regulation of T cell activation	54/2359	122/23328	1.73208e-22	1.76702e-20	1.16121e-20	Ctla4/Zc3h12a/Il2ra/Casp3/Smad7/Lrrc32/Tgfb1/Cyld/Cebpb/Jak3/Foxp3/Nfkbid/Runx3/Tnfsf4/Il4ra/Cblb/Cbfb/Peli1/Prkar1a/Gpnmb/Tmem131l/Cdkn2a/Cd80/Lgals3/Socs1/Pdcd1lg2/Lgals9/Ptpn22/Cd86/Lgals7/Lag3/Runx1/Spn/Tbx21/Adora2a/Fgl2/Cd44/Zc3h12d/Pag1/Tnfrsf14/Lax1/Hlx/H2-M3/Crtam/Btla/Tigit/Xcl1/Arg2/Ptpn6/Nrarp/Irf1/Cd274/Slfn1/Il20rb	54
GO:0045582	positive regulation of T cell differentiation	49/2359	102/23328	1.79857e-22	1.80376e-20	1.18536e-20	Zbtb1/Cd83/Stat5a/Il2ra/Tgfb1/Adam8/Malt1/Cyld/Tgfbr2/Egr3/Foxp3/Nfkbid/Runx3/Rhoh/Il1b/Itpkb/Lck/Tnfsf4/Nfkbiz/Il4ra/Myb/Sart1/Stat5b/Nckap1l/Cbfb/Dusp10/Zap70/Socs1/Lgals9/Ifng/Carmil2/Runx1/Cd27/Sash3/Il2rg/Ptprc/Tnfsf9/Rasgrp1/Il7r/Gata3/Ikzf1/Hlx/H2-M3/Ripk2/H2-DMa/Ccr7/Cd1d1/Irf1/Ccr2	49
GO:0042102	positive regulation of T cell proliferation	48/2359	100/23328	5.06135e-22	4.99133e-20	3.28011e-20	Cd4/Stat5a/Il2ra/Tgfbr2/Jak3/Foxp3/Cd3e/Cd28/Il1b/Tnfsf4/Cd6/Stat5b/Slamf1/Coro1a/Nckap1l/Cd80/Slc7a1/Zap70/Pdcd1lg2/Ptpn22/Ifng/Cd86/Carmil2/Pycard/Spn/Sash3/Ptprc/Rasal3/Card11/Tnfsf9/Aif1/Ccl5/Ccdc88b/H2-T23/Rps3/Itgal/Tnfsf13b/Il27ra/Ripk2/Vcam1/Xcl1/Cd40lg/Il12rb1/Ccr7/Cd1d1/Cd274/Il21/Ccr2	48
GO:0022408	negative regulation of cell-cell adhesion	69/2359	192/23328	5.19182e-22	5.03607e-20	3.30951e-20	Ctla4/Zc3h12a/Il2ra/Casp3/Smad7/Lrrc32/Jak2/Tgfb1/Wnk1/Adam8/Tnfaip3/Cyld/Cebpb/Il1rn/Jak3/Foxp3/Nfkbid/Runx3/Tnfsf4/Zfp703/Il4ra/Cblb/Cbfb/Peli1/Prkar1a/Gpnmb/Tmem131l/Akna/Cdkn2a/Cd80/Akt1/Lgals3/Rgcc/Socs1/Pdcd1lg2/Lgals9/Notch1/Ptpn22/Cd86/Lgals7/Lag3/Runx1/Spn/Tbx21/Adora2a/Fgl2/Cd44/Zc3h12d/Mbp/Pag1/Il10/Serpine2/Tnfrsf14/Lax1/Hlx/H2-M3/Crtam/Btla/Ubash3b/Tigit/Xcl1/Arg2/Ptpn6/Nrarp/Irf1/Cd…	69
GO:0002460	adaptive immune response based on somatic recombination of immune receptors built from immunoglobulin superfamily domains	115/2359	445/23328	9.95312e-22	9.49881e-20	6.24224e-20	Zbtb1/Cd70/Rora/Cd4/Zc3h12a/Smad7/Tnfrsf1b/Batf/Tgfb1/Malt1/Tnfaip3/Rab27a/Ppp3cb/Arid5a/Jak3/Bcl3/Foxp3/Nfkb2/Bcl10/Ccr6/Nfkbid/Cd28/C1qa/Relb/H2-Q6/Il1b/Slamf6/Lta/Stat3/Tnfsf4/Nfkbiz/Il4ra/Pkn1/Slamf1/Cd8a/Myo1g/C1qb/Stx11/Rftn1/P2rx7/Ripk3/Crlf2/H2-Q4/Traf2/H2-Q10/H2-T22/Ctsc/Irf4/Was/Ung/Tap2/Ifng/Trpm4/H2-Q7/Spn/Tbx21/Gzmb/Sash3/Icam1/H2-K1/H2-D1/Trbc2/Trbc1/Ptprc/Inpp5d/Clcf1/Serpinb9/Tcir…	115
GO:0006260	DNA replication	79/2359	244/23328	1.03713e-21	9.74077e-20	6.40125e-20	Dtl/Cdt1/Baz1a/Atrx/Cdc6/Nasp/Mcm3/Pclaf/Gmnn/Ccne2/Pold1/Pola2/Smc3/Zgrf1/Rpa1/Mcm6/Pola1/Cdk2/Prim1/Sde2/Rbbp6/Rrm1/Wdhd1/Prim2/Dbf4/Dscc1/Donson/Trp53/Mcm4/Atg7/Pcna/Mcm5/Wrnip1/Etaa1/Fam111a/Lig1/Topbp1/Rfc5/Rpa2/Mcm2/Chaf1b/Ssrp1/Rmi2/Orc1/Tipin/Rad51/Rpa3/Rfc3/Fen1/Orc6/Npm1/E2f7/Chtf18/Atad5/Stn1/Polg2/Lrwd1/Mcm7/Timeless/Gins3/Ccne1/Mms22l/Chaf1a/Fbxo5/Gins2/Gins1/E2f8/Ccna2/Cdc45/Ticrr/R…	79
GO:0002821	positive regulation of adaptive immune response	60/2359	154/23328	2.25433e-21	2.0842e-19	1.36965e-19	Zbtb1/Cd4/Tgfb1/Malt1/Arid5a/Foxp3/Nfkbid/Cd28/H2-Q6/Il1b/Lta/Tnfsf4/Nfkbiz/P2rx7/H2-Q4/Traf2/H2-Q10/H2-T22/Skap1/Tap2/Ifng/H2-Q7/Pycard/Tbx21/Sash3/H2-K1/H2-D1/Ptprc/Clcf1/Cd226/Cd44/Atad5/B2m/Fcgr1/Il23r/Mr1/Il18r1/H2-T23/Cd40/Exosc3/Gata3/Hlx/Tnfsf13b/H2-M3/Shld3/Fcgr3/Il27ra/Ripk2/Pms2/Xcl1/Slc11a1/Il12rb1/H2-DMa/Ccr7/Cd1d1/Irf1/Cd274/Msh2/Ccr2/Rsad2	60
GO:0050852	T cell receptor signaling pathway	54/2359	130/23328	6.58142e-21	5.99112e-19	3.93713e-19	Ctla4/Zc3h12a/Wnk1/Malt1/Elf1/Cyld/Rbck1/Foxp3/Cd3e/Fyb/Bcl10/Nfkbid/Pde4b/Cd28/Itk/Khdrbs1/Fyn/Lck/Nfkbiz/Cd247/Cblb/Plcg1/Themis/Thy1/Ubash3a/Rftn1/Bcl2a1d/Lgals3/Zap70/Sh2d1a/Lcp2/Skap1/Psen2/Ptpn22/Ifng/Carmil2/Rela/Spn/Ptprc/Sla2/Card11/Kcnn4/Cd226/Dgkz/Trat1/Clec2i/Rps3/Gata3/Cacnb3/Ripk2/Prkd2/Ccr7/Ptpn6/Cd160	54
GO:0007162	negative regulation of cell adhesion	86/2359	290/23328	1.11044e-20	9.95527e-19	6.54221e-19	Dscam/Ctla4/Zc3h12a/Rnd1/Il2ra/Casp3/Smad7/Lrrc32/Jak2/Tgfb1/Wnk1/Adam8/Tnfaip3/Cyld/Cebpb/Il1rn/Jak3/Foxp3/Nfkbid/Runx3/Lpxn/Plxnc1/Tnfsf4/Zfp703/Il4ra/Cblb/Cbfb/Peli1/Prkar1a/Gpnmb/Tmem131l/Cfl1/Akna/Cdkn2a/Cd80/Akt1/Sema4d/Lgals3/Rgcc/Socs1/Pdcd1lg2/Lgals1/Lgals9/Notch1/Ptpn22/Cd86/Lgals7/Lag3/Runx1/Rcc2/Spn/Tbx21/Ptprc/Adora2a/Myo1f/Fgl2/Clasp2/Cd44/Rasa1/Zc3h12d/Mbp/Pag1/Il10/Serpine2/Mmp14/…	86
GO:0006261	DNA-dependent DNA replication	54/2359	132/23328	1.54427e-20	1.3638e-18	8.96236e-19	Cdt1/Baz1a/Atrx/Cdc6/Mcm3/Ccne2/Pold1/Pola2/Zgrf1/Rpa1/Mcm6/Pola1/Cdk2/Prim1/Wdhd1/Prim2/Dbf4/Dscc1/Donson/Mcm4/Atg7/Pcna/Mcm5/Wrnip1/Etaa1/Lig1/Topbp1/Rfc5/Mcm2/Orc1/Tipin/Rad51/Rfc3/Orc6/Npm1/E2f7/Chtf18/Polg2/Mcm7/Timeless/Ccne1/Mms22l/Fbxo5/Gins1/E2f8/Cdc45/Ticrr/Pold2/Cdc7/Tonsl/Samhd1/Cenps/Pole/Rfc4	54
GO:0002824	positive regulation of adaptive immune response based on somatic recombination of immune receptors built from immunoglobulin superfamily domains	57/2359	147/23328	2.94491e-20	2.5625e-18	1.68398e-18	Zbtb1/Cd4/Tgfb1/Malt1/Arid5a/Foxp3/Nfkbid/Cd28/H2-Q6/Il1b/Lta/Tnfsf4/Nfkbiz/P2rx7/H2-Q4/Traf2/H2-Q10/H2-T22/Tap2/Ifng/H2-Q7/Tbx21/Sash3/H2-K1/H2-D1/Ptprc/Clcf1/Cd226/Atad5/B2m/Fcgr1/Il23r/Mr1/Il18r1/H2-T23/Cd40/Exosc3/Gata3/Hlx/Tnfsf13b/H2-M3/Shld3/Fcgr3/Il27ra/Ripk2/Pms2/Xcl1/Slc11a1/Il12rb1/H2-DMa/Ccr7/Cd1d1/Irf1/Cd274/Msh2/Ccr2/Rsad2	57
GO:0002274	myeloid leukocyte activation	74/2359	231/23328	4.04121e-20	3.46548e-18	2.27738e-18	Rora/Rbpj/Trem2/Nr4a3/Syt11/Batf/Jak2/Tgfb1/Tgfbr2/Casp1/Cd200/Anxa3/Bcl10/Tafa3/C1qa/Rhoh/Lat/Relb/Havcr1/Il4ra/Slamf1/Il13/Clec4d/Ulbp1/Plscr1/Ifngr1/Stx11/Crlf2/Clu/Camk4/Rac2/Ctsc/Irf4/Lcp2/Lgals9/Ifng/Cd48/Pycard/Itgb2/Dock2/Tnfsf9/Vamp2/Myo1f/C5ar1/Cd226/Unc13d/Aif1/Ccl5/Abr/Rasgrp1/Cd84/Ptafr/Cd37/Stxbp1/Tnip2/Il10/Fcgr4/Stap1/Cst7/Thbs1/Cd300lf/Fes/Flt3l/Adgrf5/Fcgr3/Tspan32/Ptpre/Slc11a1…	74
GO:0043367	CD4-positive, alpha-beta T cell differentiation	42/2359	85/23328	4.70805e-20	3.97965e-18	2.61527e-18	Rora/Zc3h12a/Cd83/Smad7/Batf/Tgfb1/Malt1/Jak3/Gpr183/Ptger4/Bcl3/Foxp3/Nfkbid/Runx3/Relb/Slamf6/Stat3/Tnfsf4/Nfkbiz/Il4ra/Myb/Nckap1l/Cbfb/Socs1/Irf4/Tox/Ifng/Runx1/Spn/Tbx21/Sash3/Il2rg/Il18r1/Gata3/Hlx/Ly9/Ripk2/Ccr7/Irf1/Il21/Ccr2/Rsad2	42
GO:0002449	lymphocyte mediated immunity	108/2359	432/23328	2.59923e-19	2.16615e-17	1.42351e-17	Zbtb1/Cd70/Stat5a/Smad7/Tnfrsf1b/Batf/Tgfb1/Malt1/Rab27a/Ppp3cb/Arid5a/Bcl3/Foxp3/Bcl10/Ccr6/Cd28/C1qa/Cd96/H2-Q6/Il1b/Slamf6/Lta/Tnfsf4/Il4ra/Stat5b/Slamf1/Coro1a/Cd8a/Ulbp1/Myo1g/C1qb/Stx11/Rftn1/P2rx7/Ripk3/Crlf2/H2-Q4/Traf2/H2-Q10/H2-T22/Ctsc/Sh2d1a/Rnf19b/Lgals9/Was/Ung/Tap2/Ifng/Arrb2/Trpm4/Lag3/H2-Q7/Spn/Tbx21/Gzmb/Sash3/Icam1/H2-K1/H2-D1/Trbc2/Trbc1/Ptprc/Inpp5d/Clcf1/Serpinb9/Tcirg1/C1qc…	108
GO:0050777	negative regulation of immune response	58/2359	158/23328	3.08509e-19	2.53534e-17	1.66613e-17	Ctla4/Zc3h12a/Il2ra/Smad7/Smpdl3b/Tgfb1/Samsn1/Tnfaip3/Ppp3cb/Jak3/Foxp3/Cd96/Pdcd1/Tnfsf4/Il4ra/Slamf1/Dusp10/Acod1/Ccr1/Lgals3/Lgals9/Tap2/Arrb2/Nlrc3/Spn/Tbx21/Ptprc/Inpp5d/Serpinb9/Trafd1/Fgl2/Nlrc5/Abr/Cd84/Rps19/Tap1/Il7r/Il10/H2-T23/Pglyrp1/Tnfrsf14/Hlx/H2-M3/Slamf8/Il27ra/Nmi/Samhd1/Xcl1/Arg2/Ptpn6/Irf1/Adar/Pglyrp2/Ccr2/Irak3/Parp14/Il20rb/Cd160	58
GO:0032103	positive regulation of response to external stimulus	105/2359	418/23328	5.68681e-19	4.60943e-17	3.02914e-17	Dscam/Ccl2/Stat5a/Trem2/Nfkbia/Ptgs2/Ccn4/Jak2/Tnfsf11/Tnip1/Tgfb1/Wnk1/Adam8/Cebpb/Ctss/C2cd4b/Ptger4/Ccr6/Tafa3/Cxcl13/Cd28/Hmgb2/Pdcd4/Il1b/Slamf6/Lta/Tiam1/Stat3/Tnfsf4/Nfkbiz/Cxcr4/Aim2/Cd6/Stat5b/Slamf1/Zc3hav1/Nckap1l/Ulbp1/Plscr1/Flna/Fgf2/Mndal/Ets1/Acod1/Ccr5/Prkca/Ccr1/Stk39/Ifi203/Rac2/Ctsc/Sh2d1a/Lgals9/Lsm14a/Ifng/Stk24/Lag3/Ifi211/Pycard/Abcc1/Pla2g7/Dapk2/C5ar1/Cd226/Nlrc5/Ccr4/Op…	105
GO:0002456	T cell mediated immunity	52/2359	132/23328	5.80613e-19	4.64255e-17	3.0509e-17	Zbtb1/Cd70/Smad7/Tnfrsf1b/Malt1/Rab27a/Ppp3cb/Arid5a/Foxp3/H2-Q6/Il1b/Tnfsf4/Slamf1/Cd8a/Myo1g/Stx11/Rftn1/P2rx7/Ripk3/Crlf2/H2-Q4/Traf2/H2-Q10/H2-T22/Ctsc/Was/Tap2/Trpm4/H2-Q7/Spn/Tbx21/Gzmb/Sash3/Icam1/H2-K1/H2-D1/Ptprc/Serpinb9/B2m/Hprt/Mr1/Il18r1/Il7r/H2-T23/Gata3/H2-M3/Xcl1/Slc11a1/Cd1d1/Ccr2/Rsad2/Il20rb	52
GO:0050727	regulation of inflammatory response	97/2359	372/23328	8.24195e-19	6.50235e-17	4.27309e-17	Rora/Apoe/Zc3h12a/Stat5a/Pld3/Trem2/Il2ra/Nfkbia/Nfkb1/Tnfrsf1b/Il1r2/Syt11/Casp4/Smpdl3b/Ptgs2/Ccn4/Jak2/Tnfsf11/Tnip1/Adam8/Tnfaip3/Cyld/Casp1/Cebpb/Per1/Ctss/C2cd4b/Cd200/Ptger4/Foxp3/Tafa3/Cd28/Acp5/Pdcd4/Il1b/Lta/Stat3/Tnfsf4/Nfkbiz/Cd6/Stat5b/Il13/Dusp10/Ctla2a/Ets1/Acod1/Akna/Ccr5/Metrnl/Prkca/Stk39/Sema7a/Ctsc/Lgals9/Ifng/Rela/Pycard/Nlrc3/Spn/Abcc1/Clcf1/Adora2a/Pld4/Cd44/Socs3/Gpsm3/Ccl…	97
GO:2000514	regulation of CD4-positive, alpha-beta T cell activation	35/2359	65/23328	1.66249e-18	1.29433e-16	8.50585e-17	Zc3h12a/Cd83/Smad7/Tgfb1/Malt1/Tgfbr2/Jak3/Foxp3/Nfkbid/Runx3/Tnfsf4/Nfkbiz/Il4ra/Myb/Nckap1l/Cbfb/Socs1/Lgals9/Ifng/Lgals7/Runx1/Tbx21/Sash3/Il2rg/Cd44/Gata3/Hlx/Ripk2/Xcl1/Ccr7/Arg2/Irf1/Cd274/Ccr2/Cd160	35
GO:0030099	myeloid cell differentiation	103/2359	414/23328	2.57464e-18	1.97846e-16	1.30017e-16	Cd4/Cdk6/Stat5a/Rbpj/Trem2/Cd101/Casp3/Nfkbia/Pf4/Batf/Ccn4/Jak2/Tnfsf11/Tgfb1/Adam8/Gpr55/Hif1a/Tgfbr2/Cebpb/Kdm1a/Junb/Jak3/Gpr183/Hmgb2/Gpr68/Inpp4b/Creb1/Relb/Trib1/Trf/Itpkb/Stat3/Myh9/Myb/Stat5b/Nckap1l/Cbfb/Plscr1/Zfpm1/Itgb3/Ets1/Wdr1/Prkca/Ccr1/Camk4/Il3ra/Cdkn1c/Hcls1/Irf4/Psen2/P4htm/Prmt1/Arid4a/Ifng/Ldb1/Lif/Thoc5/Tesc/Gpr171/Runx1/Wasf2/Nfatc1/Inpp5d/Tcirg1/Rassf2/G6pdx/Nrros/C1qc/T…	103
GO:0002705	positive regulation of leukocyte mediated immunity	62/2359	185/23328	3.58016e-18	2.71587e-16	1.78476e-16	Zbtb1/Ccl2/Stat5a/Tgfb1/Malt1/Arid5a/Foxp3/Ddx21/Cd28/H2-Q6/Il1b/Slamf6/Lta/Tnfsf4/Il4ra/Stat5b/Il13/Ulbp1/P2rx7/H2-Q4/Traf2/H2-Q10/H2-T22/Sh2d1a/Tap2/Ifng/Lag3/H2-Q7/Tbx21/Sash3/H2-K1/H2-D1/Ptprc/Clcf1/Itgb2/Cd226/Atad5/B2m/Fcgr1/Rasgrp1/Mr1/Ptafr/Il18r1/Vav1/Stxbp1/H2-T23/Stap1/Cd40/Exosc3/Gata3/H2-M3/Crtam/Shld3/Fcgr3/Ddx58/Pms2/Xcl1/Cd1d1/Il21/Msh2/Rsad2/Cd160	62
GO:0002708	positive regulation of lymphocyte mediated immunity	53/2359	144/23328	9.25847e-18	6.93278e-16	4.55595e-16	Zbtb1/Stat5a/Tgfb1/Malt1/Arid5a/Foxp3/Cd28/H2-Q6/Il1b/Slamf6/Lta/Tnfsf4/Stat5b/Ulbp1/P2rx7/H2-Q4/Traf2/H2-Q10/H2-T22/Sh2d1a/Tap2/Ifng/Lag3/H2-Q7/Tbx21/Sash3/H2-K1/H2-D1/Ptprc/Clcf1/Cd226/Atad5/B2m/Fcgr1/Rasgrp1/Mr1/Il18r1/Vav1/H2-T23/Cd40/Exosc3/Gata3/H2-M3/Crtam/Shld3/Fcgr3/Pms2/Xcl1/Cd1d1/Il21/Msh2/Rsad2/Cd160	53
GO:0044770	cell cycle phase transition	102/2359	415/23328	9.37337e-18	6.93278e-16	4.55595e-16	Cdkn1a/Atp2b4/Ccl12/Cdc25b/Dtl/Rbbp8/Cdt1/Cdc14a/Tgfb1/Tfdp1/Fam83d/Clspn/Tm4sf5/Nop53/Ezh2/Cdc6/Gpr132/Cdk17/Nasp/Camk2d/Anp32b/Lmnb1/Ccne2/E2f3/Hspa2/E2f4/Myb/Cdk2/Zfp36l2/Gpnmb/Dbf4/Cables1/Donson/Cdkn2a/Trp53/Cdkn1b/Akt1/Abcb1a/Taok3/Rpl24/Cdkn1c/Cks1b/Ppm1d/Rgcc/Tacc3/Topbp1/Rpa2/Calm1/Lzts1/Cirbp/Orc1/Rbm38/Rcc2/Tipin/Nfatc1/Ptprc/Tcf3/E2f1/Larp7/Npm1/Prmt2/Psme1/E2f7/Ndc80/Clasp2/Atad5/Aif…	102
GO:0002286	T cell activation involved in immune response	47/2359	117/23328	1.11351e-17	8.11749e-16	5.3345e-16	Rora/Zc3h12a/Smad7/Batf/Tgfb1/Malt1/Rab27a/Jak3/Gpr183/Ptger4/Bcl3/Foxp3/Nfkbid/Relb/Slamf6/Stat3/Tnfsf4/Nfkbiz/Il4ra/Myb/Clec4d/Stx11/Lcp1/Trp53/Lgals3/Irf4/Psen2/Ifng/Spn/Tbx21/Icam1/Fgl2/Eomes/Rps6/Il18r1/Gata3/Itgal/Hlx/H2-M3/Apbb1ip/Ly9/Ripk2/Slc11a1/Ccr7/Irf1/Il21/Ccr2	47
GO:0046635	positive regulation of alpha-beta T cell activation	35/2359	68/23328	1.12495e-17	8.11749e-16	5.3345e-16	Cd83/Malt1/Tgfbr2/Foxp3/Cd3e/Nfkbid/Cd28/Runx3/Itpkb/Tnfsf4/Nfkbiz/Il4ra/Myb/Nckap1l/Cbfb/Cd80/Zap70/Socs1/Ptpn22/Ifng/Runx1/Sash3/Il2rg/Ptprc/Rasal3/H2-T23/Ikzf1/Hlx/Ripk2/Xcl1/Ccr7/Cd1d1/Irf1/Ccr2/Cd160	35
GO:0002700	regulation of production of molecular mediator of immune response	56/2359	159/23328	1.14809e-17	8.18463e-16	5.37862e-16	Nr4a3/Smad7/Tnfrsf1b/Tgfb1/Malt1/Tnfaip3/Arid5a/Jak3/Foxp3/Ddx21/Cd28/Cd96/Il1b/Tnfsf4/Il4ra/Pkn1/Slamf1/Il13/Hk1/Traf2/Sema7a/Tnfrsf4/Ptpn22/Ifng/Trpm4/Tbx21/Sash3/Ptprc/Clcf1/Cd226/Atad5/B2m/Cd37/Il18r1/Il10/Zpbp2/H2-T23/Cd40/Exosc3/Gata3/Tnfrsf14/Il17a/H2-M3/Shld3/Il27ra/Ddx58/Pms2/Xcl1/Cd40lg/Cgas/Il21/Msh2/Ccr2/Rsad2/Irak3/Cd160	56
GO:0019221	cytokine-mediated signaling pathway	94/2359	369/23328	1.51038e-17	1.06392e-15	6.99166e-16	Ccl8/Traf1/Cd4/Ccl2/Ccl12/Stat5a/Trem2/Nfkbia/Traf3/Pf4/Il1r2/Casp4/Jak2/Tnfsf11/Wnk1/Ccl17/Cyld/Casp1/Ebi3/Il1rn/Jak3/Gfi1/Cxcl13/Tut4/Il1b/Stat3/Stat4/Cxcr4/Aim2/Stat5b/Cdc37/Ifnar1/Ifngr1/Axl/Klf6/Crlf2/Kras/Ecm1/Trp53/Padi2/Traf2/Ccr1/Akt1/Il3ra/Stk39/Il20ra/Egr1/Socs1/Ticam2/Ccl7/Lsm14a/Ifng/Rela/Csf2ra/Pycard/Il2rg/Ptprc/Mt3/Prmt2/Dok1/Nlrc5/Ccl5/Il23r/Il18r1/Tnip2/Stap1/Cd300lf/Ccl9/Il17a/…	94
GO:0044772	mitotic cell cycle phase transition	95/2359	376/23328	1.82023e-17	1.26709e-15	8.32683e-16	Cdkn1a/Ccl12/Cdc25b/Dtl/Rbbp8/Cdt1/Cdc14a/Tgfb1/Tfdp1/Clspn/Tm4sf5/Nop53/Ezh2/Cdc6/Gpr132/Cdk17/Nasp/Camk2d/Anp32b/Lmnb1/Ccne2/E2f3/Hspa2/E2f4/Myb/Cdk2/Zfp36l2/Gpnmb/Dbf4/Cables1/Donson/Cdkn2a/Trp53/Cdkn1b/Akt1/Abcb1a/Taok3/Rpl24/Cdkn1c/Cks1b/Ppm1d/Rgcc/Tacc3/Topbp1/Rpa2/Calm1/Lzts1/Orc1/Rbm38/Rcc2/Nfatc1/Tcf3/E2f1/Larp7/Prmt2/Psme1/E2f7/Ndc80/Clasp2/Atad5/Aif1/Dgkz/Psme2/Plk3/Rps6/Rpl17/Itgb1/Cc…	95
GO:0033077	T cell differentiation in thymus	41/2359	93/23328	2.44068e-17	1.67924e-15	1.10353e-15	Zbtb1/Cdk6/Stat5a/Adam8/Zeb1/Egr3/Foxp3/Cd3e/Ccr6/Bcl11b/Nfkbid/Cd28/Il1b/Itpkb/Stat5b/Zfp36l2/Cd3g/Tmem131l/Ripk3/Cdkn2a/Trp53/Zap70/Tox/Spn/Il2rg/Cd3d/Ptprc/Tcf3/Card11/Dock2/B2m/Rasgrp1/Mr1/Rps6/Il7r/Gata3/Fas/Bcl2/H2-DMa/Ccr7/Cd1d1	41
GO:0072676	lymphocyte migration	43/2359	103/23328	4.89332e-17	3.32802e-15	2.18705e-15	Ccl8/Ccl2/Ccl12/Wnk1/Adam8/Ccl17/Cd200/Gpr183/Ccr6/Cxcl13/Dock8/Tnfsf4/Myo1g/Itga4/Itgb3/Msn/Ripk3/Ecm1/Padi2/Akt1/Lrch1/Stk39/Lgals9/Ccl7/Stk10/Pycard/Spn/Tbx21/Icam1/Itgb7/Aif1/Ccl5/Cklf/Gata3/Tnfrsf14/Ccl9/Itgal/Cxcr3/Crtam/Il27ra/Xcl1/Ccr7/Ccr2	43
GO:0001906	cell killing	63/2359	200/23328	6.21448e-17	4.17853e-15	2.74597e-15	Ccl2/Stat5a/Pf4/Ccl17/Rab27a/Ncf1/Ppp3cb/Cxcl13/H2-Q6/Slamf6/Stat5b/Il13/Coro1a/Ulbp1/Stx11/P2rx7/Ripk3/Ccr5/Bcl2l11/H2-Q4/H2-Q10/Lgals3/H2-T22/Ctsc/Sh2d1a/Rnf19b/Lgals9/Tap2/Ifng/Arrb2/Lag3/H2-Q7/Gzmb/H2-K1/H2-D1/Ptprc/Serpinb9/Cd226/Unc13d/B2m/Hprt/Fcgr1/Rasgrp1/Mr1/Rps19/Vav1/Tap1/Il7r/Rpl30/H2-T23/Stap1/Pglyrp1/H2-M3/Crtam/Fcgr3/Xcl1/Cfh/Ptpn6/Cd1d1/Dnase1l3/Il21/Cxcl2/Cd160	63
GO:0002237	response to molecule of bacterial origin	96/2359	389/23328	6.53623e-17	4.34549e-15	2.85569e-15	Mapkapk3/Ccl2/Zc3h12a/Ccl12/Trem2/Ptger2/Nfkbia/Nfkb1/Tnfrsf1b/Pf4/Ptgs2/Jak2/Tgfb1/Malt1/Tnfaip3/Ncl/Casp1/Cebpb/Hnrnpa0/Vim/Arid5a/Gfi1/Ptger4/Bcl10/Itgav/Pde4b/Cxcl13/Hmgb2/Acp5/Cd96/Pdcd4/Mrc1/Lilrb4a/Trib1/Tut4/Havcr1/Il1b/Tnfsf4/Cd6/Stat5b/Peli1/Dusp10/Ifnar1/Plscr1/Nfkbil1/Axl/Litaf/P2rx7/Acod1/Cd80/Prkca/Akt1/Gch1/Nos3/Pdcd1lg2/Ticam2/Lgals9/Ptpn22/Tap2/Ifng/Cd86/Rela/Pycard/Nlrc3/Tcf3/An…	96
GO:0001818	negative regulation of cytokine production	74/2359	260/23328	6.80102e-17	4.47129e-15	2.93836e-15	Zc3h12a/Cd83/Trem2/Tnfrsf9/Smad7/Nfkb1/Il1r2/Syt11/Lrrc32/Tgfb1/Tnfaip3/Rel/Jak3/Cd200/Ptger4/Bcl3/Foxp3/Acp5/Cd96/Pdcd4/Relb/Tnfsf4/Slamf1/Il13/Nckap1l/Ptprs/Nfkbil1/Zfpm1/Hdac7/Axl/Gpnmb/Acod1/Rgcc/Pdcd1lg2/Serpinb1b/Ticam2/Lgals9/Srgn/Tnfrsf4/Ptpn22/Ifng/Arrb2/Lgals7/Lag3/Pycard/Nlrc3/Tbx21/Csk/Ptprc/Inpp5d/Clec4a2/Il23r/Adcy7/Cd84/Gpr18/Il10/Thbs1/Gata3/Pglyrp1/Il27ra/Tigit/Nmi/Xcl1/Slc11a1/C…	74
GO:0002287	alpha-beta T cell activation involved in immune response	34/2359	68/23328	1.04985e-16	6.82631e-15	4.48599e-15	Rora/Zc3h12a/Smad7/Batf/Tgfb1/Malt1/Jak3/Gpr183/Ptger4/Bcl3/Foxp3/Nfkbid/Relb/Slamf6/Stat3/Tnfsf4/Nfkbiz/Il4ra/Myb/Irf4/Ifng/Spn/Tbx21/Eomes/Il18r1/Gata3/Hlx/H2-M3/Ly9/Ripk2/Ccr7/Irf1/Il21/Ccr2	34
GO:0032496	response to lipopolysaccharide	92/2359	368/23328	1.21353e-16	7.80482e-15	5.12902e-15	Mapkapk3/Ccl2/Zc3h12a/Ccl12/Trem2/Ptger2/Nfkbia/Nfkb1/Tnfrsf1b/Pf4/Ptgs2/Jak2/Tgfb1/Malt1/Tnfaip3/Ncl/Casp1/Cebpb/Hnrnpa0/Vim/Arid5a/Gfi1/Ptger4/Bcl10/Pde4b/Cxcl13/Hmgb2/Acp5/Cd96/Pdcd4/Mrc1/Lilrb4a/Trib1/Tut4/Havcr1/Il1b/Tnfsf4/Cd6/Stat5b/Peli1/Dusp10/Ifnar1/Plscr1/Nfkbil1/Axl/Litaf/P2rx7/Acod1/Cd80/Prkca/Akt1/Gch1/Nos3/Pdcd1lg2/Ticam2/Lgals9/Ptpn22/Ifng/Cd86/Rela/Pycard/Nlrc3/Tcf3/Ankrd1/Cd14/C…	92
GO:0032729	positive regulation of interferon-gamma production	37/2359	80/23328	1.2537e-16	7.9765e-15	5.24184e-15	Arid5a/Bcl3/Cd3e/Pde4b/Il1b/Slamf6/Lta/Tnfsf4/Slamf1/Ulbp1/Ifnar1/Zfpm1/Cd2/Ticam2/Ptpn22/Carmil2/Runx1/Cd27/Pycard/Sash3/Tnfsf9/Cd14/Cd226/Il23r/Rasgrp1/Il18r1/H2-M3/Crtam/Il27ra/Ripk2/Slc11a1/Cd40lg/Il12rb1/Cd1d1/Il21/Ccr2/Cd160	37
GO:0071887	leukocyte apoptotic process	50/2359	138/23328	1.65107e-16	1.0393e-14	6.82986e-15	Stat5a/Nr4a3/Il2ra/Plekho2/Adam8/Hif1a/Jak3/Siva1/Bcl10/Nfkbid/Pdcd1/Dock8/Itpkb/Tnfsf4/Pkn1/Cd3g/Axl/P2rx7/Ripk3/Ccr5/Bcl2l11/Cdkn2a/Trp53/Akt1/Lgals3/Bak1/Gimap8/Hcls1/Tnfrsf4/Ifng/Ormdl3/Fasl/Cd27/Pik3cd/Serpinb9/Bbc3/Tsc22d3/Cd44/Ccl5/Rps6/Bcl2a1a/Il7r/Il10/Fas/Myc/Traf3ip2/Ccr7/Arg2/Cd274/Il21	50
GO:0051090	regulation of DNA-binding transcription factor activity	99/2359	415/23328	2.41014e-16	1.50114e-14	9.8649e-15	Traf1/Bhlhe40/Zc3h12a/Nfkbia/Smad7/Traf3/Ifrd1/Prkch/Jak2/Tnfsf11/Tgfb1/Adam8/Tfdp1/Malt1/Tnfaip3/Cyld/Kdm1a/Tnfrsf8/Sik1/Ezh2/Jmy/Cd200/Gfi1/Rbck1/Siva1/Foxp3/Anxa3/Bcl10/Nfkbid/Trib1/Tut4/Il1b/Stat3/Tnfsf4/Aim2/Pim1/Ube2i/Peli1/Nfkbil1/Flna/Ripk3/Acod1/Fosl1/Kras/Trim5/Cdkn2a/Clu/Traf2/Akt1/Lrrfip1/Rgcc/Tacc3/Hcls1/Sri/Tnfrsf4/Capn3/Arrb2/Rela/Pycard/Nlrc3/Icam1/Itgb2/Tcf3/Card11/Npm1/Prmt2/Nlr…	99
GO:0002292	T cell differentiation involved in immune response	35/2359	74/23328	3.46697e-16	2.13688e-14	1.40428e-14	Rora/Zc3h12a/Smad7/Batf/Tgfb1/Malt1/Jak3/Gpr183/Ptger4/Bcl3/Foxp3/Nfkbid/Relb/Slamf6/Stat3/Tnfsf4/Nfkbiz/Il4ra/Myb/Clec4d/Irf4/Ifng/Spn/Tbx21/Fgl2/Eomes/Il18r1/Gata3/Hlx/Ly9/Ripk2/Ccr7/Irf1/Il21/Ccr2	35
GO:0060326	cell chemotaxis	80/2359	303/23328	4.40752e-16	2.68859e-14	1.76684e-14	Ccl8/Ccl2/Ccl12/Nr4a1/Pf4/Tnfsf11/Wnk1/Adam8/Ccl17/Gpr183/Egr3/Rhog/Ccr6/Pde4b/Cxcl13/Hmgb2/Il1b/Ccr3/Tiam1/Cxcr4/Slamf1/Coro1a/Nckap1l/Fgf2/Ccr5/Padi2/Prkca/Ccr1/Stk39/Lgals3/Rac2/Vav3/Ccl7/Ccr8/Jaml/Notch1/Ifng/Arrb2/Trpm4/Abcc1/Itgb2/Pla2g7/Ccr9/Dapk2/C5ar1/Bin2/Spp1/Ccr4/Rpl13a/Gpsm3/Camk1d/Aif1/Ccl5/Gpr18/Rps19/Cklf/Cxcr5/Prex1/Ccrl2/Vav1/Stap1/Thbs1/Ccl9/Cxcr3/Myo9b/C3ar1/Slamf8/Fcgr3/Eng/S…	80
GO:0001909	leukocyte mediated cytotoxicity	50/2359	141/23328	4.57369e-16	2.76148e-14	1.81474e-14	Ccl2/Stat5a/Rab27a/Ncf1/Ppp3cb/H2-Q6/Slamf6/Stat5b/Coro1a/Ulbp1/Stx11/P2rx7/Ripk3/H2-Q4/H2-Q10/H2-T22/Ctsc/Sh2d1a/Rnf19b/Lgals9/Tap2/Arrb2/Lag3/H2-Q7/Gzmb/H2-K1/H2-D1/Ptprc/Serpinb9/Cd226/Unc13d/B2m/Hprt/Fcgr1/Rasgrp1/Mr1/Vav1/Tap1/Il7r/H2-T23/Stap1/H2-M3/Crtam/Fcgr3/Xcl1/Ptpn6/Cd1d1/Dnase1l3/Il21/Cd160	50
GO:0002293	alpha-beta T cell differentiation involved in immune response	33/2359	67/23328	5.26813e-16	3.14864e-14	2.06916e-14	Rora/Zc3h12a/Smad7/Batf/Tgfb1/Malt1/Jak3/Gpr183/Ptger4/Bcl3/Foxp3/Nfkbid/Relb/Slamf6/Stat3/Tnfsf4/Nfkbiz/Il4ra/Myb/Irf4/Ifng/Spn/Tbx21/Eomes/Il18r1/Gata3/Hlx/Ly9/Ripk2/Ccr7/Irf1/Il21/Ccr2	33
GO:0072678	T cell migration	31/2359	60/23328	7.09004e-16	4.19518e-14	2.75691e-14	Ccl2/Wnk1/Adam8/Cd200/Gpr183/Ccr6/Cxcl13/Dock8/Tnfsf4/Myo1g/Itga4/Itgb3/Msn/Ripk3/Ecm1/Lrch1/Stk39/Lgals9/Pycard/Spn/Icam1/Itgb7/Aif1/Ccl5/Tnfrsf14/Itgal/Cxcr3/Il27ra/Xcl1/Ccr7/Ccr2	31
GO:0032970	regulation of actin filament-based process	97/2359	410/23328	8.57981e-16	5.02641e-14	3.30316e-14	Capg/Rnd1/Akap13/Fscn1/Cotl1/Tgfb1/Sh3bp1/Gpr65/Jmy/Arpc5/Ptger4/Rhog/Pde4b/Gpm6b/Rhoh/Abi2/Myh9/Myo3b/Dbnl/Vasp/Rock1/Coro1a/Nckap1l/Iqgap1/Ssh2/Flna/Gmfg/Itgb3/Capn1/Arpc2/Cfl1/Wdr1/Actg1/Arpc4/Arpc1b/Map3k1/Capzb/Epha3/Arpc3/Rac2/Cnn2/Sh3pxd2b/Rgcc/Cdc42ep3/Tmsb15b1/Hcls1/Adrb1/Pak2/S100a10/Was/Sri/Capza1/Bin1/C9orf72/Grb2/Actr3/Carmil2/Trpm4/Wasf2/Pycard/Icam1/Pfn1/Arhgdib/Myo1f/Abracl/Clasp2…	97
GO:0046637	regulation of alpha-beta T cell differentiation	33/2359	68/23328	9.24537e-16	5.36322e-14	3.5245e-14	Zc3h12a/Cd83/Smad7/Tgfb1/Malt1/Tgfbr2/Jak3/Foxp3/Nfkbid/Runx3/Itpkb/Tnfsf4/Nfkbiz/Il4ra/Myb/Nckap1l/Cbfb/Zap70/Socs1/Ifng/Runx1/Tbx21/Sash3/Il2rg/Prdm1/Gata3/Ikzf1/Hlx/Ripk2/Ccr7/Cd1d1/Irf1/Ccr2	33
GO:0031349	positive regulation of defense response	75/2359	278/23328	1.03809e-15	5.96346e-14	3.91896e-14	Stat5a/Trem2/Nfkbia/Ptgs2/Ccn4/Jak2/Tnfsf11/Tnip1/Adam8/Cebpb/Ctss/Penk/C2cd4b/Ptger4/Tafa3/Cd28/Hmgb2/Pdcd4/Il1b/Slamf6/Lta/Stat3/Tnfsf4/Nfkbiz/Aim2/Cd6/Stat5b/Zc3hav1/Ulbp1/Plscr1/Mndal/Ets1/Ccr5/Prkca/Ifi203/Ctsc/Sh2d1a/Lgals9/Lsm14a/Ifng/Lag3/Ifi211/Pycard/Abcc1/Cd226/Nlrc5/Optn/Gpsm3/Ccl5/Fcgr1/Rasgrp1/Rps19/Vav1/Pik3cg/Nupr1/H2-T23/Stap1/Ddx60/Il17a/H2-M3/Crtam/Ifi204/Fcgr3/S100a9/Ripk2/Xcl…	75
GO:0045786	negative regulation of cell cycle	103/2359	451/23328	1.37468e-15	7.82116e-14	5.13976e-14	Skil/Cdkn1a/Cdk6/Ccl12/Casp3/Nr4a1/Dtl/Cdt1/Ptgs2/Cdc14a/Tgfb1/Tnfaip3/Wdr6/Atrx/Nubp1/Clspn/Nop53/Ezh2/Cdc6/Jmy/Trp53inp1/Gpr132/Wdr76/Cast/Gmnn/Insm1/Runx3/Uhrf2/Btg3/Btg2/Btg1/Timp2/Zfp36l2/Sde2/Trp53i13/Ppm1g/Gpnmb/Ets1/Donson/Cdkn2a/Trp53/Cdkn1b/Plaat3/Etaa1/Taok3/Rpl24/Cdkn1c/Rgcc/Mlf1/Topbp1/Rpa2/Notch1/Ifng/Bin1/Lif/Thoc5/Orc1/Rbm38/Tipin/Dclre1b/E2f1/Heca/Top2a/Npm1/Prmt2/E2f7/Ndc80/Dgkz…	103
GO:0043029	T cell homeostasis	27/2359	47/23328	1.51908e-15	8.5604e-14	5.62556e-14	Stat5a/Il2ra/Casp3/Tgfb1/Pmaip1/Ppp3cb/Jak3/Siva1/Tnfsf4/Stat5b/Coro1a/Nckap1l/P2rx7/Ripk3/Bcl2l11/Akt1/Tnfrsf4/Gpr174/Sit1/Tcirg1/Tsc22d3/Ahr/Rps6/Ccnb2/Fas/Lmo1/Bcl2	27
GO:0045088	regulation of innate immune response	57/2359	181/23328	1.88746e-15	1.0536e-13	6.92383e-14	Apoe/Stat5a/Trem2/Smpdl3b/Adam8/Tnfaip3/Hmgb2/Cd96/Slamf6/Aim2/Stat5b/Ulbp1/Cdc37/Dusp10/Plscr1/Mndal/Acod1/Ccr1/Ifi203/Socs1/Sh2d1a/Lgals9/Lsm14a/Tap2/Arrb2/Lag3/Ifi211/Pycard/Nlrc3/Serpinb9/Trafd1/Myo1f/Cd226/Nlrc5/Rasgrp1/Rps19/Vav1/Tap1/H2-T23/H2-M3/Crtam/Lrp8/Ifi204/Slamf8/Nmi/Samhd1/Xcl1/Ifi209/Irf1/Adar/Cgas/Il21/Irak3/Parp14/Ikbke/Cd160/Irf7	57
GO:0032663	regulation of interleukin-2 production	30/2359	58/23328	1.9983e-15	1.10504e-13	7.26189e-14	Cd83/Stat5a/Malt1/Tnfaip3/Foxp3/Cd3e/Pde4b/Cd28/Il1b/Tnfsf4/Stat5b/Hdac7/Traf2/Irf4/Carmil2/Lag3/Runx1/Tbx21/Sash3/Ptprc/Card11/Clec2i/Rps3/Gata3/Ripk2/Prkd2/Xcl1/Cd1d1/Ccr2/Il20rb	30
GO:0002294	CD4-positive, alpha-beta T cell differentiation involved in immune response	32/2359	66/23328	2.60367e-15	1.41339e-13	9.28823e-14	Rora/Zc3h12a/Smad7/Batf/Tgfb1/Malt1/Jak3/Gpr183/Ptger4/Bcl3/Foxp3/Nfkbid/Relb/Slamf6/Stat3/Tnfsf4/Nfkbiz/Il4ra/Myb/Irf4/Ifng/Spn/Tbx21/Il18r1/Gata3/Hlx/Ly9/Ripk2/Ccr7/Irf1/Il21/Ccr2	32
GO:0032623	interleukin-2 production	32/2359	66/23328	2.60367e-15	1.41339e-13	9.28823e-14	Cd83/Stat5a/Malt1/Tnfaip3/Foxp3/Cd3e/Pde4b/Cd28/Il1b/Tnfsf4/Cd247/Stat5b/Hdac7/Traf2/Irf4/Carmil2/Lag3/Runx1/Tbx21/Sash3/Ptprc/Card11/Clec2i/Rps3/Gata3/Ripk2/Prkd2/Xcl1/Slc11a1/Cd1d1/Ccr2/Il20rb	32
GO:0007249	I-kappaB kinase/NF-kappaB signaling	63/2359	215/23328	3.01155e-15	1.61994e-13	1.06456e-13	Rora/Traf1/Cd4/Zc3h12a/Hdac1/Clec4n/Nfkbia/Traf3/Tank/Akap13/Tnfsf11/Tnip1/Faim/Malt1/Tnfaip3/Rel/Casp1/Per1/Bcl3/Rbck1/Bcl10/Ddx21/Nfkbid/Rhoh/Fyn/Relb/Il1b/Ube2i/Rock1/Zc3hav1/Peli1/Map3k14/Nfkbil1/S100a13/Ripk3/Trim5/Traf2/Akt1/Ticam2/Ppm1n/Capn3/Rela/Fasl/Pycard/Nlrc3/Card11/Prkcb/Optn/Tnip2/Unc5cl/S100a4/Cd40/Trim62/Trim14/Trim59/Ripk2/Stat1/Trim12a/Traf3ip2/Cx3cr1/Trim30a/Irf1/Trim12c	63
GO:0007015	actin filament organization	100/2359	437/23328	3.12678e-15	1.66677e-13	1.09534e-13	Capg/Rnd1/Ttn/Casp4/Fscn1/Cotl1/Sh3bp1/Gpr65/Jmy/Arpc5/Ptger4/Rhog/Tpm4/Rhoh/Cass4/Trf/Abi2/Arhgap25/Dbnl/Vasp/Coro1a/Nckap1l/Hip1/Myo1g/Ssh2/Tpm3/Flna/Gmfg/Capn1/Arpc2/Lcp1/Cfl1/Wdr1/Actg1/Pstpip1/Arpc4/Arpc1b/Marcksl1/Map3k1/Capzb/Nebl/Cap1/Sh3kbp1/Arpc3/Rac2/Sh3pxd2b/Rgcc/Cdc42ep3/Tmsb15b1/Hcls1/Pak2/S100a10/Was/Diaph1/Mical1/Capza1/Bin1/C9orf72/Grb2/Actr3/Carmil2/Wasf2/Pycard/Elmo1/Icam1/Pfn1…	100
GO:0002685	regulation of leukocyte migration	63/2359	217/23328	4.88229e-15	2.57933e-13	1.69504e-13	Ccl2/Ccl12/Trem2/Tgfb1/Wnk1/Adam8/Cd200/Ptger4/Tnfrsf18/Rhog/Ccr6/Cxcl13/Rhoh/Dock8/Il1b/Tnfsf4/Slamf1/Nckap1l/Itga4/Itgb3/Msn/Thy1/Capn1/Ripk3/Ecm1/Trp53/Padi2/Ccr1/Akt1/Lrch1/Stk39/Lgals3/Rac2/Lgals9/Stk10/Ptpn22/Pycard/Spn/Icam1/Pla2g7/Dapk2/C5ar1/Pecam1/Gpsm3/Camk1d/Aif1/Ccl5/Abr/Gpr18/Ptafr/Stap1/Mmp14/Thbs1/Tnfrsf14/Cxcr3/C3ar1/Slamf8/Il27ra/Xcl1/Cx3cr1/Ccr7/Edn1/Ccr2	63
GO:0046633	alpha-beta T cell proliferation	25/2359	42/23328	5.37678e-15	2.81543e-13	1.85019e-13	Tgfbr2/Cd3e/Cd28/Lilrb4a/Tnfsf4/Cblb/Cd80/Zap70/Elf4/Lgals9/Ptpn22/Lgals7/Ptprc/Rasal3/Dock2/Cd44/H2-T23/Tnfrsf14/Btla/Ripk2/Xcl1/Arg2/Irf1/Cd274/Ccr2	25
GO:0002709	regulation of T cell mediated immunity	39/2359	97/23328	6.26689e-15	3.25273e-13	2.13757e-13	Zbtb1/Smad7/Tnfrsf1b/Malt1/Ppp3cb/Arid5a/Foxp3/H2-Q6/Il1b/Tnfsf4/Slamf1/P2rx7/Ripk3/H2-Q4/Traf2/H2-Q10/H2-T22/Was/Tap2/Trpm4/H2-Q7/Spn/Tbx21/Sash3/H2-K1/H2-D1/Ptprc/B2m/Mr1/Il18r1/Il7r/H2-T23/Gata3/H2-M3/Xcl1/Cd1d1/Ccr2/Rsad2/Il20rb	39
GO:0032956	regulation of actin cytoskeleton organization	87/2359	361/23328	8.42e-15	4.33227e-13	2.847e-13	Capg/Rnd1/Akap13/Fscn1/Cotl1/Tgfb1/Sh3bp1/Gpr65/Jmy/Arpc5/Ptger4/Rhog/Gpm6b/Rhoh/Abi2/Myo3b/Dbnl/Vasp/Rock1/Coro1a/Nckap1l/Iqgap1/Ssh2/Flna/Gmfg/Itgb3/Capn1/Arpc2/Cfl1/Wdr1/Actg1/Arpc4/Arpc1b/Map3k1/Capzb/Epha3/Arpc3/Rac2/Sh3pxd2b/Rgcc/Cdc42ep3/Tmsb15b1/Hcls1/Pak2/S100a10/Was/Capza1/Bin1/C9orf72/Grb2/Actr3/Carmil2/Wasf2/Pycard/Icam1/Pfn1/Arhgdib/Myo1f/Clasp2/Pecam1/Limk1/Rasa1/Neb/Prex1/Arf6/Stap…	87
GO:0045058	T cell selection	29/2359	57/23328	1.03615e-14	5.28524e-13	3.47326e-13	Cd4/Batf/Tgfb1/Cyld/Foxp3/Cd3e/Bcl11b/Cd28/Itpkb/Slamf6/Stat3/Cd3g/Themis/Zap70/Irf4/Tox/Spn/Tbx21/Cd3d/Ptprc/Card11/Dock2/Gata3/Fas/Bcl2/Ly9/H2-DMa/Ccr7/Cd1d1	29
GO:0043370	regulation of CD4-positive, alpha-beta T cell differentiation	27/2359	50/23328	1.2408e-14	6.27505e-13	4.12372e-13	Zc3h12a/Cd83/Smad7/Tgfb1/Malt1/Jak3/Foxp3/Nfkbid/Runx3/Tnfsf4/Nfkbiz/Il4ra/Myb/Nckap1l/Cbfb/Socs1/Ifng/Runx1/Tbx21/Sash3/Il2rg/Gata3/Hlx/Ripk2/Ccr7/Irf1/Ccr2	27
GO:0042093	T-helper cell differentiation	31/2359	65/23328	1.26655e-14	6.351e-13	4.17363e-13	Rora/Zc3h12a/Smad7/Batf/Tgfb1/Malt1/Jak3/Gpr183/Ptger4/Bcl3/Foxp3/Nfkbid/Relb/Slamf6/Stat3/Tnfsf4/Nfkbiz/Il4ra/Myb/Irf4/Spn/Tbx21/Il18r1/Gata3/Hlx/Ly9/Ripk2/Ccr7/Irf1/Il21/Ccr2	31
GO:0050854	regulation of antigen receptor-mediated signaling pathway	30/2359	62/23328	2.06562e-14	1.02708e-12	6.74957e-13	Prkch/Malt1/Elf1/Cyld/Bcl10/Lpxn/Lck/Cblb/Thy1/Ubash3a/Lgals3/Sh2d1a/Ptpn22/Rela/Plcl2/Ptprc/Sla2/Card11/Kcnn4/Cd226/Prkcb/Dgkz/Trat1/Stap1/Rps3/Cmtm3/Prkd2/Ccr7/Ptpn6/Cd160	30
GO:0044843	cell cycle G1/S phase transition	59/2359	201/23328	2.08542e-14	1.02828e-12	6.75748e-13	Cdkn1a/Atp2b4/Ccl12/Rbbp8/Tfdp1/Fam83d/Tm4sf5/Ezh2/Gpr132/Cdk17/Nasp/Camk2d/Anp32b/Ccne2/E2f3/E2f4/Myb/Cdk2/Gpnmb/Dbf4/Cables1/Cdkn2a/Trp53/Cdkn1b/Akt1/Rgcc/Rpa2/Cirbp/Rbm38/Nfatc1/Tcf3/E2f1/Larp7/Prmt2/Psme1/E2f7/Aif1/Dgkz/Psme2/Plk3/Rps6/Rpl17/Itgb1/Zc3h12d/Ccne1/Cdkn2b/Ccnd2/Ccna2/Cdc45/Tcf19/Tjp3/Bcl2/Pole/Mtbp/Ptpn6/Crlf3/Rbl1/Slfn1/Pml	59
GO:0050672	negative regulation of lymphocyte proliferation	36/2359	88/23328	3.61813e-14	1.7693e-12	1.16271e-12	Ctla4/Il2ra/Casp3/Lrrc32/Tgfb1/Cebpb/Foxp3/Pkn1/Cblb/Peli1/Prkar1a/Gpnmb/Tmem131l/Cdkn2a/Cd80/Pdcd1lg2/Lgals9/Cd86/Lgals7/Spn/Inpp5d/Tnfrsf13b/Cd44/Prdm1/Zc3h12d/Il10/Tnfrsf14/H2-M3/Crtam/Btla/Xcl1/Arg2/Ptpn6/Cd274/Slfn1/Il20rb	36
GO:0070838	divalent metal ion transport	102/2359	467/23328	4.04028e-14	1.95954e-12	1.28773e-12	Ramp3/Cd4/Atp2b4/Cbarp/Ccl12/Rrad/Ptgs2/Tgfb1/Slc39a4/Tspan13/Chd7/Saraf/Jak3/Camk2d/Itgav/Gnai2/Pde4b/Slc39a6/Fyn/Hspa2/Lck/Cxcr4/Atp2a3/Myb/Cacna1s/Il13/Coro1a/Plcg1/Orai1/Fgf2/Selenon/Itgb3/Thy1/P2rx7/Ccr5/Rgs9/Anxa6/Cacng8/Ccr1/Nfatc3/Lgals3/Bak1/Nos3/Slc30a3/Ahnak/Stim2/Adrb1/Psen2/Ehd3/Sri/Diaph1/Trpv2/Ptpn22/Capn3/Bin1/Homer1/Arrb2/Trpm4/Fasl/Cracr2a/Icam1/Nfatc1/Ptprc/Mcub/Stimate/Mt3/G6p…	102
GO:0019882	antigen processing and presentation	42/2359	116/23328	4.37453e-14	2.1044e-12	1.38293e-12	Trem2/Abcb9/Rab27a/Ctss/Relb/H2-Q6/Rab8b/Rftn1/H2-Q4/Tapbpl/H2-Oa/H2-Q10/H2-T22/Mfsd6/Was/Tap2/Ifng/H2-Q7/Pycard/Icam1/H2-K1/H2-D1/Clec4a2/Cd68/Psme1/Fgl2/B2m/Psme2/Fcgr1/Mr1/Psmb8/Tap1/H2-T23/Psmb9/Tapbp/Thbs1/H2-M3/Fcgr3/Slc11a1/H2-DMa/Ccr7/Cd1d1	42
GO:0070227	lymphocyte apoptotic process	39/2359	102/23328	4.46094e-14	2.12866e-12	1.39887e-12	Il2ra/Adam8/Hif1a/Jak3/Siva1/Bcl10/Nfkbid/Pdcd1/Dock8/Tnfsf4/Pkn1/Cd3g/P2rx7/Ripk3/Bcl2l11/Trp53/Akt1/Lgals3/Bak1/Gimap8/Tnfrsf4/Ormdl3/Fasl/Cd27/Serpinb9/Bbc3/Tsc22d3/Cd44/Ccl5/Rps6/Bcl2a1a/Il7r/Il10/Fas/Myc/Traf3ip2/Arg2/Cd274/Il21	39
GO:0032743	positive regulation of interleukin-2 production	21/2359	32/23328	4.98069e-14	2.35766e-12	1.54936e-12	Cd83/Stat5a/Malt1/Cd3e/Pde4b/Cd28/Il1b/Tnfsf4/Stat5b/Traf2/Irf4/Carmil2/Runx1/Sash3/Ptprc/Card11/Rps3/Ripk2/Prkd2/Cd1d1/Ccr2	21
GO:0000082	G1/S transition of mitotic cell cycle	55/2359	183/23328	5.31652e-14	2.49665e-12	1.6407e-12	Cdkn1a/Ccl12/Rbbp8/Tfdp1/Tm4sf5/Ezh2/Gpr132/Cdk17/Nasp/Camk2d/Anp32b/Ccne2/E2f3/E2f4/Myb/Cdk2/Gpnmb/Dbf4/Cables1/Cdkn2a/Trp53/Cdkn1b/Akt1/Rgcc/Rpa2/Rbm38/Nfatc1/Tcf3/E2f1/Larp7/Prmt2/Psme1/E2f7/Aif1/Dgkz/Psme2/Plk3/Rps6/Rpl17/Itgb1/Zc3h12d/Ccne1/Cdkn2b/Ccnd2/Cdc45/Tcf19/Tjp3/Bcl2/Pole/Mtbp/Ptpn6/Crlf3/Rbl1/Slfn1/Pml	55
GO:0032945	negative regulation of mononuclear cell proliferation	36/2359	89/23328	5.48768e-14	2.55674e-12	1.68019e-12	Ctla4/Il2ra/Casp3/Lrrc32/Tgfb1/Cebpb/Foxp3/Pkn1/Cblb/Peli1/Prkar1a/Gpnmb/Tmem131l/Cdkn2a/Cd80/Pdcd1lg2/Lgals9/Cd86/Lgals7/Spn/Inpp5d/Tnfrsf13b/Cd44/Prdm1/Zc3h12d/Il10/Tnfrsf14/H2-M3/Crtam/Btla/Xcl1/Arg2/Ptpn6/Cd274/Slfn1/Il20rb	36
GO:0042113	B cell activation	94/2359	417/23328	5.59444e-14	2.58612e-12	1.69949e-12	Zbtb1/Cd70/Cdkn1a/Ctla4/Stat5a/Rbpj/Casp3/Batf/Tgfb1/Samsn1/Malt1/Tnfaip3/Cyld/Jak3/Gpr183/Bcl3/Cmtm7/Foxp3/Ccr6/Cd28/Dock10/Tnfsf4/Pkn1/Myb/Stat5b/Il13/Nckap1l/Peli1/Zfp36l2/Hdac7/Cdkn2a/Trp53/Ikzf3/Bak1/Sh3kbp1/Lgals1/Vav3/Ung/Tnfrsf4/Ifng/Cd86/Nfatc2/Cd27/Plcl2/Tbx21/Sash3/Il2rg/Trbc2/Nfatc1/Trbc1/Ptprc/Inpp5d/Clcf1/Pik3cd/Tcirg1/Tcf3/Tnfrsf13b/Card11/Ahr/Prkcb/Prdm1/Atad5/Tbc1d10c/Rasgrp1/Cd3…	94
GO:0070231	T cell apoptotic process	29/2359	60/23328	5.81933e-14	2.66922e-12	1.75411e-12	Il2ra/Adam8/Hif1a/Jak3/Siva1/Bcl10/Nfkbid/Pdcd1/Dock8/Tnfsf4/Ripk3/Bcl2l11/Trp53/Akt1/Lgals3/Bak1/Gimap8/Tnfrsf4/Fasl/Cd27/Serpinb9/Bbc3/Tsc22d3/Ccl5/Rps6/Il7r/Fas/Arg2/Cd274	29
GO:0072511	divalent inorganic cation transport	102/2359	470/23328	6.20516e-14	2.8243e-12	1.85602e-12	Ramp3/Cd4/Atp2b4/Cbarp/Ccl12/Rrad/Ptgs2/Tgfb1/Slc39a4/Tspan13/Chd7/Saraf/Jak3/Camk2d/Itgav/Gnai2/Pde4b/Slc39a6/Fyn/Hspa2/Lck/Cxcr4/Atp2a3/Myb/Cacna1s/Il13/Coro1a/Plcg1/Orai1/Fgf2/Selenon/Itgb3/Thy1/P2rx7/Ccr5/Rgs9/Anxa6/Cacng8/Ccr1/Nfatc3/Lgals3/Bak1/Nos3/Slc30a3/Ahnak/Stim2/Adrb1/Psen2/Ehd3/Sri/Diaph1/Trpv2/Ptpn22/Capn3/Bin1/Homer1/Arrb2/Trpm4/Fasl/Cracr2a/Icam1/Nfatc1/Ptprc/Mcub/Stimate/Mt3/G6p…	102
GO:0046638	positive regulation of alpha-beta T cell differentiation	26/2359	49/23328	6.71047e-14	3.03098e-12	1.99184e-12	Cd83/Malt1/Tgfbr2/Foxp3/Nfkbid/Runx3/Itpkb/Tnfsf4/Nfkbiz/Il4ra/Myb/Nckap1l/Cbfb/Zap70/Socs1/Ifng/Runx1/Sash3/Il2rg/Ikzf1/Hlx/Ripk2/Ccr7/Cd1d1/Irf1/Ccr2	26
GO:0070664	negative regulation of leukocyte proliferation	37/2359	94/23328	6.82049e-14	3.05733e-12	2.00916e-12	Ctla4/Ccl12/Il2ra/Casp3/Lrrc32/Tgfb1/Cebpb/Foxp3/Pkn1/Cblb/Peli1/Prkar1a/Gpnmb/Tmem131l/Cdkn2a/Cd80/Pdcd1lg2/Lgals9/Cd86/Lgals7/Spn/Inpp5d/Tnfrsf13b/Cd44/Prdm1/Zc3h12d/Il10/Tnfrsf14/H2-M3/Crtam/Btla/Xcl1/Arg2/Ptpn6/Cd274/Slfn1/Il20rb	37
GO:0006816	calcium ion transport	94/2359	420/23328	8.82077e-14	3.90917e-12	2.56896e-12	Ramp3/Cd4/Atp2b4/Cbarp/Ccl12/Rrad/Ptgs2/Tgfb1/Tspan13/Chd7/Saraf/Jak3/Camk2d/Itgav/Gnai2/Pde4b/Fyn/Hspa2/Lck/Cxcr4/Atp2a3/Myb/Cacna1s/Il13/Coro1a/Plcg1/Orai1/Fgf2/Selenon/Itgb3/Thy1/P2rx7/Ccr5/Rgs9/Anxa6/Cacng8/Ccr1/Nfatc3/Lgals3/Bak1/Nos3/Ahnak/Stim2/Adrb1/Psen2/Ehd3/Sri/Diaph1/Trpv2/Ptpn22/Capn3/Bin1/Homer1/Arrb2/Trpm4/Fasl/Cracr2a/Icam1/Nfatc1/Ptprc/Mcub/Stimate/G6pdx/Bbc3/Adora2a/Panx1/Kcnn4/…	94
GO:0018212	peptidyl-tyrosine modification	79/2359	325/23328	8.85296e-14	3.90917e-12	2.56896e-12	Cd4/Stat5a/Hdac1/Trem2/Ptpn1/Jak2/Tgfb1/Samsn1/Ncf1/Jak3/Ptger4/Cd3e/Tnfrsf18/Itk/Fyn/Cass4/Abi2/Lck/Ehd4/Cblb/Il13/Iqgap1/Ifnar1/Itgb3/Thy1/Areg/Hk1/Cd80/Trp53/Sla/Prkca/Sema4d/Zap70/Epha3/Socs1/Hcls1/Pak2/Psen2/Arl2bp/Pkdcc/Ptpn22/Ifng/Arrb2/Tnk2/Lif/Icam1/Ptprc/Clcf1/Itgb2/Unc119/Prmt2/Cd44/Socs3/Pecam1/Ccl5/Fcgr1/Tpst2/Rasa1/Itgb1/Fam72a/Stap1/Cd40/Tnfrsf14/Lrp8/Rap2b/Fes/Cntf/Efemp1/Zfyve28/…	79
GO:1902106	negative regulation of leukocyte differentiation	39/2359	104/23328	9.3688e-14	4.10631e-12	2.69851e-12	Ctla4/Cdk6/Zc3h12a/Smad7/Gpr55/Cyld/Jak3/Foxp3/Nfkbid/Runx3/Gpr68/Inpp4b/Trib1/Tnfsf4/Il4ra/Cbfb/Zfpm1/Tmem131l/Cdkn2a/Socs1/Ifng/Thoc5/Lag3/Runx1/Tbx21/Inpp5d/C1qc/Fgl2/Cd44/Zbtb46/Clec2i/Pglyrp1/Hlx/H2-M3/Ubash3b/Myc/Nrarp/Irf1/Pglyrp2	39
GO:1901990	regulation of mitotic cell cycle phase transition	69/2359	265/23328	9.61398e-14	4.18279e-12	2.74876e-12	Cdkn1a/Ccl12/Cdc25b/Dtl/Cdt1/Cdc14a/Tgfb1/Tfdp1/Clspn/Tm4sf5/Nop53/Ezh2/Cdc6/Gpr132/Camk2d/Anp32b/Lmnb1/Hspa2/Cdk2/Zfp36l2/Gpnmb/Dbf4/Donson/Cdkn2a/Trp53/Cdkn1b/Akt1/Taok3/Cdkn1c/Rgcc/Topbp1/Rpa2/Orc1/Rbm38/Rcc2/Tcf3/E2f1/Larp7/Prmt2/Psme1/E2f7/Ndc80/Atad5/Aif1/Dgkz/Psme2/Plk3/Rpl17/Zc3h12d/Mta3/Birc5/Fbxo5/Cdkn2b/Trip13/Ccnd2/Cdc45/Ticrr/Bub1b/Cdc7/Tjp3/Bcl2/Mtbp/Chek1/Khdc3/Cdca5/Ptpn6/Rbl1/Slf…	69
GO:0030595	leukocyte chemotaxis	61/2359	219/23328	1.03232e-13	4.42627e-12	2.90877e-12	Ccl8/Ccl2/Ccl12/Pf4/Tnfsf11/Wnk1/Adam8/Ccl17/Gpr183/Ccr6/Pde4b/Cxcl13/Il1b/Ccr3/Slamf1/Coro1a/Nckap1l/Padi2/Prkca/Ccr1/Stk39/Lgals3/Rac2/Vav3/Ccl7/Jaml/Ifng/Trpm4/Itgb2/Pla2g7/Dapk2/C5ar1/Spp1/Rpl13a/Gpsm3/Camk1d/Aif1/Ccl5/Gpr18/Rps19/Cklf/Cxcr5/Prex1/Vav1/Stap1/Thbs1/Ccl9/Cxcr3/Myo9b/C3ar1/Slamf8/Fcgr3/S100a9/Xcl1/Ednrb/S100a8/Cx3cr1/Ccr7/Edn1/Ccr2/Cxcl2	61
GO:0097529	myeloid leukocyte migration	61/2359	219/23328	1.03232e-13	4.42627e-12	2.90877e-12	Ccl8/Ccl2/Ccl12/Trem2/Pf4/Tnfsf11/Adam8/Ccl17/Cd200/Ptger4/Rhog/Pde4b/Cxcl13/Rhoh/Il1b/Ccr3/Stat5b/Slamf1/Nckap1l/Wdr1/Prkca/Ccr1/Lgals3/Rac2/Vav3/Ccl7/Jaml/Ifng/Itgb2/Pla2g7/Dapk2/C5ar1/Spp1/Pecam1/Rpl13a/Camk1d/Aif1/Ccl5/Rps19/Cklf/Prex1/Vav1/Stap1/Mmp14/Thbs1/Ccl9/Il17a/Mcoln2/Myo9b/C3ar1/Slamf8/Fcgr3/S100a9/Xcl1/Ednrb/S100a8/Cx3cr1/Ccr7/Edn1/Ccr2/Cxcl2	61
GO:0002702	positive regulation of production of molecular mediator of immune response	40/2359	109/23328	1.04596e-13	4.45248e-12	2.926e-12	Nr4a3/Tgfb1/Malt1/Arid5a/Ddx21/Cd28/Il1b/Tnfsf4/Il4ra/Il13/Hk1/Traf2/Sema7a/Tnfrsf4/Ptpn22/Ifng/Tbx21/Sash3/Ptprc/Clcf1/Cd226/Atad5/B2m/Cd37/Il18r1/H2-T23/Cd40/Exosc3/Gata3/Tnfrsf14/Il17a/H2-M3/Shld3/Ddx58/Pms2/Xcl1/Il21/Msh2/Rsad2/Cd160	40
GO:0043087	regulation of GTPase activity	75/2359	303/23328	1.3931e-13	5.88784e-12	3.86926e-12	Ccl8/Ccl2/Ccl12/Snx18/Wnk1/Ccl17/Adap1/Sh3bp1/Gpr65/Ezh2/Rapgef1/Mex3b/Rhog/Map4k4/Ric1/Srgap2/Cxcl13/Dock8/Plxnc1/Dock10/Tiam1/Arhgap25/Cblb/Rrp1b/Iqgap1/Thy1/Rgs10/Lrch1/Rgs1/Sema4d/Epha3/Rgs16/Tbc1d4/Arhgap9/Adrb1/Vav3/S100a10/Spry1/Ccl7/Gpsm1/Bin1/Arrb2/Pycard/Rcc2/Icam1/Rasal3/Gmip/Rapgef6/Pecam1/Ccl5/Tbc1d10c/Abr/Rasgrp1/Rasa1/Arhgap45/Tbc1d30/Prex1/Itgb1/Rack1/Vav1/Arhgap15/Ccdc125/Dock11/…	75
GO:0030888	regulation of B cell proliferation	31/2359	70/23328	1.6026e-13	6.72522e-12	4.41955e-12	Cdkn1a/Ctla4/Casp3/Gpr183/Pkn1/Il13/Nckap1l/Peli1/Cdkn2a/Ikzf3/Vav3/Tnfrsf4/Nfatc2/Sash3/Ptprc/Inpp5d/Clcf1/Tcf3/Tnfrsf13b/Card11/Ahr/Prdm1/Atad5/Cd38/Il10/Cd40/Tnfsf13b/Btla/Bcl2/Cd40lg/Il21	31
GO:0009615	response to virus	72/2359	286/23328	1.73945e-13	7.24812e-12	4.76318e-12	Lcn2/Zc3h12a/Il2ra/Traf3/Nop53/Bcl3/Ddit4/Ddx21/Ifi27l2a/Il1b/Tnfsf4/Aim2/Rrp1b/Zc3hav1/Cd8a/Map3k14/Ifnar1/Plscr1/Ifngr1/Ifih1/Ripk3/Acod1/Isg20/Rnasel/Atg7/Ticam2/Lgals9/Lsm14a/Ptpn22/Ifng/Cd86/Apobec3/Pycard/Spn/Ptprc/Rps15a/Fgl2/Unc13d/Polr3k/Ccl5/Il23r/Isg15/Cd37/Ddx60/Cd40/Mapk11/Pou2f2/Ddx58/Bcl2/Samhd1/Tspan32/Xcl1/Dtx3l/Stat1/Il12rb1/Trim12a/Traf3ip2/Stat2/Oas3/Ifitm3/Slfn8/Trim30a/Bst2/…	72
GO:0043368	positive T cell selection	23/2359	40/23328	1.8748e-13	7.75749e-12	5.09792e-12	Batf/Tgfb1/Cyld/Foxp3/Cd3e/Bcl11b/Itpkb/Slamf6/Stat3/Cd3g/Themis/Zap70/Irf4/Tox/Spn/Tbx21/Cd3d/Ptprc/Dock2/Bcl2/Ly9/H2-DMa/Cd1d1	23
GO:0031341	regulation of cell killing	43/2359	126/23328	2.36337e-13	9.71113e-12	6.38178e-12	Ccl2/Stat5a/Ppp3cb/H2-Q6/Slamf6/Stat5b/Il13/Ulbp1/P2rx7/Ripk3/Ccr5/Bcl2l11/H2-Q4/H2-Q10/H2-T22/Sh2d1a/Lgals9/Tap2/Ifng/Arrb2/Lag3/H2-Q7/H2-K1/H2-D1/Ptprc/Serpinb9/Cd226/B2m/Rasgrp1/Mr1/Vav1/Tap1/Il7r/H2-T23/Stap1/H2-M3/Crtam/Xcl1/Cfh/Cd1d1/Dnase1l3/Il21/Cd160	43
GO:1903707	negative regulation of hemopoiesis	49/2359	157/23328	2.56151e-13	1.04527e-11	6.86912e-12	Ctla4/Cdk6/Zc3h12a/Stat5a/Nfkbia/Smad7/Pf4/Gpr55/Cyld/Jak3/Foxp3/Nfkbid/Runx3/Gpr68/Inpp4b/Trib1/Itpkb/Tnfsf4/Il4ra/Stat5b/Cbfb/Zfpm1/Tmem131l/Cdkn2a/Socs1/Prmt1/Notch1/Ifng/Ldb1/Thoc5/Gpr171/Lag3/Runx1/Tbx21/Inpp5d/C1qc/Fgl2/Cd44/Klf13/Zbtb46/Clec2i/Pglyrp1/Hlx/H2-M3/Ubash3b/Myc/Nrarp/Irf1/Pglyrp2	49
GO:0034341	response to interferon-gamma	45/2359	137/23328	3.14389e-13	1.27414e-11	8.37314e-12	Ccl8/Capg/Ccl2/Ccl12/Jak2/Eprs/Ccl17/Casp1/Vim/Rab43/Mrc1/Cdc37/Stx11/Acod1/Actg1/Trp53/Gch1/Socs1/Ccl7/Was/Ifng/Gbp9/Actr3/H2-Q7/Nlrc5/Rpl13a/Ccl5/Il23r/Stxbp1/Cd40/Zyx/Ccl9/Gbp3/Nmi/Gbp8/Xcl1/Cdc42ep2/Slc11a1/Stat1/Il12rb1/Ifitm3/Bst2/Irf1/Gsn/Parp14	45
GO:0002764	immune response-regulating signaling pathway	81/2359	345/23328	3.18811e-13	1.28327e-11	8.43314e-12	Ctla4/Zc3h12a/Nr4a3/Prkch/Wnk1/Malt1/Elf1/Cyld/Rapgef1/Rbck1/Foxp3/Cd3e/Fyb/Bcl10/Nfkbid/Pde4b/Cd28/Lpxn/Itk/Khdrbs1/Fyn/Lck/Nfkbiz/Cd247/Cblb/Nckap1l/Clec4d/Plcg1/Myo1g/Plscr1/Themis/Thy1/Ubash3a/Rftn1/Bcl2a1d/Lgals3/Zap70/Sh2d1a/Lcp2/Skap1/Psen2/Vav3/Ptpn22/Ifng/Carmil2/Rela/Nfatc2/Plcl2/Spn/Trbc2/Csk/Trbc1/Ptprc/Sla2/Card11/C5ar1/Kcnn4/Cd226/Prkcb/Dgkz/Cd38/Trat1/Stap1/Cd40/Clec2i/Rps3/Cmtm3/G…	81
GO:0002253	activation of immune response	92/2359	416/23328	3.38331e-13	1.35264e-11	8.889e-12	Ctla4/Zc3h12a/Nr4a3/Prkch/Wnk1/Malt1/Elf1/Cyld/Rapgef1/Rbck1/Foxp3/Cd3e/Fyb/Bcl10/Nfkbid/Pde4b/Cd28/C1qa/Lpxn/Itk/Khdrbs1/Fyn/Il1b/Lck/Nfkbiz/Aim2/Cd247/Cblb/Nckap1l/Plcg1/Myo1g/Plscr1/Mndal/Themis/C1qb/Thy1/Ubash3a/Rftn1/Bcl2a1d/Lgals3/Zap70/Ifi203/Rgcc/Sh2d1a/Lcp2/Skap1/Psen2/Vav3/Ptpn22/Ifng/Carmil2/Rela/Nfatc2/Ifi211/Pycard/Plcl2/Spn/Cfp/Trbc2/Csk/Trbc1/Ptprc/Sla2/Card11/C1qc/C5ar1/Kcnn4/Cd22…	92
GO:0032102	negative regulation of response to external stimulus	87/2359	384/23328	3.60977e-13	1.43349e-11	9.42034e-12	Rora/Apoe/Zc3h12a/Ccl12/Il2ra/Nfkb1/Tnfrsf1b/Il1r2/Syt11/Smpdl3b/Tnfaip3/Cd200/Ptger4/Foxp3/Tafa3/Cxcl13/Acp5/Cd96/Pdcd4/Sema6d/Trib1/Il13/Ptprs/Dusp10/Nfkbil1/Fgf2/Ctla2a/Wnt3/Ets1/Hmgcr/Acod1/Padi2/Metrnl/Ccr1/Sema4d/Sema7a/Lgals9/Notch1/Tap2/Arrb2/Pycard/Nlrc3/Spn/Serpinb9/Anxa5/Adora2a/Trafd1/Fgl2/Nlrc5/Clasp2/Cd44/Prdm1/Socs3/Aif1/Abr/Adcy7/Gpr18/Rps19/Tap1/Il10/Sema4b/H2-T23/Nt5e/Serpine2/S…	87
GO:0002718	regulation of cytokine production involved in immune response	34/2359	85/23328	4.02668e-13	1.58839e-11	1.04383e-11	Nr4a3/Smad7/Tnfrsf1b/Tgfb1/Malt1/Arid5a/Jak3/Foxp3/Ddx21/Cd96/Il1b/Tnfsf4/Slamf1/Hk1/Traf2/Sema7a/Trpm4/Tbx21/Sash3/Cd226/B2m/Il18r1/Il10/H2-T23/Gata3/Tnfrsf14/H2-M3/Ddx58/Xcl1/Il21/Ccr2/Rsad2/Irak3/Cd160	34
GO:0007264	small GTPase mediated signal transduction	95/2359	437/23328	4.08404e-13	1.60035e-11	1.05169e-11	Gna13/Apoe/Rnd1/Ksr1/Madd/Akap13/Arhgap31/Heg1/P2ry10/Dennd4a/Gpr55/Sh3bp1/Cyth1/Gpr65/Rapgef1/Rap1b/Arhgef1/Rhog/Map4k4/Camk2d/Gdi2/Rhoh/Lat/Psd/Dock8/Abi2/Itpkb/Dock10/Tiam1/Bnip2/Arhgap25/Dbnl/Cyth3/Kndc1/Rock1/Timp2/Cyth4/Sipa1l2/Ppp2cb/Kras/Arhgap30/Kctd10/Fgd3/Rac2/Gm5127/Cdc42ep3/Adrb1/Vav3/Spry1/Was/Notch1/Gpr174/Cdc42se2/Grb2/Ccdc88c/Wasf2/Elmo1/Ralgds/Dnmt1/Rasal3/Dock2/Arhgdib/Dok1/Sip…	95
GO:1901987	regulation of cell cycle phase transition	73/2359	297/23328	4.28148e-13	1.66668e-11	1.09528e-11	Cdkn1a/Atp2b4/Ccl12/Cdc25b/Dtl/Cdt1/Cdc14a/Tgfb1/Tfdp1/Fam83d/Clspn/Tm4sf5/Nop53/Ezh2/Cdc6/Gpr132/Camk2d/Anp32b/Lmnb1/Hspa2/Cdk2/Zfp36l2/Gpnmb/Dbf4/Donson/Cdkn2a/Trp53/Cdkn1b/Akt1/Taok3/Cdkn1c/Rgcc/Topbp1/Rpa2/Cirbp/Orc1/Rbm38/Rcc2/Tcf3/E2f1/Larp7/Npm1/Prmt2/Psme1/E2f7/Ndc80/Atad5/Aif1/Dgkz/Psme2/Plk3/Rpl17/Zc3h12d/Mta3/Birc5/Fbxo5/Cdkn2b/Trip13/Ccnd2/Cdc45/Ticrr/Bub1b/Cdc7/Tjp3/Bcl2/Mtbp/Chek1/K…	73
GO:0002573	myeloid leukocyte differentiation	60/2359	220/23328	4.49015e-13	1.7301e-11	1.13695e-11	Cd4/Cdk6/Stat5a/Rbpj/Trem2/Cd101/Pf4/Batf/Ccn4/Tnfsf11/Tgfb1/Adam8/Gpr55/Tgfbr2/Cebpb/Kdm1a/Junb/Gpr183/Gpr68/Inpp4b/Creb1/Relb/Trib1/Trf/Zfpm1/Itgb3/Prkca/Ccr1/Camk4/Il3ra/Hcls1/Irf4/Psen2/Ifng/Lif/Thoc5/Tesc/Runx1/Nfatc1/Inpp5d/Tcirg1/Rassf2/Nrros/C1qc/Tnfsf9/Ccl5/Zbtb46/Clec2i/Cd300lf/Gata3/Efna2/Ikzf1/Il17a/Fes/Ubash3b/Myc/Anxa2/Snx10/Pirb/Ccr7	60
GO:0018108	peptidyl-tyrosine phosphorylation	77/2359	322/23328	4.50287e-13	1.7301e-11	1.13695e-11	Cd4/Stat5a/Hdac1/Trem2/Ptpn1/Jak2/Tgfb1/Samsn1/Ncf1/Jak3/Ptger4/Cd3e/Tnfrsf18/Itk/Fyn/Cass4/Abi2/Lck/Ehd4/Cblb/Il13/Iqgap1/Ifnar1/Itgb3/Thy1/Areg/Hk1/Cd80/Trp53/Sla/Prkca/Sema4d/Zap70/Epha3/Socs1/Hcls1/Pak2/Psen2/Arl2bp/Pkdcc/Ptpn22/Ifng/Arrb2/Tnk2/Lif/Icam1/Ptprc/Clcf1/Itgb2/Unc119/Prmt2/Cd44/Socs3/Pecam1/Ccl5/Fcgr1/Rasa1/Itgb1/Fam72a/Stap1/Cd40/Tnfrsf14/Lrp8/Rap2b/Fes/Cntf/Efemp1/Zfyve28/Dvl2/R…	77
GO:0043254	regulation of protein-containing complex assembly	95/2359	438/23328	4.70815e-13	1.7973e-11	1.18111e-11	Pmepa1/Capg/Apoe/Birc2/Sorl1/Crbn/Fscn1/Cdt1/Cotl1/Tgfb1/Tfip11/Tubb4a/Nop53/Rap1b/Jmy/Arpc5/Ptger4/Insm1/Cxcl13/Creb1/Abi2/Ldlrad4/Dbnl/Vasp/Dut/Coro1a/Nckap1l/Ssh2/Nin/Gmfg/Msn/Capn1/Arpc2/Lcp1/Cfl1/Bcl2l11/Arpc4/Trp53/Arpc1b/Clu/Cdkn1b/Traf2/Map3k1/Lgals3/Capzb/Bak1/Arpc3/Cdc42ep3/Tmsb15b1/Hcls1/Skap1/Psen2/Was/Capza1/Ifng/Bin1/Grb2/Actr3/Carmil2/Wasf2/Pycard/Nlrc3/Icam1/Pfn1/Map2/Bbc3/Ahr/Cla…	95
GO:2000401	regulation of lymphocyte migration	28/2359	60/23328	4.77876e-13	1.81256e-11	1.19114e-11	Ccl12/Wnk1/Adam8/Cd200/Ccr6/Cxcl13/Dock8/Tnfsf4/Itga4/Itgb3/Msn/Ripk3/Ecm1/Padi2/Akt1/Lrch1/Stk39/Lgals9/Stk10/Pycard/Spn/Aif1/Ccl5/Tnfrsf14/Il27ra/Xcl1/Ccr7/Ccr2	28
GO:0046640	regulation of alpha-beta T cell proliferation	22/2359	38/23328	5.19717e-13	1.95871e-11	1.28718e-11	Tgfbr2/Cd3e/Cd28/Tnfsf4/Cblb/Cd80/Zap70/Lgals9/Ptpn22/Lgals7/Ptprc/Rasal3/Cd44/H2-T23/Tnfrsf14/Btla/Ripk2/Xcl1/Arg2/Irf1/Cd274/Ccr2	22
GO:0002768	immune response-regulating cell surface receptor signaling pathway	80/2359	342/23328	5.48816e-13	2.05528e-11	1.35065e-11	Ctla4/Zc3h12a/Nr4a3/Prkch/Wnk1/Malt1/Elf1/Cyld/Rapgef1/Rbck1/Foxp3/Cd3e/Fyb/Bcl10/Nfkbid/Pde4b/Cd28/Lpxn/Itk/Khdrbs1/Fyn/Lck/Nfkbiz/Cd247/Cblb/Nckap1l/Clec4d/Plcg1/Myo1g/Plscr1/Themis/Thy1/Ubash3a/Rftn1/Bcl2a1d/Lgals3/Zap70/Sh2d1a/Lcp2/Skap1/Psen2/Vav3/Ptpn22/Ifng/Carmil2/Rela/Nfatc2/Plcl2/Spn/Trbc2/Csk/Trbc1/Ptprc/Sla2/Card11/C5ar1/Kcnn4/Cd226/Prkcb/Dgkz/Cd38/Trat1/Stap1/Cd40/Clec2i/Rps3/Cmtm3/G…	80
GO:1990266	neutrophil migration	42/2359	124/23328	5.97525e-13	2.22362e-11	1.46128e-11	Ccl8/Ccl2/Ccl12/Pf4/Adam8/Ccl17/Ptger4/Rhog/Pde4b/Cxcl13/Rhoh/Il1b/Nckap1l/Wdr1/Prkca/Lgals3/Rac2/Vav3/Ccl7/Jaml/Ifng/Itgb2/Dapk2/C5ar1/Spp1/Pecam1/Camk1d/Ccl5/Cklf/Prex1/Vav1/Ccl9/Mcoln2/C3ar1/Slamf8/Fcgr3/S100a9/Xcl1/S100a8/Ccr7/Edn1/Cxcl2	42
GO:0007204	positive regulation of cytosolic calcium ion concentration	78/2359	330/23328	6.04738e-13	2.2364e-11	1.46967e-11	Ramp3/Gna13/Cd4/Ptger2/P2ry10/Jak2/Tgfb1/Gpr55/Gpr65/Chd7/Jak3/Ptger4/Camk2d/Ccr6/Itgav/Cxcl13/Fyn/Il1b/Ccr3/Lck/Cxcr4/Il13/Coro1a/Plcg1/Fgf2/Selenon/Itgb3/Thy1/P2rx7/Ccr5/Ccr1/Bak1/Cd52/Gm5127/Adrb1/Sri/Ccr8/Diaph1/Trpv2/Gpr174/Capn3/Trpm4/Fasl/Nmb/Ptprc/Ccr9/Bbc3/C5ar1/Ccr4/Gna15/Cib2/Cd38/Gpr18/Cxcr5/Ccrl2/Pik3cg/Gng3/Glp1r/Cxcr3/Lrp1/C3ar1/Ubash3b/Cacnb3/F2r/Bcl2/Xcl1/Ednrb/Cx3cr1/Mettl21c/Cc…	78
GO:0042130	negative regulation of T cell proliferation	31/2359	73/23328	6.4036e-13	2.35342e-11	1.54658e-11	Ctla4/Il2ra/Casp3/Lrrc32/Tgfb1/Cebpb/Foxp3/Cblb/Peli1/Prkar1a/Gpnmb/Tmem131l/Cdkn2a/Cd80/Pdcd1lg2/Lgals9/Cd86/Lgals7/Spn/Cd44/Zc3h12d/Tnfrsf14/H2-M3/Crtam/Btla/Xcl1/Arg2/Ptpn6/Cd274/Slfn1/Il20rb	31
GO:0001910	regulation of leukocyte mediated cytotoxicity	38/2359	105/23328	7.12161e-13	2.60115e-11	1.70937e-11	Ccl2/Stat5a/Ppp3cb/H2-Q6/Slamf6/Stat5b/Ulbp1/P2rx7/Ripk3/H2-Q4/H2-Q10/H2-T22/Sh2d1a/Lgals9/Tap2/Arrb2/Lag3/H2-Q7/H2-K1/H2-D1/Ptprc/Serpinb9/Cd226/B2m/Rasgrp1/Mr1/Vav1/Tap1/Il7r/H2-T23/Stap1/H2-M3/Crtam/Xcl1/Cd1d1/Dnase1l3/Il21/Cd160	38
GO:0032612	interleukin-1 production	39/2359	110/23328	7.60282e-13	2.75987e-11	1.81368e-11	Zc3h12a/Hdac1/Trem2/Il1r2/Casp4/Jak2/Malt1/Tnfaip3/Casp1/Ptger4/Acp5/Il1b/Stat3/Aim2/Ifnar1/Mndal/S100a13/P2rx7/Ccr5/Hk1/Egr1/Serpinb1b/Lgals9/Ifng/Arrb2/Ifi211/Pycard/Nlrc3/Panx1/Mr1/Il17a/Ifi204/Gsdmd/F2r/Ripk2/Cx3cr1/Ccr7/Arg2/Pml	39
GO:0002507	tolerance induction	19/2359	29/23328	8.52393e-13	3.05673e-11	2.00877e-11	Icos/Il2ra/Tgfb1/Tnfaip3/Tgfbr2/Foxp3/Cd3e/Pdcd1/Cblb/Acod1/Cd86/Runx1/Ccr4/H2-T23/H2-M3/C3ar1/Ccr7/Cd274/Irak3	19
GO:0045589	regulation of regulatory T cell differentiation	19/2359	29/23328	8.52393e-13	3.05673e-11	2.00877e-11	Ctla4/Tgfb1/Foxp3/Cd28/Lck/Tnfsf4/Dusp10/Ctla2a/Socs1/Lgals9/Ifng/Carmil2/Lag3/Il2rg/Cd44/Fanca/H2-M3/Irf1/Fancd2	19
GO:2000516	positive regulation of CD4-positive, alpha-beta T cell activation	21/2359	36/23328	1.43844e-12	5.12727e-11	3.36944e-11	Cd83/Malt1/Tgfbr2/Foxp3/Nfkbid/Tnfsf4/Nfkbiz/Il4ra/Myb/Nckap1l/Socs1/Ifng/Sash3/Il2rg/Hlx/Ripk2/Xcl1/Ccr7/Irf1/Ccr2/Cd160	21
GO:0032535	regulation of cellular component size	90/2359	413/23328	1.47131e-12	5.21304e-11	3.4258e-11	Capg/Dscam/Apoe/Ifrd1/Cotl1/Sh3bp1/Kdm1a/Jmy/Arpc5/Tmem123/Creb1/Sema6d/Abi2/Myo3b/E2f4/Dbnl/Vasp/Coro1a/Nckap1l/Ptprs/Ssh2/Inf2/Gmfg/Capn1/Wnt3/P2rx7/Arpc2/Cfl1/Wdr1/Ccr5/Arpc4/Arpc1b/Akt1/Map3k1/Sema4d/Sema7a/Capzb/Rpl4/Arpc3/Cdc42ep3/Tmsb15b1/Hcls1/Was/Trpv2/Capza1/Bin1/Grb2/Actr3/Carmil2/Wasf2/Pycard/Icam1/Pfn1/Map2/Npm1/Kcnn4/Ahr/Clasp2/Pecam1/Limk1/Rasa1/Neb/Dpysl2/Prex1/Akt3/L1cam/Il7r/Sem…	90
GO:0046636	negative regulation of alpha-beta T cell activation	23/2359	43/23328	1.50042e-12	5.2698e-11	3.46311e-11	Zc3h12a/Smad7/Jak3/Foxp3/Runx3/Tnfsf4/Il4ra/Cblb/Cbfb/Socs1/Lgals9/Lgals7/Runx1/Tbx21/Adora2a/Cd44/Tnfrsf14/Hlx/Btla/Xcl1/Arg2/Irf1/Cd274	23
GO:1903555	regulation of tumor necrosis factor superfamily cytokine production	41/2359	122/23328	1.50515e-12	5.2698e-11	3.46311e-11	Ccl2/Zc3h12a/Hdac1/Trem2/Pf4/Jak2/Adam8/Tnfaip3/Ncl/Ptger4/Foxp3/Acp5/Slamf1/Nfkbil1/Axl/Gpnmb/Ccr5/Clu/Cd2/Lgals9/Ptpn22/Ifng/Arrb2/Pycard/Nlrc3/Sash3/Ptprc/Cd14/Clec4a2/Rasgrp1/Gpr18/Ptafr/Il10/H2-T23/Ripk2/Ccr7/Arg2/Ptpn6/Trim30a/Cd274/Irak3	41
GO:0032652	regulation of interleukin-1 production	36/2359	98/23328	1.70349e-12	5.92915e-11	3.8964e-11	Zc3h12a/Hdac1/Trem2/Il1r2/Casp4/Jak2/Malt1/Tnfaip3/Casp1/Ptger4/Acp5/Stat3/Aim2/Ifnar1/Mndal/P2rx7/Ccr5/Hk1/Egr1/Serpinb1b/Lgals9/Ifng/Arrb2/Ifi211/Pycard/Nlrc3/Panx1/Il17a/Ifi204/Gsdmd/F2r/Ripk2/Cx3cr1/Ccr7/Arg2/Pml	36
GO:0045066	regulatory T cell differentiation	20/2359	33/23328	1.80863e-12	6.25828e-11	4.11269e-11	Ctla4/Tgfb1/Foxp3/Cd28/Lck/Tnfsf4/Dusp10/Ctla2a/Socs1/Lgals9/Tox/Ifng/Carmil2/Lag3/Il2rg/Cd44/Fanca/H2-M3/Irf1/Fancd2	20
GO:0032651	regulation of interleukin-1 beta production	32/2359	80/23328	1.96391e-12	6.75608e-11	4.43983e-11	Zc3h12a/Trem2/Casp4/Jak2/Malt1/Tnfaip3/Casp1/Acp5/Stat3/Aim2/Ifnar1/Mndal/P2rx7/Ccr5/Hk1/Egr1/Serpinb1b/Ifng/Arrb2/Ifi211/Pycard/Nlrc3/Panx1/Il17a/Ifi204/Gsdmd/F2r/Ripk2/Cx3cr1/Ccr7/Arg2/Pml	32
GO:0071900	regulation of protein serine/threonine kinase activity	94/2359	442/23328	2.07222e-12	7.08746e-11	4.6576e-11	Cdkn1a/Dusp4/Atp2b4/Apoe/Casp3/Ksr1/Madd/Sorl1/Akap13/Ptpn1/Heg1/Jak2/Tnfsf11/Tgfb1/Adam8/Tnfaip3/Rgs2/Map2k3/Il1rn/Ezh2/Cdc6/Dusp5/Gadd45b/Ccne2/Ccnl1/Trib1/Trf/Il1b/Tiam1/Incenp/Map4k2/Pim1/Iqgap1/Dusp10/Prkar1a/Fgf2/Muc20/Thy1/P2rx7/Hmgcr/Kras/Cdkn2a/Dusp2/Cdkn1b/Prkca/Traf2/Akt1/Map3k1/Stk39/Tnik/Etaa1/Taok3/Cdkn1c/Cks1b/Prkar2b/Rgcc/Spry1/Ptpn22/Ifng/Pycard/Csk/Ptprc/Rasgrp1/Mdfic/Ccnb2/Pik3…	94
GO:0045787	positive regulation of cell cycle	81/2359	358/23328	2.5263e-12	8.59085e-11	5.64557e-11	Cdkn1a/Cdc25b/Stat5a/Nr4a3/Dtl/Cdt1/Gdpd5/Cdc14a/Tgfb1/Tfdp1/Fam83d/Atrx/Ezh2/Cdc6/Cast/Camk2d/Anp32b/Lmnb1/Insm1/Cd28/Uhrf2/Hspa2/Il1b/Rab11fip4/Pim1/Stat5b/Dbf4/Fosl1/Bcl2l11/Cdkn2a/Trp53/Cdkn1b/Prkca/Akt1/Cks1b/Rgcc/Sh2b1/Thoc5/Orc1/Rbm38/Rcc2/Tcf3/Fen1/Rps15a/Larp7/Npm1/E2f7/Ndc80/Cep120/Atad5/Aif1/Cxcr5/Rpl17/Lfng/Plk4/Il10/Nupr1/Mta3/Prox1/Birc5/Fbxo5/Cdk5r1/Rpl23/E2f8/Ccnd2/Cdc45/Kif23/Flt…	81
GO:0051235	maintenance of location	75/2359	320/23328	2.62456e-12	8.87402e-11	5.83166e-11	Lcn2/Cd4/Apoe/Zc3h12a/Stat5a/Dgat1/Nfkbia/Sorl1/Hk2/Tgfb1/Nrip1/Vps13c/Chd7/Ttc39b/Rbck1/Msr1/Grk2/Camk2d/Itgav/Il1b/Lck/Hilpda/Stat5b/Il13/Coro1a/Syne1/Plcg1/Flna/Fgf2/Selenon/Itgb3/Thy1/P2rx7/Ccr5/Hk1/Anxa6/Akt1/Slc30a3/Tacc3/Tmsb15b1/Lgals9/Sri/Sun2/Arl2bp/Diaph1/Srgn/Abcg1/Capn3/Fasl/Pfn1/Ptprc/Nrros/Bbc3/B4galnt1/Pla2g4c/Scin/Glp1r/Twf2/Cxcr3/Cry1/Tmsb4x/Tmsb10/Scarb1/Tmsb15b2/Ubash3b/F2r/Me…	75
GO:0071346	cellular response to interferon-gamma	39/2359	114/23328	2.77719e-12	9.33672e-11	6.13572e-11	Ccl8/Capg/Ccl2/Ccl12/Jak2/Eprs/Ccl17/Casp1/Vim/Rab43/Mrc1/Cdc37/Stx11/Acod1/Actg1/Trp53/Socs1/Ccl7/Was/Ifng/Gbp9/Actr3/H2-Q7/Nlrc5/Rpl13a/Ccl5/Stxbp1/Zyx/Ccl9/Gbp3/Nmi/Gbp8/Xcl1/Cdc42ep2/Stat1/Il12rb1/Irf1/Gsn/Parp14	39
GO:2001233	regulation of apoptotic signaling pathway	89/2359	413/23328	3.75137e-12	1.25406e-10	8.24119e-11	Skil/Traf1/Hdac1/Nr4a2/Madd/Ptpn1/Pf4/Ptgs2/Jak2/Pmaip1/Hells/Faim/Prr7/Hif1a/Tnfaip3/Cyld/Cdk11b/Kdm1a/Ybx3/Jak3/Trp53inp1/Rbck1/Siva1/Bcl10/Itgav/Gnai2/Hmgb2/Runx3/Fyn/Il1b/Lck/Tnfsf4/Apaf1/Maz/Plscr1/Mcl1/Ripk3/Bcl2l11/Trp53/Clu/Traf2/Stk4/Akt1/Lgals3/Agap2/Bak1/Il20ra/Ctsc/Pak2/Psen2/Plaur/Tnfrsf4/Arrb2/Rela/Itm2c/Pycard/Icam1/Siah2/Ptprc/Bbc3/Adora2a/Dapk2/Cd44/Atad5/Rtkn2/Pea15a/Rack1/Ddias…	89
GO:0002440	production of molecular mediator of immune response	81/2359	361/23328	3.9926e-12	1.3272e-10	8.72186e-11	Nr4a3/Smad7/Tnfrsf1b/Batf/Tgfb1/Malt1/Tnfaip3/Trav16/Arid5a/Jak3/Foxp3/Ccr6/Ddx21/Trav16n/Cd28/Cd96/Il1b/Tnfsf4/Il4ra/Pkn1/Slamf1/Il13/Crlf2/Hk1/Traf2/Sema7a/Ung/Tnfrsf4/Ptpn22/Ifng/Cd86/Trpm4/Cd27/Tbx21/Sash3/Ptprc/Clcf1/Tcirg1/Tcf3/Card11/Fgl2/Cd226/Atad5/B2m/Mr1/Cd37/Ercc1/Il18r1/Il7r/Il10/Zpbp2/H2-T23/Cd40/Ctnnbl1/Exosc3/Gata3/Tnfrsf14/Lax1/Il17a/Itm2a/Fas/Tnfsf13b/H2-M3/Trav6-7-dv9/Pou2f2/Sh…	81
GO:0032611	interleukin-1 beta production	34/2359	91/23328	4.01967e-12	1.32874e-10	8.73194e-11	Zc3h12a/Trem2/Casp4/Jak2/Malt1/Tnfaip3/Casp1/Acp5/Il1b/Stat3/Aim2/Ifnar1/Mndal/P2rx7/Ccr5/Hk1/Egr1/Serpinb1b/Ifng/Arrb2/Ifi211/Pycard/Nlrc3/Panx1/Mr1/Il17a/Ifi204/Gsdmd/F2r/Ripk2/Cx3cr1/Ccr7/Arg2/Pml	34
GO:0043122	regulation of I-kappaB kinase/NF-kappaB signaling	52/2359	185/23328	4.56887e-12	1.50189e-10	9.86982e-11	Rora/Traf1/Cd4/Zc3h12a/Hdac1/Clec4n/Traf3/Tank/Akap13/Tnfsf11/Tnip1/Tnfaip3/Casp1/Per1/Rbck1/Ddx21/Nfkbid/Rhoh/Fyn/Il1b/Ube2i/Zc3hav1/Peli1/Map3k14/S100a13/Trim5/Traf2/Akt1/Ticam2/Ppm1n/Capn3/Rela/Fasl/Pycard/Nlrc3/Card11/Prkcb/Optn/Tnip2/Unc5cl/S100a4/Cd40/Trim62/Trim14/Trim59/Ripk2/Stat1/Trim12a/Traf3ip2/Cx3cr1/Trim30a/Trim12c	52
GO:0002429	immune response-activating cell surface receptor signaling pathway	76/2359	330/23328	4.74331e-12	1.55062e-10	1.01901e-10	Ctla4/Zc3h12a/Nr4a3/Prkch/Wnk1/Malt1/Elf1/Cyld/Rapgef1/Rbck1/Foxp3/Cd3e/Fyb/Bcl10/Nfkbid/Pde4b/Cd28/Lpxn/Itk/Khdrbs1/Fyn/Lck/Nfkbiz/Cd247/Cblb/Nckap1l/Plcg1/Myo1g/Plscr1/Themis/Thy1/Ubash3a/Rftn1/Bcl2a1d/Lgals3/Zap70/Sh2d1a/Lcp2/Skap1/Psen2/Vav3/Ptpn22/Ifng/Carmil2/Rela/Nfatc2/Plcl2/Spn/Trbc2/Csk/Trbc1/Ptprc/Sla2/Card11/C5ar1/Kcnn4/Cd226/Prkcb/Dgkz/Cd38/Trat1/Stap1/Clec2i/Rps3/Cmtm3/Gata3/Lax1/C3…	76
GO:0036037	CD8-positive, alpha-beta T cell activation	19/2359	31/23328	4.91718e-12	1.59863e-10	1.05055e-10	Runx3/Tnfsf8/Lilrb4a/Nckap1l/Cbfb/Socs1/Tox/Ptpn22/Ifng/Runx1/Clec4a2/Eomes/Gpr18/H2-T23/Crtam/Bcl2/Xcl1/Irf1/Cd274	19
GO:0006874	cellular calcium ion homeostasis	98/2359	476/23328	5.22492e-12	1.68939e-10	1.1102e-10	Ramp3/Gna13/Cd4/Ccl2/Atp2b4/Apoe/Ptger2/P2ry10/Jak2/Tgfb1/Gpr55/Got1/Gpr65/Chd7/Jak3/Ptger4/Camk2d/Ccr6/Itgav/Cxcl13/Inpp4b/Fyn/Il1b/Ccr3/Lck/Cxcr4/Atp2a3/Il13/Coro1a/Plcg1/Fgf2/Selenon/Itgb3/Thy1/P2rx7/Ccr5/Anxa6/Prkca/Ccr1/Bak1/Cd52/Gm5127/Stim2/Adrb1/Psen2/Sri/Ccr8/Diaph1/Trpv2/Gpr174/Capn3/Trpm4/Fasl/Nmb/Ptprc/Mcub/Tcirg1/Ccr9/Bbc3/C5ar1/Stim1/Ccr4/Prkcb/Gna15/Slc24a1/Cib2/Ccl5/Cd38/Gpr18/Cxc…	98
GO:0050856	regulation of T cell receptor signaling pathway	23/2359	45/23328	5.25795e-12	1.69083e-10	1.11115e-10	Malt1/Elf1/Cyld/Bcl10/Lck/Cblb/Thy1/Ubash3a/Lgals3/Sh2d1a/Ptpn22/Rela/Sla2/Card11/Kcnn4/Cd226/Dgkz/Trat1/Rps3/Prkd2/Ccr7/Ptpn6/Cd160	23
GO:0002757	immune response-activating signal transduction	76/2359	331/23328	5.55812e-12	1.7777e-10	1.16823e-10	Ctla4/Zc3h12a/Nr4a3/Prkch/Wnk1/Malt1/Elf1/Cyld/Rapgef1/Rbck1/Foxp3/Cd3e/Fyb/Bcl10/Nfkbid/Pde4b/Cd28/Lpxn/Itk/Khdrbs1/Fyn/Lck/Nfkbiz/Cd247/Cblb/Nckap1l/Plcg1/Myo1g/Plscr1/Themis/Thy1/Ubash3a/Rftn1/Bcl2a1d/Lgals3/Zap70/Sh2d1a/Lcp2/Skap1/Psen2/Vav3/Ptpn22/Ifng/Carmil2/Rela/Nfatc2/Plcl2/Spn/Trbc2/Csk/Trbc1/Ptprc/Sla2/Card11/C5ar1/Kcnn4/Cd226/Prkcb/Dgkz/Cd38/Trat1/Stap1/Clec2i/Rps3/Cmtm3/Gata3/Lax1/C3…	76
GO:0030183	B cell differentiation	46/2359	153/23328	5.95115e-12	1.89317e-10	1.24412e-10	Zbtb1/Stat5a/Rbpj/Malt1/Tnfaip3/Cyld/Jak3/Gpr183/Bcl3/Cmtm7/Dock10/Myb/Stat5b/Nckap1l/Zfp36l2/Hdac7/Trp53/Ikzf3/Bak1/Lgals1/Cd27/Plcl2/Il2rg/Nfatc1/Ptprc/Inpp5d/Clcf1/Tcirg1/Tcf3/Card11/Ahr/Prdm1/Gimap1/Lfng/Dock11/Mmp14/Ikzf1/Mfng/Itm2a/Pou2f2/Slamf8/Bcl2/Cd40lg/Ptpn6/Il21/Msh2	46
GO:0051924	regulation of calcium ion transport	67/2359	275/23328	5.99151e-12	1.89582e-10	1.24586e-10	Ramp3/Cd4/Cbarp/Ccl12/Rrad/Ptgs2/Tgfb1/Tspan13/Chd7/Saraf/Jak3/Camk2d/Gnai2/Pde4b/Fyn/Hspa2/Cxcr4/Il13/Coro1a/Plcg1/Orai1/Selenon/Itgb3/Thy1/P2rx7/Rgs9/Ccr1/Nfatc3/Lgals3/Bak1/Nos3/Ahnak/Stim2/Adrb1/Psen2/Ehd3/Sri/Diaph1/Trpv2/Ptpn22/Capn3/Bin1/Homer1/Arrb2/Cracr2a/Icam1/Stimate/G6pdx/Adora2a/Ahr/Stim1/Ccl5/Cd84/Gem/Pik3cg/Glp1r/Cxcr3/Ubash3b/Cacnb3/F2r/Bcl2/Xcl1/Cacnb1/Mettl21c/Ptpn6/Gnb5/Pml	67
GO:0050730	regulation of peptidyl-tyrosine phosphorylation	65/2359	263/23328	6.27413e-12	1.97468e-10	1.29768e-10	Cd4/Hdac1/Trem2/Ptpn1/Jak2/Tgfb1/Samsn1/Ncf1/Ptger4/Cd3e/Tnfrsf18/Fyn/Cass4/Lck/Ehd4/Cblb/Il13/Iqgap1/Ifnar1/Itgb3/Thy1/Areg/Cd80/Trp53/Prkca/Sema4d/Socs1/Hcls1/Pak2/Psen2/Arl2bp/Ptpn22/Ifng/Arrb2/Tnk2/Lif/Icam1/Ptprc/Clcf1/Itgb2/Unc119/Prmt2/Cd44/Socs3/Pecam1/Ccl5/Fcgr1/Rasa1/Itgb1/Fam72a/Stap1/Cd40/Tnfrsf14/Lrp8/Rap2b/Cntf/Zfyve28/Dvl2/Ripk2/Ptpn6/Gprc5a/Irf1/Il21/Dlg4/Parp14	65
GO:0002367	cytokine production involved in immune response	37/2359	107/23328	6.93055e-12	2.16974e-10	1.42587e-10	Nr4a3/Smad7/Tnfrsf1b/Tgfb1/Malt1/Arid5a/Jak3/Foxp3/Ddx21/Cd96/Il1b/Tnfsf4/Slamf1/Crlf2/Hk1/Traf2/Sema7a/Trpm4/Tbx21/Sash3/Cd226/B2m/Mr1/Il18r1/Il10/H2-T23/Gata3/Tnfrsf14/H2-M3/Ddx58/Xcl1/Slc11a1/Il21/Ccr2/Rsad2/Irak3/Cd160	37
GO:0031348	negative regulation of defense response	59/2359	228/23328	7.73402e-12	2.40854e-10	1.5828e-10	Rora/Apoe/Zc3h12a/Il2ra/Nfkb1/Tnfrsf1b/Il1r2/Syt11/Smpdl3b/Tnfaip3/Cd200/Ptger4/Foxp3/Tafa3/Acp5/Cd96/Pdcd4/Il13/Dusp10/Ctla2a/Ets1/Acod1/Metrnl/Ccr1/Lgals9/Tap2/Arrb2/Pycard/Nlrc3/Spn/Serpinb9/Adora2a/Trafd1/Fgl2/Nlrc5/Cd44/Socs3/Abr/Adcy7/Rps19/Tap1/Il10/H2-T23/Nt5e/Cst7/Gata3/Pglyrp1/Mvk/Calcrl/H2-M3/Slamf8/Nmi/Samhd1/Cx3cr1/Arg2/Adar/Irak3/Parp14/Il20rb	59
GO:0055074	calcium ion homeostasis	100/2359	493/23328	7.93164e-12	2.45715e-10	1.61474e-10	Ramp3/Gna13/Cd4/Ccl2/Atp2b4/Apoe/Ptger2/P2ry10/Jak2/Tnfsf11/Tgfb1/Gpr55/Got1/Gpr65/Chd7/Jak3/Ptger4/Camk2d/Ccr6/Itgav/Cxcl13/Inpp4b/Fyn/Il1b/Ccr3/Lck/Cxcr4/Atp2a3/Il13/Coro1a/Plcg1/Fgf2/Selenon/Itgb3/Thy1/P2rx7/Ccr5/Anxa6/Prkca/Ccr1/Bak1/Cd52/Gm5127/Stim2/Adrb1/Psen2/Sri/Ccr8/Diaph1/Trpv2/Gpr174/Capn3/Trpm4/Fasl/Nmb/Ptprc/Mcub/Tcirg1/Ccr9/Bbc3/C5ar1/Stim1/Ccr4/Prkcb/Gna15/Slc24a1/Cib2/Ccl5/Cd38/G…	100
GO:0071706	tumor necrosis factor superfamily cytokine production	41/2359	128/23328	8.77076e-12	2.70295e-10	1.77627e-10	Ccl2/Zc3h12a/Hdac1/Trem2/Pf4/Jak2/Adam8/Tnfaip3/Ncl/Ptger4/Foxp3/Acp5/Slamf1/Nfkbil1/Axl/Gpnmb/Ccr5/Clu/Cd2/Lgals9/Ptpn22/Ifng/Arrb2/Pycard/Nlrc3/Sash3/Ptprc/Cd14/Clec4a2/Rasgrp1/Gpr18/Ptafr/Il10/H2-T23/Ripk2/Ccr7/Arg2/Ptpn6/Trim30a/Cd274/Irak3	41
GO:2000404	regulation of T cell migration	23/2359	46/23328	9.50932e-12	2.91537e-10	1.91587e-10	Wnk1/Adam8/Cd200/Ccr6/Cxcl13/Dock8/Tnfsf4/Itga4/Itgb3/Ripk3/Ecm1/Lrch1/Stk39/Lgals9/Pycard/Spn/Aif1/Ccl5/Tnfrsf14/Il27ra/Xcl1/Ccr7/Ccr2	23
GO:0045860	positive regulation of protein kinase activity	92/2359	440/23328	9.61689e-12	2.93315e-10	1.92755e-10	Cdkn1a/Cd4/Atp2b4/Cdc25b/Ksr1/Madd/Akap13/Ptpn1/Mmd/Jak2/Tnfsf11/Tgfb1/Adam8/Malt1/Ncf1/Tgfbr2/Map2k3/Il1rn/Clspn/Ezh2/Cdc6/Gadd45b/Map4k4/Lat/Cass4/Trf/Il1b/Tiam1/Incenp/Map4k2/Pim1/Iqgap1/Fgf2/Itgb3/Muc20/Areg/P2rx7/Ripk3/Kras/Clu/Cdkn1b/Traf2/Stk4/Akt1/Map3k1/Stk39/Agap2/Tnik/Etaa1/Egr1/Taok3/Cks1b/Axin2/Rgcc/Socs1/Pak2/Ifng/Arrb2/Cd86/Csk/Ptprc/Unc119/Rassf2/Npm1/Fcgr1/Rasgrp1/Mdfic/Pik3cg/St…	92
GO:0097530	granulocyte migration	46/2359	155/23328	9.8395e-12	2.98566e-10	1.96206e-10	Ccl8/Ccl2/Ccl12/Pf4/Adam8/Ccl17/Ptger4/Rhog/Pde4b/Cxcl13/Rhoh/Il1b/Ccr3/Slamf1/Nckap1l/Wdr1/Prkca/Lgals3/Rac2/Vav3/Ccl7/Jaml/Ifng/Itgb2/Dapk2/C5ar1/Spp1/Pecam1/Camk1d/Ccl5/Cklf/Prex1/Vav1/Thbs1/Ccl9/Il17a/Mcoln2/C3ar1/Slamf8/Fcgr3/S100a9/Xcl1/S100a8/Ccr7/Edn1/Cxcl2	46
GO:0006270	DNA replication initiation	19/2359	32/23328	1.09528e-11	3.30651e-10	2.17291e-10	Cdt1/Cdc6/Mcm3/Ccne2/Pola2/Mcm6/Pola1/Cdk2/Mcm4/Mcm5/Wrnip1/Topbp1/Mcm2/Orc1/Orc6/Mcm7/Ccne1/Cdc45/Ticrr	19
GO:0002687	positive regulation of leukocyte migration	46/2359	156/23328	1.26006e-11	3.78467e-10	2.48714e-10	Ccl2/Ccl12/Trem2/Tgfb1/Wnk1/Adam8/Ptger4/Tnfrsf18/Ccr6/Cxcl13/Dock8/Il1b/Tnfsf4/Slamf1/Nckap1l/Itga4/Itgb3/Thy1/Capn1/Trp53/Ccr1/Stk39/Lgals3/Rac2/Lgals9/Pycard/Spn/Icam1/Pla2g7/Dapk2/C5ar1/Pecam1/Gpsm3/Camk1d/Aif1/Ccl5/Ptafr/Mmp14/Thbs1/Tnfrsf14/C3ar1/Xcl1/Cx3cr1/Ccr7/Edn1/Ccr2	46
GO:0032680	regulation of tumor necrosis factor production	39/2359	120/23328	1.69677e-11	5.0706e-10	3.3322e-10	Ccl2/Zc3h12a/Hdac1/Trem2/Pf4/Jak2/Tnfaip3/Ncl/Ptger4/Foxp3/Acp5/Slamf1/Nfkbil1/Axl/Gpnmb/Ccr5/Clu/Cd2/Lgals9/Ptpn22/Ifng/Arrb2/Pycard/Nlrc3/Sash3/Ptprc/Cd14/Clec4a2/Rasgrp1/Gpr18/Ptafr/Il10/H2-T23/Ripk2/Ccr7/Arg2/Ptpn6/Trim30a/Irak3	39
GO:2000106	regulation of leukocyte apoptotic process	37/2359	110/23328	1.77236e-11	5.26989e-10	3.46316e-10	Stat5a/Nr4a3/Adam8/Hif1a/Jak3/Bcl10/Nfkbid/Pdcd1/Dock8/Itpkb/Tnfsf4/Cd3g/Axl/P2rx7/Ripk3/Ccr5/Cdkn2a/Trp53/Lgals3/Gimap8/Hcls1/Tnfrsf4/Ormdl3/Cd27/Pik3cd/Serpinb9/Bbc3/Tsc22d3/Cd44/Ccl5/Bcl2a1a/Il7r/Il10/Myc/Ccr7/Arg2/Cd274	37
GO:0008154	actin polymerization or depolymerization	56/2359	215/23328	1.97951e-11	5.85639e-10	3.84859e-10	Capg/Cotl1/Sh3bp1/Jmy/Arpc5/Abi2/Dbnl/Vasp/Coro1a/Nckap1l/Ssh2/Gmfg/Capn1/Arpc2/Cfl1/Wdr1/Pstpip1/Arpc4/Arpc1b/Map3k1/Capzb/Cap1/Arpc3/Cdc42ep3/Tmsb15b1/Hcls1/Was/Diaph1/Mical1/Capza1/Bin1/Grb2/Actr3/Carmil2/Wasf2/Pycard/Icam1/Pfn1/Pecam1/Diaph3/Aif1/Rasa1/Prex1/Arf6/Scin/Clec2i/Twf2/Tmsb4x/Tmsb10/Tmsb15b2/Cdc42ep2/Plek/Actr3b/Plekhg2/Gsn/Mical2	56
GO:0052548	regulation of endopeptidase activity	77/2359	346/23328	2.06668e-11	6.08385e-10	3.99807e-10	Casp8ap2/Hdac1/Birc2/Sorl1/Nr4a1/Ptgs2/Jak2/Pmaip1/Malt1/Prr7/Casp1/Serpina12/Grk2/Cast/Bcl10/Serpinb6a/Fyn/Lck/Stat3/Apaf1/Aim2/Hspa1b/Atp2a3/Timp2/Hip1/Birc3/Serpina3g/Bcl2l11/Cdkn2a/Bcl2a1d/Akt1/Bak1/Serpinb6b/Serpinb1b/Pak2/Plaur/Mical1/Rps6ka1/Bin1/Arrb2/Fasl/Pycard/Siah2/Serpina3f/Serpinb9/Bbc3/Adora2a/Psme1/Cd44/Psme2/Psmb8/Rack1/Mbp/Cyfip2/Naip6/Serpine2/Psmb9/Cst7/Rps3/Birc5/Thbs1/Sfn/Re…	77
GO:0051052	regulation of DNA metabolic process	82/2359	379/23328	2.13035e-11	6.24024e-10	4.10084e-10	Cdkn1a/Dek/Cdt1/Tgfb1/Tfdp1/Atrx/Kdm1a/Foxp3/Anxa3/Camk2d/Hnrnpd/Ppp4c/Cd28/Mis18a/Tnfsf4/Apaf1/Morc1/Kmt2a/Cdk2/Tinf2/Smchd1/Fgf2/Dscc1/Cdkn2a/Trp53/Akt1/Pcna/Parp4/Wrnip1/Axin2/Rfc5/Rpa2/Was/Tox/Ifng/Sh2b1/Arrb2/Rmi2/Tbx21/Dnmt1/Pfn1/Rad51/Ptprc/Clcf1/Cbx8/Rfc3/Ten1/Ankrd1/Npm1/Chtf18/Ahr/Sub1/Atad5/Stn1/Polg2/Suv39h1/Ercc1/Dubr/Timeless/Kdm4d/Cd40/Exosc3/Rps3/Rad18/Gata3/Apbb1/Ticrr/Rad51ap1/S…	82
GO:0097193	intrinsic apoptotic signaling pathway	69/2359	295/23328	2.15384e-11	6.27796e-10	4.12563e-10	Skil/Cdkn1a/Hdac1/Hic1/Casp3/Tnfrsf1b/Ptpn1/Casp4/Ptgs2/Jak2/Pmaip1/Hells/Hif1a/Cyld/Cebpb/Kdm1a/Ybx3/Jmy/Bcl3/Ddit4/Bcl2a1b/Lck/Apaf1/Atp2a3/Plscr1/Mcl1/Ripk3/Bcl2l11/Trp53/Bcl2a1d/Clu/Prkca/Crip1/Bak1/Il20ra/E2f2/Plaur/Stk24/Pycard/Gskip/E2f1/Bbc3/Phlda3/Dapk2/Cd44/Atad5/Rtkn2/Shisa5/Rack1/Bcl2a1a/Ddias/Rpl11/Nupr1/Rps3/Sfn/Plagl2/Ifi204/Htra2/Rps7/Bcl2/S100a9/Myc/Fignl1/S100a8/Melk/Msh2/Ikbke/…	69
GO:0008630	intrinsic apoptotic signaling pathway in response to DNA damage	37/2359	111/23328	2.40143e-11	6.96532e-10	4.57733e-10	Skil/Cdkn1a/Hic1/Tnfrsf1b/Pmaip1/Kdm1a/Bcl3/Ddit4/Bcl2a1b/Plscr1/Mcl1/Bcl2l11/Trp53/Bcl2a1d/Clu/Crip1/Bak1/Pycard/E2f1/Bbc3/Phlda3/Cd44/Atad5/Shisa5/Bcl2a1a/Ddias/Nupr1/Rps3/Sfn/Ifi204/Htra2/Bcl2/Myc/Msh2/Ikbke/Pml/Snai1	37
GO:0043547	positive regulation of GTPase activity	57/2359	222/23328	2.44045e-11	7.0283e-10	4.61872e-10	Ccl8/Ccl2/Ccl12/Snx18/Ccl17/Sh3bp1/Gpr65/Ezh2/Rapgef1/Mex3b/Rhog/Map4k4/Ric1/Srgap2/Cxcl13/Dock8/Dock10/Tiam1/Arhgap25/Thy1/Rgs10/Rgs1/Sema4d/Rgs16/Tbc1d4/Adrb1/S100a10/Ccl7/Bin1/Rcc2/Icam1/Gmip/Rapgef6/Ccl5/Tbc1d10c/Abr/Rasgrp1/Rasa1/Arhgap45/Tbc1d30/Prex1/Itgb1/Rack1/Vav1/Ccdc125/Dock11/Cd40/Arhgef10/Ccl9/Tbc1d2b/Myo9b/Rgs14/F2r/Dvl2/Xcl1/Ccr7/Gnb5	57
GO:2000116	regulation of cysteine-type endopeptidase activity	59/2359	234/23328	2.4469e-11	7.0283e-10	4.61872e-10	Casp8ap2/Birc2/Nr4a1/Ptgs2/Jak2/Pmaip1/Malt1/Prr7/Casp1/Grk2/Cast/Bcl10/Fyn/Lck/Apaf1/Aim2/Hspa1b/Atp2a3/Hip1/Birc3/Bcl2l11/Cdkn2a/Bcl2a1d/Akt1/Bak1/Pak2/Plaur/Mical1/Rps6ka1/Arrb2/Fasl/Pycard/Siah2/Bbc3/Adora2a/Cd44/Rack1/Cyfip2/Naip6/Psmb9/Cst7/Rps3/Birc5/Thbs1/Sfn/Fas/Htra2/F2r/Acer2/S100a9/Myc/Ripk2/Mrtfa/Stat1/S100a8/Ret/Gsn/Ccn2/Pml	59
GO:0010959	regulation of metal ion transport	89/2359	427/23328	2.50133e-11	7.14992e-10	4.69865e-10	Ramp3/Cd4/Atp2b4/Cbarp/Ccl12/Trem2/Rrad/Glrx/Ptgs2/Tgfb1/Wnk1/Tspan13/Per1/Chd7/Saraf/Sik1/Jak3/Neto2/Camk2d/Gnai2/Pde4b/Fyn/Hspa2/Trf/Cxcr4/Il13/Coro1a/Plcg1/Orai1/Flna/Selenon/Itgb3/Thy1/P2rx7/Rgs9/Ccr1/Akt1/Stk39/Nfatc3/Lgals3/Bak1/Nos3/Ahnak/Stim2/Adrb1/Psen2/Ehd3/Sri/Diaph1/Trpv2/Ptpn22/Ifng/Capn3/Bin1/Homer1/Arrb2/Tesc/Kcnab2/Cracr2a/Icam1/Stimate/G6pdx/Adora2a/Vamp2/Ahr/Stim1/B2m/Ccl5/Cd84…	89
GO:0002724	regulation of T cell cytokine production	18/2359	30/23328	3.01056e-11	8.52319e-10	5.6011e-10	Smad7/Tnfrsf1b/Malt1/Arid5a/Foxp3/Il1b/Tnfsf4/Slamf1/Traf2/Trpm4/Tbx21/Sash3/B2m/Il18r1/Gata3/Xcl1/Ccr2/Rsad2	18
GO:0043372	positive regulation of CD4-positive, alpha-beta T cell differentiation	18/2359	30/23328	3.01056e-11	8.52319e-10	5.6011e-10	Cd83/Malt1/Foxp3/Nfkbid/Tnfsf4/Nfkbiz/Il4ra/Myb/Nckap1l/Socs1/Ifng/Sash3/Il2rg/Hlx/Ripk2/Ccr7/Irf1/Ccr2	18
GO:0051480	regulation of cytosolic calcium ion concentration	81/2359	375/23328	3.07952e-11	8.67691e-10	5.70213e-10	Ramp3/Gna13/Cd4/Atp2b4/Ptger2/P2ry10/Jak2/Tgfb1/Gpr55/Got1/Gpr65/Chd7/Jak3/Ptger4/Camk2d/Ccr6/Itgav/Cxcl13/Fyn/Il1b/Ccr3/Lck/Cxcr4/Il13/Coro1a/Plcg1/Fgf2/Selenon/Itgb3/Thy1/P2rx7/Ccr5/Ccr1/Bak1/Cd52/Gm5127/Adrb1/Sri/Ccr8/Diaph1/Trpv2/Gpr174/Capn3/Trpm4/Fasl/Nmb/Ptprc/Ccr9/Bbc3/C5ar1/Ccr4/Gna15/Cib2/Cd38/Gpr18/Cxcr5/Ccrl2/Pik3cg/Gng3/Glp1r/Cxcr3/Lrp1/C3ar1/Ubash3b/Cacnb3/F2r/Bcl2/Xcl1/Ednrb/Cx3cr1…	81
GO:0051091	positive regulation of DNA-binding transcription factor activity	63/2359	260/23328	3.26408e-11	9.11017e-10	5.98685e-10	Traf1/Ifrd1/Prkch/Jak2/Tnfsf11/Tgfb1/Adam8/Tfdp1/Malt1/Kdm1a/Tnfrsf8/Jmy/Cd200/Rbck1/Anxa3/Bcl10/Il1b/Stat3/Aim2/Ube2i/Ripk3/Fosl1/Kras/Trim5/Cdkn2a/Clu/Traf2/Akt1/Lrrfip1/Rgcc/Hcls1/Capn3/Rela/Pycard/Icam1/Itgb2/Tcf3/Card11/Npm1/Prkcb/Camk1d/Rtkn2/Cd84/Il18r1/Hmgn3/Il10/Cd40/Rps3/Trim62/Trim14/Lrp8/Ddx58/Bex2/Dvl2/Ripk2/Prkd2/Cd40lg/Trim12a/Cx3cr1/Edn1/Trim30a/Irak3/Trim12c	63
GO:0051348	negative regulation of transferase activity	63/2359	260/23328	3.26408e-11	9.11017e-10	5.98685e-10	Cdkn1a/Dusp4/Apoe/Casp3/Sorl1/Smad7/Ptpn1/Heg1/Wnk1/Tnfaip3/Rgs2/Dusp5/Midn/Gadd45b/Trib1/Il1b/Pkn1/Cblb/Dusp10/Prkar1a/Thy1/Hmgcr/Cdkn2a/Trp53/Dusp2/Cdkn1b/Prkca/Akt1/Cdkn1c/Prkar2b/Psen2/Spry1/Ptpn22/Ifng/Ormdl3/Setd7/Pycard/Gskip/Csk/Ptprc/Adora2a/Npm1/Limk1/Rpl11/Fam72a/Smyd3/Fbxo5/Actb/Rpl23/Ptpn5/Lax1/Rps7/Ubash3b/Rgs14/Pik3ip1/Zfyve28/Dtx3l/Ptpn6/Dusp8/Gprc5a/Adar/Irak3/Pml	63
GO:0007265	Ras protein signal transduction	77/2359	350/23328	3.726e-11	1.03506e-09	6.80199e-10	Gna13/Apoe/Ksr1/Madd/Akap13/Heg1/P2ry10/Dennd4a/Gpr55/Sh3bp1/Cyth1/Gpr65/Rapgef1/Rap1b/Arhgef1/Rhog/Map4k4/Camk2d/Rhoh/Lat/Psd/Abi2/Itpkb/Tiam1/Dbnl/Cyth3/Rock1/Timp2/Cyth4/Ppp2cb/Kras/Kctd10/Fgd3/Rac2/Gm5127/Cdc42ep3/Adrb1/Vav3/Spry1/Was/Notch1/Gpr174/Cdc42se2/Grb2/Wasf2/Elmo1/Dnmt1/Rasal3/Dock2/Arhgdib/Dok1/Pecam1/Aif1/Dgkz/Abr/Rasgef1a/Rasgrp1/Arhgef6/Rap2a/Gpr18/Prex1/Itgb1/Vav1/Ccdc125/Arf6/…	77
GO:1902903	regulation of supramolecular fiber organization	80/2359	370/23328	3.8665e-11	1.06907e-09	7.0255e-10	Capg/Apoe/Hdgfl3/Akap13/Cotl1/Sh3bp1/Eml4/Gpr65/Tubb4a/Jmy/Arpc5/Ptger4/Abi2/Dbnl/Vasp/Coro1a/Nckap1l/Ssh2/Flna/Nin/Gmfg/Capn1/Arpc2/Cfl1/Wdr1/Actg1/Arpc4/Arpc1b/Clu/Cdkn1b/Map3k1/Capzb/Arpc3/Sh3pxd2b/Rgcc/Cdc42ep3/Tmsb15b1/Hcls1/Pak2/S100a10/Was/Capza1/Map1s/Bin1/C9orf72/Grb2/Actr3/Carmil2/Wasf2/Pycard/Icam1/Pfn1/Map2/Clasp2/Pecam1/Limk1/Rasa1/Prex1/Arf6/Prox1/Clip3/Scin/Clec2i/Rps3/Arhgef10/Twf…	80
GO:0050851	antigen receptor-mediated signaling pathway	69/2359	299/23328	4.11054e-11	1.13126e-09	7.43419e-10	Ctla4/Zc3h12a/Prkch/Wnk1/Malt1/Elf1/Cyld/Rbck1/Foxp3/Cd3e/Fyb/Bcl10/Nfkbid/Pde4b/Cd28/Lpxn/Itk/Khdrbs1/Fyn/Lck/Nfkbiz/Cd247/Cblb/Nckap1l/Plcg1/Themis/Thy1/Ubash3a/Rftn1/Bcl2a1d/Lgals3/Zap70/Sh2d1a/Lcp2/Skap1/Psen2/Vav3/Ptpn22/Ifng/Carmil2/Rela/Nfatc2/Plcl2/Spn/Trbc2/Trbc1/Ptprc/Sla2/Card11/Kcnn4/Cd226/Prkcb/Dgkz/Cd38/Trat1/Stap1/Clec2i/Rps3/Cmtm3/Gata3/Lax1/Cacnb3/Bcl2/Klhl6/Ripk2/Prkd2/Ccr7/Ptpn…	69
GO:0002228	natural killer cell mediated immunity	26/2359	61/23328	4.16858e-11	1.13666e-09	7.46968e-10	Stat5a/Rab27a/Cd96/Slamf6/Stat5b/Coro1a/Ulbp1/Stx11/Sh2d1a/Rnf19b/Lgals9/Tap2/Arrb2/Lag3/Serpinb9/Cd226/Unc13d/Rasgrp1/Vav1/Tap1/H2-T23/H2-M3/Crtam/Ptpn6/Il21/Cd160	26
GO:0032615	interleukin-12 production	26/2359	61/23328	4.16858e-11	1.13666e-09	7.46968e-10	Tnfrsf9/Nfkb1/Rel/Jak3/Acp5/Tnfsf4/Slamf1/Ltb/Ifng/Arrb2/Rela/Nlrc3/G6pdx/Tnfsf9/Il23r/Il10/Cd40/Thbs1/Il17a/Mapk11/H2-M3/Tigit/Cd40lg/Ccr7/Irf1/Irak3	26
GO:0002698	negative regulation of immune effector process	41/2359	134/23328	4.48211e-11	1.21654e-09	7.99465e-10	Zc3h12a/Il2ra/Smad7/Tgfb1/Tnfaip3/Ppp3cb/Jak3/Foxp3/Cd96/Tnfsf4/Il4ra/Slamf1/Dusp10/Lgals3/Lgals9/Tap2/Arrb2/Spn/Tbx21/Ptprc/Serpinb9/Fgl2/Abr/Cd84/Rps19/Tap1/Il7r/Il10/Zpbp2/H2-T23/Pglyrp1/Hlx/H2-M3/Slamf8/Xcl1/Ptpn6/Irf1/Pglyrp2/Ccr2/Irak3/Il20rb	41
GO:0070588	calcium ion transmembrane transport	66/2359	282/23328	5.67983e-11	1.53459e-09	1.00847e-09	Ramp3/Atp2b4/Cbarp/Rrad/Tgfb1/Tspan13/Chd7/Camk2d/Itgav/Pde4b/Fyn/Hspa2/Lck/Atp2a3/Cacna1s/Il13/Coro1a/Plcg1/Orai1/Fgf2/Selenon/Itgb3/Thy1/P2rx7/Ccr5/Rgs9/Cacng8/Ahnak/Stim2/Adrb1/Psen2/Ehd3/Sri/Diaph1/Trpv2/Ptpn22/Capn3/Bin1/Trpm4/Fasl/Cracr2a/Ptprc/Mcub/Stimate/G6pdx/Bbc3/Panx1/Ahr/Stim1/Slc24a1/Gem/Pik3cg/Tmem165/Glp1r/Cxcr3/Mcoln2/Ubash3b/Cacnb3/F2r/Xcl1/Cacnb1/Mettl21c/Ptpn6/Gnb5/Slc35g1/Ryr1	66
GO:0030832	regulation of actin filament length	51/2359	191/23328	5.8182e-11	1.56483e-09	1.02835e-09	Capg/Cotl1/Sh3bp1/Jmy/Arpc5/Abi2/Myo3b/Dbnl/Vasp/Coro1a/Nckap1l/Ssh2/Gmfg/Capn1/Arpc2/Cfl1/Wdr1/Arpc4/Arpc1b/Map3k1/Capzb/Arpc3/Cdc42ep3/Tmsb15b1/Hcls1/Was/Capza1/Bin1/Grb2/Actr3/Carmil2/Wasf2/Pycard/Icam1/Pfn1/Pecam1/Rasa1/Neb/Prex1/Arf6/Scin/Clec2i/Twf2/Tmsb4x/Tmsb10/Tmsb15b2/Cdc42ep2/Plek/Actr3b/Plekhg2/Gsn	51
GO:0030593	neutrophil chemotaxis	34/2359	99/23328	6.04975e-11	1.61974e-09	1.06443e-09	Ccl8/Ccl2/Ccl12/Pf4/Ccl17/Pde4b/Cxcl13/Il1b/Nckap1l/Prkca/Lgals3/Rac2/Vav3/Ccl7/Jaml/Ifng/Itgb2/Dapk2/C5ar1/Spp1/Camk1d/Ccl5/Cklf/Prex1/Vav1/Ccl9/C3ar1/Fcgr3/S100a9/Xcl1/S100a8/Ccr7/Edn1/Cxcl2	34
GO:0051607	defense response to virus	59/2359	239/23328	6.14182e-11	1.63699e-09	1.07576e-09	Zc3h12a/Il2ra/Traf3/Nop53/Ddit4/Ddx21/Il1b/Aim2/Zc3hav1/Cd8a/Map3k14/Ifnar1/Plscr1/Ifngr1/Ifih1/Ripk3/Acod1/Isg20/Rnasel/Atg7/Ticam2/Lsm14a/Ptpn22/Ifng/Cd86/Apobec3/Pycard/Spn/Ptprc/Fgl2/Unc13d/Polr3k/Ccl5/Il23r/Isg15/Cd37/Ddx60/Cd40/Ddx58/Bcl2/Samhd1/Tspan32/Dtx3l/Stat1/Il12rb1/Trim12a/Traf3ip2/Stat2/Oas3/Ifitm3/Slfn8/Trim30a/Bst2/Irf1/Adar/Cgas/Rsad2/Irf7/Pml	59
GO:0097191	extrinsic apoptotic signaling pathway	58/2359	233/23328	6.24212e-11	1.65626e-09	1.08843e-09	Skil/Cd70/Lcn2/Traf1/Casp8ap2/Madd/Tnfrsf1b/Pf4/Jak2/Tgfb1/Faim/Tnfaip3/Cyld/Jak3/Rbck1/Siva1/Bcl10/Itgav/Hmgb2/Mknk2/Runx3/Fyn/Bcl2a1b/Il1b/Tnfsf4/Mcl1/P2rx7/Bcl2l11/Bcl2a1d/Traf2/Stk4/Lgals3/Agap2/Bak1/Pak2/Bex3/Psen2/Tnfrsf4/Ifng/Rela/Itm2c/Fasl/Cd27/Pycard/Icam1/Siah2/Ptprc/Pea15a/Bcl2a1a/Thbs1/Fas/Itprip/Htra2/Bcl2/Tnfrsf10b/Cx3cr1/Ret/Pml	58
GO:0032613	interleukin-10 production	26/2359	62/23328	6.49011e-11	1.71437e-09	1.12662e-09	Cd83/Trem2/Tnfrsf9/Jak3/Ptger4/Bcl3/Foxp3/Cd28/Stat3/Tnfsf4/Il13/Pdcd1lg2/Irf4/Lgals9/Pycard/Sash3/G6pdx/Il23r/Isg15/Cd84/Tigit/Xcl1/Cd40lg/Cd274/Il21/Il20rb	26
GO:0032655	regulation of interleukin-12 production	25/2359	58/23328	7.3306e-11	1.91926e-09	1.26126e-09	Tnfrsf9/Nfkb1/Rel/Jak3/Acp5/Tnfsf4/Slamf1/Ltb/Ifng/Arrb2/Rela/Nlrc3/Tnfsf9/Il23r/Il10/Cd40/Thbs1/Il17a/Mapk11/H2-M3/Tigit/Cd40lg/Ccr7/Irf1/Irak3	25
GO:0042267	natural killer cell mediated cytotoxicity	25/2359	58/23328	7.3306e-11	1.91926e-09	1.26126e-09	Stat5a/Rab27a/Slamf6/Stat5b/Coro1a/Ulbp1/Stx11/Sh2d1a/Rnf19b/Lgals9/Tap2/Arrb2/Lag3/Serpinb9/Cd226/Unc13d/Rasgrp1/Vav1/Tap1/H2-T23/H2-M3/Crtam/Ptpn6/Il21/Cd160	25
GO:0031343	positive regulation of cell killing	33/2359	95/23328	8.14022e-11	2.12184e-09	1.39439e-09	Ccl2/Stat5a/H2-Q6/Slamf6/Stat5b/Ulbp1/P2rx7/Ccr5/Bcl2l11/H2-Q4/H2-Q10/H2-T22/Sh2d1a/Tap2/Ifng/Lag3/H2-Q7/H2-K1/H2-D1/Ptprc/Cd226/B2m/Rasgrp1/Mr1/Vav1/H2-T23/Stap1/H2-M3/Crtam/Xcl1/Cd1d1/Il21/Cd160	33
GO:0030041	actin filament polymerization	50/2359	187/23328	8.48104e-11	2.20098e-09	1.4464e-09	Capg/Cotl1/Jmy/Arpc5/Abi2/Dbnl/Vasp/Coro1a/Nckap1l/Ssh2/Gmfg/Capn1/Arpc2/Cfl1/Pstpip1/Arpc4/Arpc1b/Map3k1/Capzb/Arpc3/Cdc42ep3/Tmsb15b1/Hcls1/Was/Diaph1/Capza1/Bin1/Grb2/Actr3/Carmil2/Wasf2/Pycard/Icam1/Pfn1/Pecam1/Diaph3/Aif1/Rasa1/Prex1/Arf6/Scin/Clec2i/Twf2/Tmsb4x/Tmsb10/Tmsb15b2/Cdc42ep2/Actr3b/Plekhg2/Gsn	50
GO:0032640	tumor necrosis factor production	39/2359	126/23328	8.98549e-11	2.32171e-09	1.52574e-09	Ccl2/Zc3h12a/Hdac1/Trem2/Pf4/Jak2/Tnfaip3/Ncl/Ptger4/Foxp3/Acp5/Slamf1/Nfkbil1/Axl/Gpnmb/Ccr5/Clu/Cd2/Lgals9/Ptpn22/Ifng/Arrb2/Pycard/Nlrc3/Sash3/Ptprc/Cd14/Clec4a2/Rasgrp1/Gpr18/Ptafr/Il10/H2-T23/Ripk2/Ccr7/Arg2/Ptpn6/Trim30a/Irak3	39
GO:0045862	positive regulation of proteolysis	75/2359	344/23328	1.04313e-10	2.68357e-09	1.76354e-09	Casp8ap2/Apoe/Zc3h12a/Trem2/Smad7/Tnfrsf1b/Tank/Jak2/Tnip1/Pmaip1/Adam8/Malt1/Prr7/Csnk1d/Rnf19a/Casp1/Nop53/Zyg11b/Tnp2/Bcl10/Fyn/Trib1/Il1b/Lck/Stat3/Apaf1/Myh9/Aim2/Hspa1b/Atp2a3/Hip1/Hspa1a/Cfl1/Bcl2l11/Cdkn2a/Clu/Akt1/Atg7/Bak1/Ctsc/Plgrkt/Rnf19b/Psen2/Ifng/Capn3/Fasl/Pycard/Csnk1e/Bbc3/Psme1/Sumo2/Zfand2a/Psme2/Plk3/Rack1/Mbp/Astl/Cyfip2/Nupr1/Mmp14/Rps3/Fas/Htra2/F2r/Acer2/S100a9/Myc/Ripk2…	75
GO:0001912	positive regulation of leukocyte mediated cytotoxicity	30/2359	82/23328	1.34064e-10	3.42899e-09	2.2534e-09	Ccl2/Stat5a/H2-Q6/Slamf6/Stat5b/Ulbp1/P2rx7/H2-Q4/H2-Q10/H2-T22/Sh2d1a/Tap2/Lag3/H2-Q7/H2-K1/H2-D1/Ptprc/Cd226/B2m/Rasgrp1/Mr1/Vav1/H2-T23/Stap1/H2-M3/Crtam/Xcl1/Cd1d1/Il21/Cd160	30
GO:2000515	negative regulation of CD4-positive, alpha-beta T cell activation	18/2359	32/23328	1.34448e-10	3.42899e-09	2.2534e-09	Zc3h12a/Smad7/Jak3/Foxp3/Runx3/Tnfsf4/Il4ra/Cbfb/Lgals9/Lgals7/Runx1/Tbx21/Cd44/Hlx/Xcl1/Arg2/Irf1/Cd274	18
GO:0031663	lipopolysaccharide-mediated signaling pathway	23/2359	51/23328	1.37474e-10	3.49112e-09	2.29423e-09	Ccl12/Trem2/Nfkbia/Tgfb1/Malt1/Tnfaip3/Bcl10/Trib1/Tut4/Il1b/Cd6/Nfkbil1/Acod1/Prkca/Akt1/Nos3/Ptpn22/Cd14/Prdm1/Ccl5/Cd84/Ripk2/Stat1	23
GO:0045581	negative regulation of T cell differentiation	22/2359	47/23328	1.4036e-10	3.54918e-09	2.33238e-09	Ctla4/Zc3h12a/Smad7/Cyld/Jak3/Foxp3/Nfkbid/Runx3/Tnfsf4/Il4ra/Cbfb/Tmem131l/Cdkn2a/Socs1/Lag3/Runx1/Tbx21/Fgl2/Cd44/Hlx/Nrarp/Irf1	22
GO:0002312	B cell activation involved in immune response	31/2359	88/23328	2.01312e-10	5.06877e-09	3.331e-09	Batf/Tgfb1/Tnfaip3/Gpr183/Bcl3/Foxp3/Ccr6/Cd28/Dock10/Tnfsf4/Lgals1/Ung/Ifng/Plcl2/Tbx21/Ptprc/Clcf1/Atad5/Ercc1/Lfng/Dock11/Cd40/Exosc3/Mfng/Itm2a/Shld3/Il27ra/Pms2/Cd40lg/Il21/Msh2	31
GO:0045620	negative regulation of lymphocyte differentiation	24/2359	56/23328	2.02923e-10	5.0877e-09	3.34344e-09	Ctla4/Zc3h12a/Smad7/Cyld/Jak3/Foxp3/Nfkbid/Runx3/Tnfsf4/Il4ra/Cbfb/Tmem131l/Cdkn2a/Socs1/Lag3/Runx1/Tbx21/Fgl2/Cd44/Pglyrp1/Hlx/Nrarp/Irf1/Pglyrp2	24
GO:0050798	activated T cell proliferation	22/2359	48/23328	2.34385e-10	5.82712e-09	3.82935e-09	Stat5a/Il2ra/Casp3/Lrrc32/Jak3/Fyn/Tnfsf4/Stat5b/Slamf1/Prkar1a/Ripk3/Pdcd1lg2/Cd86/Pycard/Itgb2/Tnfsf9/Rps3/Itgal/Crtam/Il27ra/Il12rb1/Cd274	22
GO:0090329	regulation of DNA-dependent DNA replication	22/2359	48/23328	2.34385e-10	5.82712e-09	3.82935e-09	Cdt1/Atrx/Cdk2/Dbf4/Dscc1/Donson/Atg7/Pcna/Wrnip1/Rfc5/Tipin/Rfc3/Npm1/E2f7/Chtf18/Polg2/Timeless/Fbxo5/E2f8/Ticrr/Cdc7/Rfc4	22
GO:0042100	B cell proliferation	36/2359	114/23328	2.5111e-10	6.21386e-09	4.08351e-09	Cd70/Cdkn1a/Ctla4/Casp3/Gpr183/Pkn1/Il13/Nckap1l/Peli1/Cdkn2a/Ikzf3/Vav3/Tnfrsf4/Nfatc2/Cd27/Plcl2/Sash3/Ptprc/Inpp5d/Clcf1/Tcf3/Tnfrsf13b/Card11/Ahr/Prdm1/Atad5/Rasgrp1/Cd38/Il7r/Il10/Cd40/Tnfsf13b/Btla/Bcl2/Cd40lg/Il21	36
GO:0050729	positive regulation of inflammatory response	43/2359	152/23328	2.52041e-10	6.21386e-09	4.08351e-09	Stat5a/Trem2/Nfkbia/Ptgs2/Ccn4/Jak2/Tnfsf11/Tnip1/Adam8/Cebpb/Ctss/C2cd4b/Ptger4/Tafa3/Cd28/Pdcd4/Il1b/Lta/Stat3/Tnfsf4/Nfkbiz/Cd6/Stat5b/Ets1/Ccr5/Prkca/Ctsc/Ifng/Abcc1/Gpsm3/Ccl5/Fcgr1/Rps19/Pik3cg/Nupr1/H2-T23/Stap1/Il17a/Fcgr3/S100a9/S100a8/Ccr7/Ccr2	43
GO:0001779	natural killer cell differentiation	18/2359	33/23328	2.6775e-10	6.57375e-09	4.32001e-09	Zbtb1/Stat5a/Slamf6/Stat5b/Slamf1/Axl/Lgals9/Tox/Ptprc/Tcf3/Prdm1/Rasgrp1/Pglyrp1/Ikzf1/Flt3l/Irf1/Pglyrp2/Il21	18
GO:0045637	regulation of myeloid cell differentiation	55/2359	224/23328	3.36069e-10	8.21703e-09	5.39991e-09	Cd4/Cdk6/Stat5a/Trem2/Cd101/Nfkbia/Pf4/Tnfsf11/Tgfb1/Adam8/Gpr55/Hif1a/Cebpb/Kdm1a/Hmgb2/Gpr68/Inpp4b/Creb1/Trib1/Itpkb/Stat3/Stat5b/Nckap1l/Zfpm1/Itgb3/Ets1/Prkca/Ccr1/Hcls1/P4htm/Prmt1/Ifng/Ldb1/Lif/Thoc5/Tesc/Gpr171/Runx1/Inpp5d/Rassf2/C1qc/B2m/Ccl5/Klf13/Isg15/Zbtb46/Scin/Clec2i/Ikzf1/Il17a/Fas/Fes/Ubash3b/Myc/Stat1	55
GO:0001782	B cell homeostasis	19/2359	37/23328	3.3823e-10	8.23583e-09	5.41226e-09	Casp3/Hif1a/Tnfaip3/Foxp3/Bcl10/Dock10/Pkn1/Nckap1l/Bcl2l11/Bak1/Pik3cd/Tnfrsf13b/Ahr/Cd44/Bcl2a1a/Dock11/Tnfsf13b/Bcl2/Pirb	19
GO:0008064	regulation of actin polymerization or depolymerization	49/2359	188/23328	3.42358e-10	8.30217e-09	5.45586e-09	Capg/Cotl1/Sh3bp1/Jmy/Arpc5/Abi2/Dbnl/Vasp/Coro1a/Nckap1l/Ssh2/Gmfg/Capn1/Arpc2/Cfl1/Wdr1/Arpc4/Arpc1b/Map3k1/Capzb/Arpc3/Cdc42ep3/Tmsb15b1/Hcls1/Was/Capza1/Bin1/Grb2/Actr3/Carmil2/Wasf2/Pycard/Icam1/Pfn1/Pecam1/Rasa1/Prex1/Arf6/Scin/Clec2i/Twf2/Tmsb4x/Tmsb10/Tmsb15b2/Cdc42ep2/Plek/Actr3b/Plekhg2/Gsn	49
GO:0002369	T cell cytokine production	20/2359	41/23328	3.81358e-10	9.1601e-09	6.01966e-09	Smad7/Tnfrsf1b/Malt1/Arid5a/Foxp3/Il1b/Tnfsf4/Slamf1/Crlf2/Traf2/Trpm4/Tbx21/Sash3/B2m/Il18r1/Gata3/Xcl1/Slc11a1/Ccr2/Rsad2	20
GO:0044786	cell cycle DNA replication	20/2359	41/23328	3.81358e-10	9.1601e-09	6.01966e-09	Cdt1/Atrx/Mcm3/Mcm6/Pola1/Dbf4/Donson/Mcm4/Pcna/Mcm5/Lig1/Mcm2/Rad51/E2f7/Mcm7/Fbxo5/Gins1/E2f8/Cdc45/Cdc7	20
GO:0030833	regulation of actin filament polymerization	46/2359	171/23328	3.8238e-10	9.1601e-09	6.01966e-09	Capg/Cotl1/Jmy/Arpc5/Abi2/Dbnl/Vasp/Coro1a/Nckap1l/Ssh2/Gmfg/Capn1/Arpc2/Cfl1/Arpc4/Arpc1b/Map3k1/Capzb/Arpc3/Cdc42ep3/Tmsb15b1/Hcls1/Was/Capza1/Bin1/Grb2/Actr3/Carmil2/Wasf2/Pycard/Icam1/Pfn1/Pecam1/Rasa1/Prex1/Arf6/Scin/Clec2i/Twf2/Tmsb4x/Tmsb10/Tmsb15b2/Cdc42ep2/Actr3b/Plekhg2/Gsn	46
GO:0051651	maintenance of location in cell	53/2359	213/23328	4.17459e-10	9.96009e-09	6.54538e-09	Lcn2/Cd4/Apoe/Sorl1/Hk2/Tgfb1/Vps13c/Chd7/Grk2/Camk2d/Itgav/Lck/Il13/Coro1a/Syne1/Plcg1/Fgf2/Selenon/Itgb3/Thy1/P2rx7/Ccr5/Hk1/Anxa6/Akt1/Slc30a3/Tmsb15b1/Sri/Sun2/Arl2bp/Diaph1/Srgn/Capn3/Fasl/Pfn1/Ptprc/Bbc3/Scin/Glp1r/Twf2/Cxcr3/Tmsb4x/Tmsb10/Tmsb15b2/Ubash3b/F2r/Grik5/Xcl1/Mettl21c/Ptpn6/Gsn/Ryr1/Pml	53
GO:0032653	regulation of interleukin-10 production	24/2359	58/23328	4.8894e-10	1.16187e-08	7.63536e-09	Cd83/Trem2/Tnfrsf9/Jak3/Ptger4/Bcl3/Foxp3/Cd28/Stat3/Tnfsf4/Il13/Pdcd1lg2/Irf4/Lgals9/Pycard/Sash3/Il23r/Cd84/Tigit/Xcl1/Cd40lg/Cd274/Il21/Il20rb	24
GO:0071347	cellular response to interleukin-1	29/2359	81/23328	4.93057e-10	1.16697e-08	7.66885e-09	Ccl8/Rora/Ccl2/Zc3h12a/Ccl12/Nfkb1/Tank/Il1r2/Ccl17/Cebpb/Il1rn/Il1b/Acod1/Cfl1/Egr1/Ccl7/Rela/Pycard/Ankrd1/Ccl5/Tnip2/Cd40/Ccl9/Il17a/Mapk11/Xcl1/Irf1/Fn1/Irak3	29
GO:2001235	positive regulation of apoptotic signaling pathway	48/2359	184/23328	4.99993e-10	1.17867e-08	7.74575e-09	Skil/Jak2/Pmaip1/Prr7/Cyld/Jak3/Trp53inp1/Rbck1/Siva1/Bcl10/Runx3/Lck/Apaf1/Plscr1/Mcl1/Ripk3/Bcl2l11/Trp53/Clu/Traf2/Stk4/Bak1/Il20ra/Ctsc/Pak2/Psen2/Plaur/Itm2c/Pycard/Ptprc/Bbc3/Adora2a/Pea15a/Rack1/Rpl11/Nupr1/Rps3/Thbs1/Fas/Plagl2/Htra2/Rps7/S100a9/Myc/S100a8/Ret/Gsn/Pml	48
GO:0048771	tissue remodeling	50/2359	196/23328	5.1159e-10	1.20122e-08	7.89395e-09	Abcb1b/Stat5a/Rbpj/Tnfsf11/Ctsk/Adam8/Gpr55/Hif1a/Ctss/Chd7/Ptger4/Itgav/Acp5/Inpp4b/Trf/Rock1/Itga4/Axl/Flna/Gpnmb/Itgb3/Capn1/Klf6/P2rx7/Cdkn2a/Trp53/Prkca/Nfatc3/Bak1/Nos3/Il20ra/Rac2/Lif/Csk/Inpp5d/Tcirg1/Rab3d/Rassf2/Ahr/Spp1/Abr/Cd38/Fcgr4/Mmp14/Efna2/Ubash3b/F2r/Snx10/Ccr2/Pml	50
GO:0019884	antigen processing and presentation of exogenous antigen	18/2359	34/23328	5.15055e-10	1.20458e-08	7.91602e-09	Ctss/H2-Oa/Mfsd6/Tap2/H2-K1/Clec4a2/Psme1/B2m/Psme2/Fcgr1/Mr1/Tap1/H2-T23/Tapbp/H2-M3/Fcgr3/H2-DMa/Cd1d1	18
GO:0019932	second-messenger-mediated signaling	88/2359	445/23328	5.50037e-10	1.28133e-08	8.42037e-09	Ramp3/Gna13/Cd4/Atp2b4/Apoe/Trem2/Ptger2/Ksr1/Akap13/Pf4/Tnfsf11/Mt2/Nfat5/Rgs2/Gpr65/Ppp3cb/Ptger4/Ptbp1/Rnf157/Cd3e/Grk2/Ccr6/Gnai2/Pde4b/Adcy3/Lat/Ccr3/Cxcr4/Cd8a/Plcg1/Prkar1a/Selenon/Ppp3cc/Adgre1/Ccr5/Ccr1/Nfatc3/Zap70/Nos3/Aplp1/Prkar2b/Mt1/Adrb1/Sri/Calm1/Ccr8/Guca1a/S1pr4/Nfatc2/Trpm4/Rasd1/Nfatc1/Ptprc/Sla2/Stimate/Ccr9/Adora2a/Adgrg5/Ahr/Ccr4/Tbc1d10c/Adcy7/Trat1/Cxcr5/Ccrl2/L1cam/Pde7…	88
GO:0032271	regulation of protein polymerization	55/2359	227/23328	5.71076e-10	1.32512e-08	8.70817e-09	Capg/Cotl1/Tubb4a/Jmy/Arpc5/Abi2/Dbnl/Vasp/Coro1a/Nckap1l/Ssh2/Nin/Gmfg/Capn1/Arpc2/Cfl1/Arpc4/Arpc1b/Cdkn1b/Map3k1/Capzb/Arpc3/Cdc42ep3/Tmsb15b1/Hcls1/Was/Capza1/Bin1/Grb2/Actr3/Carmil2/Wasf2/Pycard/Icam1/Pfn1/Map2/Clasp2/Pecam1/Rasa1/Prex1/Arf6/Clip3/Scin/Clec2i/Rps3/Twf2/Tmsb4x/Tmsb10/Fes/Tmsb15b2/Cdc42ep2/Map1b/Actr3b/Plekhg2/Gsn	55
GO:0006281	DNA repair	93/2359	481/23328	6.1162e-10	1.41365e-08	9.28998e-09	Zbtb1/Dtl/Dek/Rbbp8/Atrx/Clspn/Kdm1a/Nop53/Jmy/Ppp4c/Mcm3/Pclaf/Pold1/Uhrf1/Nfrkb/Smc3/Rpa1/Mcm6/Pola1/Cdk2/Hspa1a/Smchd1/Wdhd1/Rnf138/Ruvbl2/Trp53/Mcm4/Pcna/Mcm5/Wrnip1/Etaa1/Taok3/Lig1/Axin2/Topbp1/Rfc5/Rpa2/Mcm2/Was/Ung/Mta1/Chaf1b/Ssrp1/Rmi2/Rad51/Rpa3/Dclre1b/Cbx8/Rfc3/Fen1/Npm1/Polg2/Suv39h1/Mcm7/Fanci/Rnaseh2a/Ercc1/Timeless/Mutyh/Kdm4d/Mms22l/Fanca/Chaf1a/Rps3/Rad18/Fancf/Gins2/Apbb1/Trip…	93
GO:0032675	regulation of interleukin-6 production	43/2359	156/23328	6.18253e-10	1.42343e-08	9.3542e-09	Zc3h12a/Trem2/Syt11/Tnfaip3/Ncl/Cebpb/Arid5a/Cd200/Foxp3/Grk2/Tut4/Il1b/Stat3/Tnfsf4/Slamf1/Nckap1l/Ifih1/P2rx7/Ccr5/Ticam2/Lgals9/Ptpn22/Ifng/Arrb2/Pycard/Nlrc3/Csk/Inpp5d/Tnfsf9/Aif1/Cd84/Ptafr/Mbp/Il10/Il17a/Pou2f2/Il27ra/Ddx58/F2r/Ripk2/Ptpn6/Trim30a/Irak3	43
GO:1902806	regulation of cell cycle G1/S phase transition	39/2359	134/23328	6.82583e-10	1.56544e-08	1.02875e-08	Cdkn1a/Atp2b4/Ccl12/Tfdp1/Fam83d/Tm4sf5/Ezh2/Anp32b/Gpnmb/Dbf4/Trp53/Cdkn1b/Akt1/Rgcc/Rpa2/Cirbp/Rbm38/Tcf3/E2f1/Larp7/Prmt2/Psme1/E2f7/Aif1/Dgkz/Psme2/Plk3/Rpl17/Zc3h12d/Cdkn2b/Ccnd2/Cdc45/Tjp3/Bcl2/Mtbp/Ptpn6/Rbl1/Slfn1/Pml	39
GO:0070371	ERK1 and ERK2 cascade	70/2359	325/23328	7.57976e-10	1.73164e-08	1.13797e-08	Ramp3/Ccl8/Cd4/Dusp4/Ccl2/Apoe/Ccl12/Trem2/Ptpn1/Tnfsf11/Tnip1/Tgfb1/Ccl17/Fam83d/Gpr55/Rapgef1/Rap1b/Gpr183/Ptger4/Camk2d/Itgav/Gnai2/Trf/Il1b/Ccr3/Tiam1/Slamf1/Zfp36l2/Dusp10/Fgf2/Gpnmb/Itgb3/Hmgcr/Prkca/Ccr1/Akap12/Sema7a/Glipr2/Spry1/Ccl7/Notch1/Ptpn22/Arrb2/Lif/Pycard/Icam1/Cysltr2/Csk/Ptprc/Clcf1/Mt3/C5ar1/Cd44/Ccl5/Tbc1d10c/Rasgrp1/Abca7/L1cam/Ccl9/Lrp1/Rgs14/F2r/Myc/Ripk2/Prkd2/Xcl1/Acta2…	70
GO:0110053	regulation of actin filament organization	62/2359	273/23328	7.80636e-10	1.77655e-08	1.16748e-08	Capg/Cotl1/Sh3bp1/Gpr65/Jmy/Arpc5/Ptger4/Abi2/Dbnl/Vasp/Coro1a/Nckap1l/Ssh2/Flna/Gmfg/Capn1/Arpc2/Cfl1/Wdr1/Actg1/Arpc4/Arpc1b/Map3k1/Capzb/Arpc3/Sh3pxd2b/Rgcc/Cdc42ep3/Tmsb15b1/Hcls1/Pak2/S100a10/Was/Capza1/Bin1/C9orf72/Grb2/Actr3/Carmil2/Wasf2/Pycard/Icam1/Pfn1/Clasp2/Pecam1/Limk1/Rasa1/Prex1/Arf6/Scin/Clec2i/Arhgef10/Twf2/Tmsb4x/Tmsb10/Tmsb15b2/Cdc42ep2/Plek/Actr3b/Plekhg2/Gsn/Ccn2	62
GO:0090068	positive regulation of cell cycle process	59/2359	254/23328	7.96691e-10	1.80614e-08	1.18692e-08	Cdkn1a/Cdc25b/Dtl/Cdt1/Cdc14a/Tgfb1/Tfdp1/Fam83d/Atrx/Ezh2/Cdc6/Camk2d/Anp32b/Lmnb1/Insm1/Cd28/Uhrf2/Hspa2/Il1b/Rab11fip4/Dbf4/Cdkn2a/Trp53/Akt1/Rgcc/Sh2b1/Orc1/Rbm38/Rcc2/Fen1/Larp7/Npm1/E2f7/Ndc80/Cep120/Atad5/Aif1/Cxcr5/Rpl17/Plk4/Mta3/Birc5/Fbxo5/Cdk5r1/Rpl23/E2f8/Ccnd2/Cdc45/Kif23/Cdc7/Racgap1/Nusap1/Mtbp/Cdca5/Spag5/Edn1/Crlf3/Ccn2/Pml	59
GO:0002711	positive regulation of T cell mediated immunity	27/2359	73/23328	8.38033e-10	1.89261e-08	1.24375e-08	Zbtb1/Malt1/Arid5a/Foxp3/H2-Q6/Il1b/Tnfsf4/P2rx7/H2-Q4/Traf2/H2-Q10/H2-T22/Tap2/H2-Q7/Sash3/H2-K1/H2-D1/Ptprc/B2m/Mr1/Il18r1/H2-T23/Gata3/H2-M3/Xcl1/Cd1d1/Rsad2	27
GO:0051258	protein polymerization	65/2359	293/23328	8.55607e-10	1.92495e-08	1.265e-08	Capg/Hdgfl3/Cotl1/Csnk1d/Tubb4a/Jmy/Arpc5/Abi2/Dbnl/Vasp/Coro1a/Nckap1l/Ssh2/Nin/Gmfg/Capn1/Arpc2/Cfl1/Pstpip1/Arpc4/Arpc1b/Cdkn1b/Map3k1/Capzb/Arpc3/Cdc42ep3/Tmsb15b1/Hcls1/Was/Diaph1/Capza1/Bin1/Grb2/Actr3/Carmil2/Wasf2/Pycard/Icam1/Pfn1/Map2/Clasp2/Pecam1/Diaph3/Aif1/Tubgcp2/Rasa1/Prex1/Arf6/Clip3/Scin/Clec2i/Rps3/Fbxo5/Twf2/Nde1/Tmsb4x/Tmsb10/Fes/Fgf13/Tmsb15b2/Cdc42ep2/Map1b/Actr3b/Plekhg2/G…	65
GO:0045639	positive regulation of myeloid cell differentiation	34/2359	108/23328	8.58868e-10	1.92497e-08	1.26502e-08	Cd4/Stat5a/Trem2/Cd101/Pf4/Tnfsf11/Tgfb1/Hif1a/Kdm1a/Hmgb2/Gpr68/Creb1/Trib1/Stat3/Stat5b/Nckap1l/Itgb3/Ets1/Prkca/Ccr1/Hcls1/Prmt1/Ifng/Lif/Tesc/Runx1/Inpp5d/Ccl5/Isg15/Scin/Ikzf1/Il17a/Fes/Stat1	34
GO:0070228	regulation of lymphocyte apoptotic process	28/2359	78/23328	9.11452e-10	2.03512e-08	1.3374e-08	Adam8/Hif1a/Jak3/Bcl10/Nfkbid/Pdcd1/Dock8/Tnfsf4/Cd3g/P2rx7/Ripk3/Trp53/Lgals3/Gimap8/Tnfrsf4/Ormdl3/Cd27/Serpinb9/Bbc3/Tsc22d3/Cd44/Ccl5/Bcl2a1a/Il7r/Il10/Myc/Arg2/Cd274	28
GO:0045930	negative regulation of mitotic cell cycle	56/2359	236/23328	9.20608e-10	2.04783e-08	1.34576e-08	Cdkn1a/Ccl12/Cdt1/Cdc14a/Tgfb1/Atrx/Clspn/Nop53/Ezh2/Cdc6/Gpr132/Btg3/Btg2/Btg1/Timp2/Zfp36l2/Gpnmb/Donson/Trp53/Cdkn1b/Taok3/Rpl24/Cdkn1c/Rgcc/Topbp1/Rpa2/Orc1/Rbm38/Tipin/Dclre1b/Heca/Top2a/Prmt2/E2f7/Ndc80/Dgkz/Plk3/Rps6/Zc3h12d/Ddias/Birc5/Fbxo5/Cdkn2b/Trip13/Ticrr/Bub1b/Bcl2/Stil/Mtbp/Chek1/Khdc3/Rbl1/Slfn1/Msh2/Pml/Fancd2	56
GO:0042326	negative regulation of phosphorylation	91/2359	471/23328	9.7139e-10	2.1527e-08	1.41467e-08	Pmepa1/Cdkn1a/Dusp4/Apoe/Zc3h12a/Casp3/Sorl1/Smad7/Ptpn1/Heg1/Tnip1/Tgfb1/Samsn1/Wnk1/Tnfaip3/Cyld/Rgs2/Per1/Atxn1/Rapgef1/Dusp5/Midn/Gadd45b/Grk2/Ddit4/Insm1/Trib1/Il1b/Stat3/Ldlrad4/Pkn1/Cblb/Birc3/Dusp10/Prkar1a/Thy1/P2rx7/Hmgcr/Cdkn2a/Dusp2/Cdkn1b/Prkca/Akt1/Stk39/Sema4d/Bak1/Taok3/Cdkn1c/Prkar2b/Socs1/Psen2/Spry1/Ptpn22/Mical1/Ifng/C9orf72/Arrb2/Lif/Pycard/Gskip/Csk/Ptprc/Rassf2/Adora2a/Npm1…	91
GO:0051092	positive regulation of NF-kappaB transcription factor activity	41/2359	147/23328	1.04347e-09	2.30381e-08	1.51398e-08	Traf1/Prkch/Tnfsf11/Tgfb1/Adam8/Malt1/Tnfrsf8/Rbck1/Bcl10/Il1b/Stat3/Aim2/Ripk3/Kras/Trim5/Clu/Traf2/Lrrfip1/Capn3/Rela/Pycard/Icam1/Itgb2/Card11/Npm1/Prkcb/Rtkn2/Cd84/Il18r1/Cd40/Rps3/Trim62/Trim14/Ripk2/Prkd2/Cd40lg/Trim12a/Cx3cr1/Trim30a/Irak3/Trim12c	41
GO:0045061	thymic T cell selection	16/2359	28/23328	1.05684e-09	2.32466e-08	1.52768e-08	Cd3e/Cd28/Itpkb/Cd3g/Zap70/Tox/Spn/Cd3d/Ptprc/Card11/Dock2/Gata3/Fas/H2-DMa/Ccr7/Cd1d1	16
GO:0070232	regulation of T cell apoptotic process	20/2359	43/23328	1.11452e-09	2.44245e-08	1.60508e-08	Adam8/Hif1a/Jak3/Nfkbid/Pdcd1/Dock8/Tnfsf4/Ripk3/Trp53/Lgals3/Gimap8/Tnfrsf4/Cd27/Serpinb9/Bbc3/Tsc22d3/Ccl5/Il7r/Arg2/Cd274	20
GO:0030101	natural killer cell activation	32/2359	99/23328	1.26938e-09	2.77155e-08	1.82135e-08	Zbtb1/Stat5a/Rab27a/Dcaf15/Slamf6/Stat5b/Slamf1/Coro1a/Ulbp1/Axl/Stx11/Elf4/Lgals9/Tox/Ptpn22/Ptprc/Itgb2/Tcf3/Unc13d/Prdm1/Rasgrp1/Il18r1/H2-T23/Pglyrp1/Ikzf1/Slamf7/Il2rb/Flt3l/Irf1/Pglyrp2/Il21/Cd160	32
GO:0002637	regulation of immunoglobulin production	28/2359	79/23328	1.27624e-09	2.77629e-08	1.82447e-08	Tgfb1/Tnfaip3/Foxp3/Cd28/Tnfsf4/Il4ra/Pkn1/Il13/Traf2/Tnfrsf4/Ifng/Tbx21/Sash3/Ptprc/Clcf1/Atad5/Cd37/Zpbp2/H2-T23/Cd40/Exosc3/Shld3/Il27ra/Pms2/Xcl1/Cd40lg/Cgas/Msh2	28
GO:0002704	negative regulation of leukocyte mediated immunity	23/2359	56/23328	1.33893e-09	2.902e-08	1.90708e-08	Smad7/Ppp3cb/Jak3/Foxp3/Cd96/Slamf1/Lgals9/Tap2/Arrb2/Spn/Tbx21/Ptprc/Serpinb9/Abr/Cd84/Tap1/Il7r/H2-T23/H2-M3/Xcl1/Ptpn6/Ccr2/Il20rb	23
GO:0002833	positive regulation of response to biotic stimulus	42/2359	154/23328	1.38828e-09	2.99798e-08	1.97015e-08	Stat5a/Adam8/Hmgb2/Slamf6/Aim2/Stat5b/Zc3hav1/Ulbp1/Plscr1/Mndal/Acod1/Prkca/Ifi203/Sh2d1a/Lgals9/Lsm14a/Lag3/Ifi211/Pycard/Cd226/Nlrc5/Optn/Rasgrp1/Mr1/Rps19/Vav1/H2-T23/Ddx60/Il17a/H2-M3/Crtam/Ifi204/Ripk2/Xcl1/Cd40lg/Ifi209/Cd274/Cgas/Il21/Ikbke/Cd160/Irf7	42
GO:0071621	granulocyte chemotaxis	37/2359	126/23328	1.40941e-09	3.03255e-08	1.99287e-08	Ccl8/Ccl2/Ccl12/Pf4/Ccl17/Pde4b/Cxcl13/Il1b/Ccr3/Slamf1/Nckap1l/Prkca/Lgals3/Rac2/Vav3/Ccl7/Jaml/Ifng/Itgb2/Dapk2/C5ar1/Spp1/Camk1d/Ccl5/Cklf/Prex1/Vav1/Thbs1/Ccl9/C3ar1/Fcgr3/S100a9/Xcl1/S100a8/Ccr7/Edn1/Cxcl2	37
GO:1901214	regulation of neuron death	77/2359	377/23328	1.44522e-09	3.09832e-08	2.03609e-08	Kdm2b/Apoe/Ccl12/Hdac1/Nr3c1/Nr4a3/Nr4a2/Casp3/Sorl1/Tnfrsf1b/Jak2/Pmaip1/Adam8/Hif1a/Rel/Cebpb/Cd200/Ddit4/C1qa/Creb1/Fyn/Btg2/Il1b/Stat3/Mybl2/Il13/Rock1/Set/Coro1a/Hdac7/Axl/Mcl1/Gpnmb/Kras/Bcl2l11/Trp53/Clu/Atg7/Agap2/Egr1/Mt1/Ifng/Rapsn/Arrb2/Slc23a2/Fasl/Abcc1/Clcf1/Mt3/G6pdx/Bbc3/Adora2a/Npm1/C5ar1/Optn/Ccl5/Bhlhb9/Rack1/Stxbp1/Il10/Glp1r/Birc5/Cdk5r1/Gata3/Ptpn5/Fas/Lrp1/Cntf/F2r/Bcl2/Egl…	77
GO:0032823	regulation of natural killer cell differentiation	13/2359	19/23328	1.69174e-09	3.61372e-08	2.3748e-08	Zbtb1/Stat5a/Stat5b/Axl/Lgals9/Tox/Prdm1/Rasgrp1/Pglyrp1/Flt3l/Irf1/Pglyrp2/Il21	13
GO:2000045	regulation of G1/S transition of mitotic cell cycle	35/2359	116/23328	1.75007e-09	3.72487e-08	2.44784e-08	Cdkn1a/Ccl12/Tfdp1/Tm4sf5/Ezh2/Anp32b/Gpnmb/Dbf4/Trp53/Akt1/Rgcc/Rpa2/Rbm38/Tcf3/E2f1/Larp7/Prmt2/Psme1/E2f7/Aif1/Dgkz/Psme2/Plk3/Rpl17/Zc3h12d/Cdkn2b/Ccnd2/Cdc45/Tjp3/Bcl2/Mtbp/Ptpn6/Rbl1/Slfn1/Pml	35
GO:0043281	regulation of cysteine-type endopeptidase activity involved in apoptotic process	51/2359	209/23328	1.83423e-09	3.89002e-08	2.55637e-08	Casp8ap2/Birc2/Nr4a1/Ptgs2/Jak2/Pmaip1/Malt1/Prr7/Casp1/Bcl10/Lck/Apaf1/Hspa1b/Atp2a3/Hip1/Birc3/Bcl2l11/Cdkn2a/Bcl2a1d/Akt1/Bak1/Pak2/Plaur/Mical1/Rps6ka1/Arrb2/Fasl/Pycard/Siah2/Bbc3/Adora2a/Cd44/Rack1/Naip6/Rps3/Birc5/Thbs1/Sfn/Fas/Htra2/F2r/Acer2/S100a9/Myc/Mrtfa/Stat1/S100a8/Ret/Gsn/Ccn2/Pml	51
GO:0046006	regulation of activated T cell proliferation	19/2359	40/23328	1.86283e-09	3.93657e-08	2.58696e-08	Stat5a/Il2ra/Casp3/Lrrc32/Jak3/Tnfsf4/Stat5b/Slamf1/Prkar1a/Ripk3/Pdcd1lg2/Cd86/Pycard/Tnfsf9/Rps3/Crtam/Il27ra/Il12rb1/Cd274	19
GO:0052547	regulation of peptidase activity	83/2359	421/23328	1.96878e-09	4.14565e-08	2.72436e-08	Casp8ap2/Hdac1/Birc2/Cstb/Sorl1/Nr4a1/Tank/Ptgs2/Jak2/Pmaip1/Malt1/Prr7/Casp1/Serpina12/Grk2/Cast/Bcl10/Serpinb6a/Fyn/Lck/Stat3/Apaf1/Aim2/Hspa1b/Atp2a3/Timp2/Hip1/Birc3/Serpina3g/Bcl2l11/Cdkn2a/Ecm1/Bcl2a1d/Akt1/Bak1/Serpinb6b/Serpinb1b/Pak2/Plaur/Mical1/Rps6ka1/Bin1/Lxn/Arrb2/Fasl/Pycard/Siah2/Serpina3f/Serpinb9/Bbc3/Adora2a/Psme1/Cd44/Psme2/Psmb8/Rack1/Mbp/Svbp/Cyfip2/Naip6/Serpine2/Psmb9/Cst7…	83
GO:0050728	negative regulation of inflammatory response	42/2359	156/23328	2.12588e-09	4.46057e-08	2.93131e-08	Rora/Apoe/Zc3h12a/Il2ra/Nfkb1/Tnfrsf1b/Il1r2/Syt11/Smpdl3b/Tnfaip3/Cd200/Ptger4/Foxp3/Tafa3/Acp5/Pdcd4/Il13/Dusp10/Ctla2a/Ets1/Acod1/Metrnl/Lgals9/Pycard/Nlrc3/Spn/Adora2a/Cd44/Socs3/Abr/Adcy7/Rps19/Il10/Nt5e/Cst7/Gata3/Pglyrp1/Mvk/Calcrl/Slamf8/Cx3cr1/Il20rb	42
GO:0031295	T cell costimulation	16/2359	29/23328	2.13548e-09	4.46489e-08	2.93415e-08	Icos/Cd3e/Cd28/Tnfsf4/Cd80/Pdcd1lg2/Lgals1/Cd5/Cd86/Spn/Card11/Tnfrsf14/Tnfsf13b/Ccr7/Cd274/Cd160	16
GO:0070555	response to interleukin-1	31/2359	96/23328	2.35268e-09	4.90169e-08	3.2212e-08	Ccl8/Rora/Ccl2/Zc3h12a/Ccl12/Nfkb1/Tank/Il1r2/Ccl17/Cebpb/Il1rn/Il1b/Acod1/Cfl1/Prkca/Egr1/Ccl7/Rela/Pycard/Ankrd1/Ccl5/Tnip2/Cd40/Ccl9/Il17a/Mapk11/Ripk2/Xcl1/Irf1/Fn1/Irak3	31
GO:0002181	cytoplasmic translation	30/2359	91/23328	2.43733e-09	5.06025e-08	3.3254e-08	Cnbp/Rps28/Pkm/Eif3m/Rps26/Rpl24/Rpl39/Rpl38/Rpl36/Rpl22l1/Rpl35a/Rps29/Rpl29/Rpl6/Rpl22/Rps21/Rpl13a/Rpsa/Rpl18/Rpl18a/Rpl17/Rplp0/Rpl15/Rps23/Rpl30/Rpl11/Rpl19/Rplp1/Rpl8/Rpl9	30
GO:1903169	regulation of calcium ion transmembrane transport	43/2359	163/23328	2.7123e-09	5.61143e-08	3.68761e-08	Ramp3/Cbarp/Rrad/Tgfb1/Tspan13/Chd7/Camk2d/Pde4b/Fyn/Hspa2/Il13/Coro1a/Plcg1/Selenon/Itgb3/Thy1/Rgs9/Ahnak/Stim2/Adrb1/Psen2/Ehd3/Sri/Diaph1/Ptpn22/Capn3/Bin1/Cracr2a/Stimate/G6pdx/Ahr/Stim1/Gem/Pik3cg/Cxcr3/Ubash3b/Cacnb3/F2r/Xcl1/Cacnb1/Mettl21c/Ptpn6/Gnb5	43
GO:0006310	DNA recombination	63/2359	288/23328	2.78333e-09	5.7383e-08	3.77099e-08	Rbbp8/Batf/Tgfb1/Kdm1a/Foxp3/Ppp4c/Mcm3/Ccr6/Bcl11b/Cd28/Hmgb2/Nfrkb/Tnfsf4/Rpa1/Mcm6/Smchd1/Rnf138/Ruvbl2/Mcm4/Mcm5/Lig1/Topbp1/Rpa2/Mcm2/Was/Ung/Ifng/Rmi2/Tbx21/Rad51/Rpa3/Ptprc/Clcf1/Tcf3/Top2a/Chtf18/Atad5/Mcm7/Ercc1/Timeless/Kdm4d/Mms22l/Cd40/Exosc3/Rad18/Gins2/Trip13/Cdc45/Rad51ap1/Shld3/Cdc7/Tex15/Tonsl/Il27ra/Samhd1/Cenps/Fignl1/Pms2/Cd40lg/Chek1/Cgas/Msh2/Fancd2	63
GO:0002262	myeloid cell homeostasis	47/2359	187/23328	2.82052e-09	5.7948e-08	3.80812e-08	Cdk6/Ccl2/Stat5a/Casp3/Jak2/Hif1a/Kdm1a/Jak3/Foxp3/Pde4b/Hmgb2/Lilrb4a/Itpkb/Stat3/Stat5b/Nckap1l/Zfpm1/Axl/Ets1/Bcl2l11/Bak1/Hcls1/P4htm/Prmt1/Arid4a/Ifng/Ldb1/Inpp5d/Pik3cd/G6pdx/Cd44/B2m/Klf13/Isg15/Rps19/Rps6/Rps14/Ptbp3/Gata3/Ikzf1/Flvcr1/Adgrf5/Rps24/Stat1/Cfh/Adar/Ccr2	47
GO:0030890	positive regulation of B cell proliferation	20/2359	45/23328	3.01186e-09	6.1665e-08	4.05239e-08	Cdkn1a/Gpr183/Il13/Nckap1l/Peli1/Vav3/Tnfrsf4/Nfatc2/Sash3/Ptprc/Clcf1/Tcf3/Card11/Atad5/Cd38/Cd40/Tnfsf13b/Bcl2/Cd40lg/Il21	20
GO:0048002	antigen processing and presentation of peptide antigen	26/2359	72/23328	3.11496e-09	6.3556e-08	4.17665e-08	Trem2/Abcb9/Ctss/H2-Q6/H2-Q4/Tapbpl/H2-Oa/H2-Q10/H2-T22/Mfsd6/Tap2/H2-Q7/Pycard/H2-K1/H2-D1/Clec4a2/B2m/Fcgr1/Mr1/Tap1/H2-T23/Tapbp/H2-M3/Fcgr3/Slc11a1/H2-DMa	26
GO:0050857	positive regulation of antigen receptor-mediated signaling pathway	14/2359	23/23328	3.80649e-09	7.73986e-08	5.08633e-08	Prkch/Cyld/Rela/Ptprc/Card11/Kcnn4/Cd226/Prkcb/Trat1/Stap1/Rps3/Cmtm3/Prkd2/Ccr7	14
GO:0002791	regulation of peptide secretion	80/2359	406/23328	3.94077e-09	7.98546e-08	5.24773e-08	Apoe/Ttn/Hdac1/Trem2/Clec4n/Madd/Sorl1/Ahi1/Syt11/Glrx/Lrrc32/Ccn4/Jak2/Tnfsf11/Tgfb1/Hif1a/Casp1/Chd7/Ppp3cb/Cd200/Ptger4/Ptbp1/Foxp3/Midn/Map4k4/Gpr68/Rab11fip1/Baiap3/Arntl/Il1b/Tiam1/Tnfsf4/Rab8b/Acsl4/Il13/P2rx7/Hmgcr/Traf2/Atg7/Rgcc/Socs1/Adrb1/Sri/Srgn/Abcg1/Ucp2/Tnfrsf4/Ifng/Lif/Trpm4/Clcf1/Tcirg1/Anxa5/Ankrd1/Adora2a/Cd14/Panx1/Kcnn4/Ica1/Ccl5/Cd38/Hmgn3/Il10/H2-T23/Arf6/Cd300c2/Cd40/Glp…	80
GO:0050731	positive regulation of peptidyl-tyrosine phosphorylation	48/2359	195/23328	4.01286e-09	8.10379e-08	5.32549e-08	Cd4/Hdac1/Trem2/Ptpn1/Jak2/Tgfb1/Ncf1/Ptger4/Cd3e/Tnfrsf18/Fyn/Cass4/Lck/Ehd4/Il13/Iqgap1/Itgb3/Areg/Cd80/Trp53/Sema4d/Hcls1/Pak2/Arl2bp/Ifng/Arrb2/Tnk2/Lif/Icam1/Ptprc/Clcf1/Unc119/Cd44/Pecam1/Ccl5/Fcgr1/Rasa1/Itgb1/Stap1/Cd40/Tnfrsf14/Lrp8/Cntf/Dvl2/Ripk2/Il21/Dlg4/Parp14	48
GO:0031589	cell-substrate adhesion	72/2359	351/23328	4.03795e-09	8.12672e-08	5.34057e-08	Spock2/Cdk6/Plekha2/Jak2/Adam8/Fermt3/Cd3e/Map4k4/Itgav/Srgap2/Cd96/Gpm6b/Lpxn/Cass4/Tiam1/Peak1/Slk/Lamc1/Rock1/Coro1a/Iqgap1/Myo1g/Itga4/Axl/Flna/Itgb3/Bcam/Thy1/Arpc2/Cfl1/Bcl2l11/Cdkn2a/Actg1/Stk4/Epha3/Rac2/Lgals1/Skap1/S100a10/Notch1/Lamb3/Ldb1/Rcc2/Itgb2/Rpl29/Cspg5/Unc13d/Itgb7/Spp1/Utrn/Clasp2/Pecam1/Prkx/Rasa1/Prex1/Itgb1/L1cam/Parvg/Mmp14/Thbs1/Zyx/Itgal/Lrp1/Hpse/Bcl2/Acer2/Ndnf/Vcam1…	72
GO:0051056	regulation of small GTPase mediated signal transduction	60/2359	271/23328	4.07796e-09	8.17942e-08	5.3752e-08	Apoe/Madd/Akap13/Heg1/P2ry10/Dennd4a/Gpr55/Sh3bp1/Cyth1/Gpr65/Rapgef1/Arhgef1/Map4k4/Camk2d/Psd/Itpkb/Tiam1/Bnip2/Arhgap25/Cyth3/Timp2/Cyth4/Sipa1l2/Ppp2cb/Kras/Kctd10/Fgd3/Gm5127/Vav3/Spry1/Notch1/Gpr174/Cdc42se2/Rasal3/Dock2/Arhgdib/Sipa1/Dgkz/Abr/Rasgef1a/Rasgrp1/Arhgef6/Gpr18/Prex1/Itgb1/Vav1/Cdon/Ccdc125/Arf6/Psd4/Arhgef4/Arhgef10/Myo9b/F2r/Rasgrp4/Kctd13/Plekhg2/Arhgap19/Eps8l1/P2ry10b	60
GO:0009306	protein secretion	89/2359	470/23328	4.13601e-09	8.23041e-08	5.40871e-08	Apoe/Ttn/Hdac1/Trem2/Dgat1/Clec4n/Madd/Sorl1/Ahi1/Syt11/Glrx/Lrrc32/Ccn4/Jak2/Tgfb1/Hif1a/Casp1/Il1rn/Ppp3cb/Cd200/Ptger4/Ptbp1/Foxp3/Midn/Map4k4/Gpr68/Rab11fip1/Baiap3/Arntl/Il1b/Tiam1/Tnfsf4/Rab8b/Acsl4/Il13/Plcg1/S100a13/P2rx7/Crlf2/Hmgcr/Traf2/Atg7/Rgcc/Socs1/Lcp2/Adrb1/Sri/Srgn/Abcg1/Ucp2/Tnfrsf4/Ifng/Trpm4/Cd27/Tcirg1/Rab3d/Anxa5/Ankrd1/Adora2a/Cd14/Panx1/Kcnn4/Optn/Ica1/Ccl5/Cd38/Svbp/Hmgn…	89
GO:0002335	mature B cell differentiation	16/2359	30/23328	4.14511e-09	8.23041e-08	5.40871e-08	Malt1/Tnfaip3/Gpr183/Bcl3/Cmtm7/Dock10/Lgals1/Plcl2/Nfatc1/Lfng/Dock11/Mfng/Itm2a/Pou2f2/Slamf8/Il21	16
GO:0002825	regulation of T-helper 1 type immune response	16/2359	30/23328	4.14511e-09	8.23041e-08	5.40871e-08	Arid5a/Jak3/Il1b/Tnfsf4/Il4ra/Il23r/Il18r1/Hlx/Il27ra/Ripk2/Xcl1/Slc11a1/Il12rb1/Ccr7/Irf1/Ccr2	16
GO:0043374	CD8-positive, alpha-beta T cell differentiation	12/2359	17/23328	4.23941e-09	8.38949e-08	5.51325e-08	Runx3/Tnfsf8/Nckap1l/Cbfb/Socs1/Tox/Ifng/Runx1/Eomes/Gpr18/Bcl2/Irf1	12
GO:0042063	gliogenesis	70/2359	338/23328	4.35811e-09	8.59564e-08	5.64872e-08	Cdk6/Ccl2/Ccl12/Hdac1/Trem2/Tnfrsf1b/Prkch/Tgfb1/Ski/Nab1/Atxn1/Vim/Ezh2/Gpr183/Grk2/Srgap2/C1qa/Creb1/Trf/Phgdh/Il1b/Lta/Tiam1/Stat3/Cxcr4/Ppp1cc/Dusp10/Ifngr1/Fgf2/Areg/Kras/Wdr1/Clu/Akt1/Metrn/Sun2/Egr2/Notch1/Ifng/Bin1/Ncmap/Actr3/Lif/Rela/Pou3f1/Clcf1/Mt3/E2f1/Nrros/Adora2a/Cspg5/C5ar1/Serpine2/Stap1/Cdk5r1/Arhgef10/Cdkn2b/Fas/Lrp8/Nab2/Lrp1/Cntf/Efemp1/S100a9/Myc/Cnp/S100a8/Cx3cr1/Ccr2/Fn1	70
GO:0071692	protein localization to extracellular region	90/2359	478/23328	4.52636e-09	8.89784e-08	5.84731e-08	Apoe/Ttn/Hdac1/Trem2/Dgat1/Clec4n/Madd/Sorl1/Ahi1/Syt11/Glrx/Lrrc32/Ccn4/Jak2/Tgfb1/Hif1a/Casp1/Il1rn/Ppp3cb/Cd200/Ptger4/Ptbp1/Foxp3/Midn/Map4k4/Gpr68/Rab11fip1/Baiap3/Arntl/Il1b/Tiam1/Tnfsf4/Rab8b/Acsl4/Il13/Plcg1/S100a13/P2rx7/Crlf2/Hmgcr/Traf2/Atg7/Rgcc/Socs1/Lcp2/Adrb1/Sri/Srgn/Abcg1/Ucp2/Tnfrsf4/Ifng/Trpm4/Cd27/Tcirg1/Rab3d/Anxa5/Ankrd1/Nrros/Adora2a/Cd14/Panx1/Kcnn4/Optn/Ica1/Ccl5/Cd38/Svb…	90
GO:0035592	establishment of protein localization to extracellular region	89/2359	471/23328	4.60355e-09	9.0196e-08	5.92733e-08	Apoe/Ttn/Hdac1/Trem2/Dgat1/Clec4n/Madd/Sorl1/Ahi1/Syt11/Glrx/Lrrc32/Ccn4/Jak2/Tgfb1/Hif1a/Casp1/Il1rn/Ppp3cb/Cd200/Ptger4/Ptbp1/Foxp3/Midn/Map4k4/Gpr68/Rab11fip1/Baiap3/Arntl/Il1b/Tiam1/Tnfsf4/Rab8b/Acsl4/Il13/Plcg1/S100a13/P2rx7/Crlf2/Hmgcr/Traf2/Atg7/Rgcc/Socs1/Lcp2/Adrb1/Sri/Srgn/Abcg1/Ucp2/Tnfrsf4/Ifng/Trpm4/Cd27/Tcirg1/Rab3d/Anxa5/Ankrd1/Adora2a/Cd14/Panx1/Kcnn4/Optn/Ica1/Ccl5/Cd38/Svbp/Hmgn…	89
GO:0071222	cellular response to lipopolysaccharide	62/2359	285/23328	4.6464e-09	9.07352e-08	5.96276e-08	Ccl2/Zc3h12a/Ccl12/Trem2/Nfkbia/Nfkb1/Tnfrsf1b/Pf4/Jak2/Tgfb1/Malt1/Tnfaip3/Ncl/Casp1/Cebpb/Vim/Arid5a/Gfi1/Bcl10/Pde4b/Cxcl13/Pdcd4/Mrc1/Lilrb4a/Trib1/Tut4/Il1b/Tnfsf4/Cd6/Plscr1/Nfkbil1/Axl/Litaf/Acod1/Cd80/Prkca/Akt1/Gch1/Nos3/Pdcd1lg2/Ticam2/Ptpn22/Ifng/Cd86/Rela/Pycard/Ankrd1/Cd14/Cd68/Prdm1/B2m/Ccl5/Cd84/Tnip2/Il10/Fcgr4/Stap1/Ripk2/Stat1/Cx3cr1/Cd274/Cxcl2	62
GO:0002715	regulation of natural killer cell mediated immunity	20/2359	46/23328	4.8223e-09	9.38604e-08	6.16814e-08	Stat5a/Cd96/Slamf6/Stat5b/Ulbp1/Sh2d1a/Lgals9/Tap2/Arrb2/Lag3/Serpinb9/Cd226/Rasgrp1/Vav1/Tap1/H2-T23/H2-M3/Crtam/Il21/Cd160	20
GO:2000406	positive regulation of T cell migration	17/2359	34/23328	4.94016e-09	9.58392e-08	6.29818e-08	Wnk1/Adam8/Cxcl13/Dock8/Tnfsf4/Itga4/Itgb3/Stk39/Lgals9/Pycard/Spn/Aif1/Ccl5/Tnfrsf14/Xcl1/Ccr7/Ccr2	17
GO:0032733	positive regulation of interleukin-10 production	18/2359	38/23328	5.27118e-09	1.01927e-07	6.69822e-08	Cd83/Trem2/Ptger4/Bcl3/Cd28/Stat3/Tnfsf4/Il13/Irf4/Lgals9/Pycard/Sash3/Tigit/Xcl1/Cd40lg/Cd274/Il21/Il20rb	18
GO:0002720	positive regulation of cytokine production involved in immune response	22/2359	55/23328	5.51873e-09	1.06366e-07	6.98995e-08	Nr4a3/Malt1/Arid5a/Ddx21/Il1b/Tnfsf4/Hk1/Traf2/Sema7a/Sash3/Cd226/B2m/Il18r1/H2-T23/Gata3/Tnfrsf14/H2-M3/Ddx58/Xcl1/Il21/Rsad2/Cd160	22
GO:0070997	neuron death	81/2359	416/23328	5.56842e-09	1.06975e-07	7.02999e-08	Kdm2b/Apoe/Ccl12/Hdac1/Nr3c1/Nr4a3/Nr4a2/Casp3/Sorl1/Tnfrsf1b/Jak2/Pmaip1/Adam8/Hif1a/Rel/Cebpb/Cd200/Ddit4/C1qa/Creb1/Fyn/Btg2/Il1b/Stat3/Apaf1/Mybl2/Il13/Rock1/Set/Coro1a/Hdac7/Axl/Mcl1/Gpnmb/Kras/Ccr5/Bcl2l11/Trp53/Clu/Atg7/Agap2/Egr1/Mt1/Ifng/Rapsn/Arrb2/Slc23a2/Fasl/Abcc1/Clcf1/Mt3/G6pdx/Bbc3/Adora2a/Npm1/C5ar1/Optn/Ccl5/Bhlhb9/Rack1/Stxbp1/Il10/Casp7/Glp1r/Birc5/Cdk5r1/Gata3/Ptpn5/Fas/Lrp1/…	81
GO:0001913	T cell mediated cytotoxicity	25/2359	69/23328	5.75888e-09	1.10276e-07	7.24691e-08	Rab27a/Ppp3cb/H2-Q6/Stx11/P2rx7/Ripk3/H2-Q4/H2-Q10/H2-T22/Ctsc/Tap2/H2-Q7/Gzmb/H2-K1/H2-D1/Ptprc/Serpinb9/B2m/Hprt/Mr1/Il7r/H2-T23/H2-M3/Xcl1/Cd1d1	25
GO:0032635	interleukin-6 production	43/2359	167/23328	6.01428e-09	1.14795e-07	7.54389e-08	Zc3h12a/Trem2/Syt11/Tnfaip3/Ncl/Cebpb/Arid5a/Cd200/Foxp3/Grk2/Tut4/Il1b/Stat3/Tnfsf4/Slamf1/Nckap1l/Ifih1/P2rx7/Ccr5/Ticam2/Lgals9/Ptpn22/Ifng/Arrb2/Pycard/Nlrc3/Csk/Inpp5d/Tnfsf9/Aif1/Cd84/Ptafr/Mbp/Il10/Il17a/Pou2f2/Il27ra/Ddx58/F2r/Ripk2/Ptpn6/Trim30a/Irak3	43
GO:0031334	positive regulation of protein-containing complex assembly	54/2359	235/23328	6.13668e-09	1.16755e-07	7.67267e-08	Crbn/Fscn1/Cdt1/Tgfb1/Rap1b/Jmy/Arpc5/Cxcl13/Creb1/Abi2/Vasp/Coro1a/Nckap1l/Nin/Gmfg/Msn/Arpc2/Lcp1/Bcl2l11/Arpc4/Trp53/Arpc1b/Clu/Cdkn1b/Map3k1/Lgals3/Bak1/Arpc3/Cdc42ep3/Skap1/Was/Ifng/Bin1/Grb2/Actr3/Carmil2/Wasf2/Pycard/Icam1/Pfn1/Bbc3/Ahr/Rack1/Arf6/Scin/Rps3/Ikzf1/Fas/Fes/Cdc42ep2/Map1b/Plek/Actr3b/Gsn	54
GO:0001933	negative regulation of protein phosphorylation	82/2359	425/23328	6.94216e-09	1.31656e-07	8.65194e-08	Pmepa1/Cdkn1a/Dusp4/Apoe/Zc3h12a/Casp3/Sorl1/Smad7/Ptpn1/Heg1/Tnip1/Tgfb1/Samsn1/Tnfaip3/Cyld/Rgs2/Per1/Rapgef1/Dusp5/Gadd45b/Grk2/Ddit4/Insm1/Trib1/Il1b/Ldlrad4/Pkn1/Cblb/Dusp10/Prkar1a/Thy1/P2rx7/Hmgcr/Cdkn2a/Dusp2/Cdkn1b/Prkca/Akt1/Stk39/Sema4d/Bak1/Taok3/Cdkn1c/Prkar2b/Socs1/Psen2/Spry1/Ptpn22/Mical1/Ifng/C9orf72/Arrb2/Lif/Pycard/Gskip/Csk/Ptprc/Rassf2/Adora2a/Npm1/Dok1/Socs3/Pecam1/Tbc1d10c/…	82
GO:0002820	negative regulation of adaptive immune response	20/2359	47/23328	7.59687e-09	1.43155e-07	9.40759e-08	Zc3h12a/Smad7/Samsn1/Ppp3cb/Jak3/Foxp3/Tnfsf4/Il4ra/Slamf1/Spn/Tbx21/Ptprc/Il7r/Tnfrsf14/H2-M3/Il27ra/Xcl1/Ptpn6/Il20rb/Cd160	20
GO:0042088	T-helper 1 type immune response	20/2359	47/23328	7.59687e-09	1.43155e-07	9.40759e-08	Arid5a/Jak3/Bcl3/Relb/Il1b/Tnfsf4/Il4ra/Slamf1/Spn/Il23r/Il18r1/Hlx/Il27ra/Ripk2/Xcl1/Slc11a1/Il12rb1/Ccr7/Irf1/Ccr2	20
GO:0031294	lymphocyte costimulation	16/2359	31/23328	7.76017e-09	1.45768e-07	9.57931e-08	Icos/Cd3e/Cd28/Tnfsf4/Cd80/Pdcd1lg2/Lgals1/Cd5/Cd86/Spn/Card11/Tnfrsf14/Tnfsf13b/Ccr7/Cd274/Cd160	16
GO:0001773	myeloid dendritic cell activation	17/2359	35/23328	8.69924e-09	1.62891e-07	1.07045e-07	Rbpj/Batf/Tgfb1/Tgfbr2/Relb/Slamf1/Clec4d/Camk4/Irf4/Pycard/Dock2/Tnfsf9/Cd37/Il10/Flt3l/Tspan32/Pirb	17
GO:0050864	regulation of B cell activation	59/2359	270/23328	9.14394e-09	1.70677e-07	1.12162e-07	Cdkn1a/Ctla4/Stat5a/Casp3/Tgfb1/Samsn1/Tnfaip3/Cyld/Gpr183/Foxp3/Cd28/Tnfsf4/Pkn1/Stat5b/Il13/Nckap1l/Peli1/Zfp36l2/Cdkn2a/Ikzf3/Sh3kbp1/Vav3/Tnfrsf4/Ifng/Nfatc2/Cd27/Tbx21/Sash3/Il2rg/Trbc2/Trbc1/Ptprc/Inpp5d/Clcf1/Tcf3/Tnfrsf13b/Card11/Ahr/Prdm1/Atad5/Tbc1d10c/Cd38/Tnip2/Il10/Cd40/Mmp14/Exosc3/Fas/Tnfsf13b/Btla/Shld3/Slamf8/Il27ra/Bcl2/Pms2/Cd40lg/Ptpn6/Il21/Msh2	59
GO:0032732	positive regulation of interleukin-1 production	23/2359	61/23328	9.60838e-09	1.78222e-07	1.1712e-07	Hdac1/Casp4/Jak2/Malt1/Casp1/Stat3/Aim2/Ifnar1/Mndal/P2rx7/Ccr5/Hk1/Egr1/Lgals9/Ifng/Ifi211/Pycard/Panx1/Il17a/Ifi204/Gsdmd/Ripk2/Ccr7	23
GO:0045824	negative regulation of innate immune response	23/2359	61/23328	9.60838e-09	1.78222e-07	1.1712e-07	Smpdl3b/Tnfaip3/Cd96/Dusp10/Acod1/Ccr1/Lgals9/Tap2/Arrb2/Nlrc3/Serpinb9/Trafd1/Nlrc5/Rps19/Tap1/H2-T23/H2-M3/Slamf8/Nmi/Samhd1/Adar/Irak3/Parp14	23
GO:0032731	positive regulation of interleukin-1 beta production	21/2359	52/23328	9.98638e-09	1.84654e-07	1.21348e-07	Casp4/Jak2/Malt1/Casp1/Stat3/Aim2/Ifnar1/Mndal/P2rx7/Ccr5/Hk1/Egr1/Ifng/Ifi211/Pycard/Panx1/Il17a/Ifi204/Gsdmd/Ripk2/Ccr7	21
GO:0033673	negative regulation of kinase activity	52/2359	227/23328	1.30078e-08	2.39774e-07	1.5757e-07	Cdkn1a/Dusp4/Apoe/Casp3/Sorl1/Ptpn1/Heg1/Wnk1/Tnfaip3/Rgs2/Dusp5/Midn/Gadd45b/Trib1/Il1b/Pkn1/Cblb/Dusp10/Prkar1a/Thy1/Hmgcr/Cdkn2a/Dusp2/Cdkn1b/Prkca/Akt1/Cdkn1c/Prkar2b/Psen2/Spry1/Ptpn22/Ifng/Pycard/Gskip/Csk/Ptprc/Adora2a/Npm1/Fam72a/Smyd3/Actb/Ptpn5/Lax1/Ubash3b/Rgs14/Pik3ip1/Zfyve28/Ptpn6/Dusp8/Gprc5a/Adar/Irak3	52
GO:0046578	regulation of Ras protein signal transduction	54/2359	240/23328	1.33397e-08	2.45128e-07	1.61088e-07	Apoe/Madd/Akap13/Heg1/P2ry10/Dennd4a/Gpr55/Sh3bp1/Cyth1/Gpr65/Rapgef1/Arhgef1/Map4k4/Camk2d/Psd/Itpkb/Tiam1/Cyth3/Timp2/Cyth4/Ppp2cb/Kras/Kctd10/Fgd3/Gm5127/Vav3/Spry1/Notch1/Gpr174/Cdc42se2/Rasal3/Dock2/Arhgdib/Dgkz/Abr/Rasgef1a/Rasgrp1/Arhgef6/Gpr18/Prex1/Itgb1/Vav1/Ccdc125/Arf6/Psd4/Arhgef4/Arhgef10/Myo9b/F2r/Rasgrp4/Kctd13/Plekhg2/Eps8l1/P2ry10b	54
GO:0042269	regulation of natural killer cell mediated cytotoxicity	19/2359	44/23328	1.34199e-08	2.45837e-07	1.61554e-07	Stat5a/Slamf6/Stat5b/Ulbp1/Sh2d1a/Lgals9/Tap2/Arrb2/Lag3/Serpinb9/Cd226/Rasgrp1/Vav1/Tap1/H2-T23/H2-M3/Crtam/Il21/Cd160	19
GO:0002832	negative regulation of response to biotic stimulus	29/2359	92/23328	1.41647e-08	2.58681e-07	1.69995e-07	Il2ra/Smpdl3b/Tnfaip3/Cd96/Trib1/Dusp10/Nfkbil1/Acod1/Ccr1/Lgals9/Tap2/Arrb2/Nlrc3/Serpinb9/Trafd1/Fgl2/Nlrc5/Prdm1/Rps19/Tap1/H2-T23/H2-M3/Slamf8/Nmi/Samhd1/Arg2/Adar/Irak3/Parp14	29
GO:0033260	nuclear DNA replication	17/2359	36/23328	1.49276e-08	2.71775e-07	1.786e-07	Cdt1/Atrx/Mcm3/Mcm6/Pola1/Dbf4/Donson/Mcm4/Pcna/Mcm5/Lig1/Mcm2/Rad51/Mcm7/Gins1/Cdc45/Cdc7	17
GO:0002761	regulation of myeloid leukocyte differentiation	36/2359	131/23328	1.63233e-08	2.96273e-07	1.94699e-07	Cd4/Cdk6/Stat5a/Trem2/Cd101/Pf4/Tnfsf11/Tgfb1/Adam8/Gpr55/Cebpb/Gpr68/Inpp4b/Creb1/Trib1/Zfpm1/Itgb3/Prkca/Ccr1/Hcls1/Ifng/Lif/Thoc5/Tesc/Runx1/Inpp5d/Rassf2/C1qc/Ccl5/Zbtb46/Clec2i/Ikzf1/Il17a/Fes/Ubash3b/Myc	36
GO:0001894	tissue homeostasis	57/2359	261/23328	1.6572e-08	2.99867e-07	1.97061e-07	Tff1/Ptgs2/Tnfsf11/Ctsk/Ankrd11/Adam8/Gpr55/Ctss/Ptger4/Itgav/Acp5/Trf/Kmt2a/Rpa1/Coro1a/Gnasas1/Lpcat1/Itgb3/P2rx7/Kras/Prkca/Stk39/Nos3/Il20ra/Abcb1a/Rac2/Notch1/Ldb1/Homer1/Sash3/Csk/Inpp5d/Lca5/Tcirg1/Rab3d/Spp1/Cib2/Slc28a2/Cd38/Nanos1/Nxnl2/Itgb1/Akt3/Mbp/Fcgr4/Il17a/Flt3l/Ubash3b/Tex15/Adgrf5/Tjp3/F2r/Bcl2/Snx10/Ccr2/Ccn2/Il20rb	57
GO:0070372	regulation of ERK1 and ERK2 cascade	64/2359	308/23328	1.73185e-08	3.12419e-07	2.0531e-07	Ramp3/Ccl8/Cd4/Dusp4/Ccl2/Apoe/Ccl12/Trem2/Ptpn1/Tnfsf11/Tnip1/Tgfb1/Ccl17/Fam83d/Gpr55/Rapgef1/Rap1b/Gpr183/Camk2d/Gnai2/Il1b/Tiam1/Slamf1/Dusp10/Fgf2/Gpnmb/Itgb3/Hmgcr/Prkca/Ccr1/Akap12/Sema7a/Glipr2/Spry1/Ccl7/Notch1/Ptpn22/Arrb2/Lif/Pycard/Icam1/Cysltr2/Csk/Ptprc/Clcf1/Mt3/C5ar1/Cd44/Ccl5/Tbc1d10c/Rasgrp1/Abca7/L1cam/Ccl9/Lrp1/Rgs14/F2r/Ripk2/Prkd2/Xcl1/Acta2/Ptpn6/Ccn2/Fn1	64
GO:0071219	cellular response to molecule of bacterial origin	62/2359	295/23328	1.84541e-08	3.31893e-07	2.18107e-07	Ccl2/Zc3h12a/Ccl12/Trem2/Nfkbia/Nfkb1/Tnfrsf1b/Pf4/Jak2/Tgfb1/Malt1/Tnfaip3/Ncl/Casp1/Cebpb/Vim/Arid5a/Gfi1/Bcl10/Pde4b/Cxcl13/Pdcd4/Mrc1/Lilrb4a/Trib1/Tut4/Il1b/Tnfsf4/Cd6/Plscr1/Nfkbil1/Axl/Litaf/Acod1/Cd80/Prkca/Akt1/Gch1/Nos3/Pdcd1lg2/Ticam2/Ptpn22/Ifng/Cd86/Rela/Pycard/Ankrd1/Cd14/Cd68/Prdm1/B2m/Ccl5/Cd84/Tnip2/Il10/Fcgr4/Stap1/Ripk2/Stat1/Cx3cr1/Cd274/Cxcl2	62
GO:1903556	negative regulation of tumor necrosis factor superfamily cytokine production	21/2359	54/23328	2.21614e-08	3.97361e-07	2.6113e-07	Zc3h12a/Trem2/Tnfaip3/Ptger4/Foxp3/Acp5/Slamf1/Nfkbil1/Axl/Gpnmb/Ptpn22/Arrb2/Nlrc3/Clec4a2/Gpr18/Il10/Arg2/Ptpn6/Trim30a/Cd274/Irak3	21
GO:0050708	regulation of protein secretion	72/2359	365/23328	2.22664e-08	3.98036e-07	2.61574e-07	Apoe/Ttn/Hdac1/Trem2/Clec4n/Madd/Sorl1/Ahi1/Syt11/Glrx/Lrrc32/Ccn4/Jak2/Tgfb1/Hif1a/Casp1/Ppp3cb/Cd200/Ptger4/Ptbp1/Foxp3/Midn/Map4k4/Gpr68/Rab11fip1/Baiap3/Arntl/Il1b/Tiam1/Tnfsf4/Acsl4/Il13/P2rx7/Hmgcr/Traf2/Atg7/Rgcc/Socs1/Adrb1/Sri/Srgn/Abcg1/Ucp2/Tnfrsf4/Ifng/Trpm4/Tcirg1/Anxa5/Ankrd1/Adora2a/Cd14/Panx1/Kcnn4/Ica1/Ccl5/Cd38/Hmgn3/Il10/H2-T23/Arf6/Cd300c2/Cd40/Glp1r/Birc5/Pde3b/Apbb1/Nlgn2/Cr…	72
GO:0045089	positive regulation of innate immune response	32/2359	110/23328	2.28471e-08	4.07187e-07	2.67587e-07	Stat5a/Adam8/Hmgb2/Slamf6/Aim2/Stat5b/Ulbp1/Plscr1/Mndal/Ifi203/Sh2d1a/Lgals9/Lsm14a/Lag3/Ifi211/Pycard/Cd226/Nlrc5/Rasgrp1/Rps19/Vav1/H2-T23/H2-M3/Crtam/Ifi204/Xcl1/Ifi209/Cgas/Il21/Ikbke/Cd160/Irf7	32
GO:0046641	positive regulation of alpha-beta T cell proliferation	13/2359	22/23328	2.3134e-08	4.11062e-07	2.70134e-07	Tgfbr2/Cd3e/Cd28/Tnfsf4/Cd80/Zap70/Ptpn22/Ptprc/Rasal3/H2-T23/Ripk2/Xcl1/Ccr2	13
GO:0043523	regulation of neuron apoptotic process	58/2359	270/23328	2.32721e-08	4.12278e-07	2.70933e-07	Kdm2b/Apoe/Ccl12/Hdac1/Nr3c1/Nr4a3/Nr4a2/Casp3/Jak2/Pmaip1/Adam8/Hif1a/Cebpb/Fyn/Btg2/Il1b/Mybl2/Rock1/Set/Coro1a/Axl/Mcl1/Kras/Bcl2l11/Trp53/Agap2/Egr1/Mt1/Rapsn/Arrb2/Fasl/Clcf1/Mt3/G6pdx/Bbc3/Adora2a/Npm1/C5ar1/Optn/Bhlhb9/Stxbp1/Il10/Glp1r/Birc5/Cdk5r1/Gata3/Fas/Lrp1/Cntf/F2r/Bcl2/Egln3/Grik5/Ndnf/Cx3cr1/Ntf5/Msh2/Star	58
GO:0002643	regulation of tolerance induction	12/2359	19/23328	2.84226e-08	5.02019e-07	3.29907e-07	Il2ra/Tgfbr2/Foxp3/Cd3e/Pdcd1/Cblb/Cd86/Runx1/H2-M3/Ccr7/Cd274/Irak3	12
GO:0070486	leukocyte aggregation	11/2359	16/23328	2.98205e-08	5.25143e-07	3.45104e-07	Nr4a3/Adam8/Il1b/Msn/Sema4d/Rac2/Stk10/Spn/Cd44/S100a9/S100a8	11
GO:0006469	negative regulation of protein kinase activity	48/2359	207/23328	3.0967e-08	5.43714e-07	3.57308e-07	Cdkn1a/Dusp4/Apoe/Casp3/Sorl1/Ptpn1/Heg1/Tnfaip3/Rgs2/Dusp5/Gadd45b/Trib1/Il1b/Pkn1/Cblb/Dusp10/Prkar1a/Thy1/Hmgcr/Cdkn2a/Dusp2/Cdkn1b/Prkca/Akt1/Cdkn1c/Prkar2b/Psen2/Spry1/Ptpn22/Ifng/Pycard/Gskip/Ptprc/Adora2a/Npm1/Fam72a/Smyd3/Actb/Ptpn5/Lax1/Ubash3b/Rgs14/Zfyve28/Ptpn6/Dusp8/Gprc5a/Adar/Irak3	48
GO:0002707	negative regulation of lymphocyte mediated immunity	19/2359	46/23328	3.24281e-08	5.67684e-07	3.7306e-07	Smad7/Ppp3cb/Foxp3/Cd96/Slamf1/Lgals9/Tap2/Arrb2/Spn/Tbx21/Ptprc/Serpinb9/Tap1/Il7r/H2-T23/H2-M3/Xcl1/Ptpn6/Il20rb	19
GO:0043433	negative regulation of DNA-binding transcription factor activity	41/2359	164/23328	3.32605e-08	5.80538e-07	3.81507e-07	Bhlhe40/Zc3h12a/Nfkbia/Smad7/Traf3/Tnfaip3/Cyld/Kdm1a/Sik1/Ezh2/Cd200/Gfi1/Rbck1/Siva1/Foxp3/Nfkbid/Trib1/Tut4/Tnfsf4/Aim2/Pim1/Peli1/Nfkbil1/Flna/Acod1/Cdkn2a/Tacc3/Sri/Tnfrsf4/Arrb2/Pycard/Nlrc3/Prmt2/Nlrc5/Eomes/Rpl11/Nupr1/Prox1/Xcl1/Tbx6/Irak3	41
GO:0060401	cytosolic calcium ion transport	43/2359	177/23328	3.82805e-08	6.66193e-07	4.37796e-07	Ramp3/Cd4/Tgfb1/Chd7/Camk2d/Itgav/Fyn/Lck/Atp2a3/Il13/Coro1a/Plcg1/Fgf2/Selenon/Itgb3/Thy1/P2rx7/Ccr5/Rgs9/Bak1/Adrb1/Psen2/Sri/Diaph1/Trpv2/Capn3/Fasl/Ptprc/Mcub/Bbc3/Glp1r/Cxcr3/Ubash3b/Cacnb3/F2r/Bcl2/Xcl1/Mettl21c/Ptpn6/Slc35g1/Ccn2/Ryr1/Pml	43
GO:0002381	immunoglobulin production involved in immunoglobulin mediated immune response	24/2359	70/23328	4.00401e-08	6.9274e-07	4.55242e-07	Batf/Tgfb1/Foxp3/Ccr6/Cd28/Tnfsf4/Crlf2/Ung/Ifng/Tbx21/Ptprc/Clcf1/Fgl2/Atad5/Ercc1/Cd40/Exosc3/Pou2f2/Shld3/Il27ra/Pms2/Xcl1/Cd40lg/Msh2	24
GO:0150076	neuroinflammatory response	24/2359	70/23328	4.00401e-08	6.9274e-07	4.55242e-07	Trem2/Tnfrsf1b/Syt11/Ptgs2/Jak2/Casp1/Cd200/Tafa3/C1qa/Il1b/Il13/Ifngr1/Clu/Ctsc/Ifng/Adora2a/C5ar1/Aif1/Nupr1/Stap1/Cst7/Lrp1/Cntf/Cx3cr1	24
GO:0002474	antigen processing and presentation of peptide antigen via MHC class I	20/2359	51/23328	4.04839e-08	6.98377e-07	4.58946e-07	Abcb9/H2-Q6/H2-Q4/Tapbpl/H2-Q10/H2-T22/Mfsd6/Tap2/H2-Q7/H2-K1/H2-D1/Clec4a2/B2m/Fcgr1/Mr1/Tap1/H2-T23/Tapbp/H2-M3/Fcgr3	20
GO:0032689	negative regulation of interferon-gamma production	16/2359	34/23328	4.23128e-08	7.27804e-07	4.78285e-07	Zc3h12a/Foxp3/Cd96/Tnfsf4/Slamf1/Axl/Pdcd1lg2/Lgals9/Lgals7/Il10/Gata3/Pglyrp1/Xcl1/Cd274/Pglyrp2/Il20rb	16
GO:0070374	positive regulation of ERK1 and ERK2 cascade	49/2359	216/23328	4.68424e-08	8.03382e-07	5.27951e-07	Ramp3/Ccl8/Cd4/Ccl2/Apoe/Ccl12/Trem2/Tnfsf11/Tgfb1/Ccl17/Gpr55/Rapgef1/Rap1b/Gpr183/Camk2d/Gnai2/Il1b/Slamf1/Fgf2/Gpnmb/Itgb3/Hmgcr/Prkca/Ccr1/Akap12/Sema7a/Glipr2/Ccl7/Notch1/Ptpn22/Arrb2/Pycard/Icam1/Cysltr2/Ptprc/Mt3/C5ar1/Cd44/Ccl5/Rasgrp1/Abca7/Ccl9/Lrp1/F2r/Ripk2/Prkd2/Xcl1/Acta2/Ccn2	49
GO:0002827	positive regulation of T-helper 1 type immune response	13/2359	23/23328	4.82597e-08	8.25296e-07	5.42352e-07	Arid5a/Il1b/Il23r/Il18r1/Hlx/Il27ra/Ripk2/Xcl1/Slc11a1/Il12rb1/Ccr7/Irf1/Ccr2	13
GO:0032814	regulation of natural killer cell activation	19/2359	47/23328	4.92779e-08	8.4028e-07	5.52199e-07	Zbtb1/Stat5a/Dcaf15/Stat5b/Ulbp1/Axl/Lgals9/Tox/Ptpn22/Prdm1/Rasgrp1/H2-T23/Pglyrp1/Slamf7/Flt3l/Irf1/Pglyrp2/Il21/Cd160	19
GO:0002639	positive regulation of immunoglobulin production	20/2359	52/23328	5.95448e-08	1.01243e-06	6.65332e-07	Tgfb1/Cd28/Tnfsf4/Il4ra/Il13/Tnfrsf4/Ifng/Tbx21/Sash3/Ptprc/Clcf1/Atad5/Cd37/H2-T23/Cd40/Exosc3/Shld3/Pms2/Xcl1/Msh2	20
GO:0044403	symbiotic process	72/2359	374/23328	6.22158e-08	1.05482e-06	6.93184e-07	Cd4/Apoe/Zc3h12a/Hdac1/Pf4/Vps37b/Tnip1/Ncf1/Pabpc1/Ptbp1/Rab43/Grk2/Itgav/Gtf2b/Cxcr4/Rrp1b/Ube2i/Zc3hav1/Plscr1/Axl/Itgb3/Ripk3/Cfl1/Trim5/Ccr5/Bcl2l11/Trp53/Isg20/Rnasel/Atg7/Eif3f/Bak1/Fam111a/Lgals1/Notch1/Ifng/Gbp9/Thoc5/Apobec3/Icam1/Pfn1/Serpinb9/Top2a/Ccl5/Isg15/Atg16l2/Mdfic/Prox1/Pglyrp1/Tnfrsf14/Trim62/Gbp3/Trim14/Scarb1/Trim59/Bcl2/Myc/Vcam1/Anxa2/Stat1/Trim12a/Oas3/Ifitm3/Trim30a/Bs…	72
GO:0002478	antigen processing and presentation of exogenous peptide antigen	14/2359	27/23328	6.3109e-08	1.0669e-06	7.01126e-07	Ctss/H2-Oa/Mfsd6/Tap2/H2-K1/Clec4a2/B2m/Fcgr1/Tap1/H2-T23/Tapbp/H2-M3/Fcgr3/H2-DMa	14
GO:0032695	negative regulation of interleukin-12 production	12/2359	20/23328	6.44815e-08	1.087e-06	7.14334e-07	Tnfrsf9/Nfkb1/Jak3/Acp5/Slamf1/Arrb2/Nlrc3/Il10/Thbs1/Tigit/Ccr7/Irak3	12
GO:2000403	positive regulation of lymphocyte migration	17/2359	39/23328	6.58182e-08	1.10638e-06	7.27071e-07	Wnk1/Adam8/Cxcl13/Dock8/Tnfsf4/Itga4/Itgb3/Stk39/Lgals9/Pycard/Spn/Aif1/Ccl5/Tnfrsf14/Xcl1/Ccr7/Ccr2	17
GO:1901215	negative regulation of neuron death	54/2359	251/23328	6.63753e-08	1.11259e-06	7.31148e-07	Kdm2b/Apoe/Ccl12/Hdac1/Nr4a3/Nr4a2/Sorl1/Tnfrsf1b/Jak2/Adam8/Hif1a/Rel/Cebpb/Cd200/Creb1/Fyn/Btg2/Stat3/Il13/Rock1/Set/Coro1a/Hdac7/Axl/Gpnmb/Kras/Atg7/Agap2/Mt1/Arrb2/Slc23a2/Abcc1/Clcf1/Mt3/Adora2a/Npm1/C5ar1/Optn/Ccl5/Bhlhb9/Rack1/Stxbp1/Il10/Glp1r/Birc5/Lrp1/Cntf/F2r/Bcl2/Ndnf/Cx3cr1/Ntf5/Msh2/Star	54
GO:0051495	positive regulation of cytoskeleton organization	50/2359	225/23328	6.88593e-08	1.15096e-06	7.56367e-07	Gpr65/Jmy/Arpc5/Abi2/Vasp/Coro1a/Nckap1l/Flna/Nin/Gmfg/Arpc2/Cfl1/Wdr1/Arpc4/Arpc1b/Cdkn1b/Map3k1/Arpc3/Sh3pxd2b/Rgcc/Cdc42ep3/S100a10/Was/Bin1/Grb2/Actr3/Carmil2/Wasf2/Pycard/Icam1/Pfn1/Npm1/Cep120/Limk1/Plk4/Arf6/Stap1/Prox1/Scin/Rps3/Arhgef10/Fes/Cdc42ep2/Map1b/Plek/Actr3b/Spag5/Edn1/Gsn/Ccn2	50
GO:0070670	response to interleukin-4	15/2359	31/23328	7.03735e-08	1.17045e-06	7.69177e-07	Impdh2/Jak3/Nfil3/Mrc1/Stat5b/Coro1a/Mcm2/Rpl3/Tuba1b/Rplp0/Cd300lf/Gata3/Xcl1/Parp14/Pml	15
GO:1904062	regulation of cation transmembrane transport	70/2359	361/23328	7.04548e-08	1.17045e-06	7.69177e-07	Ramp3/Ccl2/Atp2b4/Cbarp/Trem2/Rrad/Glrx/Tgfb1/Wnk1/Tspan13/Rgs2/Ctss/Chd7/Neto2/Camk2d/Pde4b/Fyn/Hspa2/Il13/Coro1a/Plcg1/Ifngr1/Flna/Selenon/Itgb3/Thy1/Cfl1/Rgs9/Cacng8/Stk39/Ahnak/Stim2/Adrb1/Psen2/Ehd3/Sri/Diaph1/Ptpn22/Ifng/Capn3/Bin1/Homer1/Tesc/Kcnab2/Cracr2a/Stimate/Tcirg1/G6pdx/Vamp2/Ahr/Stim1/Prrt1/Itgb1/Gem/Pik3cg/Cxcr3/Fxyd5/Nlgn2/Fgf13/Ubash3b/Cacnb3/F2r/Xcl1/Cacnb1/Mettl21c/Arc/Ptpn6/…	70
GO:0072538	T-helper 17 type immune response	16/2359	35/23328	7.06189e-08	1.17045e-06	7.69177e-07	Rora/Zc3h12a/Smad7/Batf/Tgfb1/Malt1/Arid5a/Foxp3/Nfkbid/Slamf6/Stat3/Nfkbiz/Irf4/Tbx21/Il27ra/Ly9	16
GO:0045123	cellular extravasation	24/2359	72/23328	7.42352e-08	1.22696e-06	8.06307e-07	Ccl2/Adam8/Ptger4/Rock1/Itga4/Thy1/Capn1/Ripk3/Selplg/Jaml/Spn/Icam1/Itgb2/Itgb7/Pecam1/Ccl5/Abr/Ptafr/Itgb1/Itgal/Il27ra/Vcam1/Cx3cr1/Ccr2	24
GO:0071216	cellular response to biotic stimulus	64/2359	320/23328	7.79781e-08	1.28523e-06	8.44601e-07	Ccl2/Zc3h12a/Ccl12/Trem2/Nfkbia/Nfkb1/Tnfrsf1b/Pf4/Jak2/Tgfb1/Malt1/Tnfaip3/Ncl/Casp1/Cebpb/Vim/Arid5a/Gfi1/Bcl10/Pde4b/Cxcl13/Pdcd4/Mrc1/Lilrb4a/Trib1/Tut4/Il1b/Tnfsf4/Cd6/Plscr1/Nfkbil1/Axl/Litaf/Acod1/Bcl2l11/Cd80/Trp53/Prkca/Akt1/Gch1/Nos3/Pdcd1lg2/Ticam2/Ptpn22/Ifng/Cd86/Rela/Pycard/Ankrd1/Cd14/Cd68/Prdm1/B2m/Ccl5/Cd84/Tnip2/Il10/Fcgr4/Stap1/Ripk2/Stat1/Cx3cr1/Cd274/Cxcl2	64
GO:0001667	ameboidal-type cell migration	79/2359	427/23328	8.49998e-08	1.39707e-06	9.18097e-07	Atp2b4/Apoe/Zc3h12a/Stat5a/Nr4a1/Ptgs2/Tgfb1/Adam8/Sh3bp1/Hif1a/Ago2/Tgfbr2/Map2k3/Egr3/Anxa3/Krt16/Map4k4/Ccr6/Itgav/Srgap2/Cxcl13/Lpxn/Sema6d/Myh9/Cxcr4/Pkn1/Mta2/Iqgap1/Plcg1/Dusp10/Itga4/Hdac7/Fgf2/Itgb3/Ets1/Cfl1/Anxa6/Prkca/Akt1/Sema4d/Akap12/Sema7a/Nos3/Cap1/Rgcc/Glipr2/Notch1/Lemd3/Ifng/Actr3/Wasf2/Rcc2/Pfn1/Itgb2/Arhgdib/Itgb7/Clasp2/Pecam1/Prkx/Nanos1/Itgb1/Akt3/Svbp/Sema4b/Arf6/Prox1/C…	79
GO:0032720	negative regulation of tumor necrosis factor production	20/2359	53/23328	8.6562e-08	1.4188e-06	9.32381e-07	Zc3h12a/Trem2/Tnfaip3/Ptger4/Foxp3/Acp5/Slamf1/Nfkbil1/Axl/Gpnmb/Ptpn22/Arrb2/Nlrc3/Clec4a2/Gpr18/Il10/Arg2/Ptpn6/Trim30a/Irak3	20
GO:0043405	regulation of MAP kinase activity	61/2359	301/23328	9.55667e-08	1.56207e-06	1.02653e-06	Dusp4/Apoe/Ksr1/Madd/Sorl1/Akap13/Ptpn1/Jak2/Tnfsf11/Tgfb1/Adam8/Rgs2/Map2k3/Il1rn/Ezh2/Dusp5/Gadd45b/Trib1/Trf/Il1b/Tiam1/Map4k2/Iqgap1/Dusp10/Fgf2/Muc20/P2rx7/Hmgcr/Kras/Dusp2/Prkca/Traf2/Map3k1/Stk39/Tnik/Taok3/Spry1/Ptpn22/Csk/Ptprc/Rasgrp1/Mdfic/Pik3cg/Cd40/Rps3/Thbs1/Ptpn5/Lax1/Pik3r5/Rgs14/F2r/Map4k1/Dvl2/Ripk2/Cd40lg/Ret/Ccr7/Edn1/Ptpn6/Dusp8/Irak3	61
GO:0032633	interleukin-4 production	17/2359	40/23328	1.03682e-07	1.6854e-06	1.10758e-06	Cd83/Rbpj/Cebpb/Foxp3/Cd3e/Cd28/Itk/Tnfsf4/Zfpm1/Irf4/Notch1/Sash3/H2-T23/Gata3/Cd40lg/Cd1d1/Il20rb	17
GO:0042092	type 2 immune response	17/2359	40/23328	1.03682e-07	1.6854e-06	1.10758e-06	Batf/Bcl3/Lilrb4a/Tnfsf4/Il4ra/Crlf2/Ecm1/Tbx21/Clcf1/Gata3/Hlx/Il27ra/Xcl1/Arg2/Irf1/Ccr2/Rsad2	17
GO:0045954	positive regulation of natural killer cell mediated cytotoxicity	14/2359	28/23328	1.14439e-07	1.85517e-06	1.21914e-06	Stat5a/Slamf6/Stat5b/Ulbp1/Sh2d1a/Lag3/Cd226/Rasgrp1/Vav1/H2-T23/H2-M3/Crtam/Il21/Cd160	14
GO:0010952	positive regulation of peptidase activity	41/2359	171/23328	1.15811e-07	1.87228e-06	1.23039e-06	Casp8ap2/Tank/Jak2/Pmaip1/Malt1/Prr7/Casp1/Bcl10/Fyn/Lck/Stat3/Apaf1/Aim2/Atp2a3/Hip1/Bcl2l11/Cdkn2a/Bak1/Fasl/Pycard/Bbc3/Psme1/Psme2/Rack1/Mbp/Cyfip2/Rps3/Fas/Htra2/F2r/Acer2/S100a9/Myc/Ripk2/Stat1/S100a8/Ret/Gsn/Cldn4/Ccn2/Pml	41
GO:0048660	regulation of smooth muscle cell proliferation	40/2359	165/23328	1.19721e-07	1.93022e-06	1.26847e-06	Vipr2/Cdkn1a/Rbpj/Nr4a3/Ptgs2/Ccn4/Jak2/Mef2d/Hif1a/Tnfaip3/Tgfbr2/Grk2/Camk2d/Gnai2/Pdcd4/Trib1/Stat5b/Il13/Fgf2/Itgb3/Hmgcr/Trp53/Cdkn1b/Prkca/Akt1/Nos3/Egr1/Ifng/Orc1/Dnmt1/Aif1/Ccl5/Ptafr/Il10/Thbs1/Calcrl/C3ar1/Myc/Stat1/Edn1	40
GO:0045577	regulation of B cell differentiation	15/2359	32/23328	1.20062e-07	1.93045e-06	1.26862e-06	Stat5a/Cyld/Stat5b/Nckap1l/Zfp36l2/Ikzf3/Cd27/Il2rg/Inpp5d/Card11/Prdm1/Mmp14/Slamf8/Ptpn6/Il21	15
GO:0034113	heterotypic cell-cell adhesion	20/2359	54/23328	1.24445e-07	1.9955e-06	1.31136e-06	Wnk1/Tnfaip3/Il1rn/Cd200/Itgav/Il1b/Lck/Itga4/Itgb3/Thy1/Cd2/Skap1/Ptprc/Itgb2/Itgb7/Cd44/Itgb1/Mbp/Il10/Vcam1	20
GO:0010950	positive regulation of endopeptidase activity	39/2359	160/23328	1.46865e-07	2.34864e-06	1.54344e-06	Casp8ap2/Jak2/Pmaip1/Malt1/Prr7/Casp1/Bcl10/Fyn/Lck/Stat3/Apaf1/Aim2/Atp2a3/Hip1/Bcl2l11/Cdkn2a/Bak1/Fasl/Pycard/Bbc3/Psme1/Psme2/Rack1/Mbp/Cyfip2/Rps3/Fas/Htra2/F2r/Acer2/S100a9/Myc/Ripk2/Stat1/S100a8/Ret/Gsn/Ccn2/Pml	39
GO:1901991	negative regulation of mitotic cell cycle phase transition	36/2359	142/23328	1.53462e-07	2.44754e-06	1.60842e-06	Cdkn1a/Ccl12/Cdt1/Clspn/Nop53/Ezh2/Cdc6/Gpr132/Zfp36l2/Gpnmb/Donson/Trp53/Taok3/Rgcc/Topbp1/Rpa2/Orc1/Rbm38/Prmt2/E2f7/Ndc80/Dgkz/Plk3/Zc3h12d/Birc5/Fbxo5/Cdkn2b/Trip13/Ticrr/Bub1b/Bcl2/Chek1/Khdc3/Rbl1/Slfn1/Pml	36
GO:0051402	neuron apoptotic process	60/2359	298/23328	1.53981e-07	2.44921e-06	1.60952e-06	Kdm2b/Apoe/Ccl12/Hdac1/Nr3c1/Nr4a3/Nr4a2/Casp3/Jak2/Pmaip1/Adam8/Hif1a/Cebpb/Fyn/Btg2/Il1b/Apaf1/Mybl2/Rock1/Set/Coro1a/Axl/Mcl1/Kras/Bcl2l11/Trp53/Agap2/Egr1/Mt1/Rapsn/Arrb2/Fasl/Clcf1/Mt3/G6pdx/Bbc3/Adora2a/Npm1/C5ar1/Optn/Bhlhb9/Stxbp1/Il10/Casp7/Glp1r/Birc5/Cdk5r1/Gata3/Fas/Lrp1/Cntf/F2r/Bcl2/Egln3/Grik5/Ndnf/Cx3cr1/Ntf5/Msh2/Star	60
GO:0050920	regulation of chemotaxis	49/2359	224/23328	1.54887e-07	2.45702e-06	1.61466e-06	Dscam/Ccl2/Ccl12/Trem2/Tgfb1/Wnk1/Gpr183/Ccr6/Cxcl13/Sema6d/Il1b/Tiam1/Cxcr4/Slamf1/Nckap1l/Fgf2/Mycbp2/Wnt3/Padi2/Prkca/Ccr1/Stk39/Sema4d/Sema7a/Rac2/Notch1/Pla2g7/Dapk2/C5ar1/Ccr4/Gpsm3/Camk1d/Aif1/Ccl5/Gpr18/Sema4b/Stap1/Thbs1/Cxcr3/C3ar1/Slamf8/Sema4f/Prkd2/Xcl1/Ccr7/Edn1/Ccr2/Fn1/Sema4c	49
GO:0050764	regulation of phagocytosis	31/2359	113/23328	1.64706e-07	2.60579e-06	1.71243e-06	Ccl2/Trem2/Syt11/Tgfb1/Rab27a/Rapgef1/Mex3b/Itgav/Il1b/Nckap1l/Atg7/Cnn2/Ifng/Pycard/Il2rg/Csk/Ptprc/Dock2/Camk1d/Abr/Fcgr1/Abca7/Rack1/Stap1/Cd300lf/Il2rb/Scarb1/Lrp1/Fcgr3/Slc11a1/Ccr7	31
GO:0002200	somatic diversification of immune receptors	25/2359	80/23328	1.66981e-07	2.62773e-06	1.72684e-06	Batf/Tgfb1/Foxp3/Ccr6/Bcl11b/Cd28/Tnfsf4/Ung/Ifng/Tbx21/Ptprc/Clcf1/Tcf3/Atad5/Ercc1/Cd40/Ctnnbl1/Exosc3/Shld3/Il27ra/Samhd1/Pms2/Cd40lg/Adar/Msh2	25
GO:0050688	regulation of defense response to virus	25/2359	80/23328	1.66981e-07	2.62773e-06	1.72684e-06	Zc3h12a/Il2ra/Traf3/Nop53/Il1b/Aim2/Zc3hav1/Ptpn22/Ifng/Apobec3/Pycard/Spn/Fgl2/Ccl5/Il23r/Cd37/Ddx60/Ddx58/Tspan32/Dtx3l/Stat1/Il12rb1/Traf3ip2/Cgas/Pml	25
GO:2001185	regulation of CD8-positive, alpha-beta T cell activation	11/2359	18/23328	1.79144e-07	2.80983e-06	1.84651e-06	Runx3/Nckap1l/Cbfb/Socs1/Ptpn22/Runx1/H2-T23/Crtam/Xcl1/Irf1/Cd274	11
GO:0043123	positive regulation of I-kappaB kinase/NF-kappaB signaling	33/2359	125/23328	1.79759e-07	2.80983e-06	1.84651e-06	Cd4/Clec4n/Akap13/Tnfsf11/Casp1/Rbck1/Ddx21/Fyn/Il1b/Ube2i/Zc3hav1/Peli1/Map3k14/S100a13/Trim5/Traf2/Akt1/Rela/Fasl/Card11/Prkcb/Tnip2/Unc5cl/S100a4/Cd40/Trim62/Trim14/Ripk2/Trim12a/Traf3ip2/Cx3cr1/Trim30a/Trim12c	33
GO:0000727	double-strand break repair via break-induced replication	9/2359	12/23328	1.80452e-07	2.80983e-06	1.84651e-06	Mcm3/Mcm6/Mcm4/Mcm5/Mcm2/Mcm7/Gins2/Cdc45/Cdc7	9
GO:0032825	positive regulation of natural killer cell differentiation	9/2359	12/23328	1.80452e-07	2.80983e-06	1.84651e-06	Zbtb1/Stat5a/Stat5b/Axl/Tox/Rasgrp1/Flt3l/Irf1/Il21	9
GO:0000075	cell cycle checkpoint	42/2359	180/23328	1.83102e-07	2.84034e-06	1.86656e-06	Cdkn1a/Dtl/Cdt1/Tgfb1/Clspn/Nop53/Cdc6/Wdr76/Donson/Trp53/Etaa1/Taok3/Rpl24/Topbp1/Rpa2/Thoc5/Orc1/Rbm38/Tipin/Dclre1b/E2f1/Top2a/Ndc80/Dgkz/Plk3/Rps6/Pea15a/Timeless/Prox1/Birc5/Cdkn2b/Cry1/Trip13/Ticrr/Bub1b/Stil/Mtbp/Chek1/Khdc3/Msh2/Pml/Fancd2	42
GO:0002221	pattern recognition receptor signaling pathway	37/2359	149/23328	1.83372e-07	2.84034e-06	1.86656e-06	Mapkapk3/Nfkbia/Traf3/Smpdl3b/Tnip1/Tnfaip3/Nop53/Gfi1/Bcl10/Zc3hav1/Peli1/Ptprs/Nfkbil1/Ifih1/Rftn1/Acod1/Irf4/Ticam2/Lgals9/Lsm14a/Ptpn22/Arrb2/Cd86/Rela/Cd14/Tnip2/Arf6/Ddx60/Cd40/Cd300lf/Ddx58/Ripk2/Trim30a/Irf1/Rsad2/Irak3/Irf7	37
GO:0007050	cell cycle arrest	35/2359	137/23328	1.85534e-07	2.86633e-06	1.88364e-06	Skil/Cdkn1a/Cdc14a/Tgfb1/Wdr6/Jmy/Trp53inp1/Cast/Insm1/Uhrf2/Sde2/Ppm1g/Cdkn2a/Trp53/Cdkn1b/Cdkn1c/Rgcc/Mlf1/Notch1/Ifng/Bin1/Rbm38/Ddias/Thbs1/Cdk5r1/Rpl23/Cdkn2b/Apbb1/Myc/Mtbp/Irf1/Crlf3/Slfn1/Msh2/Pml	35
GO:0016445	somatic diversification of immunoglobulins	23/2359	70/23328	1.86118e-07	2.86787e-06	1.88465e-06	Batf/Tgfb1/Foxp3/Ccr6/Cd28/Tnfsf4/Ung/Ifng/Tbx21/Ptprc/Clcf1/Tcf3/Atad5/Ercc1/Cd40/Ctnnbl1/Exosc3/Shld3/Il27ra/Samhd1/Pms2/Cd40lg/Msh2	23
GO:1905517	macrophage migration	21/2359	60/23328	1.86805e-07	2.87097e-06	1.88669e-06	Ccl2/Ccl12/Trem2/Cd200/Slamf1/Lgals3/C5ar1/Rpl13a/Ccl5/Cklf/Stap1/Mmp14/Thbs1/Mcoln2/Myo9b/C3ar1/Slamf8/Ednrb/Cx3cr1/Ccr7/Ccr2	21
GO:0002224	toll-like receptor signaling pathway	30/2359	108/23328	1.92239e-07	2.93922e-06	1.93154e-06	Mapkapk3/Nfkbia/Traf3/Smpdl3b/Tnip1/Tnfaip3/Gfi1/Bcl10/Peli1/Ptprs/Nfkbil1/Rftn1/Acod1/Irf4/Ticam2/Lgals9/Ptpn22/Arrb2/Cd86/Cd14/Tnip2/Arf6/Cd40/Cd300lf/Ripk2/Trim30a/Irf1/Rsad2/Irak3/Irf7	30
GO:0048661	positive regulation of smooth muscle cell proliferation	30/2359	108/23328	1.92239e-07	2.93922e-06	1.93154e-06	Rbpj/Nr4a3/Ptgs2/Ccn4/Jak2/Mef2d/Hif1a/Tgfbr2/Grk2/Camk2d/Gnai2/Stat5b/Il13/Fgf2/Itgb3/Hmgcr/Prkca/Akt1/Egr1/Orc1/Dnmt1/Aif1/Ccl5/Ptafr/Thbs1/Calcrl/C3ar1/Myc/Stat1/Edn1	30
GO:0042692	muscle cell differentiation	74/2359	399/23328	1.95365e-07	2.97932e-06	1.95789e-06	Ccl8/Rora/Ttn/Rbpj/Pld3/Nr3c1/Csrp1/Akap13/Kdm6b/Ifrd1/Ccn4/Tgfb1/Ski/Zeb1/Rgs2/Casp1/Kdm1a/Sik1/Ezh2/Ptbp1/Camk2d/Pdcd4/Alpk2/Bnip2/Myh9/Il4ra/Cacna1s/Syne1/Prkar1a/Hopx/Selenon/Kras/Wdr1/Actg1/Akt1/Atg7/Nfatc3/Capzb/Nebl/Adrb1/Notch1/Capn3/Bin1/Homer1/Arrb2/Nfatc2/Rbm38/Dnmt1/Nfatc1/G6pdx/Stim1/Neb/Itgb1/Cdon/Smyd3/Prox1/Mmp14/Smyd1/Tnnt1/Fhl2/Tmsb4x/Plekho1/Flt3l/Chrnb1/Cd53/Eng/Bcl2/Ptgfrn/Mr…	74
GO:0002717	positive regulation of natural killer cell mediated immunity	14/2359	29/23328	2.00612e-07	3.04365e-06	2.00017e-06	Stat5a/Slamf6/Stat5b/Ulbp1/Sh2d1a/Lag3/Cd226/Rasgrp1/Vav1/H2-T23/H2-M3/Crtam/Il21/Cd160	14
GO:0071353	cellular response to interleukin-4	14/2359	29/23328	2.00612e-07	3.04365e-06	2.00017e-06	Impdh2/Jak3/Nfil3/Mrc1/Coro1a/Mcm2/Rpl3/Tuba1b/Rplp0/Cd300lf/Gata3/Xcl1/Parp14/Pml	14
GO:0023035	CD40 signaling pathway	10/2359	15/23328	2.04358e-07	3.09255e-06	2.0323e-06	Trem2/Tnfaip3/Slamf1/Cd86/Itgb1/Tnip2/Fanca/Cd40/Cd40lg/Fancd2	10
GO:1902905	positive regulation of supramolecular fiber organization	45/2359	200/23328	2.0928e-07	3.15895e-06	2.07594e-06	Gpr65/Jmy/Arpc5/Abi2/Vasp/Coro1a/Nckap1l/Flna/Nin/Gmfg/Arpc2/Cfl1/Wdr1/Arpc4/Arpc1b/Cdkn1b/Map3k1/Arpc3/Sh3pxd2b/Rgcc/Cdc42ep3/S100a10/Was/Bin1/Grb2/Actr3/Carmil2/Wasf2/Pycard/Icam1/Pfn1/Limk1/Arf6/Prox1/Scin/Rps3/Arhgef10/Fes/Cdc42ep2/Map1b/Plek/Actr3b/Edn1/Gsn/Ccn2	45
GO:0034765	regulation of ion transmembrane transport	86/2359	489/23328	2.36208e-07	3.55634e-06	2.33709e-06	Ramp3/Ccl2/Atp2b4/Cbarp/Trem2/Rrad/Crbn/Glrx/Tgfb1/Wnk1/Tspan13/Rgs2/Ctss/Chd7/Neto2/Camk2d/Pde4b/Fyn/Hspa2/Cacna1s/Il13/Coro1a/Plcg1/Ifngr1/Flna/Selenon/Itgb3/Thy1/P2rx7/Clic1/Cfl1/Wdr1/Rgs9/Hk1/Prkca/Cacng8/Akt1/Stk39/Abcb1a/Ahnak/Stim2/Adrb1/Psen2/Ehd3/Sri/Diaph1/Ptpn22/Ifng/Capn3/Bin1/Homer1/Tesc/Kcnab2/Cracr2a/Stimate/Tcirg1/G6pdx/Vamp2/Grk6/Ahr/Stim1/Prrt1/Ptafr/Itgb1/Gem/Pik3cg/Thbs1/Cybb/…	86
GO:0002823	negative regulation of adaptive immune response based on somatic recombination of immune receptors built from immunoglobulin superfamily domains	17/2359	42/23328	2.44167e-07	3.66684e-06	2.4097e-06	Zc3h12a/Smad7/Ppp3cb/Jak3/Foxp3/Tnfsf4/Il4ra/Slamf1/Spn/Tbx21/Ptprc/Il7r/H2-M3/Il27ra/Xcl1/Ptpn6/Il20rb	17
GO:0061900	glial cell activation	20/2359	56/23328	2.49267e-07	3.73395e-06	2.45381e-06	Trem2/Syt11/Jak2/Casp1/Tafa3/C1qa/Il1b/Il13/Ifngr1/Clu/Ctsc/Ifng/Adora2a/C5ar1/Aif1/Stap1/Cst7/Lrp1/Cntf/Cx3cr1	20
GO:0048659	smooth muscle cell proliferation	40/2359	170/23328	2.80747e-07	4.1949e-06	2.75673e-06	Vipr2/Cdkn1a/Rbpj/Nr4a3/Ptgs2/Ccn4/Jak2/Mef2d/Hif1a/Tnfaip3/Tgfbr2/Grk2/Camk2d/Gnai2/Pdcd4/Trib1/Stat5b/Il13/Fgf2/Itgb3/Hmgcr/Trp53/Cdkn1b/Prkca/Akt1/Nos3/Egr1/Ifng/Orc1/Dnmt1/Aif1/Ccl5/Ptafr/Il10/Thbs1/Calcrl/C3ar1/Myc/Stat1/Edn1	40
GO:0045622	regulation of T-helper cell differentiation	16/2359	38/23328	2.87774e-07	4.28906e-06	2.81861e-06	Zc3h12a/Smad7/Malt1/Jak3/Foxp3/Nfkbid/Tnfsf4/Nfkbiz/Il4ra/Myb/Tbx21/Hlx/Ripk2/Ccr7/Irf1/Ccr2	16
GO:0006275	regulation of DNA replication	30/2359	110/23328	2.98087e-07	4.42051e-06	2.90498e-06	Cdt1/Atrx/Gmnn/Smc3/Cdk2/Rbbp6/Dbf4/Dscc1/Donson/Trp53/Atg7/Pcna/Wrnip1/Rfc5/Tipin/Rfc3/Npm1/E2f7/Chtf18/Atad5/Stn1/Polg2/Timeless/Fbxo5/E2f8/Ccna2/Ticrr/Cdc7/Kctd13/Rfc4	30
GO:0038061	NIK/NF-kappaB signaling	30/2359	110/23328	2.98087e-07	4.42051e-06	2.90498e-06	Zc3h12a/Trem2/Birc2/Glrx/Malt1/Cyld/Rel/Nfat5/Rbck1/Nfkb2/Pdcd4/Relb/Il1b/Birc3/Hdac7/Litaf/Capn1/Traf2/Akt1/Ptpn22/Cd86/Rela/Nlrc3/Rassf2/Cd14/Rtkn2/Il18r1/Rps3/Ptp4a3/Edn1	30
GO:0045185	maintenance of protein location	28/2359	99/23328	3.23277e-07	4.77508e-06	3.13799e-06	Cd4/Nfkbia/Sorl1/Hk2/Vps13c/Rbck1/Grk2/Syne1/Flna/Hk1/Akt1/Tacc3/Tmsb15b1/Lgals9/Sri/Sun2/Arl2bp/Srgn/Pfn1/Nrros/Scin/Twf2/Tmsb4x/Tmsb10/Tmsb15b2/Grik5/Gsn/Pml	28
GO:2000108	positive regulation of leukocyte apoptotic process	15/2359	34/23328	3.23611e-07	4.77508e-06	3.13799e-06	Nr4a3/Adam8/Jak3/Nfkbid/Pdcd1/P2rx7/Cdkn2a/Trp53/Pik3cd/Bbc3/Cd44/Ccl5/Il10/Myc/Cd274	15
GO:0002360	T cell lineage commitment	14/2359	30/23328	3.41081e-07	5.00788e-06	3.29098e-06	Batf/Tgfb1/Cyld/Foxp3/Slamf6/Stat3/Trp53/Irf4/Tox/Spn/Tbx21/Bcl2/Ly9/5830411N06Rik	14
GO:0072539	T-helper 17 cell differentiation	14/2359	30/23328	3.41081e-07	5.00788e-06	3.29098e-06	Rora/Zc3h12a/Smad7/Batf/Tgfb1/Malt1/Foxp3/Nfkbid/Slamf6/Stat3/Nfkbiz/Irf4/Tbx21/Ly9	14
GO:0002710	negative regulation of T cell mediated immunity	11/2359	19/23328	3.86386e-07	5.64505e-06	3.70971e-06	Smad7/Ppp3cb/Foxp3/Slamf1/Spn/Tbx21/Ptprc/Il7r/H2-M3/Xcl1/Il20rb	11
GO:0002726	positive regulation of T cell cytokine production	11/2359	19/23328	3.86386e-07	5.64505e-06	3.70971e-06	Malt1/Arid5a/Il1b/Tnfsf4/Traf2/Sash3/B2m/Il18r1/Gata3/Xcl1/Rsad2	11
GO:0072331	signal transduction by p53 class mediator	34/2359	135/23328	3.97353e-07	5.79099e-06	3.80561e-06	Cdkn1a/Hic1/Batf/Pmaip1/Atrx/Kdm1a/Nop53/Jmy/Bcl3/Ddit4/Cdkn2a/Trp53/E2f2/Ppm1d/Rbm38/Pycard/Ankrd1/E2f1/Bbc3/Npm1/Phlda3/E2f7/Cd44/Atad5/Shisa5/Rpl11/Nupr1/Rpl23/Ifi204/Rps7/Acer2/Msh2/Pml/Snai1	34
GO:1900262	regulation of DNA-directed DNA polymerase activity	8/2359	10/23328	4.03534e-07	5.85223e-06	3.84586e-06	Dscc1/Pcna/Rfc5/Rfc3/Npm1/Chtf18/Polg2/Rfc4	8
GO:1900264	positive regulation of DNA-directed DNA polymerase activity	8/2359	10/23328	4.03534e-07	5.85223e-06	3.84586e-06	Dscc1/Pcna/Rfc5/Rfc3/Npm1/Chtf18/Polg2/Rfc4	8
GO:0042116	macrophage activation	28/2359	100/23328	4.0601e-07	5.87374e-06	3.85999e-06	Rora/Trem2/Syt11/Jak2/Casp1/Cd200/Tafa3/C1qa/Il4ra/Il13/Ulbp1/Ifngr1/Clu/Ctsc/Lgals9/Ifng/C5ar1/Aif1/Cd84/Tnip2/Il10/Stap1/Cst7/Thbs1/Adgrf5/Slc11a1/Cx3cr1/Cd1d1	28
GO:0014013	regulation of gliogenesis	37/2359	154/23328	4.45769e-07	6.43321e-06	4.22766e-06	Hdac1/Trem2/Tnfrsf1b/Prkch/Tgfb1/Ski/Atxn1/Vim/Ezh2/Gpr183/Creb1/Trf/Il1b/Lta/Tiam1/Cxcr4/Ppp1cc/Dusp10/Wdr1/Egr2/Notch1/Ifng/Bin1/Actr3/Lif/Rela/Clcf1/E2f1/Serpine2/Stap1/Cdkn2b/Fas/Lrp1/Efemp1/Myc/Cx3cr1/Ccr2	37
GO:0002714	positive regulation of B cell mediated immunity	19/2359	53/23328	4.63365e-07	6.60858e-06	4.3429e-06	Tgfb1/Cd28/Lta/Tnfsf4/Ifng/Tbx21/Ptprc/Clcf1/Cd226/Atad5/Fcgr1/H2-T23/Cd40/Exosc3/Shld3/Fcgr3/Pms2/Xcl1/Msh2	19
GO:0002891	positive regulation of immunoglobulin mediated immune response	19/2359	53/23328	4.63365e-07	6.60858e-06	4.3429e-06	Tgfb1/Cd28/Lta/Tnfsf4/Ifng/Tbx21/Ptprc/Clcf1/Cd226/Atad5/Fcgr1/H2-T23/Cd40/Exosc3/Shld3/Fcgr3/Pms2/Xcl1/Msh2	19
GO:0002712	regulation of B cell mediated immunity	22/2359	68/23328	4.63506e-07	6.60858e-06	4.3429e-06	Tgfb1/Foxp3/Cd28/Lta/Tnfsf4/Ifng/Tbx21/Ptprc/Clcf1/Cd226/Atad5/Fcgr1/H2-T23/Cd40/Exosc3/Shld3/Fcgr3/Il27ra/Pms2/Xcl1/Ptpn6/Msh2	22
GO:0002763	positive regulation of myeloid leukocyte differentiation	22/2359	68/23328	4.63506e-07	6.60858e-06	4.3429e-06	Cd4/Stat5a/Trem2/Cd101/Pf4/Tnfsf11/Tgfb1/Gpr68/Creb1/Trib1/Itgb3/Prkca/Ccr1/Hcls1/Ifng/Lif/Tesc/Runx1/Ccl5/Ikzf1/Il17a/Fes	22
GO:0002889	regulation of immunoglobulin mediated immune response	22/2359	68/23328	4.63506e-07	6.60858e-06	4.3429e-06	Tgfb1/Foxp3/Cd28/Lta/Tnfsf4/Ifng/Tbx21/Ptprc/Clcf1/Cd226/Atad5/Fcgr1/H2-T23/Cd40/Exosc3/Shld3/Fcgr3/Il27ra/Pms2/Xcl1/Ptpn6/Msh2	22
GO:1904019	epithelial cell apoptotic process	31/2359	118/23328	4.70856e-07	6.6897e-06	4.39621e-06	Ccl12/Hdac1/Jak2/Tnfaip3/Tgfbr2/Cast/Pdcd4/Il13/Plcg1/Itga4/Stk4/E2f2/Rgcc/Arrb2/Fasl/Icam1/E2f1/Pik3cg/Tnip2/Il10/Nupr1/Arf6/Cd40/Thbs1/Gata3/Fas/H2-M3/Ndnf/Cd40lg/Gsn/Cd160	31
GO:2001056	positive regulation of cysteine-type endopeptidase activity	35/2359	142/23328	4.71456e-07	6.6897e-06	4.39621e-06	Casp8ap2/Jak2/Pmaip1/Malt1/Prr7/Casp1/Bcl10/Fyn/Lck/Apaf1/Aim2/Atp2a3/Hip1/Bcl2l11/Cdkn2a/Bak1/Fasl/Pycard/Bbc3/Rack1/Cyfip2/Rps3/Fas/Htra2/F2r/Acer2/S100a9/Myc/Ripk2/Stat1/S100a8/Ret/Gsn/Ccn2/Pml	35
GO:0016447	somatic recombination of immunoglobulin gene segments	21/2359	63/23328	4.79113e-07	6.75092e-06	4.43644e-06	Batf/Tgfb1/Foxp3/Ccr6/Cd28/Tnfsf4/Ung/Ifng/Tbx21/Ptprc/Clcf1/Tcf3/Atad5/Ercc1/Cd40/Exosc3/Shld3/Il27ra/Pms2/Cd40lg/Msh2	21
GO:0002204	somatic recombination of immunoglobulin genes involved in immune response	20/2359	58/23328	4.80334e-07	6.75092e-06	4.43644e-06	Batf/Tgfb1/Foxp3/Ccr6/Cd28/Tnfsf4/Ung/Ifng/Tbx21/Ptprc/Clcf1/Atad5/Ercc1/Cd40/Exosc3/Shld3/Il27ra/Pms2/Cd40lg/Msh2	20
GO:0002208	somatic diversification of immunoglobulins involved in immune response	20/2359	58/23328	4.80334e-07	6.75092e-06	4.43644e-06	Batf/Tgfb1/Foxp3/Ccr6/Cd28/Tnfsf4/Ung/Ifng/Tbx21/Ptprc/Clcf1/Atad5/Ercc1/Cd40/Exosc3/Shld3/Il27ra/Pms2/Cd40lg/Msh2	20
GO:0045190	isotype switching	20/2359	58/23328	4.80334e-07	6.75092e-06	4.43644e-06	Batf/Tgfb1/Foxp3/Ccr6/Cd28/Tnfsf4/Ung/Ifng/Tbx21/Ptprc/Clcf1/Atad5/Ercc1/Cd40/Exosc3/Shld3/Il27ra/Pms2/Cd40lg/Msh2	20
GO:0048302	regulation of isotype switching to IgG isotypes	10/2359	16/23328	4.95254e-07	6.94412e-06	4.56341e-06	Foxp3/Cd28/Ifng/Tbx21/Ptprc/Atad5/Cd40/Il27ra/Pms2/Msh2	10
GO:0043369	CD4-positive or CD8-positive, alpha-beta T cell lineage commitment	12/2359	23/23328	5.17409e-07	7.22054e-06	4.74506e-06	Batf/Tgfb1/Cyld/Foxp3/Slamf6/Stat3/Irf4/Tox/Spn/Tbx21/Bcl2/Ly9	12
GO:0043371	negative regulation of CD4-positive, alpha-beta T cell differentiation	12/2359	23/23328	5.17409e-07	7.22054e-06	4.74506e-06	Zc3h12a/Smad7/Jak3/Foxp3/Runx3/Tnfsf4/Il4ra/Cbfb/Runx1/Tbx21/Hlx/Irf1	12
GO:0002517	T cell tolerance induction	9/2359	13/23328	5.33434e-07	7.42665e-06	4.88051e-06	Icos/Il2ra/Tgfbr2/Foxp3/Cd3e/Cblb/Cd86/Runx1/H2-M3	9
GO:0000018	regulation of DNA recombination	29/2359	107/23328	5.38896e-07	7.48509e-06	4.91891e-06	Tgfb1/Kdm1a/Foxp3/Ppp4c/Cd28/Tnfsf4/Smchd1/Rpa2/Was/Ifng/Rmi2/Tbx21/Rad51/Ptprc/Clcf1/Atad5/Timeless/Cd40/Exosc3/Rad18/Rad51ap1/Shld3/Tex15/Il27ra/Fignl1/Pms2/Chek1/Cgas/Msh2	29
GO:0048588	developmental cell growth	54/2359	267/23328	5.4381e-07	7.53566e-06	4.95214e-06	Dscam/Mex3c/Nrn1/Apoe/Nr3c1/Smad7/Akap13/Ifrd1/Ccn4/Tgfbr2/Rgs2/Kdm1a/Raph1/Rnf157/Camk2d/Sema6d/Tiam1/Cxcr4/Dbnl/Iqgap1/Ptprs/Itga4/Nin/Dclk1/Wnt3/Ccr5/Sema4d/Sema7a/Rpl4/Adrb1/Trpv2/C9orf72/Actr3/Slc23a2/Map2/G6pdx/Prmt2/Clasp2/Limk1/Dpysl2/Itgb1/L1cam/Cyfip2/Sema4b/Cdk5r1/Twf2/Lrp1/Fgf13/Cntf/Sema4f/Map1b/Edn1/Fn1/Sema4c	54
GO:0016032	viral process	60/2359	309/23328	5.62872e-07	7.77921e-06	5.11219e-06	Cd4/Apoe/Zc3h12a/Hdac1/Vps37b/Pabpc1/Ptbp1/Rab43/Grk2/Itgav/Gtf2b/Cxcr4/Rrp1b/Ube2i/Zc3hav1/Plscr1/Axl/Itgb3/Ripk3/Cfl1/Trim5/Ccr5/Bcl2l11/Trp53/Isg20/Rnasel/Atg7/Eif3f/Bak1/Fam111a/Lgals1/Notch1/Ifng/Apobec3/Icam1/Pfn1/Top2a/Ccl5/Isg15/Atg16l2/Mdfic/Prox1/Tnfrsf14/Trim62/Trim14/Trim59/Bcl2/Myc/Vcam1/Stat1/Trim12a/Oas3/Ifitm3/Trim30a/Bst2/Adar/Gsn/Rsad2/Trim12c/Pml	60
GO:0048535	lymph node development	14/2359	31/23328	5.64016e-07	7.77921e-06	5.11219e-06	Nfkb1/Tnfsf11/Tgfb1/Jak3/Nfkb2/Cxcl13/Lta/Ripk3/Ltb/Tox/Cxcr5/Il7r/Ikzf1/Ccr7	14
GO:0046639	negative regulation of alpha-beta T cell differentiation	13/2359	27/23328	5.72932e-07	7.88381e-06	5.18093e-06	Zc3h12a/Smad7/Jak3/Foxp3/Runx3/Tnfsf4/Il4ra/Cbfb/Socs1/Runx1/Tbx21/Hlx/Irf1	13
GO:0043299	leukocyte degranulation	23/2359	74/23328	5.74355e-07	7.88505e-06	5.18175e-06	Nr4a3/Rab27a/Anxa3/Lat/Il4ra/Il13/Coro1a/Stx11/Rac2/Lgals9/Itgb2/Vamp2/Myo1f/Unc13d/Abr/Rasgrp1/Cd84/Ptafr/Stxbp1/Fes/Milr1/Ccr2/Cd160	23
GO:0007093	mitotic cell cycle checkpoint	33/2359	131/23328	5.82e-07	7.97152e-06	5.23857e-06	Cdkn1a/Cdt1/Tgfb1/Clspn/Nop53/Cdc6/Donson/Trp53/Taok3/Rpl24/Topbp1/Rpa2/Orc1/Rbm38/Tipin/Dclre1b/Top2a/Ndc80/Dgkz/Plk3/Rps6/Birc5/Cdkn2b/Trip13/Ticrr/Bub1b/Stil/Mtbp/Chek1/Khdc3/Msh2/Pml/Fancd2	33
GO:0030838	positive regulation of actin filament polymerization	27/2359	96/23328	5.89725e-07	8.05867e-06	5.29584e-06	Jmy/Arpc5/Abi2/Vasp/Coro1a/Nckap1l/Gmfg/Arpc2/Arpc4/Arpc1b/Map3k1/Arpc3/Cdc42ep3/Was/Bin1/Grb2/Actr3/Carmil2/Wasf2/Pycard/Icam1/Pfn1/Arf6/Scin/Cdc42ep2/Actr3b/Gsn	27
GO:0140014	mitotic nuclear division	54/2359	268/23328	6.15054e-07	8.38542e-06	5.51057e-06	Cdt1/Cdc14a/Tgfb1/Atrx/Cdk11b/Cdc6/Cd28/Il1b/Smc3/Incenp/Kif2a/Hspa1b/Mybl2/Hspa1a/Flna/Phf13/Dscc1/Cdkn1b/Rpl24/Cdkn1c/Rgcc/Tacc3/Ncapd3/Kif4/Ncapg/Sh2b1/Ncapg2/Ran/Smc2/Ndc80/Clasp2/Ncapd2/Birc5/Cdca8/Fbxo5/Arhgef10/Smc4/Nde1/Trip13/Bub1b/Kif23/Kif11/Racgap1/Nusap1/Ncaph/Mtbp/Ccsap/Chek1/Khdc3/Bora/Cdca5/Spag5/Edn1/Cenpk	54
GO:0007160	cell-matrix adhesion	46/2359	214/23328	6.21615e-07	8.436e-06	5.54381e-06	Cdk6/Plekha2/Adam8/Fermt3/Cd3e/Map4k4/Itgav/Cd96/Gpm6b/Tiam1/Peak1/Slk/Rock1/Iqgap1/Itga4/Itgb3/Bcam/Thy1/Cfl1/Bcl2l11/Cdkn2a/Actg1/Epha3/Skap1/S100a10/Ldb1/Rcc2/Itgb2/Itgb7/Utrn/Clasp2/Pecam1/Rasa1/Itgb1/L1cam/Mmp14/Thbs1/Zyx/Itgal/Lrp1/Hpse/Bcl2/Acer2/Vcam1/Ccn2/Fn1	46
GO:0010810	regulation of cell-substrate adhesion	46/2359	214/23328	6.21615e-07	8.436e-06	5.54381e-06	Spock2/Cdk6/Plekha2/Jak2/Cd3e/Map4k4/Gpm6b/Cass4/Peak1/Slk/Rock1/Iqgap1/Flna/Itgb3/Thy1/Arpc2/Cfl1/Cdkn2a/Actg1/Stk4/Epha3/Rac2/Lgals1/Skap1/S100a10/Notch1/Ldb1/Rcc2/Cspg5/Unc13d/Spp1/Utrn/Clasp2/Rasa1/Prex1/Itgb1/L1cam/Mmp14/Thbs1/Lrp1/Bcl2/Acer2/Ndnf/Rell2/Fn1/Fbln2	46
GO:1901989	positive regulation of cell cycle phase transition	28/2359	102/23328	6.33163e-07	8.57306e-06	5.63388e-06	Cdc25b/Dtl/Cdt1/Tgfb1/Tfdp1/Fam83d/Ezh2/Camk2d/Anp32b/Lmnb1/Hspa2/Dbf4/Akt1/Rgcc/Rcc2/Larp7/Npm1/Atad5/Aif1/Rpl17/Mta3/Birc5/Fbxo5/Ccnd2/Cdc45/Cdc7/Mtbp/Cdca5	28
GO:0034612	response to tumor necrosis factor	42/2359	188/23328	6.41947e-07	8.67214e-06	5.69899e-06	Ccl8/Rora/Traf1/Ccl2/Zc3h12a/Ccl12/Nfkbia/Birc2/Nfkb1/Traf3/Tank/Casp4/Jak2/Tnfsf11/Ccl17/Cyld/Casp1/Ybx3/Aim2/Birc3/Zfp36l2/Acod1/Cfl1/Trp53/Traf2/Akt1/Gch1/Ccl7/Actr3/Rela/Pycard/Ankrd1/Cd14/Ccl5/Cd40/Rps3/Ccl9/Ggt7/Xcl1/Stat1/Aff3/Irf1	42
GO:0001562	response to protozoan	16/2359	40/23328	6.67842e-07	9.00141e-06	5.91538e-06	Pf4/Batf/Bcl3/Il4ra/Irf4/Ifng/Gbp9/Spn/Ccdc88b/Cd37/Il10/Cd40/Gbp3/Gbp8/Tspan32/Slc11a1	16
GO:0014015	positive regulation of gliogenesis	26/2359	91/23328	6.79075e-07	9.13201e-06	6.0012e-06	Hdac1/Trem2/Tnfrsf1b/Prkch/Tgfb1/Atxn1/Vim/Trf/Il1b/Lta/Tiam1/Cxcr4/Ppp1cc/Egr2/Notch1/Bin1/Actr3/Lif/Rela/Clcf1/E2f1/Serpine2/Lrp1/Myc/Cx3cr1/Ccr2	26
GO:0009895	negative regulation of catabolic process	60/2359	311/23328	7.05185e-07	9.46163e-06	6.21782e-06	Tent5a/Atp2b4/Trem2/Sorl1/Tnfaip3/Wdr6/Ube2j1/Hnrnpa0/Nop53/Pabpc1/Ptbp1/Pkp3/Usp25/Hnrnpd/Ddit4/Ric1/N4bp1/Qsox1/Fyn/Tent2/Il1b/Stat3/Timp2/Flna/Mcl1/Mycbp2/Hmgcr/Cdkn2a/Trp53/Akt1/Atg7/Agap2/Smarcc1/Axin2/Rybp/Psen2/Lzts1/Ptpn22/Tent5c/Rela/Cirbp/Usp36/Rbm38/Mt3/E2f1/Pik3cg/Il10/Rpl11/Nupr1/Serpine2/Rpl23/Pde3b/Htra2/Rps7/Bcl2/Anxa2/Slc11a1/Il10ra/Irak3/Pml	60
GO:0060402	calcium ion transport into cytosol	37/2359	157/23328	7.41147e-07	9.92165e-06	6.52012e-06	Ramp3/Cd4/Tgfb1/Chd7/Camk2d/Itgav/Fyn/Lck/Il13/Coro1a/Plcg1/Fgf2/Selenon/Itgb3/Thy1/P2rx7/Ccr5/Bak1/Adrb1/Sri/Diaph1/Trpv2/Capn3/Fasl/Ptprc/Bbc3/Glp1r/Cxcr3/Ubash3b/Cacnb3/F2r/Bcl2/Xcl1/Mettl21c/Ptpn6/Ryr1/Pml	37
GO:0007260	tyrosine phosphorylation of STAT protein	23/2359	75/23328	7.49586e-07	1.0012e-05	6.57947e-06	Hdac1/Jak2/Jak3/Ptger4/Tnfrsf18/Fyn/Lck/Il13/Socs1/Hcls1/Arl2bp/Ifng/Lif/Clcf1/Prmt2/Socs3/Pecam1/Ccl5/Cd40/Cntf/Irf1/Il21/Parp14	23
GO:0002577	regulation of antigen processing and presentation	11/2359	20/23328	7.79825e-07	1.0369e-05	6.81413e-06	Trem2/Tapbpl/H2-Oa/Was/Tap2/Pycard/Cd68/Fgl2/Thbs1/Slc11a1/Ccr7	11
GO:0046629	gamma-delta T cell activation	11/2359	20/23328	7.79825e-07	1.0369e-05	6.81413e-06	Stat5a/Egr3/Itk/Lck/Stat5b/Nckap1l/Jaml/Ptprc/Ccr9/Gpr18/5830411N06Rik	11
GO:0071902	positive regulation of protein serine/threonine kinase activity	57/2359	291/23328	7.97376e-07	1.05602e-05	6.93976e-06	Atp2b4/Ksr1/Madd/Akap13/Ptpn1/Jak2/Tnfsf11/Tgfb1/Adam8/Map2k3/Il1rn/Ezh2/Cdc6/Gadd45b/Trf/Il1b/Tiam1/Incenp/Map4k2/Pim1/Iqgap1/Fgf2/Muc20/P2rx7/Kras/Cdkn1b/Traf2/Akt1/Map3k1/Stk39/Tnik/Etaa1/Taok3/Cks1b/Rgcc/Ifng/Csk/Ptprc/Rasgrp1/Mdfic/Pik3cg/Prox1/Cd40/Rps3/Thbs1/Ccnd2/Pik3r5/F2r/Map4k1/Dipk2a/Stil/Dvl2/Ripk2/Cd40lg/Ret/Ccr7/Edn1	57
GO:0042832	defense response to protozoan	15/2359	36/23328	7.97772e-07	1.05602e-05	6.93976e-06	Pf4/Batf/Bcl3/Il4ra/Irf4/Ifng/Gbp9/Ccdc88b/Cd37/Il10/Cd40/Gbp3/Gbp8/Tspan32/Slc11a1	15
GO:1990868	response to chemokine	22/2359	70/23328	8.12756e-07	1.07106e-05	7.03862e-06	Ccl8/Ccl2/Zc3h12a/Ccl12/Trem2/Pf4/Wnk1/Ccl17/Grk2/Cxcl13/Dock8/Cxcr4/Padi2/Ccr1/Lrch1/Stk39/Ccl7/Ccl5/Ccl9/Xcl1/Cx3cr1/Cxcl2	22
GO:1990869	cellular response to chemokine	22/2359	70/23328	8.12756e-07	1.07106e-05	7.03862e-06	Ccl8/Ccl2/Zc3h12a/Ccl12/Trem2/Pf4/Wnk1/Ccl17/Grk2/Cxcl13/Dock8/Cxcr4/Padi2/Ccr1/Lrch1/Stk39/Ccl7/Ccl5/Ccl9/Xcl1/Cx3cr1/Cxcl2	22
GO:0051222	positive regulation of protein transport	65/2359	348/23328	8.18384e-07	1.07608e-05	7.07161e-06	Zdhhc2/Ccl2/Zc3h12a/Ttn/Trem2/Clec4n/Sorl1/Glrx/Ptgs2/Jak2/Tgfb1/Pmaip1/Hif1a/Casp1/Ppp3cb/Ptger4/Ptbp1/Gpr68/Fyn/Baiap3/Tnfsf4/Acsl4/Il13/Flna/P2rx7/Arpc2/Emd/Atg7/Camk4/Rgcc/Hcls1/Adrb1/Wipf1/Slc35d3/Sri/Abcg1/Tnfrsf4/Ptpn22/Ifng/Actr3/Trpm4/Ran/Ankrd1/Bbc3/Adora2a/Cd14/Vamp2/Panx1/Kcnn4/Plk3/Cd38/Rack1/Il10/H2-T23/Arf6/Cd300c2/Glp1r/Cdk5r1/Sfn/Ptpn5/Apbb1/Nlgn2/Crtam/Lrp1/Cacnb3	65
GO:0002275	myeloid cell activation involved in immune response	26/2359	92/23328	8.56205e-07	1.12332e-05	7.38201e-06	Trem2/Nr4a3/Anxa3/Lat/Il4ra/Slamf1/Il13/Stx11/Rac2/Ifng/Pycard/Itgb2/Dock2/Vamp2/Myo1f/Unc13d/Abr/Rasgrp1/Cd84/Ptafr/Stxbp1/Fes/Milr1/Cx3cr1/Dnase1l3/Ccr2	26
GO:0032715	negative regulation of interleukin-6 production	18/2359	50/23328	8.61851e-07	1.12573e-05	7.39788e-06	Zc3h12a/Syt11/Tnfaip3/Cd200/Foxp3/Slamf1/Nckap1l/Ptpn22/Arrb2/Nlrc3/Csk/Inpp5d/Cd84/Il10/Il27ra/Ptpn6/Trim30a/Irak3	18
GO:0045646	regulation of erythrocyte differentiation	18/2359	50/23328	8.61851e-07	1.12573e-05	7.39788e-06	Cdk6/Stat5a/Hif1a/Kdm1a/Hmgb2/Stat3/Stat5b/Nckap1l/Zfpm1/Ets1/P4htm/Prmt1/Ldb1/Inpp5d/B2m/Klf13/Isg15/Stat1	18
GO:1901988	negative regulation of cell cycle phase transition	37/2359	158/23328	8.74587e-07	1.13985e-05	7.49066e-06	Cdkn1a/Ccl12/Dtl/Cdt1/Clspn/Nop53/Ezh2/Cdc6/Gpr132/Zfp36l2/Gpnmb/Donson/Trp53/Taok3/Rgcc/Topbp1/Rpa2/Orc1/Rbm38/Prmt2/E2f7/Ndc80/Dgkz/Plk3/Zc3h12d/Birc5/Fbxo5/Cdkn2b/Trip13/Ticrr/Bub1b/Bcl2/Chek1/Khdc3/Rbl1/Slfn1/Pml	37
GO:0002793	positive regulation of peptide secretion	48/2359	230/23328	8.87782e-07	1.15304e-05	7.57733e-06	Ttn/Trem2/Clec4n/Sorl1/Glrx/Jak2/Tnfsf11/Tgfb1/Hif1a/Casp1/Ppp3cb/Ptger4/Ptbp1/Gpr68/Baiap3/Tnfsf4/Rab8b/Acsl4/Il13/P2rx7/Atg7/Rgcc/Adrb1/Sri/Abcg1/Tnfrsf4/Ifng/Lif/Trpm4/Clcf1/Ankrd1/Adora2a/Cd14/Panx1/Kcnn4/Cd38/Il10/H2-T23/Arf6/Cd300c2/Glp1r/Apbb1/Nlgn2/Crtam/Lrp1/S100a9/S100a8/Ildr1	48
GO:1901342	regulation of vasculature development	66/2359	356/23328	8.88603e-07	1.15304e-05	7.57733e-06	Ccl2/Atp2b4/Stab1/Zc3h12a/Hk2/Pf4/Ptgs2/Hif1a/Ago2/Tgfbr2/Ptger4/Anxa3/Ppp1r16b/Pdcd4/Il1b/Ccr3/Stat3/Cxcr4/Btg1/Rock1/Pkm/Plcg1/Hdac7/Fgf2/Itgb3/Ets1/Ecm1/Prkca/Nfatc3/Lgals3/Nos3/Egr1/E2f2/Rgcc/Notch1/Ifng/Lif/Nfatc2/Runx1/Fasl/Dnmt1/Cysltr2/Nfatc1/Itgb2/C5ar1/Stim1/Prkcb/Ccl5/Itgb1/Akt3/Il10/Cd40/Thbs1/Cybb/Reck/Pde3b/Cxcr3/H2-M3/C3ar1/Eng/Prkd2/Stat1/Cx3cr1/Ccr2/Cd160/Pml	66
GO:0060249	anatomical structure homeostasis	75/2359	422/23328	9.06783e-07	1.17406e-05	7.71544e-06	Tff1/Ptgs2/Tnfsf11/Ctsk/Ankrd11/Tgfb1/Adam8/Gpr55/Hif1a/Atrx/Ctss/Ptger4/Hnrnpd/Itgav/Ccne2/Acp5/Trf/Kmt2a/Rpa1/Coro1a/Gnasas1/Tinf2/Hspa1a/Lpcat1/Itgb3/P2rx7/Kras/Prkca/Pcna/Stk39/Nos3/Il20ra/Abcb1a/Rac2/Psen2/Rpa2/Notch1/Ldb1/Homer1/Sash3/Csk/Rad51/Dclre1b/Inpp5d/Lca5/Tcirg1/Ten1/Rab3d/Spp1/Stn1/Cib2/Slc28a2/Cd38/Nanos1/Nxnl2/Ercc1/Itgb1/Akt3/Mbp/Fcgr4/Ccne1/Il17a/Flt3l/Ubash3b/Tex15/Adgrf5/Tjp…	75
GO:0032673	regulation of interleukin-4 production	14/2359	32/23328	9.09314e-07	1.17476e-05	7.72007e-06	Cd83/Cebpb/Foxp3/Cd3e/Cd28/Tnfsf4/Zfpm1/Irf4/Sash3/H2-T23/Gata3/Cd40lg/Cd1d1/Il20rb	14
GO:1904951	positive regulation of establishment of protein localization	67/2359	364/23328	9.6062e-07	1.23834e-05	8.1379e-06	Zdhhc2/Ccl2/Zc3h12a/Ttn/Trem2/Clec4n/Sorl1/Glrx/Ptgs2/Jak2/Tgfb1/Pmaip1/Hif1a/Casp1/Ppp3cb/Ptger4/Ptbp1/Gpr68/Fyn/Baiap3/Tnfsf4/Acsl4/Il13/Flna/P2rx7/Arpc2/Emd/Atg7/Camk4/Rgcc/Hcls1/Adrb1/Wipf1/Slc35d3/Sri/Abcg1/Tnfrsf4/Ptpn22/Ifng/Actr3/Trpm4/Ran/Ankrd1/Bbc3/Adora2a/Cd14/Vamp2/Panx1/Kcnn4/Cep120/Plk3/Cd38/Rack1/Il10/H2-T23/Arf6/Cd300c2/Glp1r/Cdk5r1/Sfn/Ptpn5/Apbb1/Nlgn2/Crtam/Lrp1/Cacnb3/Ptp4a3	67
GO:0000079	regulation of cyclin-dependent protein serine/threonine kinase activity	23/2359	76/23328	9.72643e-07	1.2452e-05	8.18298e-06	Cdkn1a/Casp3/Tnfaip3/Cdc6/Ccne2/Ccnl1/Pim1/Cdkn2a/Cdkn1b/Akt1/Cdkn1c/Cks1b/Rgcc/Ccnb2/Ccne1/Prox1/Actb/Sfn/Cdkn2b/Ccnd2/Ccna2/Stil/Ccno	23
GO:0006919	activation of cysteine-type endopeptidase activity involved in apoptotic process	23/2359	76/23328	9.72643e-07	1.2452e-05	8.18298e-06	Casp8ap2/Jak2/Pmaip1/Bcl10/Lck/Apaf1/Atp2a3/Hip1/Bcl2l11/Cdkn2a/Bak1/Fasl/Pycard/Bbc3/Rack1/F2r/Acer2/S100a9/Myc/Stat1/S100a8/Ret/Pml	23
GO:0050663	cytokine secretion	23/2359	76/23328	9.72643e-07	1.2452e-05	8.18298e-06	Clec4n/Sorl1/Syt11/Lrrc32/Ccn4/Casp1/Ptger4/Foxp3/Tnfsf4/S100a13/P2rx7/Rgcc/Socs1/Lcp2/Srgn/Tnfrsf4/Ifng/Cd14/Panx1/Optn/Il10/Cd300c2/Crtam	23
GO:2001236	regulation of extrinsic apoptotic signaling pathway	38/2359	165/23328	9.74359e-07	1.2452e-05	8.18298e-06	Skil/Traf1/Madd/Pf4/Faim/Tnfaip3/Cyld/Jak3/Rbck1/Bcl10/Itgav/Hmgb2/Runx3/Fyn/Il1b/Tnfsf4/Mcl1/Traf2/Stk4/Lgals3/Agap2/Pak2/Psen2/Tnfrsf4/Rela/Itm2c/Pycard/Icam1/Siah2/Ptprc/Pea15a/Thbs1/Itprip/Htra2/Bcl2/Cx3cr1/Ret/Pml	38
GO:0051283	negative regulation of sequestering of calcium ion	29/2359	110/23328	1.00781e-06	1.28518e-05	8.44569e-06	Tgfb1/Chd7/Camk2d/Itgav/Lck/Il13/Coro1a/Plcg1/Fgf2/Selenon/Itgb3/Thy1/P2rx7/Ccr5/Anxa6/Sri/Diaph1/Capn3/Fasl/Ptprc/Bbc3/Glp1r/Cxcr3/Ubash3b/F2r/Xcl1/Mettl21c/Ptpn6/Ryr1	29
GO:0043393	regulation of protein binding	48/2359	231/23328	1.01227e-06	1.28808e-05	8.46476e-06	Cdkn1a/Apoe/Sorl1/Tnfsf11/Cyld/Crmp1/Tfip11/Kdm1a/Tiam1/Atp2a3/Cblb/Rock1/Plscr1/Zfpm1/Itga4/Hopx/Ppp2cb/Ruvbl2/Cdkn2a/Stk4/Akt1/Pacs1/Psen2/Gpsm1/Arrb2/Actr3/Ran/Plcl2/Map2/Csnk1e/Mitd1/B2m/Rack1/Lfng/Il10/Cdon/Rpl11/Pbxip1/Actb/Bambi/Mfng/Lrp1/Ubash3b/Myc/Ripk2/Dtx3l/Anxa2/Cald1	48
GO:0042509	regulation of tyrosine phosphorylation of STAT protein	22/2359	71/23328	1.06583e-06	1.35333e-05	8.89359e-06	Hdac1/Jak2/Ptger4/Tnfrsf18/Fyn/Lck/Il13/Socs1/Hcls1/Arl2bp/Ifng/Lif/Clcf1/Prmt2/Socs3/Pecam1/Ccl5/Cd40/Cntf/Irf1/Il21/Parp14	22
GO:0048638	regulation of developmental growth	73/2359	409/23328	1.07063e-06	1.35651e-05	8.91446e-06	Dscam/Cdkn1a/Apoe/Stat5a/Rbpj/Nr3c1/Smad7/Ifrd1/Ccn4/Tgfbr2/Rgs2/Chd7/Ybx3/Ptger4/Rnf157/Vgll4/Creb1/Sema6d/Stat3/Cxcr4/Dbnl/Pim1/Stat5b/Ptprs/Dusp10/Hopx/Fgf2/Wnt3/Cfl1/Ccr5/Bcl2l11/Cdkn1b/Stk4/Akt1/Sema4d/Sema7a/Rpl4/Sh3pxd2b/Adrb1/Trpv2/Notch1/Capn3/Actr3/Slc23a2/Sash3/Map2/Plac8/G6pdx/Ahr/Clasp2/Suv39h1/Limk1/Dpysl2/L1cam/Sema4b/Sgip1/Prox1/Cdk5r1/Twf2/Ikzf1/Mapk11/Hlx/Lrp1/Htra2/Fgf13/Cntf/F…	73
GO:0045059	positive thymic T cell selection	10/2359	17/23328	1.09316e-06	1.37915e-05	9.06327e-06	Cd3e/Itpkb/Cd3g/Zap70/Tox/Cd3d/Ptprc/Dock2/H2-DMa/Cd1d1	10
GO:0048291	isotype switching to IgG isotypes	10/2359	17/23328	1.09316e-06	1.37915e-05	9.06327e-06	Foxp3/Cd28/Ifng/Tbx21/Ptprc/Atad5/Cd40/Il27ra/Pms2/Msh2	10
GO:0031333	negative regulation of protein-containing complex assembly	35/2359	147/23328	1.13181e-06	1.42488e-05	9.36374e-06	Pmepa1/Capg/Birc2/Sorl1/Crbn/Tfip11/Tubb4a/Nop53/Ptger4/Ldlrad4/Ssh2/Capn1/Arpc2/Cfl1/Clu/Capzb/Tmsb15b1/Psen2/Capza1/Carmil2/Nlrc3/Pfn1/Map2/Pecam1/Rpl13a/Stxbp1/Clip3/Scin/Xaf1/Twf2/Tmsb4x/Tmsb10/Tmsb15b2/Trim30a/Gsn	35
GO:0002444	myeloid leukocyte mediated immunity	28/2359	105/23328	1.20003e-06	1.50755e-05	9.90703e-06	Nr4a3/Ncf1/Anxa3/Ddx21/Lat/Il4ra/Il13/Stx11/Wdr1/Rac2/Itgb2/Vamp2/Myo1f/Unc13d/Abr/Fcgr1/Rasgrp1/Cd84/Ptafr/Stxbp1/H2-T23/Stap1/Fes/Fcgr3/Ddx58/Milr1/Dnase1l3/Ccr2	28
GO:0001914	regulation of T cell mediated cytotoxicity	19/2359	56/23328	1.22747e-06	1.53551e-05	1.00908e-05	Ppp3cb/H2-Q6/P2rx7/Ripk3/H2-Q4/H2-Q10/H2-T22/Tap2/H2-Q7/H2-K1/H2-D1/Ptprc/B2m/Mr1/Il7r/H2-T23/H2-M3/Xcl1/Cd1d1	19
GO:0070265	necrotic cell death	19/2359	56/23328	1.22747e-06	1.53551e-05	1.00908e-05	Birc2/Itpk1/Cyld/Casp1/Ybx3/Rbck1/Tmem123/Peli1/Birc3/Ripk3/Trp53/Traf2/Fasl/Mt3/Ahr/Mutyh/Il17a/Pygl/Fas	19
GO:0032273	positive regulation of protein polymerization	32/2359	129/23328	1.23563e-06	1.54245e-05	1.01364e-05	Jmy/Arpc5/Abi2/Vasp/Coro1a/Nckap1l/Nin/Gmfg/Arpc2/Arpc4/Arpc1b/Cdkn1b/Map3k1/Arpc3/Cdc42ep3/Was/Bin1/Grb2/Actr3/Carmil2/Wasf2/Pycard/Icam1/Pfn1/Arf6/Scin/Rps3/Fes/Cdc42ep2/Map1b/Actr3b/Gsn	32
GO:0045453	bone resorption	23/2359	77/23328	1.25504e-06	1.56338e-05	1.02739e-05	Tnfsf11/Ctsk/Adam8/Gpr55/Ctss/Ptger4/Itgav/Acp5/Trf/Itgb3/P2rx7/Prkca/Il20ra/Rac2/Csk/Inpp5d/Tcirg1/Rab3d/Spp1/Cd38/Fcgr4/Ubash3b/Snx10	23
GO:1903320	regulation of protein modification by small protein conjugation or removal	49/2359	240/23328	1.34336e-06	1.66989e-05	1.09739e-05	Zc3h12a/Birc2/Smad7/Tank/Tnip1/Prr7/Tnfaip3/Kdm1a/Nop53/Bcl10/N4bp1/Fyn/Trib1/Cblb/Ube2i/Peli1/Birc3/Mycbp2/Cdkn2a/Akt1/Atg7/Egr1/Psen2/Mta1/Ptpn22/Capn3/Arrb2/Rela/Nlrc3/Rassf5/Arrdc4/Siah2/Npm1/Sumo2/Isg15/Limk1/Fanci/Svbp/Rpl11/Rps3/Fbxo5/Rpl23/Cry1/Rps7/Nmi/Ripk2/Dtx3l/Mtbp/Nxn	49
GO:0002664	regulation of T cell tolerance induction	8/2359	11/23328	1.34735e-06	1.67133e-05	1.09834e-05	Il2ra/Tgfbr2/Foxp3/Cd3e/Cblb/Cd86/Runx1/H2-M3	8
GO:0006271	DNA strand elongation involved in DNA replication	9/2359	14/23328	1.35868e-06	1.67486e-05	1.10065e-05	Mcm3/Pola1/Mcm4/Pcna/Lig1/Mcm7/Gins1/Pold2/Pole	9
GO:0007076	mitotic chromosome condensation	9/2359	14/23328	1.35868e-06	1.67486e-05	1.10065e-05	Phf13/Ncapd3/Ncapg/Smc2/Ncapd2/Smc4/Nusap1/Ncaph/Cdca5	9
GO:0046642	negative regulation of alpha-beta T cell proliferation	9/2359	14/23328	1.35868e-06	1.67486e-05	1.10065e-05	Cblb/Lgals9/Lgals7/Cd44/Tnfrsf14/Btla/Xcl1/Arg2/Cd274	9
GO:1903829	positive regulation of cellular protein localization	60/2359	317/23328	1.36184e-06	1.67526e-05	1.10092e-05	Ramp3/Zdhhc2/Ccl2/Atp2b4/Zc3h12a/Trem2/Sorl1/Syt11/Cdt1/Ptgs2/Jak2/Tgfb1/Pmaip1/Cyld/Epb41l2/Rhog/Fyn/Cd247/Iqgap1/Flna/Msn/Arpc2/Cfl1/Cdkn2a/Emd/Akt1/Camk4/Lgals3/Epha3/Hcls1/Wipf1/Slc35d3/Ptpn22/Ifng/Ormdl3/Actr3/Lif/Ran/Bbc3/Larp7/Npm1/Vamp2/Ndc80/Clasp2/Slc5a3/Plk3/Abca7/Itgb1/Rack1/Arf6/Clip3/Cdk5r1/Sfn/Ptpn5/Nlgn2/Lrp1/Cacnb3/Dtx3l/Dlg4/Pml	60
GO:0002562	somatic diversification of immune receptors via germline recombination within a single locus	22/2359	72/23328	1.38909e-06	1.70171e-05	1.1183e-05	Batf/Tgfb1/Foxp3/Ccr6/Bcl11b/Cd28/Tnfsf4/Ung/Ifng/Tbx21/Ptprc/Clcf1/Tcf3/Atad5/Ercc1/Cd40/Exosc3/Shld3/Il27ra/Pms2/Cd40lg/Msh2	22
GO:0016444	somatic cell DNA recombination	22/2359	72/23328	1.38909e-06	1.70171e-05	1.1183e-05	Batf/Tgfb1/Foxp3/Ccr6/Bcl11b/Cd28/Tnfsf4/Ung/Ifng/Tbx21/Ptprc/Clcf1/Tcf3/Atad5/Ercc1/Cd40/Exosc3/Shld3/Il27ra/Pms2/Cd40lg/Msh2	22
GO:0051098	regulation of binding	70/2359	390/23328	1.43575e-06	1.75523e-05	1.15347e-05	Cdkn1a/Mbd2/Apoe/Sorl1/Cdt1/Jak2/Tnfsf11/Tgfb1/Ski/Cyld/Crmp1/Tfip11/Kdm1a/Hmgb2/Gtf2b/Tiam1/Atp2a3/Cblb/Rock1/Plscr1/Zfpm1/Itga4/Hopx/Ppp2cb/Ruvbl2/Cdkn2a/Stk4/Akt1/Pacs1/Irf4/Psen2/Plaur/S100a10/Lgals9/Sri/Calm1/Eif3e/Ifng/Gpsm1/C9orf72/Arrb2/Actr3/Lif/Ran/Plcl2/Map2/E2f1/Csnk1e/Larp7/Mitd1/B2m/Rack1/Lfng/Il10/Cdon/Kdm4d/Rpl11/Gata3/Pbxip1/Actb/Bambi/Mfng/Lrp1/Ubash3b/Myc/Ripk2/Dtx3l/Anxa2/Cald…	70
GO:0002363	alpha-beta T cell lineage commitment	11/2359	21/23328	1.48743e-06	1.81094e-05	1.19008e-05	Batf/Tgfb1/Foxp3/Slamf6/Stat3/Irf4/Tox/Spn/Tbx21/Bcl2/Ly9	11
GO:0045063	T-helper 1 cell differentiation	11/2359	21/23328	1.48743e-06	1.81094e-05	1.19008e-05	Jak3/Relb/Tnfsf4/Il4ra/Spn/Il18r1/Hlx/Ripk2/Ccr7/Irf1/Ccr2	11
GO:0051282	regulation of sequestering of calcium ion	29/2359	112/23328	1.50531e-06	1.82893e-05	1.2019e-05	Tgfb1/Chd7/Camk2d/Itgav/Lck/Il13/Coro1a/Plcg1/Fgf2/Selenon/Itgb3/Thy1/P2rx7/Ccr5/Anxa6/Sri/Diaph1/Capn3/Fasl/Ptprc/Bbc3/Glp1r/Cxcr3/Ubash3b/F2r/Xcl1/Mettl21c/Ptpn6/Ryr1	29
GO:0019722	calcium-mediated signaling	45/2359	214/23328	1.54808e-06	1.87704e-05	1.23352e-05	Cd4/Atp2b4/Trem2/Tnfsf11/Nfat5/Ppp3cb/Ptbp1/Cd3e/Ccr6/Lat/Ccr3/Cxcr4/Cd8a/Plcg1/Selenon/Ppp3cc/Ccr5/Ccr1/Nfatc3/Zap70/Sri/Calm1/Ccr8/Nfatc2/Trpm4/Nfatc1/Ptprc/Sla2/Stimate/Ccr9/Ccr4/Tbc1d10c/Trat1/Cxcr5/Ccrl2/L1cam/Itgal/Cxcr3/Fhl2/Vcam1/Ednrb/Cx3cr1/Ccr7/Edn1/Ccr2	45
GO:0071674	mononuclear cell migration	25/2359	89/23328	1.56314e-06	1.89143e-05	1.24297e-05	Ccl8/Ccl2/Ccl12/Tnfsf11/Tgfb1/Ccl17/Slamf1/Ccr1/Lgals3/Ccl7/Jaml/Pla2g7/C5ar1/Pecam1/Aif1/Ccl5/Rps19/Thbs1/Ccl9/Myo9b/C3ar1/Slamf8/Xcl1/Ccr7/Ccr2	25
GO:0002377	immunoglobulin production	52/2359	262/23328	1.58279e-06	1.90744e-05	1.2535e-05	Batf/Tgfb1/Tnfaip3/Trav16/Foxp3/Ccr6/Trav16n/Cd28/Tnfsf4/Il4ra/Pkn1/Il13/Crlf2/Traf2/Ung/Tnfrsf4/Ifng/Cd86/Cd27/Tbx21/Sash3/Ptprc/Clcf1/Tcirg1/Tcf3/Card11/Fgl2/Atad5/Cd37/Ercc1/Il7r/Zpbp2/H2-T23/Cd40/Ctnnbl1/Exosc3/Lax1/Itm2a/Fas/Tnfsf13b/Trav6-7-dv9/Pou2f2/Shld3/Il27ra/Samhd1/Pms2/Xcl1/Cd40lg/Traf3ip2/Cgas/Il21/Msh2	52
GO:0034101	erythrocyte homeostasis	35/2359	149/23328	1.58282e-06	1.90744e-05	1.2535e-05	Cdk6/Stat5a/Casp3/Jak2/Hif1a/Kdm1a/Jak3/Hmgb2/Stat3/Stat5b/Nckap1l/Zfpm1/Axl/Ets1/Hcls1/P4htm/Prmt1/Arid4a/Ldb1/Inpp5d/G6pdx/B2m/Klf13/Isg15/Rps19/Rps6/Rps14/Ptbp3/Gata3/Ikzf1/Flvcr1/Adgrf5/Rps24/Stat1/Adar	35
GO:0050858	negative regulation of antigen receptor-mediated signaling pathway	13/2359	29/23328	1.59566e-06	1.919e-05	1.26109e-05	Elf1/Lpxn/Cblb/Thy1/Ubash3a/Lgals3/Sh2d1a/Ptpn22/Plcl2/Sla2/Dgkz/Ptpn6/Cd160	13
GO:0010948	negative regulation of cell cycle process	46/2359	221/23328	1.60362e-06	1.92467e-05	1.26482e-05	Cdkn1a/Ccl12/Dtl/Cdt1/Atrx/Nubp1/Clspn/Nop53/Ezh2/Cdc6/Gpr132/Cast/Zfp36l2/Gpnmb/Donson/Trp53/Taok3/Rgcc/Topbp1/Rpa2/Lif/Orc1/Rbm38/Npm1/Prmt2/E2f7/Ndc80/Dgkz/Plk3/Zc3h12d/Birc5/Fbxo5/Rpl23/Cdkn2b/H2-M3/Trip13/E2f8/Ticrr/Bub1b/Bcl2/Mtbp/Chek1/Khdc3/Rbl1/Slfn1/Pml	46
GO:0032088	negative regulation of NF-kappaB transcription factor activity	23/2359	78/23328	1.61067e-06	1.92922e-05	1.26781e-05	Zc3h12a/Nfkbia/Traf3/Tnfaip3/Cyld/Cd200/Gfi1/Rbck1/Siva1/Foxp3/Nfkbid/Tut4/Aim2/Peli1/Nfkbil1/Acod1/Cdkn2a/Arrb2/Pycard/Nlrc3/Prmt2/Nlrc5/Irak3	23
GO:0032753	positive regulation of interleukin-4 production	12/2359	25/23328	1.63976e-06	1.9601e-05	1.2881e-05	Cebpb/Foxp3/Cd3e/Cd28/Tnfsf4/Irf4/Sash3/H2-T23/Gata3/Cd40lg/Cd1d1/Il20rb	12
GO:0045766	positive regulation of angiogenesis	41/2359	188/23328	1.67759e-06	2.00127e-05	1.31516e-05	Zc3h12a/Hk2/Ptgs2/Hif1a/Ago2/Tgfbr2/Anxa3/Ppp1r16b/Il1b/Ccr3/Stat3/Cxcr4/Btg1/Pkm/Plcg1/Hdac7/Fgf2/Itgb3/Ets1/Ecm1/Prkca/Lgals3/Nos3/Runx1/Cysltr2/Itgb2/C5ar1/Stim1/Prkcb/Ccl5/Itgb1/Akt3/Il10/Cd40/Thbs1/Cybb/Cxcr3/C3ar1/Eng/Prkd2/Cx3cr1	41
GO:0043280	positive regulation of cysteine-type endopeptidase activity involved in apoptotic process	31/2359	125/23328	1.811e-06	2.14182e-05	1.40752e-05	Casp8ap2/Jak2/Pmaip1/Malt1/Prr7/Casp1/Bcl10/Lck/Apaf1/Atp2a3/Hip1/Bcl2l11/Cdkn2a/Bak1/Fasl/Pycard/Bbc3/Rack1/Rps3/Fas/Htra2/F2r/Acer2/S100a9/Myc/Stat1/S100a8/Ret/Gsn/Ccn2/Pml	31
GO:0032874	positive regulation of stress-activated MAPK cascade	38/2359	169/23328	1.81887e-06	2.14182e-05	1.40752e-05	Traf1/Zc3h12a/Traf3/Ptpn1/Tnfsf11/Ncf1/Il1rn/Gadd45b/Map4k4/Lmnb1/Trf/Il1b/Tiam1/Map4k2/Slamf1/Rell1/Hmgcr/Traf2/Map3k1/Tnik/Taok3/Prmt1/Cd27/Pycard/Rassf2/Rasgrp1/Mdfic/Unc5cl/Rps3/Map4k1/Dvl2/Ripk2/Cd40lg/Rell2/Ccr7/Edn1/Ccn2/Sema4c	38
GO:0071356	cellular response to tumor necrosis factor	38/2359	169/23328	1.81887e-06	2.14182e-05	1.40752e-05	Ccl8/Rora/Traf1/Ccl2/Zc3h12a/Ccl12/Nfkbia/Birc2/Nfkb1/Traf3/Tank/Casp4/Jak2/Tnfsf11/Ccl17/Cyld/Casp1/Ybx3/Aim2/Birc3/Zfp36l2/Acod1/Cfl1/Trp53/Traf2/Akt1/Ccl7/Actr3/Rela/Pycard/Ankrd1/Ccl5/Cd40/Rps3/Ccl9/Xcl1/Stat1/Irf1	38
GO:0071897	DNA biosynthetic process	38/2359	169/23328	1.81887e-06	2.14182e-05	1.40752e-05	Zbtb1/Cdkn1a/Dtl/Tfdp1/Camk2d/Hnrnpd/Pclaf/Pold1/Rpa1/Pola1/Tinf2/Fgf2/Dscc1/Trp53/Pcna/Parp4/Wrnip1/Lig1/Rfc5/Sh2b1/Arrb2/Rfc3/Ten1/Ankrd1/Npm1/Chtf18/Ahr/Stn1/Polg2/C3ar1/Pold2/Myc/Prkd2/Pole/Chek1/Rfc4/Ccn2/Pml	38
GO:0043524	negative regulation of neuron apoptotic process	40/2359	182/23328	1.8189e-06	2.14182e-05	1.40752e-05	Kdm2b/Apoe/Ccl12/Hdac1/Nr4a3/Nr4a2/Jak2/Adam8/Hif1a/Cebpb/Fyn/Btg2/Rock1/Set/Coro1a/Axl/Kras/Agap2/Mt1/Arrb2/Clcf1/Mt3/Adora2a/Npm1/C5ar1/Optn/Bhlhb9/Stxbp1/Il10/Glp1r/Birc5/Lrp1/Cntf/F2r/Bcl2/Ndnf/Cx3cr1/Ntf5/Msh2/Star	40
GO:0097028	dendritic cell differentiation	15/2359	38/23328	1.82193e-06	2.14182e-05	1.40752e-05	Rbpj/Trem2/Batf/Tgfb1/Tgfbr2/Cebpb/Relb/Camk4/Irf4/Tnfsf9/Zbtb46/H2-M3/Cd40lg/Pirb/Ccr7	15
GO:1904037	positive regulation of epithelial cell apoptotic process	15/2359	38/23328	1.82193e-06	2.14182e-05	1.40752e-05	Ccl12/Hdac1/Jak2/Pdcd4/Plcg1/Itga4/Rgcc/Arrb2/Fasl/Cd40/Thbs1/H2-M3/Cd40lg/Gsn/Cd160	15
GO:2001020	regulation of response to DNA damage stimulus	46/2359	222/23328	1.82733e-06	2.14182e-05	1.40752e-05	Skil/Hic1/Dek/Pmaip1/Kdm1a/Wdr76/Ppp4c/Plscr1/Smchd1/Mcl1/Cdkn2a/Trp53/Clu/Pcna/Wrnip1/Etaa1/Axin2/Rpa2/Was/Thoc5/Rmi2/Rad51/Cbx8/Ankrd1/Npm1/Cd44/Atad5/Suv39h1/Ercc1/Timeless/Ddias/Kdm4d/Rps3/Fbxo5/Cry1/Apbb1/Rad51ap1/Shld3/Tex15/Myc/Fignl1/Dtx3l/Chek1/Cgas/Pml/Snai1	46
GO:0051208	sequestering of calcium ion	29/2359	113/23328	1.8312e-06	2.14182e-05	1.40752e-05	Tgfb1/Chd7/Camk2d/Itgav/Lck/Il13/Coro1a/Plcg1/Fgf2/Selenon/Itgb3/Thy1/P2rx7/Ccr5/Anxa6/Sri/Diaph1/Capn3/Fasl/Ptprc/Bbc3/Glp1r/Cxcr3/Ubash3b/F2r/Xcl1/Mettl21c/Ptpn6/Ryr1	29
GO:0060759	regulation of response to cytokine stimulus	30/2359	119/23328	1.83161e-06	2.14182e-05	1.40752e-05	Trem2/Il1r2/Casp4/Cyld/Casp1/Il1rn/Gfi1/Cxcr4/Cdc37/Axl/Ifih1/Ecm1/Padi2/Traf2/Socs1/Ticam2/Lsm14a/Pycard/Ptprc/Nlrc5/Stap1/Cd300lf/Ddx58/Samhd1/Ripk2/Adar/Irak3/Parp14/Ikbke/Irf7	30
GO:0033002	muscle cell proliferation	48/2359	236/23328	1.91876e-06	2.23931e-05	1.47159e-05	Vipr2/Cdkn1a/Rbpj/Nr4a3/Ptgs2/Ccn4/Jak2/Mef2d/Hif1a/Tnfaip3/Tgfbr2/Vgll4/Grk2/Camk2d/Gnai2/Pdcd4/Trib1/Stat3/Pim1/Stat5b/Il13/Prkar1a/Fgf2/Selenon/Itgb3/Hmgcr/Trp53/Cdkn1b/Prkca/Akt1/Nos3/Egr1/Notch1/Ifng/Orc1/Dnmt1/Aif1/Ccl5/Ptafr/Il10/Thbs1/Mapk11/Calcrl/C3ar1/Dipk2a/Myc/Stat1/Edn1	48
GO:0032507	maintenance of protein location in cell	21/2359	68/23328	1.97876e-06	2.30479e-05	1.51462e-05	Cd4/Sorl1/Hk2/Vps13c/Grk2/Syne1/Hk1/Akt1/Tmsb15b1/Sun2/Arl2bp/Srgn/Pfn1/Scin/Twf2/Tmsb4x/Tmsb10/Tmsb15b2/Grik5/Gsn/Pml	21
GO:0097696	receptor signaling pathway via STAT	42/2359	196/23328	2.04292e-06	2.37075e-05	1.55797e-05	Stat5a/Hdac1/Jak2/Jak3/Ptger4/Bcl3/Tnfrsf18/Fyn/Lck/Stat3/Stat4/Stat5b/Il13/Crlf2/Agap2/Socs1/Hcls1/Arl2bp/Notch1/Ifng/Lif/Ptprc/Clcf1/Prmt2/Socs3/Pecam1/Nlk/Ccl5/Il23r/Il7r/Il10/Cd40/Cdk5r1/Cntf/Stat1/Il10ra/Stat2/Ret/Irf1/Crlf3/Il21/Parp14	42
GO:0030218	erythrocyte differentiation	33/2359	138/23328	2.04341e-06	2.37075e-05	1.55797e-05	Cdk6/Stat5a/Casp3/Jak2/Hif1a/Kdm1a/Jak3/Hmgb2/Stat3/Stat5b/Nckap1l/Zfpm1/Ets1/Hcls1/P4htm/Prmt1/Arid4a/Ldb1/Inpp5d/G6pdx/B2m/Klf13/Isg15/Rps19/Rps6/Rps14/Ptbp3/Gata3/Ikzf1/Flvcr1/Adgrf5/Stat1/Adar	33
GO:0042771	intrinsic apoptotic signaling pathway in response to DNA damage by p53 class mediator	16/2359	43/23328	2.09748e-06	2.42873e-05	1.59606e-05	Cdkn1a/Pmaip1/Kdm1a/Bcl3/Ddit4/Trp53/Pycard/Bbc3/Phlda3/Cd44/Atad5/Shisa5/Nupr1/Ifi204/Msh2/Pml	16
GO:0006909	phagocytosis	65/2359	358/23328	2.24996e-06	2.59718e-05	1.70677e-05	Ccl2/Trem2/Syt11/Tgfb1/Sh3bp1/Rab27a/Rapgef1/Mex3b/Anxa3/Rhog/Msr1/Itgav/Rhoh/Havcr1/Il1b/Myh9/Arhgap25/Slamf1/Ncf4/Coro1a/Nckap1l/Myo1g/Axl/Itgb3/P2rx7/Atg7/Rac2/Cnn2/Ticam2/Ifng/Cdc42se2/Pycard/Elmo1/Il2rg/Trbc2/Csk/Trbc1/Ptprc/Itgb2/Dock2/Bin2/Unc13d/Pld4/Pecam1/Camk1d/Aif1/Abr/Fcgr1/Abca7/Itgb1/Rack1/Vav1/Stap1/Thbs1/Cd300lf/Itgal/Il2rb/Scarb1/Lrp1/Pear1/Fcgr3/Slc11a1/Ccr7/Gsn/Ccr2	65
GO:0031098	stress-activated protein kinase signaling cascade	53/2359	272/23328	2.25174e-06	2.59718e-05	1.70677e-05	Traf1/Zc3h12a/Traf3/Ptpn1/Tnfsf11/Ncf1/Cyld/Map2k3/Il1rn/Per1/Rapgef1/Ptger4/Gadd45b/Map4k4/Lmnb1/Trib1/Trf/Il1b/Tiam1/Map4k2/Slamf1/Dusp10/Rell1/Hmgcr/Traf2/Stk4/Akt1/Map3k1/Tnik/Taok3/Pak2/Prmt1/Ptpn22/Ccdc88c/Cd27/Pycard/Rassf2/Rasgrp1/Rap2a/Mdfic/Unc5cl/Rps3/Mapk11/Fas/Map4k1/Dvl2/Ripk2/Cd40lg/Rell2/Ccr7/Edn1/Ccn2/Sema4c	53
GO:0048247	lymphocyte chemotaxis	18/2359	53/23328	2.29261e-06	2.63918e-05	1.73436e-05	Ccl8/Ccl2/Ccl12/Wnk1/Adam8/Ccl17/Gpr183/Cxcl13/Padi2/Stk39/Ccl7/Ccl5/Cklf/Ccl9/Cxcr3/Xcl1/Ccr7/Ccr2	18
GO:0051054	positive regulation of DNA metabolic process	45/2359	217/23328	2.30063e-06	2.64327e-05	1.73705e-05	Tgfb1/Atrx/Anxa3/Camk2d/Hnrnpd/Cd28/Tnfsf4/Cdk2/Smchd1/Fgf2/Dscc1/Akt1/Pcna/Rfc5/Was/Tox/Ifng/Arrb2/Tbx21/Pfn1/Rad51/Ptprc/Clcf1/Cbx8/Rfc3/Npm1/Chtf18/Atad5/Polg2/Ercc1/Timeless/Kdm4d/Cd40/Exosc3/Rps3/Apbb1/Shld3/C3ar1/Myc/Pms2/Prkd2/Dtx3l/Rfc4/Msh2/Pml	45
GO:1903532	positive regulation of secretion by cell	69/2359	388/23328	2.38431e-06	2.7341e-05	1.79675e-05	Ttn/Trem2/Nr3c1/Clec4n/Sorl1/Glrx/Jak2/Tnfsf11/Tgfb1/Hif1a/Rab27a/Casp1/Ppp3cb/Ptger4/Ptbp1/Grk2/Gpr68/Creb1/Baiap3/Il1b/Tnfsf4/Rab8b/Il4ra/Acsl4/Il13/Slc4a8/P2rx7/Prkca/Atg7/Lgals3/Rgcc/Adrb1/Rab2b/Sri/Abcg1/Tnfrsf4/Ifng/Lif/Trpm4/Runx1/Nmb/Clcf1/Itgb2/Rab3d/Ankrd1/Adora2a/Cd14/Panx1/Kcnn4/Unc13d/Spp1/Clasp2/Cd38/Ptafr/Dpysl2/Stxbp1/Il10/H2-T23/Arf6/Cd300c2/Glp1r/Apbb1/Nlgn2/Crtam/Lrp1/Cntf/Ildr…	69
GO:0031346	positive regulation of cell projection organization	81/2359	478/23328	2.39173e-06	2.7373e-05	1.79885e-05	Skil/Dscam/Lcn2/Apoe/Nr3c1/Ahi1/Fscn1/Rgs2/Kdm1a/Ezh2/Rapgef1/Ptbp1/Rnf157/Fyn/Plxnc1/Tiam1/Rab8b/Xlr4b/Cxcr4/Myo3b/Dbnl/Iqgap1/Map6/Flna/Nin/Wnt3/P2rx7/Arpc2/Cfl1/Sema4d/Metrn/Sema7a/Rpl4/Epha3/Rac2/Cdc42ep3/Tox/Trpv2/Stk24/Actr3/Lif/Carmil2/Slc23a2/Enc1/Wasf2/Zdhhc15/Pfn1/Kif3c/Ankrd1/Mns1/Cep120/D16Ertd472e/Camk1d/Pacsin1/Limk1/Bhlhb9/Itgb1/L1cam/Dock11/Serpine2/Ptpn5/Twf2/Apbb1/Nlgn2/Lrp8/Lrp…	81
GO:0070304	positive regulation of stress-activated protein kinase signaling cascade	38/2359	171/23328	2.45976e-06	2.80973e-05	1.84644e-05	Traf1/Zc3h12a/Traf3/Ptpn1/Tnfsf11/Ncf1/Il1rn/Gadd45b/Map4k4/Lmnb1/Trf/Il1b/Tiam1/Map4k2/Slamf1/Rell1/Hmgcr/Traf2/Map3k1/Tnik/Taok3/Prmt1/Cd27/Pycard/Rassf2/Rasgrp1/Mdfic/Unc5cl/Rps3/Map4k1/Dvl2/Ripk2/Cd40lg/Rell2/Ccr7/Edn1/Ccn2/Sema4c	38
GO:0033627	cell adhesion mediated by integrin	21/2359	69/23328	2.57505e-06	2.93576e-05	1.92927e-05	Wnk1/Fermt3/Cd3e/Itgav/Cxcl13/Lpxn/Nckap1l/Itga4/Itgb3/Skap1/Lif/Tesc/Icam1/Itgb2/Itgb7/Ccl5/Itgb1/L1cam/Acer2/Ret/Ptpn6	21
GO:1904029	regulation of cyclin-dependent protein kinase activity	23/2359	80/23328	2.61174e-06	2.97186e-05	1.95299e-05	Cdkn1a/Casp3/Tnfaip3/Cdc6/Ccne2/Ccnl1/Pim1/Cdkn2a/Cdkn1b/Akt1/Cdkn1c/Cks1b/Rgcc/Ccnb2/Ccne1/Prox1/Actb/Sfn/Cdkn2b/Ccnd2/Ccna2/Stil/Ccno	23
GO:0001959	regulation of cytokine-mediated signaling pathway	28/2359	109/23328	2.68449e-06	3.03712e-05	1.99588e-05	Trem2/Il1r2/Casp4/Cyld/Casp1/Il1rn/Gfi1/Cxcr4/Cdc37/Axl/Ecm1/Padi2/Traf2/Socs1/Ticam2/Lsm14a/Pycard/Ptprc/Nlrc5/Stap1/Cd300lf/Samhd1/Ripk2/Adar/Irak3/Parp14/Ikbke/Irf7	28
GO:0048144	fibroblast proliferation	28/2359	109/23328	2.68449e-06	3.03712e-05	1.99588e-05	Cdkn1a/Cdk6/Fosl2/Tgfb1/Pmaip1/Ski/Tgif1/Cdc6/Trp53inp1/Grk2/Creb1/Lta/Il13/Sp2/Itgb3/Emd/Trp53/Ifng/Nlrc3/E2f1/Rasa1/Nupr1/Ccna2/Rps3a1/Myc/Anxa2/Fn1/Pml	28
GO:0051209	release of sequestered calcium ion into cytosol	28/2359	109/23328	2.68449e-06	3.03712e-05	1.99588e-05	Tgfb1/Chd7/Camk2d/Itgav/Lck/Il13/Coro1a/Plcg1/Fgf2/Selenon/Itgb3/Thy1/P2rx7/Ccr5/Sri/Diaph1/Capn3/Fasl/Ptprc/Bbc3/Glp1r/Cxcr3/Ubash3b/F2r/Xcl1/Mettl21c/Ptpn6/Ryr1	28
GO:0045624	positive regulation of T-helper cell differentiation	11/2359	22/23328	2.70223e-06	3.03975e-05	1.99761e-05	Malt1/Nfkbid/Tnfsf4/Nfkbiz/Il4ra/Myb/Hlx/Ripk2/Ccr7/Irf1/Ccr2	11
GO:0050860	negative regulation of T cell receptor signaling pathway	11/2359	22/23328	2.70223e-06	3.03975e-05	1.99761e-05	Elf1/Cblb/Thy1/Ubash3a/Lgals3/Sh2d1a/Ptpn22/Sla2/Dgkz/Ptpn6/Cd160	11
GO:2000353	positive regulation of endothelial cell apoptotic process	11/2359	22/23328	2.70223e-06	3.03975e-05	1.99761e-05	Ccl12/Pdcd4/Plcg1/Itga4/Rgcc/Fasl/Cd40/Thbs1/H2-M3/Cd40lg/Cd160	11
GO:0042104	positive regulation of activated T cell proliferation	12/2359	26/23328	2.76459e-06	3.104e-05	2.03983e-05	Stat5a/Il2ra/Jak3/Tnfsf4/Stat5b/Slamf1/Cd86/Pycard/Tnfsf9/Rps3/Il27ra/Il12rb1	12
GO:0050707	regulation of cytokine secretion	20/2359	64/23328	2.81014e-06	3.14321e-05	2.0656e-05	Clec4n/Sorl1/Syt11/Lrrc32/Ccn4/Casp1/Ptger4/Foxp3/Tnfsf4/P2rx7/Rgcc/Socs1/Srgn/Tnfrsf4/Ifng/Cd14/Panx1/Il10/Cd300c2/Crtam	20
GO:1903557	positive regulation of tumor necrosis factor superfamily cytokine production	20/2359	64/23328	2.81014e-06	3.14321e-05	2.0656e-05	Ccl2/Hdac1/Pf4/Jak2/Adam8/Ncl/Ccr5/Clu/Cd2/Lgals9/Ifng/Pycard/Sash3/Ptprc/Cd14/Rasgrp1/Ptafr/H2-T23/Ripk2/Ccr7	20
GO:0051146	striated muscle cell differentiation	59/2359	317/23328	2.90218e-06	3.24004e-05	2.12923e-05	Ccl8/Ttn/Rbpj/Pld3/Nr3c1/Csrp1/Akap13/Kdm6b/Ccn4/Tgfb1/Ski/Rgs2/Casp1/Sik1/Ezh2/Camk2d/Alpk2/Bnip2/Myh9/Il4ra/Cacna1s/Prkar1a/Hopx/Selenon/Kras/Wdr1/Actg1/Akt1/Atg7/Nfatc3/Capzb/Nebl/Adrb1/Notch1/Capn3/Homer1/Arrb2/Nfatc2/Rbm38/G6pdx/Stim1/Neb/Itgb1/Cdon/Smyd3/Prox1/Mmp14/Smyd1/Tnnt1/Fhl2/Plekho1/Flt3l/Chrnb1/Cd53/Bcl2/Ptgfrn/Edn1/Ryr1/Ankrd23	59
GO:0050691	regulation of defense response to virus by host	16/2359	44/23328	2.98744e-06	3.32894e-05	2.18765e-05	Zc3h12a/Il1b/Aim2/Zc3hav1/Ptpn22/Ifng/Pycard/Ccl5/Il23r/Ddx58/Dtx3l/Stat1/Il12rb1/Traf3ip2/Cgas/Pml	16
GO:0006924	activation-induced cell death of T cells	9/2359	15/23328	3.09017e-06	3.41767e-05	2.24596e-05	Il2ra/Siva1/Tnfsf4/Ripk3/Akt1/Tnfrsf4/Tsc22d3/Rps6/Fas	9
GO:0043383	negative T cell selection	9/2359	15/23328	3.09017e-06	3.41767e-05	2.24596e-05	Cd3e/Cd28/Themis/Zap70/Spn/Ptprc/Dock2/Fas/Ccr7	9
GO:0045591	positive regulation of regulatory T cell differentiation	9/2359	15/23328	3.09017e-06	3.41767e-05	2.24596e-05	Tgfb1/Foxp3/Dusp10/Socs1/Lgals9/Ifng/Carmil2/Il2rg/H2-M3	9
GO:1902969	mitotic DNA replication	9/2359	15/23328	3.09017e-06	3.41767e-05	2.24596e-05	Mcm3/Mcm6/Pola1/Mcm4/Lig1/Mcm2/Rad51/Gins1/Cdc45	9
GO:2000107	negative regulation of leukocyte apoptotic process	21/2359	70/23328	3.33033e-06	3.67641e-05	2.41599e-05	Stat5a/Hif1a/Jak3/Bcl10/Dock8/Itpkb/Tnfsf4/Axl/Ccr5/Hcls1/Tnfrsf4/Ormdl3/Cd27/Serpinb9/Tsc22d3/Cd44/Ccl5/Bcl2a1a/Il7r/Ccr7/Arg2	21
GO:0050869	negative regulation of B cell activation	14/2359	35/23328	3.33848e-06	3.67854e-05	2.41739e-05	Ctla4/Casp3/Samsn1/Tnfaip3/Foxp3/Pkn1/Cdkn2a/Inpp5d/Tnfrsf13b/Prdm1/Tbc1d10c/Il10/Fas/Btla	14
GO:0051271	negative regulation of cellular component movement	60/2359	326/23328	3.48049e-06	3.82789e-05	2.51554e-05	Atp2b4/Apoe/Ccl12/Rbpj/Tgfb1/Il1rn/Cd200/Trp53inp1/Ptger4/Krt16/Srgap2/Cxcl13/Sema6d/Trib1/Stat3/Ldlrad4/Dusp10/Fgf2/Thy1/Wnt3/Cfl1/Ccr5/Padi2/Cdkn1b/Akt1/Frmd5/Lrch1/Sema4d/Sema7a/Cnn2/Rgcc/Was/Notch1/Stk24/Bin1/Arhgdib/Clasp2/Aif1/Abr/Rap2a/Gpr18/Svbp/Sema4b/Ccdc125/Stap1/Thbs1/Gata3/Reck/Fas/Stk26/Rap2b/Lrp1/Slamf8/Il27ra/Eng/Bcl2/Sema4f/Cx3cr1/Sema4c/Cnih2	60
GO:0046777	protein autophosphorylation	48/2359	241/23328	3.54114e-06	3.88737e-05	2.55463e-05	Mapkapk3/Sik2/Jak2/Wnk1/Camk2d/Mknk2/Itk/Fyn/Lck/Peak1/Slk/Myo3b/Pim1/Iqgap1/Gpnmb/Thy1/Stk17b/Ripk3/Hk1/Sla/Prkca/Stk4/Camk4/Stk39/Zap70/Tnik/Taok3/Pak2/Cad/Stk10/Stk24/Tnk2/Csk/Ptprc/Rassf2/Nlk/Prkx/Rap2a/Grk5/Stk26/Rap2b/Fes/Vrk1/Eng/Map4k1/Prkd2/Melk/Irak3	48
GO:1901652	response to peptide	70/2359	400/23328	3.62732e-06	3.9746e-05	2.61195e-05	Ramp3/Stat5a/Trem2/Sik2/Nr4a3/Nr4a2/Nfkbia/Sorl1/Nfkb1/Nr4a1/Ptpn1/Casp4/Jak2/Eprs/Tnfaip3/Vps13c/Serpina12/Vim/Grk2/Gnai2/Creb1/Fyn/Il1b/Stat3/Rab8b/Stat4/Stat5b/Rock1/Cdk2/Pkm/Itga4/Capn1/Serpina3g/Cfl1/Trp53/Prkca/Akt1/Egr1/Smarcc1/Tbc1d4/Socs1/Egr2/Cad/Notch1/Ptpn22/Grb2/Rela/Icam1/Abcc1/Sesn3/Csk/Serpina3f/Anxa5/Vamp2/Prkcb/Socs3/Akt3/Timeless/Rpl23/Pde3b/Cry1/Lrp1/Ptpre/Ripk2/Vcam1/Ednrb/St…	70
GO:0042989	sequestering of actin monomers	8/2359	12/23328	3.68114e-06	4.01869e-05	2.64093e-05	Tmsb15b1/Pfn1/Scin/Twf2/Tmsb4x/Tmsb10/Tmsb15b2/Gsn	8
GO:0045625	regulation of T-helper 1 cell differentiation	8/2359	12/23328	3.68114e-06	4.01869e-05	2.64093e-05	Jak3/Tnfsf4/Il4ra/Hlx/Ripk2/Ccr7/Irf1/Ccr2	8
GO:0043270	positive regulation of ion transport	61/2359	334/23328	3.74707e-06	4.08314e-05	2.68328e-05	Ramp3/Cd4/Ccl2/Apoe/Ccl12/Trem2/Nr3c1/Glrx/Tnfsf11/Wnk1/Cebpb/Ctss/Jak3/Hspa2/Il1b/Cxcr4/Il13/Plcg1/Orai1/Ifngr1/Flna/Thy1/P2rx7/Cfl1/Rgs9/Cacng8/Ccr1/Akt1/Stk39/Lgals3/Bak1/Abcb1a/Abcb4/Stim2/Adrb1/Ehd3/Sri/Trpv2/Ifng/Capn3/Homer1/Arrb2/Tesc/Cracr2a/Stimate/G6pdx/Adora2a/Stim1/Ccl5/Ptafr/Dpysl2/Abca7/Itgb1/Akt3/Stxbp1/Cxcr3/Cacnb3/F2r/Xcl1/Edn1/Arc	61
GO:0045576	mast cell activation	22/2359	76/23328	3.78232e-06	4.11397e-05	2.70354e-05	Nr4a3/Bcl10/Rhoh/Lat/Havcr1/Il4ra/Il13/Plscr1/Crlf2/Rac2/Lcp2/Cd48/Cd226/Unc13d/Rasgrp1/Cd84/Stxbp1/Cd300lf/Fes/Fcgr3/Ptpre/Milr1	22
GO:0071901	negative regulation of protein serine/threonine kinase activity	29/2359	117/23328	3.89392e-06	4.22758e-05	2.7782e-05	Cdkn1a/Dusp4/Apoe/Casp3/Sorl1/Ptpn1/Heg1/Tnfaip3/Rgs2/Dusp5/Il1b/Dusp10/Prkar1a/Hmgcr/Cdkn2a/Dusp2/Cdkn1b/Prkca/Cdkn1c/Prkar2b/Spry1/Ptpn22/Pycard/Ptpn5/Lax1/Rgs14/Ptpn6/Dusp8/Irak3	29
GO:0030316	osteoclast differentiation	28/2359	111/23328	3.93961e-06	4.26936e-05	2.80565e-05	Trem2/Ccn4/Tnfsf11/Tgfb1/Adam8/Gpr55/Cebpb/Junb/Gpr183/Gpr68/Inpp4b/Creb1/Trf/Itgb3/Ccr1/Ifng/Nfatc1/Inpp5d/Tcirg1/Rassf2/Ccl5/Clec2i/Cd300lf/Efna2/Il17a/Ubash3b/Anxa2/Snx10	28
GO:0002230	positive regulation of defense response to virus by host	13/2359	31/23328	3.993e-06	4.31142e-05	2.8333e-05	Zc3h12a/Aim2/Ptpn22/Pycard/Ccl5/Il23r/Ddx58/Dtx3l/Stat1/Il12rb1/Traf3ip2/Cgas/Pml	13
GO:0002828	regulation of type 2 immune response	13/2359	31/23328	3.993e-06	4.31142e-05	2.8333e-05	Tnfsf4/Il4ra/Ecm1/Tbx21/Clcf1/Gata3/Hlx/Il27ra/Xcl1/Arg2/Irf1/Ccr2/Rsad2	13
GO:0009611	response to wounding	82/2359	492/23328	4.02062e-06	4.33333e-05	2.8477e-05	Tff1/Gna13/Cdkn1a/Ccl2/Apoe/Casp3/Pf4/Syt11/Ccn4/Jak2/Tgfb1/Hif1a/Tnfaip3/Rab27a/Fermt3/Ptger4/Elk3/Lilrb4a/Havcr1/Myh9/Cxcr4/Zfp36l2/Ptprs/Dusp10/Axl/Flna/Fgf2/Itgb3/Hmgcr/Lcp1/Actg1/Anxa6/Prkca/Map3k1/Cnn2/Adrb1/Jaml/Stk24/Carmil2/Anxa5/Hps4/Nefh/AI506816/Clasp2/Cd44/Pecam1/Itgb1/5430416N02Rik/Stxbp1/Il10/Serpine2/Thbs1/Pvt1/Eldr/Rap2b/Lrp1/Cntf/Ubash3b/Hpse/Klk8/Eng/F2r/Bcl2/S100a9/Dcbld2/F13a…	82
GO:1904018	positive regulation of vasculature development	43/2359	208/23328	4.15428e-06	4.45458e-05	2.92738e-05	Zc3h12a/Hk2/Ptgs2/Hif1a/Ago2/Tgfbr2/Anxa3/Ppp1r16b/Il1b/Ccr3/Stat3/Cxcr4/Btg1/Pkm/Plcg1/Hdac7/Fgf2/Itgb3/Ets1/Ecm1/Prkca/Lgals3/Nos3/Egr1/Notch1/Runx1/Cysltr2/Itgb2/C5ar1/Stim1/Prkcb/Ccl5/Itgb1/Akt3/Il10/Cd40/Thbs1/Cybb/Cxcr3/C3ar1/Eng/Prkd2/Cx3cr1	43
GO:0006979	response to oxidative stress	71/2359	409/23328	4.1557e-06	4.45458e-05	2.92738e-05	Lcn2/Apoe/Zc3h12a/Hdac1/Nr4a3/Nr4a2/Casp3/Nfkb1/Kdm6b/Glrx/Ptgs2/Jak2/Hif1a/Tnfaip3/Ncf1/Ezh2/Trp53inp1/Grk2/Hnrnpd/Itgav/Fyn/Arntl/Lck/Slc25a24/Axl/Mcl1/Selenon/Capn1/Ppp2cb/Ripk3/Cfl1/Cdkn2a/Trp53/Prkca/Traf2/Akt1/Atg7/Gch1/Psip1/Nos3/Lig1/Ucp2/Stk24/Rela/Gskip/Abcc1/Sesn3/Mt3/G6pdx/Aif1/Plk3/Cd38/Ercc1/Rack1/Ddias/Mutyh/Il10/Rps3/Thbs1/Stk26/Htra2/Pycr2/Rgs14/Ggt7/Bcl2/Nudt15/Melk/Ccr7/Pml/Gpx…	71
GO:0022613	ribonucleoprotein complex biogenesis	71/2359	409/23328	4.1557e-06	4.45458e-05	2.92738e-05	Isy1/Nol10/Ythdc1/Ago2/Ncl/Chd7/Nop53/Snrpg/Snrpe/Ddx21/Snrpf/Nsa2/Nudt21/Mphosph6/Rrp1b/Sart1/Celf5/Rps28/Snrpc/Pop4/Ruvbl2/Lsm6/Snrpb/Cdkn2a/Rpl27/Isg20/Nop56/Rnasel/Celf2/Pa2g4/Mbnl1/Psip1/Rpl24/Rbmxl1/Rpl23a/Rpl38/Ddx54/Usp36/Ran/Rps27/Eri1/Rpl35a/Rps25/Rpl3/Rpl6/Exosc8/Ddx10/Rps21/Npm1/Rps15/Gar1/Riok1/Rpl13a/Rpsa/Suv39h1/Nop58/Rps19/Rps6/Frg1/Rplp0/Rps14/Rps10/Rpl11/Exosc3/Rpl7/Rps16/Rpl12/…	71
GO:0097553	calcium ion transmembrane import into cytosol	32/2359	136/23328	4.19111e-06	4.47164e-05	2.93858e-05	Ramp3/Tgfb1/Chd7/Camk2d/Itgav/Fyn/Lck/Il13/Coro1a/Plcg1/Fgf2/Selenon/Itgb3/Thy1/P2rx7/Ccr5/Adrb1/Sri/Diaph1/Trpv2/Capn3/Fasl/Ptprc/Bbc3/Glp1r/Cxcr3/Ubash3b/F2r/Xcl1/Mettl21c/Ptpn6/Ryr1	32
GO:0042531	positive regulation of tyrosine phosphorylation of STAT protein	18/2359	55/23328	4.19507e-06	4.47164e-05	2.93858e-05	Hdac1/Jak2/Ptger4/Tnfrsf18/Fyn/Lck/Il13/Hcls1/Arl2bp/Ifng/Lif/Clcf1/Pecam1/Ccl5/Cd40/Cntf/Il21/Parp14	18
GO:2000351	regulation of endothelial cell apoptotic process	18/2359	55/23328	4.19507e-06	4.47164e-05	2.93858e-05	Ccl12/Tnfaip3/Pdcd4/Il13/Plcg1/Itga4/Rgcc/Fasl/Icam1/Tnip2/Il10/Cd40/Thbs1/Gata3/H2-M3/Ndnf/Cd40lg/Cd160	18
GO:0061756	leukocyte adhesion to vascular endothelial cell	16/2359	45/23328	4.20184e-06	4.47164e-05	2.93858e-05	Nfat5/Rock1/Itga4/Capn1/Ets1/Selplg/Rela/Spn/Icam1/Itgb2/Itgb7/Ptafr/Itgb1/Vcam1/Cx3cr1/Ccr2	16
GO:0002437	inflammatory response to antigenic stimulus	21/2359	71/23328	4.28141e-06	4.54144e-05	2.98446e-05	Rbpj/Il2ra/Il1rn/Cd28/Hmgb2/Lilrb4a/Lta/Cd6/Notch1/Spn/Icam1/Serpinb9/Cd68/Fcgr1/Rasgrp1/Pnma1/Il10/H2-T23/Fcgr3/Ccr7/Il20rb	21
GO:0072593	reactive oxygen species metabolic process	55/2359	292/23328	4.28576e-06	4.54144e-05	2.98446e-05	Rora/Cdkn1a/Atp2b4/Zc3h12a/Birc2/Hk2/Ptgs2/Jak2/Tgfb1/Hif1a/Rab27a/Ncf1/Tgfbr2/Ptger4/Ddit4/Gnai2/Acp5/Fyn/Il1b/Stat3/Ncf4/Birc3/Ulbp1/P2rx7/Ripk3/Acod1/Trp53/Clu/Gla/Akt1/Gch1/Nos3/Sh3pxd2b/Ifng/Grb2/Icam1/Pon3/Itgb2/G6pdx/Nrros/Slc5a3/Aif1/Prex1/Vav1/Il10/Thbs1/Cybb/H2-M3/Bcl2/Cx3cr1/Arg2/Edn1/Trim30a/Hvcn1/Ccn2	55
GO:0043373	CD4-positive, alpha-beta T cell lineage commitment	10/2359	19/23328	4.29046e-06	4.54144e-05	2.98446e-05	Batf/Tgfb1/Foxp3/Slamf6/Stat3/Irf4/Tox/Spn/Tbx21/Ly9	10
GO:0050921	positive regulation of chemotaxis	34/2359	149/23328	4.40679e-06	4.65625e-05	3.05991e-05	Dscam/Ccl2/Trem2/Tgfb1/Wnk1/Ccr6/Cxcl13/Il1b/Tiam1/Cxcr4/Slamf1/Nckap1l/Fgf2/Prkca/Ccr1/Stk39/Rac2/Pla2g7/Dapk2/C5ar1/Ccr4/Gpsm3/Camk1d/Aif1/Ccl5/Thbs1/Cxcr3/C3ar1/Prkd2/Xcl1/Ccr7/Edn1/Ccr2/Fn1	34
GO:1901992	positive regulation of mitotic cell cycle phase transition	24/2359	88/23328	4.43389e-06	4.67653e-05	3.07323e-05	Cdc25b/Dtl/Cdt1/Tgfb1/Tfdp1/Camk2d/Anp32b/Lmnb1/Hspa2/Dbf4/Akt1/Rgcc/Rcc2/Larp7/Aif1/Rpl17/Mta3/Birc5/Fbxo5/Ccnd2/Cdc45/Cdc7/Mtbp/Cdca5	24
GO:0051403	stress-activated MAPK cascade	50/2359	257/23328	4.50087e-06	4.73417e-05	3.11111e-05	Traf1/Zc3h12a/Traf3/Ptpn1/Tnfsf11/Ncf1/Cyld/Map2k3/Il1rn/Per1/Rapgef1/Ptger4/Gadd45b/Map4k4/Lmnb1/Trib1/Trf/Il1b/Tiam1/Map4k2/Slamf1/Dusp10/Rell1/Hmgcr/Traf2/Akt1/Map3k1/Tnik/Taok3/Prmt1/Ptpn22/Cd27/Pycard/Rassf2/Rasgrp1/Rap2a/Mdfic/Unc5cl/Rps3/Mapk11/Fas/Map4k1/Dvl2/Ripk2/Cd40lg/Rell2/Ccr7/Edn1/Ccn2/Sema4c	50
GO:0031330	negative regulation of cellular catabolic process	49/2359	250/23328	4.50454e-06	4.73417e-05	3.11111e-05	Tent5a/Atp2b4/Trem2/Sorl1/Tnfaip3/Wdr6/Ube2j1/Hnrnpa0/Nop53/Pabpc1/Ptbp1/Pkp3/Usp25/Hnrnpd/Ric1/N4bp1/Qsox1/Tent2/Stat3/Timp2/Mcl1/Cdkn2a/Trp53/Akt1/Atg7/Smarcc1/Axin2/Rybp/Psen2/Lzts1/Ptpn22/Tent5c/Cirbp/Usp36/Rbm38/Mt3/E2f1/Pik3cg/Il10/Rpl11/Nupr1/Rpl23/Htra2/Rps7/Bcl2/Anxa2/Slc11a1/Il10ra/Pml	49
GO:0048305	immunoglobulin secretion	12/2359	27/23328	4.51792e-06	4.73981e-05	3.11482e-05	Tnfsf4/Crlf2/Traf2/Tnfrsf4/Cd27/H2-T23/Cd40/Lax1/Tnfsf13b/Pou2f2/Cd40lg/Traf3ip2	12
GO:0010769	regulation of cell morphogenesis involved in differentiation	63/2359	351/23328	4.7197e-06	4.94274e-05	3.24817e-05	Skil/Dscam/Apoe/Ifrd1/Kif13b/Vim/Sema6d/Cass4/Abi2/Plxnc1/Tiam1/Xlr4b/Dbnl/Kndc1/Syne1/Map6/Ptprs/Flna/Nin/Mycbp2/Itgb3/Thy1/Wnt3/Arpc2/Cfl1/Ccr5/Sema4d/Metrn/Sema7a/Tnik/Rpl4/Pak2/S100a10/Trpv2/Lzts1/Actr3/Rcc2/Zdhhc15/Map2/Cspg5/Unc13d/Clasp2/Limk1/Rap2a/Bhlhb9/Dpysl2/Prex1/L1cam/Sema4b/Cdk5r1/Twf2/Lrp8/Lrp1/Fgf13/Cntf/Sema4f/Map1b/Ret/Arc/Ss18l1/Parp6/Fn1/Sema4c	63
GO:0000280	nuclear division	72/2359	418/23328	4.73522e-06	4.95023e-05	3.2531e-05	Cdc25b/Cdt1/Cdc14a/Tgfb1/Atrx/Cdk11b/Cdc6/Cd28/Ccne2/Hspa2/Il1b/Smc3/Incenp/Kif2a/Hspa1b/Mybl2/Hspa1a/Flna/Phf13/Dscc1/Bcl2l11/Cdkn1b/Rpl24/Cdkn1c/Rgcc/Tacc3/Topbp1/Ncapd3/Kif4/Ncapg/Sh2b1/Ncapg2/Actr3/Lif/Ran/Smc2/Rad51/Top2a/Ndc80/Chtf18/Clasp2/Ncapd2/Suv39h2/Ccne1/Fanca/Birc5/Cdca8/Fbxo5/Arhgef10/Smc4/Nde1/Trip13/Bub1b/Kif23/Kif11/Tex15/Syce2/Racgap1/Nusap1/Ncaph/Cenps/Fignl1/Mtbp/Ccsap/Chek1/…	72
GO:0045666	positive regulation of neuron differentiation	79/2359	472/23328	5.10285e-06	5.32514e-05	3.49947e-05	Skil/Dscam/Apoe/Nr3c1/Ahi1/Mmd/Gdpd5/Tgif2/Csnk1d/Tgif1/Zeb1/Rgs2/Kdm1a/Ezh2/Rapgef1/Ptbp1/Rnf157/Fyn/Plxnc1/Tiam1/Bnip2/Xlr4b/Cxcr4/Dbnl/Timp2/Iqgap1/Map6/Flna/Nin/Wnt3/Cfl1/Ccr5/Sema4d/Metrn/Sema7a/Rpl4/Epha3/Tox/Trpv2/Ifng/Stk24/Actr3/Lif/Slc23a2/Enc1/Zdhhc15/Kif3c/Tcf3/Ankrd1/D16Ertd472e/Camk1d/Ccl5/Pacsin1/Limk1/Sh3gl3/Bhlhb9/Itgb1/L1cam/Cdon/Serpine2/Prox1/Ptpn5/Twf2/Apbb1/Nlgn2/Lrp8/Lrp1/F…	79
GO:0000724	double-strand break repair via homologous recombination	31/2359	131/23328	5.18838e-06	5.40487e-05	3.55187e-05	Rbbp8/Kdm1a/Ppp4c/Mcm3/Rpa1/Mcm6/Smchd1/Rnf138/Mcm4/Mcm5/Rpa2/Mcm2/Was/Rmi2/Rad51/Rpa3/Mcm7/Timeless/Kdm4d/Mms22l/Gins2/Cdc45/Rad51ap1/Shld3/Cdc7/Tex15/Tonsl/Samhd1/Fignl1/Chek1/Cgas	31
GO:0097300	programmed necrotic cell death	15/2359	41/23328	5.56812e-06	5.79026e-05	3.80513e-05	Birc2/Itpk1/Cyld/Casp1/Ybx3/Rbck1/Peli1/Birc3/Ripk3/Trp53/Traf2/Fasl/Mutyh/Pygl/Fas	15
GO:0007229	integrin-mediated signaling pathway	25/2359	95/23328	5.68339e-06	5.89976e-05	3.87709e-05	Itgae/Fermt3/Fyb/Itgav/Tln1/Lat/Itga4/Flna/Itgb3/Thy1/Sema7a/Vav3/Rcc2/Itgb2/Itgb7/Isg15/Itgb1/Vav1/Zyx/Itgal/Tspan32/Cd40lg/Plek/Ccn2/Fn1	25
GO:0031570	DNA integrity checkpoint	28/2359	113/23328	5.71288e-06	5.91998e-05	3.89038e-05	Cdkn1a/Dtl/Cdt1/Clspn/Nop53/Cdc6/Wdr76/Donson/Trp53/Etaa1/Taok3/Topbp1/Rpa2/Thoc5/Orc1/Rbm38/Tipin/E2f1/Top2a/Dgkz/Pea15a/Timeless/Cry1/Ticrr/Chek1/Msh2/Pml/Fancd2	28
GO:0048145	regulation of fibroblast proliferation	27/2359	107/23328	5.78112e-06	5.98022e-05	3.92997e-05	Cdkn1a/Cdk6/Fosl2/Tgfb1/Pmaip1/Ski/Tgif1/Cdc6/Trp53inp1/Grk2/Creb1/Lta/Il13/Itgb3/Emd/Trp53/Ifng/Nlrc3/E2f1/Rasa1/Nupr1/Ccna2/Rps3a1/Myc/Anxa2/Fn1/Pml	27
GO:0009411	response to UV	32/2359	138/23328	5.81998e-06	6.00684e-05	3.94746e-05	Zbtb1/Cdkn1a/Casp3/Dtl/Sdf4/Pmaip1/Kdm1a/Trp53inp1/Bcl3/Pclaf/N4bp1/Pold1/Sde2/Ruvbl2/Trp53/Akt1/Pcna/Crip1/Bak1/Rela/Cirbp/Tipin/Npm1/Ercc1/Ddias/Casp7/Rad18/Ddb2/Bcl2/Chek1/Msh2/Pml	32
GO:0060760	positive regulation of response to cytokine stimulus	17/2359	51/23328	5.82716e-06	6.00684e-05	3.94746e-05	Trem2/Casp4/Casp1/Gfi1/Cxcr4/Axl/Ifih1/Traf2/Ticam2/Lsm14a/Nlrc5/Cd300lf/Ddx58/Ripk2/Parp14/Ikbke/Irf7	17
GO:0045830	positive regulation of isotype switching	13/2359	32/23328	6.10289e-06	6.28014e-05	4.12706e-05	Tgfb1/Cd28/Tnfsf4/Ifng/Tbx21/Ptprc/Clcf1/Atad5/Cd40/Exosc3/Shld3/Pms2/Msh2	13
GO:0000725	recombinational repair	31/2359	132/23328	6.13156e-06	6.29868e-05	4.13925e-05	Rbbp8/Kdm1a/Ppp4c/Mcm3/Rpa1/Mcm6/Smchd1/Rnf138/Mcm4/Mcm5/Rpa2/Mcm2/Was/Rmi2/Rad51/Rpa3/Mcm7/Timeless/Kdm4d/Mms22l/Gins2/Cdc45/Rad51ap1/Shld3/Cdc7/Tex15/Tonsl/Samhd1/Fignl1/Chek1/Cgas	31
GO:0043903	regulation of symbiotic process	44/2359	218/23328	6.2038e-06	6.36186e-05	4.18076e-05	Cd4/Apoe/Zc3h12a/Hdac1/Vps37b/Pabpc1/Itgav/Gtf2b/Cxcr4/Rrp1b/Zc3hav1/Plscr1/Cfl1/Trim5/Ccr5/Bcl2l11/Isg20/Rnasel/Fam111a/Lgals1/Notch1/Ifng/Apobec3/Pfn1/Top2a/Ccl5/Isg15/Mdfic/Prox1/Trim62/Trim14/Trim59/Bcl2/Stat1/Trim12a/Oas3/Ifitm3/Trim30a/Bst2/Adar/Gsn/Rsad2/Trim12c/Pml	44
GO:0048762	mesenchymal cell differentiation	45/2359	225/23328	6.285e-06	6.43397e-05	4.22816e-05	Rbpj/Smad7/Tgfb1/Fam83d/Hif1a/Tgfbr2/Ezh2/Pdcd4/Sema6d/Il1b/Tiam1/Zfp703/Ldlrad4/Flna/Fam172a/Cfl1/Akna/Anxa6/Tcof1/Sema4d/Sema7a/Epha3/Axin2/Rgcc/Glipr2/Plaur/Spry1/Notch1/Nfatc1/Clasp2/Eomes/Sema4b/Wnt10a/Gata3/Bambi/Trim62/Eng/Bcl2/Sema4f/Ednrb/Tgfb1i1/Ret/Edn1/Sema4c/Snai1	45
GO:0032872	regulation of stress-activated MAPK cascade	46/2359	232/23328	6.33884e-06	6.47788e-05	4.25701e-05	Traf1/Zc3h12a/Traf3/Ptpn1/Tnfsf11/Ncf1/Cyld/Il1rn/Per1/Rapgef1/Gadd45b/Map4k4/Lmnb1/Trf/Il1b/Tiam1/Map4k2/Slamf1/Dusp10/Rell1/Hmgcr/Traf2/Akt1/Map3k1/Tnik/Taok3/Prmt1/Ptpn22/Cd27/Pycard/Rassf2/Rasgrp1/Rap2a/Mdfic/Unc5cl/Rps3/Fas/Map4k1/Dvl2/Ripk2/Cd40lg/Rell2/Ccr7/Edn1/Ccn2/Sema4c	46
GO:0007259	receptor signaling pathway via JAK-STAT	40/2359	191/23328	6.38007e-06	6.50877e-05	4.27731e-05	Stat5a/Hdac1/Jak2/Jak3/Ptger4/Bcl3/Tnfrsf18/Fyn/Lck/Stat3/Stat4/Stat5b/Il13/Agap2/Socs1/Hcls1/Arl2bp/Notch1/Ifng/Lif/Ptprc/Clcf1/Prmt2/Socs3/Pecam1/Nlk/Ccl5/Il23r/Il10/Cd40/Cdk5r1/Cntf/Stat1/Il10ra/Stat2/Ret/Irf1/Crlf3/Il21/Parp14	40
GO:0042492	gamma-delta T cell differentiation	9/2359	16/23328	6.42649e-06	6.5336e-05	4.29363e-05	Stat5a/Egr3/Lck/Stat5b/Nckap1l/Ptprc/Ccr9/Gpr18/5830411N06Rik	9
GO:0050862	positive regulation of T cell receptor signaling pathway	9/2359	16/23328	6.42649e-06	6.5336e-05	4.29363e-05	Cyld/Rela/Card11/Kcnn4/Cd226/Trat1/Rps3/Prkd2/Ccr7	9
GO:0050766	positive regulation of phagocytosis	23/2359	84/23328	6.47903e-06	6.57572e-05	4.3213e-05	Ccl2/Trem2/Rab27a/Rapgef1/Mex3b/Il1b/Nckap1l/Ifng/Pycard/Il2rg/Ptprc/Dock2/Camk1d/Abr/Fcgr1/Abca7/Stap1/Cd300lf/Il2rb/Lrp1/Fcgr3/Slc11a1/Ccr7	23
GO:0043030	regulation of macrophage activation	18/2359	57/23328	7.41619e-06	7.51397e-05	4.93789e-05	Rora/Trem2/Syt11/Cd200/Tafa3/Il4ra/Il13/Ulbp1/Ctsc/Lgals9/Cd84/Tnip2/Il10/Stap1/Cst7/Thbs1/Adgrf5/Cd1d1	18
GO:0050714	positive regulation of protein secretion	41/2359	199/23328	7.50163e-06	7.58754e-05	4.98624e-05	Ttn/Trem2/Clec4n/Sorl1/Glrx/Jak2/Tgfb1/Hif1a/Casp1/Ppp3cb/Ptger4/Ptbp1/Gpr68/Baiap3/Tnfsf4/Acsl4/Il13/P2rx7/Atg7/Rgcc/Adrb1/Sri/Abcg1/Tnfrsf4/Ifng/Trpm4/Ankrd1/Adora2a/Cd14/Panx1/Kcnn4/Cd38/Il10/H2-T23/Arf6/Cd300c2/Glp1r/Apbb1/Nlgn2/Crtam/Lrp1	41
GO:0007051	spindle organization	38/2359	179/23328	7.71579e-06	7.79084e-05	5.11983e-05	Csnk1d/Atrx/Smc3/Incenp/Kif2a/Myh9/Hspa1b/Mybl2/Hspa1a/Flna/Tacc1/Cenpw/Tacc3/Tubb5/Kif4/Haus8/Ndc80/Cep120/Clasp2/Tubgcp2/Haus4/Cenph/Limk2/Rps3/Birc5/Fbxo5/Arhgef10/Trim36/Haus3/Kif23/Kif11/Rgs14/Racgap1/Stil/Ccsap/Khdc3/Bora/Spag5	38
GO:0008361	regulation of cell size	43/2359	213/23328	7.82014e-06	7.87686e-05	5.17636e-05	Dscam/Apoe/Ifrd1/Kdm1a/Tmem123/Creb1/Sema6d/E2f4/Dbnl/Ptprs/Wnt3/P2rx7/Cfl1/Ccr5/Akt1/Sema4d/Sema7a/Rpl4/Trpv2/Actr3/Map2/Npm1/Kcnn4/Ahr/Clasp2/Limk1/Dpysl2/Akt3/L1cam/Il7r/Sema4b/Cdk5r1/Twf2/Lrp1/Fgf13/Cntf/Sema4f/Map1b/Plek/Ret/Edn1/Fn1/Sema4c	43
GO:0016601	Rac protein signal transduction	15/2359	42/23328	7.85422e-06	7.87686e-05	5.17636e-05	Sh3bp1/Rhog/Camk2d/Rhoh/Abi2/Tiam1/Dbnl/Kras/Rac2/Wasf2/Elmo1/Dock2/Aif1/Arf6/Eps8l1	15
GO:0045191	regulation of isotype switching	15/2359	42/23328	7.85422e-06	7.87686e-05	5.17636e-05	Tgfb1/Foxp3/Cd28/Tnfsf4/Ifng/Tbx21/Ptprc/Clcf1/Atad5/Cd40/Exosc3/Shld3/Il27ra/Pms2/Msh2	15
GO:0048873	homeostasis of number of cells within a tissue	15/2359	42/23328	7.85422e-06	7.87686e-05	5.17636e-05	Kmt2a/Rpa1/Coro1a/P2rx7/Kras/Nos3/Notch1/Sash3/Akt3/Flt3l/Tex15/F2r/Bcl2/Ccr2/Il20rb	15
GO:0046330	positive regulation of JNK cascade	32/2359	140/23328	8.01262e-06	8.0148e-05	5.26701e-05	Traf1/Traf3/Ptpn1/Tnfsf11/Ncf1/Il1rn/Gadd45b/Map4k4/Lmnb1/Trf/Il1b/Tiam1/Map4k2/Slamf1/Traf2/Map3k1/Tnik/Taok3/Cd27/Pycard/Rassf2/Rasgrp1/Mdfic/Unc5cl/Rps3/Map4k1/Dvl2/Ripk2/Cd40lg/Ccr7/Edn1/Ccn2	32
GO:0048246	macrophage chemotaxis	16/2359	47/23328	8.02651e-06	8.0148e-05	5.26701e-05	Ccl2/Ccl12/Slamf1/Lgals3/C5ar1/Rpl13a/Ccl5/Cklf/Stap1/Thbs1/Myo9b/C3ar1/Slamf8/Ednrb/Cx3cr1/Ccr7	16
GO:0046328	regulation of JNK cascade	39/2359	186/23328	8.03241e-06	8.0148e-05	5.26701e-05	Traf1/Traf3/Ptpn1/Tnfsf11/Ncf1/Cyld/Il1rn/Per1/Rapgef1/Gadd45b/Map4k4/Lmnb1/Trf/Il1b/Tiam1/Map4k2/Slamf1/Dusp10/Traf2/Akt1/Map3k1/Tnik/Taok3/Ptpn22/Cd27/Pycard/Rassf2/Rasgrp1/Rap2a/Mdfic/Unc5cl/Rps3/Map4k1/Dvl2/Ripk2/Cd40lg/Ccr7/Edn1/Ccn2	39
GO:0045765	regulation of angiogenesis	58/2359	320/23328	8.15181e-06	8.12025e-05	5.33631e-05	Ccl2/Atp2b4/Stab1/Zc3h12a/Hk2/Pf4/Ptgs2/Hif1a/Ago2/Tgfbr2/Anxa3/Ppp1r16b/Il1b/Ccr3/Stat3/Cxcr4/Btg1/Rock1/Pkm/Plcg1/Hdac7/Fgf2/Itgb3/Ets1/Ecm1/Prkca/Lgals3/Nos3/E2f2/Rgcc/Notch1/Lif/Runx1/Fasl/Cysltr2/Itgb2/C5ar1/Stim1/Prkcb/Ccl5/Itgb1/Akt3/Il10/Cd40/Thbs1/Cybb/Reck/Pde3b/Cxcr3/H2-M3/C3ar1/Eng/Prkd2/Stat1/Cx3cr1/Ccr2/Cd160/Pml	58
GO:0051047	positive regulation of secretion	74/2359	440/23328	8.43058e-06	8.38382e-05	5.50952e-05	Ttn/Trem2/Nr3c1/Clec4n/Sorl1/Glrx/Jak2/Tnfsf11/Tgfb1/Hif1a/Rab27a/Casp1/Ppp3cb/Ptger4/Ptbp1/Grk2/Gnai2/Gpr68/Creb1/Baiap3/Il1b/Tnfsf4/Rab8b/Il4ra/Acsl4/Il13/Slc4a8/P2rx7/Prkca/Atg7/Lgals3/Rgcc/Adrb1/Rab2b/Sri/Abcg1/Tnfrsf4/Ifng/Lif/Trpm4/Runx1/Nmb/Clcf1/Itgb2/Rab3d/Ankrd1/Adora2a/Cd14/Panx1/Kcnn4/Unc13d/Spp1/Clasp2/Cd38/Ptafr/Dpysl2/Stxbp1/Il10/H2-T23/Arf6/Cd300c2/Glp1r/Apbb1/Nlgn2/Crtam/Lrp1/Cnt…	74
GO:0010522	regulation of calcium ion transport into cytosol	26/2359	103/23328	8.48707e-06	8.42584e-05	5.53713e-05	Ramp3/Cd4/Tgfb1/Chd7/Camk2d/Fyn/Il13/Coro1a/Plcg1/Selenon/Itgb3/Thy1/P2rx7/Bak1/Adrb1/Sri/Diaph1/Capn3/Cxcr3/Ubash3b/F2r/Bcl2/Xcl1/Mettl21c/Ptpn6/Pml	26
GO:0007254	JNK cascade	41/2359	200/23328	8.52721e-06	8.4515e-05	5.554e-05	Traf1/Traf3/Ptpn1/Tnfsf11/Ncf1/Cyld/Il1rn/Per1/Rapgef1/Ptger4/Gadd45b/Map4k4/Lmnb1/Trib1/Trf/Il1b/Tiam1/Map4k2/Slamf1/Dusp10/Traf2/Akt1/Map3k1/Tnik/Taok3/Ptpn22/Cd27/Pycard/Rassf2/Rasgrp1/Rap2a/Mdfic/Unc5cl/Rps3/Map4k1/Dvl2/Ripk2/Cd40lg/Ccr7/Edn1/Ccn2	41
GO:2000377	regulation of reactive oxygen species metabolic process	42/2359	207/23328	8.70684e-06	8.59689e-05	5.64954e-05	Cdkn1a/Atp2b4/Zc3h12a/Birc2/Hk2/Ptgs2/Jak2/Tgfb1/Hif1a/Rab27a/Tgfbr2/Ptger4/Gnai2/Acp5/Fyn/Il1b/Stat3/Birc3/Ulbp1/Ripk3/Acod1/Trp53/Clu/Gla/Akt1/Gch1/Ifng/Grb2/Icam1/Pon3/Itgb2/G6pdx/Slc5a3/Aif1/Il10/Thbs1/H2-M3/Bcl2/Cx3cr1/Arg2/Trim30a/Hvcn1	42
GO:0035739	CD4-positive, alpha-beta T cell proliferation	8/2359	13/23328	8.71748e-06	8.59689e-05	5.64954e-05	Tgfbr2/Lilrb4a/Lgals9/Lgals7/Cd44/Xcl1/Arg2/Cd274	8
GO:0048304	positive regulation of isotype switching to IgG isotypes	8/2359	13/23328	8.71748e-06	8.59689e-05	5.64954e-05	Cd28/Ifng/Tbx21/Ptprc/Atad5/Cd40/Pms2/Msh2	8
GO:0032760	positive regulation of tumor necrosis factor production	19/2359	63/23328	8.85929e-06	8.7222e-05	5.73189e-05	Ccl2/Hdac1/Pf4/Jak2/Ncl/Ccr5/Clu/Cd2/Lgals9/Ifng/Pycard/Sash3/Ptprc/Cd14/Rasgrp1/Ptafr/H2-T23/Ripk2/Ccr7	19
GO:0006302	double-strand break repair	46/2359	235/23328	9.01475e-06	8.84582e-05	5.81312e-05	Dek/Rbbp8/Kdm1a/Ppp4c/Mcm3/Rpa1/Mcm6/Pola1/Smchd1/Rnf138/Trp53/Mcm4/Mcm5/Lig1/Rpa2/Mcm2/Was/Mta1/Rmi2/Rad51/Rpa3/Dclre1b/Mcm7/Ercc1/Timeless/Kdm4d/Mms22l/Gins2/Apbb1/Trip13/Cdc45/Rad51ap1/Shld3/Cdc7/Tdp1/Tex15/Tonsl/Samhd1/Fignl1/Dtx3l/Chek1/Cdca5/Cgas/Msh2/Pml/Fancd2	46
GO:0070302	regulation of stress-activated protein kinase signaling cascade	46/2359	235/23328	9.01475e-06	8.84582e-05	5.81312e-05	Traf1/Zc3h12a/Traf3/Ptpn1/Tnfsf11/Ncf1/Cyld/Il1rn/Per1/Rapgef1/Gadd45b/Map4k4/Lmnb1/Trf/Il1b/Tiam1/Map4k2/Slamf1/Dusp10/Rell1/Hmgcr/Traf2/Akt1/Map3k1/Tnik/Taok3/Prmt1/Ptpn22/Cd27/Pycard/Rassf2/Rasgrp1/Rap2a/Mdfic/Unc5cl/Rps3/Fas/Map4k1/Dvl2/Ripk2/Cd40lg/Rell2/Ccr7/Edn1/Ccn2/Sema4c	46
GO:0033081	regulation of T cell differentiation in thymus	13/2359	33/23328	9.13876e-06	8.93786e-05	5.87361e-05	Adam8/Zeb1/Egr3/Foxp3/Nfkbid/Il1b/Tmem131l/Cdkn2a/Tox/Il2rg/Rasgrp1/Il7r/Cd1d1	13
GO:0070266	necroptotic process	13/2359	33/23328	9.13876e-06	8.93786e-05	5.87361e-05	Birc2/Itpk1/Cyld/Ybx3/Rbck1/Peli1/Birc3/Ripk3/Trp53/Fasl/Mutyh/Pygl/Fas	13
GO:0006338	chromatin remodeling	36/2359	167/23328	9.23951e-06	9.00662e-05	5.9188e-05	Zbtb1/Mbd2/Hdac1/Spty2d1/Nr3c1/Kdm6b/Hells/Baz1a/Atrx/Chd7/Nasp/Tnp2/Hmgb2/Mis18a/Myb/Smarca5/Mta2/Smchd1/Fam172a/Ruvbl2/Cdkn2a/Smarcc1/Pabpc1l/Smarcd2/Dnmt1/Anp32e/Ptma/Npm1/Suv39h1/Suv39h2/Kdm4d/Mpnd/Smyd1/Gata3/Chd1l/Myc	36
GO:2001242	regulation of intrinsic apoptotic signaling pathway	36/2359	167/23328	9.23951e-06	9.00662e-05	5.9188e-05	Skil/Hdac1/Ptpn1/Ptgs2/Hells/Hif1a/Cyld/Kdm1a/Ybx3/Lck/Plscr1/Mcl1/Ripk3/Bcl2l11/Trp53/Clu/Il20ra/Plaur/Pycard/Bbc3/Dapk2/Cd44/Atad5/Rtkn2/Rack1/Ddias/Rpl11/Nupr1/Rps3/Plagl2/Rps7/Bcl2/S100a9/Fignl1/S100a8/Snai1	36
GO:0048285	organelle fission	78/2359	472/23328	9.39224e-06	9.14044e-05	6.00674e-05	Cdc25b/Cdt1/Cdc14a/Tgfb1/Atrx/Cdk11b/Ddhd2/Cdc6/Cd28/Ccne2/Hspa2/Il1b/Smc3/Incenp/Kif2a/Hspa1b/Mybl2/Ddhd1/Hspa1a/Flna/Inf2/Phf13/Dscc1/Bcl2l11/Cdkn1b/Rpl24/Cdkn1c/Rgcc/Tacc3/Topbp1/Ncapd3/Kif4/Ncapg/Sh2b1/Ncapg2/Actr3/Lif/Ran/Smc2/Rad51/Top2a/Ndc80/Chtf18/Clasp2/Gimap3/Ncapd2/Suv39h2/Ccne1/Fanca/Birc5/Cdca8/Fbxo5/Arhgef10/Smc4/Nde1/Trip13/Bub1b/Kif23/Kif11/Tex15/Syce2/Racgap1/Nusap1/Ncaph/Cenps/…	78
GO:0050792	regulation of viral process	41/2359	201/23328	9.68069e-06	9.40569e-05	6.18105e-05	Cd4/Apoe/Zc3h12a/Hdac1/Vps37b/Pabpc1/Gtf2b/Cxcr4/Rrp1b/Zc3hav1/Plscr1/Cfl1/Trim5/Isg20/Rnasel/Fam111a/Lgals1/Notch1/Ifng/Apobec3/Pfn1/Top2a/Ccl5/Isg15/Mdfic/Prox1/Trim62/Trim14/Trim59/Bcl2/Stat1/Trim12a/Oas3/Ifitm3/Trim30a/Bst2/Adar/Gsn/Rsad2/Trim12c/Pml	41
GO:0072577	endothelial cell apoptotic process	18/2359	58/23328	9.7429e-06	9.45061e-05	6.21057e-05	Ccl12/Tnfaip3/Pdcd4/Il13/Plcg1/Itga4/Rgcc/Fasl/Icam1/Tnip2/Il10/Cd40/Thbs1/Gata3/H2-M3/Ndnf/Cd40lg/Cd160	18
GO:0002645	positive regulation of tolerance induction	7/2359	10/23328	9.76063e-06	9.45231e-05	6.21169e-05	Tgfbr2/Foxp3/Cd3e/Cblb/H2-M3/Cd274/Irak3	7
GO:0007266	Rho protein signal transduction	38/2359	181/23328	1.01133e-05	9.7778e-05	6.42559e-05	Gna13/Apoe/Akap13/Heg1/P2ry10/Gpr55/Gpr65/Arhgef1/Rhog/Tiam1/Rock1/Kctd10/Fgd3/Gm5127/Cdc42ep3/Adrb1/Vav3/Was/Gpr174/Cdc42se2/Arhgdib/Pecam1/Abr/Arhgef6/Gpr18/Prex1/Itgb1/Vav1/Ccdc125/Arhgef4/Arhgef10/Myo9b/F2r/Kctd13/Cdc42ep2/Plekhg2/Eps8l1/P2ry10b	38
GO:0046849	bone remodeling	26/2359	104/23328	1.02384e-05	9.86657e-05	6.48392e-05	Tnfsf11/Ctsk/Adam8/Gpr55/Ctss/Ptger4/Itgav/Acp5/Inpp4b/Trf/Itgb3/P2rx7/Prkca/Il20ra/Rac2/Csk/Inpp5d/Tcirg1/Rab3d/Rassf2/Spp1/Cd38/Fcgr4/Efna2/Ubash3b/Snx10	26
GO:1901222	regulation of NIK/NF-kappaB signaling	26/2359	104/23328	1.02384e-05	9.86657e-05	6.48392e-05	Zc3h12a/Trem2/Birc2/Glrx/Malt1/Cyld/Nfat5/Rbck1/Pdcd4/Il1b/Birc3/Hdac7/Litaf/Capn1/Traf2/Ptpn22/Cd86/Rela/Nlrc3/Rassf2/Cd14/Rtkn2/Il18r1/Rps3/Ptp4a3/Edn1	26
GO:0014002	astrocyte development	14/2359	38/23328	1.03866e-05	9.99306e-05	6.56705e-05	Trem2/Vim/C1qa/Il1b/Ifngr1/Kras/Ifng/Mt3/Adora2a/C5ar1/Lrp1/Cntf/S100a9/S100a8	14
GO:0014065	phosphatidylinositol 3-kinase signaling	30/2359	129/23328	1.05732e-05	0.000101561	6.6742e-05	Jak2/Ncf1/Serpina12/Nop53/Ppp1r16b/Cd28/Fyn/Maz/Akt1/Sema4d/Agap2/Hcls1/Hcst/Nlrc3/Pik3c2b/Pik3cd/Cep55/Ccl5/Rasgrp1/Pik3cg/Serpine2/Gata3/Cntf/Ltk/F2r/Pik3ip1/Dipk2a/Edn1/Ptpn6/Cd160	30
GO:0001774	microglial cell activation	16/2359	48/23328	1.09146e-05	0.000104501	6.86738e-05	Trem2/Syt11/Jak2/Casp1/Tafa3/C1qa/Il13/Ifngr1/Clu/Ctsc/Ifng/C5ar1/Aif1/Stap1/Cst7/Cx3cr1	16
GO:0002269	leukocyte activation involved in inflammatory response	16/2359	48/23328	1.09146e-05	0.000104501	6.86738e-05	Trem2/Syt11/Jak2/Casp1/Tafa3/C1qa/Il13/Ifngr1/Clu/Ctsc/Ifng/C5ar1/Aif1/Stap1/Cst7/Cx3cr1	16
GO:0043032	positive regulation of macrophage activation	12/2359	29/23328	1.11196e-05	0.000106292	6.98507e-05	Trem2/Tafa3/Il4ra/Il13/Ulbp1/Ctsc/Lgals9/Tnip2/Il10/Stap1/Thbs1/Cd1d1	12
GO:0007163	establishment or maintenance of cell polarity	44/2359	223/23328	1.13392e-05	0.000108216	7.11155e-05	Rnd1/Fscn1/Sh3bp1/Cyth1/Rap1b/Arpc5/Rhog/Rhoh/Dock8/Alpk2/Myh9/Cyth3/Nckap1l/Cd3g/Msn/Cfl1/Wdr1/Cap1/Rac2/Spry1/Cenpa/Actr3/Carmil2/Map2/Dock2/Ndc80/Clasp2/Pard6g/Itgb1/Parvg/Arf6/Gata3/Actb/Rhof/Nde1/Crtam/Myo9b/Fgf13/Pdlim1/Fam89b/Map1b/Ccr7/Spag5/Gsn	44
GO:0000086	G2/M transition of mitotic cell cycle	28/2359	117/23328	1.16126e-05	0.000110647	7.27129e-05	Cdkn1a/Cdc25b/Dtl/Clspn/Nop53/Cdc6/Gpr132/Camk2d/Lmnb1/Hspa2/Cdk2/Donson/Cdkn2a/Abcb1a/Taok3/Ppm1d/Topbp1/Calm1/Orc1/Rcc2/Mta3/Birc5/Fbxo5/Cdkn2b/Ccna2/Ticrr/Cdc7/Chek1	28
GO:0051928	positive regulation of calcium ion transport	31/2359	136/23328	1.1694e-05	0.000111244	7.31051e-05	Ramp3/Cd4/Ccl12/Jak3/Hspa2/Cxcr4/Il13/Plcg1/Orai1/Thy1/P2rx7/Ccr1/Lgals3/Bak1/Stim2/Adrb1/Ehd3/Sri/Trpv2/Capn3/Homer1/Arrb2/Cracr2a/Stimate/G6pdx/Stim1/Ccl5/Cxcr3/Cacnb3/F2r/Xcl1	31
GO:0010389	regulation of G2/M transition of mitotic cell cycle	22/2359	81/23328	1.17675e-05	0.000111763	7.34462e-05	Cdkn1a/Cdc25b/Dtl/Clspn/Nop53/Cdc6/Gpr132/Camk2d/Lmnb1/Hspa2/Cdk2/Donson/Cdkn2a/Taok3/Topbp1/Orc1/Rcc2/Mta3/Fbxo5/Ticrr/Cdc7/Chek1	22
GO:0034103	regulation of tissue remodeling	23/2359	87/23328	1.2223e-05	0.000115903	7.61669e-05	Tnfsf11/Adam8/Ptger4/Itgav/Inpp4b/Trf/Rock1/Gpnmb/Itgb3/Klf6/P2rx7/Cdkn2a/Trp53/Prkca/Il20ra/Csk/Inpp5d/Spp1/Abr/Cd38/Fcgr4/Ubash3b/Pml	23
GO:0045579	positive regulation of B cell differentiation	9/2359	17/23328	1.24265e-05	0.000117456	7.71876e-05	Stat5a/Stat5b/Nckap1l/Cd27/Il2rg/Inpp5d/Prdm1/Mmp14/Il21	9
GO:1900221	regulation of amyloid-beta clearance	9/2359	17/23328	1.24265e-05	0.000117456	7.71876e-05	Apoe/Trem2/Rock1/Ifngr1/Hmgcr/Clu/Ifng/Abca7/Lrp1	9
GO:0048639	positive regulation of developmental growth	43/2359	217/23328	1.27001e-05	0.000119851	7.87613e-05	Dscam/Apoe/Stat5a/Rbpj/Nr3c1/Smad7/Ccn4/Chd7/Ybx3/Ptger4/Rnf157/Creb1/Cxcr4/Dbnl/Pim1/Stat5b/Hopx/Fgf2/Wnt3/Akt1/Sema4d/Sema7a/Rpl4/Sh3pxd2b/Adrb1/Trpv2/Notch1/Capn3/Slc23a2/Sash3/Limk1/L1cam/Sgip1/Prox1/Twf2/Ikzf1/Hlx/Lrp1/Cntf/Bcl2/Map1b/Edn1/Fn1	43
GO:0000028	ribosomal small subunit assembly	10/2359	21/23328	1.35408e-05	0.000126974	8.34425e-05	Rps28/Rpl38/Rps27/Rps25/Rps15/Rpsa/Rps19/Rps14/Rps10/Rps5	10
GO:0022616	DNA strand elongation	10/2359	21/23328	1.35408e-05	0.000126974	8.34425e-05	Mcm3/Pola1/Mcm4/Pcna/Lig1/Dclre1b/Mcm7/Gins1/Pold2/Pole	10
GO:0060333	interferon-gamma-mediated signaling pathway	10/2359	21/23328	1.35408e-05	0.000126974	8.34425e-05	Jak2/Cdc37/Trp53/Socs1/Ifng/Nlrc5/Nmi/Stat1/Irf1/Parp14	10
GO:0070230	positive regulation of lymphocyte apoptotic process	10/2359	21/23328	1.35408e-05	0.000126974	8.34425e-05	Adam8/Nfkbid/Pdcd1/P2rx7/Trp53/Bbc3/Ccl5/Il10/Myc/Cd274	10
GO:0042254	ribosome biogenesis	54/2359	296/23328	1.35906e-05	0.00012724	8.36171e-05	Nol10/Ncl/Chd7/Nop53/Ddx21/Nsa2/Mphosph6/Rrp1b/Sart1/Rps28/Pop4/Lsm6/Cdkn2a/Rpl27/Isg20/Nop56/Rnasel/Pa2g4/Rpl24/Rpl23a/Rpl38/Ddx54/Usp36/Ran/Rps27/Eri1/Rpl35a/Rps25/Rpl3/Rpl6/Exosc8/Ddx10/Rps21/Npm1/Rps15/Gar1/Riok1/Rpsa/Suv39h1/Nop58/Rps19/Rps6/Frg1/Rplp0/Rps14/Rps10/Rpl11/Exosc3/Rpl7/Rps16/Rpl12/Rps7/Rps5/Rps24	54
GO:0014009	glial cell proliferation	17/2359	54/23328	1.38463e-05	0.000129429	8.50554e-05	Trem2/Prkch/Ski/Atxn1/Vim/Creb1/Il1b/Lta/Ppp1cc/Areg/Clu/Notch1/Ifng/E2f1/Cdkn2b/Fas/Myc	17
GO:0040013	negative regulation of locomotion	58/2359	326/23328	1.44809e-05	0.000135148	8.88137e-05	Atp2b4/Apoe/Ccl12/Rbpj/Tgfb1/Il1rn/Cd200/Trp53inp1/Ptger4/Krt16/Srgap2/Cxcl13/Sema6d/Trib1/Stat3/Ldlrad4/Dusp10/Fgf2/Thy1/Wnt3/Cfl1/Ccr5/Padi2/Akt1/Frmd5/Lrch1/Sema4d/Sema7a/Cnn2/Rgcc/Was/Notch1/Stk24/Adora2a/Arhgdib/Clasp2/Aif1/Abr/Rap2a/Gpr18/Svbp/Sema4b/Ccdc125/Stap1/Thbs1/Gata3/Reck/Fas/Stk26/Rap2b/Lrp1/Slamf8/Il27ra/Eng/Bcl2/Sema4f/Cx3cr1/Sema4c	58
GO:0009314	response to radiation	68/2359	401/23328	1.45949e-05	0.000135997	8.93721e-05	Zbtb1/Cdkn1a/Bhlhe40/Casp3/Tank/Dtl/Sdf4/Pmaip1/Hif1a/Per1/Kdm1a/Atxn1/Sik1/Ddhd2/Trp53inp1/Bcl3/Pclaf/N4bp1/Pold1/Creb1/Kmt2a/Ppp1cc/Sde2/Hmgcr/Ruvbl2/Kras/Trp53/Ap1s2/Akt1/Pcna/Crip1/Bak1/Egr1/Topbp1/Guca1a/Mta1/Grb2/Rela/Cirbp/Tipin/Rad51/Ptprc/Bbc3/Npm1/Plk3/Ercc1/Itgb1/Ddias/Casp7/Kdm4d/Rom1/Rad18/Gata3/Cry1/Apbb1/Ddb2/Ccnd2/Ticrr/Rad51ap1/Rgs14/Bcl2/Myc/Fignl1/Pde1b/Chek1/Msh2/Pml/Fancd2	68
GO:0032735	positive regulation of interleukin-12 production	14/2359	39/23328	1.46998e-05	0.000136545	8.97318e-05	Rel/Tnfsf4/Ltb/Ifng/Rela/Tnfsf9/Il23r/Cd40/Il17a/Mapk11/H2-M3/Cd40lg/Ccr7/Irf1	14
GO:0060251	regulation of glial cell proliferation	14/2359	39/23328	1.46998e-05	0.000136545	8.97318e-05	Prkch/Ski/Atxn1/Vim/Creb1/Il1b/Lta/Ppp1cc/Notch1/Ifng/E2f1/Cdkn2b/Fas/Myc	14
GO:0019883	antigen processing and presentation of endogenous antigen	15/2359	44/23328	1.50507e-05	0.000139584	9.17293e-05	Abcb9/H2-Q6/H2-Q4/H2-Q10/H2-T22/Tap2/H2-Q7/H2-K1/H2-D1/B2m/Tap1/H2-T23/Tapbp/H2-M3/Cd1d1	15
GO:1904035	regulation of epithelial cell apoptotic process	24/2359	94/23328	1.51266e-05	0.000140069	9.2048e-05	Ccl12/Hdac1/Jak2/Tnfaip3/Cast/Pdcd4/Il13/Plcg1/Itga4/Rgcc/Arrb2/Fasl/Icam1/Tnip2/Il10/Nupr1/Cd40/Thbs1/Gata3/H2-M3/Ndnf/Cd40lg/Gsn/Cd160	24
GO:0048015	phosphatidylinositol-mediated signaling	35/2359	164/23328	1.53607e-05	0.000142014	9.33263e-05	Jak2/Ncf1/Serpina12/Nop53/Ppp1r16b/Cd28/Fyn/Maz/Akt1/Sema4d/Agap2/Hcls1/Hcst/Plcl2/Nlrc3/Pik3c2b/Pik3cd/Cep55/Ccl5/Rasgrp1/Ptafr/Pik3cg/Plcb4/Serpine2/Gata3/Cntf/Ltk/F2r/Pik3ip1/Dipk2a/Plcd4/Edn1/Ptpn6/Gsn/Cd160	35
GO:0042060	wound healing	61/2359	349/23328	1.54824e-05	0.000142916	9.39188e-05	Gna13/Cdkn1a/Ccl2/Apoe/Pf4/Syt11/Ccn4/Tgfb1/Hif1a/Rab27a/Fermt3/Ptger4/Elk3/Lilrb4a/Myh9/Cxcr4/Dusp10/Axl/Flna/Fgf2/Itgb3/Hmgcr/Actg1/Anxa6/Prkca/Map3k1/Cnn2/Adrb1/Jaml/Carmil2/Anxa5/Hps4/Clasp2/Cd44/Pecam1/Itgb1/Stxbp1/Serpine2/Thbs1/Rap2b/Ubash3b/Hpse/Eng/F2r/S100a9/Dcbld2/F13a1/Tspan32/Ndnf/Mrtfa/Anxa2/Slc11a1/Cd40lg/Plek/Cfh/Entpd1/Acta2/Ptpn6/Cldn4/Ccr2/Fn1	61
GO:1990138	neuron projection extension	40/2359	198/23328	1.56744e-05	0.000144463	9.49356e-05	Dscam/Nrn1/Apoe/Ifrd1/Kdm1a/Raph1/Rnf157/Sema6d/Tiam1/Cxcr4/Dbnl/Iqgap1/Ptprs/Itga4/Dclk1/Wnt3/Ccr5/Sema4d/Sema7a/Rpl4/Trpv2/C9orf72/Actr3/Slc23a2/Map2/Clasp2/Limk1/Dpysl2/Itgb1/L1cam/Cyfip2/Sema4b/Cdk5r1/Twf2/Lrp1/Cntf/Sema4f/Map1b/Fn1/Sema4c	40
GO:0048675	axon extension	31/2359	138/23328	1.59418e-05	0.000146699	9.64049e-05	Dscam/Apoe/Ifrd1/Raph1/Sema6d/Dbnl/Ptprs/Dclk1/Wnt3/Ccr5/Sema4d/Sema7a/Rpl4/Trpv2/C9orf72/Actr3/Map2/Clasp2/Limk1/Dpysl2/Itgb1/L1cam/Sema4b/Cdk5r1/Twf2/Lrp1/Cntf/Sema4f/Map1b/Fn1/Sema4c	31
GO:0043534	blood vessel endothelial cell migration	28/2359	119/23328	1.62926e-05	0.000149695	9.83737e-05	Atp2b4/Apoe/Stat5a/Nr4a1/Ptgs2/Tgfb1/Adam8/Sh3bp1/Hif1a/Map2k3/Egr3/Myh9/Plcg1/Hdac7/Fgf2/Ets1/Prkca/Akt1/Nos3/Rgcc/Notch1/Lemd3/Itgb1/Akt3/Cd40/Thbs1/Scarb1/Prkd2	28
GO:0070098	chemokine-mediated signaling pathway	18/2359	60/23328	1.64434e-05	0.000150612	9.89766e-05	Ccl8/Ccl2/Ccl12/Trem2/Pf4/Wnk1/Ccl17/Cxcl13/Cxcr4/Padi2/Ccr1/Stk39/Ccl7/Ccl5/Ccl9/Xcl1/Cx3cr1/Cxcl2	18
GO:2001238	positive regulation of extrinsic apoptotic signaling pathway	18/2359	60/23328	1.64434e-05	0.000150612	9.89766e-05	Skil/Cyld/Jak3/Rbck1/Bcl10/Runx3/Traf2/Stk4/Pak2/Psen2/Itm2c/Pycard/Ptprc/Pea15a/Thbs1/Htra2/Ret/Pml	18
GO:0032816	positive regulation of natural killer cell activation	12/2359	30/23328	1.68293e-05	0.000153671	0.000100987	Zbtb1/Stat5a/Stat5b/Ulbp1/Axl/Tox/Rasgrp1/H2-T23/Flt3l/Irf1/Il21/Cd160	12
GO:0035162	embryonic hemopoiesis	12/2359	30/23328	1.68293e-05	0.000153671	0.000100987	Hif1a/Tgfbr2/Kdm1a/Kmt2a/Zfpm1/Stk4/Ldb1/Thoc5/Runx1/Ahr/Gata3/Flt3l	12
GO:0030516	regulation of axon extension	27/2359	113/23328	1.70308e-05	0.000155271	0.000102038	Dscam/Apoe/Ifrd1/Sema6d/Dbnl/Ptprs/Wnt3/Ccr5/Sema4d/Sema7a/Rpl4/Trpv2/Actr3/Map2/Clasp2/Limk1/Dpysl2/L1cam/Sema4b/Cdk5r1/Twf2/Lrp1/Cntf/Sema4f/Map1b/Fn1/Sema4c	27
GO:1904894	positive regulation of receptor signaling pathway via STAT	26/2359	107/23328	1.76434e-05	0.000160609	0.000105546	Hdac1/Jak2/Ptger4/Tnfrsf18/Fyn/Lck/Il13/Crlf2/Agap2/Socs1/Hcls1/Arl2bp/Notch1/Ifng/Lif/Clcf1/Pecam1/Ccl5/Il7r/Il10/Cd40/Cntf/Il10ra/Crlf3/Il21/Parp14	26
GO:0031331	positive regulation of cellular catabolic process	67/2359	396/23328	1.81154e-05	0.000164653	0.000108203	Apoe/Zc3h12a/Trem2/Smad7/Tnfrsf1b/Ptpn1/Hk2/Adam8/Csnk1d/Hif1a/Tnfaip3/Ago2/Rnf19a/Vps13c/Nop53/Trp53inp1/Pabpc1/Zyg11b/Vgll4/Hnrnpd/Supt5/Trib1/Btg2/Il1b/Cnot6l/Hspa1b/Rock1/Zc3hav1/Zfp36l2/Cdc37/Hspa1a/Msn/P2rx7/Trim5/Bcl2l11/Clu/Akt1/Atg7/Gtpbp1/Ctsc/Rnf19b/Apoc2/Psen2/Ifng/Gpsm1/Ormdl3/C9orf72/Sesn3/Csnk1e/Sumo2/Pip4k2a/Optn/Zfand2a/Plk3/Nanos1/Zc3h12d/Rack1/Nupr1/Trim14/Pip4k2b/Lrp1/Myc/Ripk…	67
GO:1901653	cellular response to peptide	54/2359	299/23328	1.82483e-05	0.000165606	0.00010883	Stat5a/Trem2/Sik2/Nr4a3/Nr4a2/Sorl1/Nfkb1/Nr4a1/Ptpn1/Casp4/Jak2/Eprs/Serpina12/Vim/Grk2/Gnai2/Fyn/Il1b/Stat3/Rab8b/Stat5b/Rock1/Cdk2/Pkm/Itga4/Cfl1/Trp53/Prkca/Akt1/Smarcc1/Tbc1d4/Socs1/Ptpn22/Grb2/Rela/Icam1/Abcc1/Sesn3/Csk/Anxa5/Vamp2/Prkcb/Socs3/Akt3/Timeless/Rpl23/Pde3b/Lrp1/Ptpre/Ripk2/Vcam1/Stat1/Cacnb1/Irf1	54
GO:0022898	regulation of transmembrane transporter activity	50/2359	270/23328	1.84225e-05	0.000166931	0.000109701	Ccl2/Cbarp/Trem2/Rrad/Glrx/Wnk1/Ctss/Neto2/Camk2d/Pde4b/Hspa2/Pim1/Plcg1/Ifngr1/Selenon/Cfl1/Rgs9/Hk1/Prkca/Cacng8/Stk39/Abcb1a/Ahnak/Stim2/Adrb1/Ehd3/Sri/Ifng/Homer1/Tesc/Cracr2a/Stimate/Vamp2/Grk6/Stim1/Prrt1/Ptafr/Itgb1/Gem/Actb/Fxyd5/Nlgn2/Fgf13/Cacnb3/Bcl2/Cacnb1/Arc/Gnb5/Dlg4/Cnih2	50
GO:0045060	negative thymic T cell selection	8/2359	14/23328	1.85292e-05	0.000167385	0.000109999	Cd3e/Cd28/Zap70/Spn/Ptprc/Dock2/Fas/Ccr7	8
GO:0097012	response to granulocyte macrophage colony-stimulating factor	8/2359	14/23328	1.85292e-05	0.000167385	0.000109999	Cd4/Stat5a/Jak2/Etv3/Zfp36l2/Akt1/Csf2ra/Pde1b	8
GO:0016311	dephosphorylation	64/2359	374/23328	1.92496e-05	0.000173628	0.000114102	Dusp4/Cdc25b/Lmtk3/Ptpn1/Plpp5/Cdc14a/Jak2/Tgfb1/Wnk1/Ptp4a2/Synj2/Ppp3cb/Dusp5/Ptbp1/Impa2/Ppp1r16b/Ppp4c/Gnai2/Acp5/Inpp4b/Ppm1m/Ppp1cc/Rrp1b/Rock1/Nckap1l/Iqgap1/Ptprs/Dusp10/Ssh2/Ppm1g/Ptpn7/Ppp3cc/Dusp14/Ppp2r2a/Ppp2cb/Ripk3/Dusp2/Sema4d/Ppm1d/Ppm1n/Ppp2r2c/Mtmr7/Ptpn22/Ifng/Inpp1/Ppp1r12a/Ptprc/Inpp5d/Ptpn18/Ahr/Mtmr1/Ptpn5/Ubash3b/Ppp1r8/Pkmyt1/Bcl2/Pdp1/Ptpre/Ptp4a3/Pirb/Plek/Sytl2/Ptpn6/…	64
GO:0070233	negative regulation of T cell apoptotic process	11/2359	26/23328	2.0165e-05	0.000181607	0.000119345	Hif1a/Jak3/Dock8/Tnfsf4/Tnfrsf4/Cd27/Serpinb9/Tsc22d3/Ccl5/Il7r/Arg2	11
GO:0071824	protein-DNA complex subunit organization	42/2359	214/23328	2.02694e-05	0.00018227	0.000119781	Spty2d1/Cdt1/Hells/Atrx/Nasp/Tnp2/Mcm3/Gtf2b/Ubn1/Creb1/Mis18a/Smarca5/Mcm6/Set/Ctcf/Cenpw/Trp53/Mcm4/Mcm5/Gtf2f2/Smarcc1/Asf1b/Taf1b/Mcm2/Smarcd2/Cenpa/Chaf1b/Anp32e/Rad51/Ptma/Npm1/Ahr/Mcm7/Cenph/Smyd3/Chaf1a/Rpl23/Ikzf1/Cdc45/Myc/Cenps/Cenpk	42
GO:0001961	positive regulation of cytokine-mediated signaling pathway	15/2359	45/23328	2.04751e-05	0.000183841	0.000120813	Trem2/Casp4/Casp1/Gfi1/Cxcr4/Axl/Traf2/Ticam2/Lsm14a/Nlrc5/Cd300lf/Ripk2/Parp14/Ikbke/Irf7	15
GO:0045005	DNA-dependent DNA replication maintenance of fidelity	14/2359	40/23328	2.05183e-05	0.00018395	0.000120885	Atrx/Pold1/Zgrf1/Donson/Pcna/Etaa1/Tipin/Rad51/Timeless/Mms22l/Tonsl/Samhd1/Cenps/Pole	14
GO:0072332	intrinsic apoptotic signaling pathway by p53 class mediator	21/2359	78/23328	2.13475e-05	0.000191094	0.00012558	Cdkn1a/Pmaip1/Kdm1a/Jmy/Bcl3/Ddit4/Trp53/E2f2/Pycard/E2f1/Bbc3/Phlda3/Cd44/Atad5/Shisa5/Rpl11/Nupr1/Ifi204/Rps7/Msh2/Pml	21
GO:0045638	negative regulation of myeloid cell differentiation	24/2359	96/23328	2.21072e-05	0.000197595	0.000129852	Cdk6/Stat5a/Nfkbia/Pf4/Gpr55/Gpr68/Inpp4b/Trib1/Itpkb/Stat5b/Zfpm1/Prmt1/Ifng/Ldb1/Thoc5/Gpr171/Runx1/Inpp5d/C1qc/Klf13/Zbtb46/Clec2i/Ubash3b/Myc	24
GO:1903975	regulation of glial cell migration	10/2359	22/23328	2.25729e-05	0.000201337	0.000132311	Trem2/Vim/Gpr183/Tiam1/Stap1/Fas/Lrp1/Efemp1/Cx3cr1/Ccr2	10
GO:0051444	negative regulation of ubiquitin-protein transferase activity	9/2359	18/23328	2.26173e-05	0.000201337	0.000132311	Smad7/Cdkn2a/Psen2/Limk1/Rpl11/Fbxo5/Rpl23/Rps7/Dtx3l	9
GO:0002688	regulation of leukocyte chemotaxis	28/2359	121/23328	2.26279e-05	0.000201337	0.000132311	Ccl2/Ccl12/Wnk1/Ccr6/Cxcl13/Il1b/Slamf1/Nckap1l/Padi2/Ccr1/Stk39/Rac2/Pla2g7/Dapk2/C5ar1/Gpsm3/Camk1d/Aif1/Ccl5/Gpr18/Stap1/Thbs1/C3ar1/Slamf8/Xcl1/Ccr7/Edn1/Ccr2	28
GO:0030100	regulation of endocytosis	43/2359	222/23328	2.27052e-05	0.000201721	0.000132563	Apoe/Trem2/Ptpn1/Ahi1/Syt11/Ppp3cb/Trf/Rab4b/Ehd4/Rock1/Nckap1l/Syne1/Hip1/Axl/Ppp3cc/Itgb3/Clu/Prkca/Lgals3/Epha3/Apoc2/Bin1/Arrb2/Tnk2/Unc119/Cd14/Ankrd13a/B2m/Fcgr1/Pacsin1/Sh3gl3/Abca7/Itgb1/Sgip1/Stap1/Clip3/Sh3gl1/Ptpn5/Lrp1/Anxa2/Ccr7/Arc/Dlg4	43
GO:0048017	inositol lipid-mediated signaling	35/2359	167/23328	2.30975e-05	0.0002049	0.000134652	Jak2/Ncf1/Serpina12/Nop53/Ppp1r16b/Cd28/Fyn/Maz/Akt1/Sema4d/Agap2/Hcls1/Hcst/Plcl2/Nlrc3/Pik3c2b/Pik3cd/Cep55/Ccl5/Rasgrp1/Ptafr/Pik3cg/Plcb4/Serpine2/Gata3/Cntf/Ltk/F2r/Pik3ip1/Dipk2a/Plcd4/Edn1/Ptpn6/Gsn/Cd160	35
GO:0044839	cell cycle G2/M phase transition	30/2359	134/23328	2.32302e-05	0.000205768	0.000135223	Cdkn1a/Cdc25b/Dtl/Clspn/Nop53/Cdc6/Gpr132/Camk2d/Lmnb1/Hspa2/Cdk2/Donson/Cdkn2a/Abcb1a/Taok3/Ppm1d/Topbp1/Calm1/Orc1/Rcc2/Npm1/Atad5/Mta3/Birc5/Fbxo5/Cdkn2b/Ccna2/Ticrr/Cdc7/Chek1	30
GO:0032409	regulation of transporter activity	51/2359	280/23328	2.43031e-05	0.000214697	0.00014109	Ccl2/Cbarp/Trem2/Rrad/Glrx/Wnk1/Ctss/Neto2/Camk2d/Pde4b/Hspa2/Kmt2a/Pim1/Plcg1/Ifngr1/Selenon/Cfl1/Rgs9/Hk1/Prkca/Cacng8/Stk39/Abcb1a/Ahnak/Stim2/Adrb1/Ehd3/Sri/Ifng/Homer1/Tesc/Cracr2a/Stimate/Vamp2/Grk6/Stim1/Prrt1/Ptafr/Itgb1/Gem/Actb/Fxyd5/Nlgn2/Fgf13/Cacnb3/Bcl2/Cacnb1/Arc/Gnb5/Dlg4/Cnih2	51
GO:0008360	regulation of cell shape	33/2359	154/23328	2.43108e-05	0.000214697	0.00014109	Gna13/Ccl2/Rnd1/Ccl12/Epb41l2/Rhog/Rhoh/Fyn/Plxnc1/Myh9/Coro1a/S100a13/Msn/Cfl1/Wdr1/Fmnl3/Sema4d/Sh3kbp1/Rac2/Myl12a/Syne3/Cdc42ep3/Diaph1/Lst1/Cdc42se2/Icam1/Arhgap15/Bambi/Rhof/Fes/Plekho1/Cdc42ep2/Fn1	33
GO:0001558	regulation of cell growth	72/2359	438/23328	2.43726e-05	0.000214922	0.000141238	Kdm2b/Dscam/Cdkn1a/Apoe/Rrad/Nr3c1/Smad7/Krt17/Ifrd1/Ccn4/Tgfb1/Rgs2/Nubp1/Rnf157/Vgll4/Sema6d/Cxcr4/Acsl4/Dbnl/Ptprs/Mndal/Wnt3/Cfl1/Ccr5/Cdkn2a/Trp53/Cdkn1b/Akt1/Il3ra/Sema4d/Sema7a/Rpl4/Adrb1/Trpv2/Actr3/Cirbp/Slc23a2/Map2/G6pdx/Bbc3/Npm1/Clasp2/Cd44/Limk1/Cd38/Nanos1/Dpysl2/Zc3h12d/Rack1/L1cam/Sema4b/Il9r/Serpine2/Mmp14/Osgin2/Cdk5r1/Sfn/Twf2/Apbb1/Lrp1/Fgf13/Cntf/Bcl2/Dcbld2/Sema4f/Prdm11/Ma…	72
GO:0010811	positive regulation of cell-substrate adhesion	29/2359	128/23328	2.49134e-05	0.00021924	0.000144076	Spock2/Cdk6/Plekha2/Jak2/Cd3e/Map4k4/Cass4/Rock1/Iqgap1/Flna/Itgb3/Thy1/Arpc2/Cfl1/Stk4/Skap1/S100a10/Cspg5/Unc13d/Spp1/Utrn/Prex1/Itgb1/L1cam/Thbs1/Ndnf/Rell2/Fn1/Fbln2	29
GO:0045932	negative regulation of muscle contraction	12/2359	31/23328	2.49364e-05	0.00021924	0.000144076	Zc3h12a/Ptgs2/Ncf1/Rgs2/Ptger4/Grk2/Adrb1/Sri/Bin1/Tnnt1/Calcrl/Arg2	12
GO:1905477	positive regulation of protein localization to membrane	26/2359	109/23328	2.49868e-05	0.000219358	0.000144153	Ramp3/Zdhhc2/Ccl2/Atp2b4/Trem2/Tgfb1/Pmaip1/Rhog/Fyn/Arpc2/Akt1/Lgals3/Epha3/Actr3/Bbc3/Clasp2/Slc5a3/Itgb1/Rack1/Arf6/Clip3/Cdk5r1/Nlgn2/Lrp1/Cacnb3/Dlg4	26
GO:0062197	cellular response to chemical stress	58/2359	332/23328	2.51246e-05	0.00022024	0.000144733	Lcn2/Zc3h12a/Hdac1/Nr4a3/Nr4a2/Casp3/Kdm6b/Glrx/Ptgs2/Jak2/Hif1a/Tnfaip3/Ncf1/Ybx3/Ezh2/Trp53inp1/Hnrnpd/Serpinb6a/Fyn/Relb/Arntl/Slc25a24/Axl/Mcl1/Selenon/Capn1/Ripk3/Cfl1/Cdkn2a/Trp53/Traf2/Akt1/Atg7/Stk39/Gch1/Nos3/Stk24/Capn3/Rela/Gskip/Lrrc8c/Mt3/G6pdx/Aif1/Rack1/Ddias/Il10/Rps3/Thbs1/Fas/Stk26/Rcsd1/Htra2/Pycr2/Bcl2/Melk/Pml/Fancd2	58
GO:0010631	epithelial cell migration	53/2359	295/23328	2.51833e-05	0.000220428	0.000144857	Atp2b4/Apoe/Zc3h12a/Stat5a/Nr4a1/Ptgs2/Tgfb1/Adam8/Sh3bp1/Hif1a/Tgfbr2/Map2k3/Egr3/Anxa3/Krt16/Map4k4/Ccr6/Itgav/Cxcl13/Lpxn/Myh9/Pkn1/Plcg1/Dusp10/Hdac7/Fgf2/Itgb3/Ets1/Prkca/Akt1/Nos3/Rgcc/Glipr2/Notch1/Lemd3/Ifng/Pfn1/Itgb2/Clasp2/Pecam1/Prkx/Nanos1/Itgb1/Akt3/Svbp/Arf6/Prox1/Cd40/Thbs1/Gata3/Scarb1/Prkd2/Ptp4a3	53
GO:0001916	positive regulation of T cell mediated cytotoxicity	16/2359	51/23328	2.58807e-05	0.000226198	0.000148648	H2-Q6/P2rx7/H2-Q4/H2-Q10/H2-T22/Tap2/H2-Q7/H2-K1/H2-D1/Ptprc/B2m/Mr1/H2-T23/H2-M3/Xcl1/Cd1d1	16
GO:1902749	regulation of cell cycle G2/M phase transition	24/2359	97/23328	2.65885e-05	0.000232042	0.000152489	Cdkn1a/Cdc25b/Dtl/Clspn/Nop53/Cdc6/Gpr132/Camk2d/Lmnb1/Hspa2/Cdk2/Donson/Cdkn2a/Taok3/Topbp1/Orc1/Rcc2/Npm1/Atad5/Mta3/Fbxo5/Ticrr/Cdc7/Chek1	24
GO:2000117	negative regulation of cysteine-type endopeptidase activity	23/2359	91/23328	2.69359e-05	0.000234727	0.000154253	Birc2/Nr4a1/Ptgs2/Grk2/Cast/Hspa1b/Birc3/Bcl2a1d/Akt1/Pak2/Plaur/Mical1/Rps6ka1/Arrb2/Siah2/Adora2a/Cd44/Naip6/Cst7/Birc5/Thbs1/Sfn/Mrtfa	23
GO:0030330	DNA damage response, signal transduction by p53 class mediator	18/2359	62/23328	2.69897e-05	0.00023485	0.000154335	Cdkn1a/Hic1/Batf/Pmaip1/Atrx/Kdm1a/Bcl3/Cdkn2a/Trp53/Ppm1d/Rbm38/Ankrd1/Npm1/E2f7/Cd44/Acer2/Pml/Snai1	18
GO:2001234	negative regulation of apoptotic signaling pathway	44/2359	231/23328	2.81435e-05	0.00024453	0.000160696	Hdac1/Nr4a2/Madd/Ptpn1/Pf4/Ptgs2/Hells/Faim/Hif1a/Tnfaip3/Cdk11b/Kdm1a/Ybx3/Itgav/Gnai2/Hmgb2/Fyn/Il1b/Tnfsf4/Maz/Mcl1/Clu/Akt1/Lgals3/Agap2/Psen2/Plaur/Tnfrsf4/Arrb2/Rela/Icam1/Siah2/Cd44/Atad5/Rtkn2/Pea15a/Ddias/Itprip/Bcl2/Meis3/Fignl1/Mrtfa/Cx3cr1/Snai1	44
GO:0002483	antigen processing and presentation of endogenous peptide antigen	14/2359	41/23328	2.82702e-05	0.000244912	0.000160947	Abcb9/H2-Q6/H2-Q4/H2-Q10/H2-T22/Tap2/H2-Q7/H2-K1/H2-D1/B2m/Tap1/H2-T23/Tapbp/H2-M3	14
GO:0019885	antigen processing and presentation of endogenous peptide antigen via MHC class I	14/2359	41/23328	2.82702e-05	0.000244912	0.000160947	Abcb9/H2-Q6/H2-Q4/H2-Q10/H2-T22/Tap2/H2-Q7/H2-K1/H2-D1/B2m/Tap1/H2-T23/Tapbp/H2-M3	14
GO:0002526	acute inflammatory response	26/2359	110/23328	2.96092e-05	0.000256137	0.000168323	Ptgs2/Tnfsf11/Adam8/Il1rn/C2cd4b/Il1b/Stat3/Tnfsf4/Cd6/Stat5b/Plscr1/Ccr5/Spn/Icam1/Serpinb9/Ccl5/Fcgr1/Pik3cg/Nupr1/H2-T23/Fcgr3/Ednrb/Ccr7/Dnase1l3/Fn1/Il20rb	26
GO:0034248	regulation of cellular amide metabolic process	68/2359	410/23328	3.03476e-05	0.000262141	0.000172269	Apoe/Zc3h12a/Hnrnpll/Casp3/Sorl1/Mif4gd/Krt17/Eprs/Ago2/Rgs2/Rbm3/Ncl/Per1/Vim/Ptbp1/Bcl3/Hnrnpd/Mknk2/Khdrbs1/Btg2/Stat3/Cnot6l/Tyms/Cnbp/Rock1/Zfp36l2/Pkm/Ifngr1/Trp53/Clu/Tcof1/Prkca/Akt1/Paip2b/Pa2g4/Aplp1/Rpl38/Lsm14a/Eif3e/Abcg1/Ifng/Bin1/Ormdl3/Rela/Cirbp/Enc1/Magoh/Rpl22/Csnk1e/Npm1/Rpl13a/Nanos1/Ptafr/Abca7/Zc3h12d/Rack1/Ptbp3/Rps3/Thbs1/Rps9/Pym1/Mvk/Rplp1/Rps3a1/S100a9/Eif4e3/Klhl25/Pml	68
GO:0090132	epithelium migration	53/2359	297/23328	3.04719e-05	0.000262831	0.000172722	Atp2b4/Apoe/Zc3h12a/Stat5a/Nr4a1/Ptgs2/Tgfb1/Adam8/Sh3bp1/Hif1a/Tgfbr2/Map2k3/Egr3/Anxa3/Krt16/Map4k4/Ccr6/Itgav/Cxcl13/Lpxn/Myh9/Pkn1/Plcg1/Dusp10/Hdac7/Fgf2/Itgb3/Ets1/Prkca/Akt1/Nos3/Rgcc/Glipr2/Notch1/Lemd3/Ifng/Pfn1/Itgb2/Clasp2/Pecam1/Prkx/Nanos1/Itgb1/Akt3/Svbp/Arf6/Prox1/Cd40/Thbs1/Gata3/Scarb1/Prkd2/Ptp4a3	53
GO:0002548	monocyte chemotaxis	17/2359	57/23328	3.05353e-05	0.000262995	0.00017283	Ccl8/Ccl2/Ccl12/Tnfsf11/Ccl17/Ccr1/Lgals3/Ccl7/Pla2g7/Aif1/Ccl5/Rps19/Ccl9/Myo9b/Slamf8/Xcl1/Ccr2	17
GO:0010976	positive regulation of neuron projection development	63/2359	372/23328	3.0814e-05	0.000265009	0.000174154	Skil/Dscam/Apoe/Nr3c1/Ahi1/Rgs2/Kdm1a/Ezh2/Rapgef1/Ptbp1/Rnf157/Fyn/Plxnc1/Tiam1/Xlr4b/Cxcr4/Dbnl/Iqgap1/Map6/Flna/Nin/Wnt3/Cfl1/Sema4d/Metrn/Sema7a/Rpl4/Epha3/Tox/Trpv2/Stk24/Actr3/Lif/Slc23a2/Enc1/Zdhhc15/Kif3c/Ankrd1/D16Ertd472e/Camk1d/Pacsin1/Limk1/Bhlhb9/Itgb1/L1cam/Serpine2/Ptpn5/Twf2/Apbb1/Nlgn2/Lrp8/Lrp1/Fes/Cntf/Ltk/S100a9/Ndnf/Map1b/Ret/Ss18l1/Parp6/Dlg4/Fn1	63
GO:0031342	negative regulation of cell killing	11/2359	27/23328	3.09223e-05	0.000265555	0.000174512	Ppp3cb/Il13/Lgals9/Tap2/Arrb2/Ptprc/Serpinb9/Tap1/Il7r/H2-T23/H2-M3	11
GO:0045055	regulated exocytosis	48/2359	261/23328	3.22043e-05	0.000276163	0.000181484	Nrn1/Cbarp/Nr4a3/Syt11/Sdf4/Rab27a/Cyth1/Ppp3cb/Rap1b/Anxa3/Gnai2/Lat/Rab11fip1/Baiap3/Myh9/Il4ra/Vamp1/Il13/Coro1a/Slc4a8/Stx11/P2rx7/Prkca/Rac2/Lgals9/Notch1/Mical1/Rims3/Itgb2/Rab3d/Adora2a/Cspg5/Vamp2/Myo1f/Rab26/Unc13d/Prkcb/Abr/Rasgrp1/Cd84/Ptafr/Stxbp1/Fes/Grik5/Milr1/Plek/Ccr2/Cd160	48
GO:0043406	positive regulation of MAP kinase activity	43/2359	226/23328	3.54508e-05	0.000303564	0.00019949	Ksr1/Madd/Akap13/Ptpn1/Jak2/Tnfsf11/Tgfb1/Adam8/Map2k3/Il1rn/Ezh2/Gadd45b/Trf/Il1b/Tiam1/Map4k2/Iqgap1/Fgf2/Muc20/P2rx7/Kras/Traf2/Map3k1/Stk39/Tnik/Taok3/Csk/Ptprc/Rasgrp1/Mdfic/Pik3cg/Cd40/Rps3/Thbs1/Pik3r5/F2r/Map4k1/Dvl2/Ripk2/Cd40lg/Ret/Ccr7/Edn1	43
GO:0007409	axonogenesis	77/2359	482/23328	3.56066e-05	0.000304457	0.000200077	Skil/Dscam/Nrn1/Apoe/Nr4a3/Nr4a2/Ifrd1/Kif13b/B3gnt2/Crmp1/Kif5c/Vim/Raph1/Emb/Rhog/Bcl11b/Runx3/Rhoh/Creb1/Sema6d/Plxnc1/Tiam1/Cxcr4/Dbnl/Vasp/Map6/Ptprs/Itga4/Nin/Mycbp2/Thy1/Dclk1/Wnt3/Ccr5/Prkca/Atg7/Sema4d/Metrn/Sema7a/Rpl4/Epha3/Rpl24/Rac2/Pak2/Egr2/Trpv2/Notch1/Map1s/C9orf72/Actr3/Map2/Nefh/Clasp2/Limk1/Rnf165/Dpysl2/Itgb1/L1cam/Stxbp1/Sema4b/Cdk5r1/Gata3/Actb/Efna2/Twf2/Apbb1/Lrp1/Fgf13/C…	77
GO:0043542	endothelial cell migration	41/2359	212/23328	3.60847e-05	0.000307655	0.000202179	Atp2b4/Apoe/Zc3h12a/Stat5a/Nr4a1/Ptgs2/Tgfb1/Adam8/Sh3bp1/Hif1a/Map2k3/Egr3/Anxa3/Itgav/Cxcl13/Lpxn/Myh9/Plcg1/Hdac7/Fgf2/Itgb3/Ets1/Prkca/Akt1/Nos3/Rgcc/Notch1/Lemd3/Itgb2/Pecam1/Prkx/Itgb1/Akt3/Svbp/Prox1/Cd40/Thbs1/Gata3/Scarb1/Prkd2/Ptp4a3	41
GO:0071559	response to transforming growth factor beta	41/2359	212/23328	3.60847e-05	0.000307655	0.000202179	Pmepa1/Skil/Ccl2/Nr3c1/Smad7/Lrrc32/Tgfb1/Ski/Zeb1/Tgfbr2/Got1/Runx3/Lpxn/Creb1/Fyn/Zfp703/Apaf1/Ldlrad4/Rock1/Zfp36l2/Trp53/Map3k1/Nos3/Spry1/Lemd3/Arrb2/Actr3/Runx1/Dnmt1/Ankrd1/Nrros/Nlk/Thbs1/Zyx/Bambi/Cdkn2b/Eng/Fam89b/Xcl1/Tgfb1i1/Pml	41
GO:0001911	negative regulation of leukocyte mediated cytotoxicity	10/2359	23/23328	3.63174e-05	0.000308307	0.000202608	Ppp3cb/Lgals9/Tap2/Arrb2/Ptprc/Serpinb9/Tap1/Il7r/H2-T23/H2-M3	10
GO:0002313	mature B cell differentiation involved in immune response	10/2359	23/23328	3.63174e-05	0.000308307	0.000202608	Tnfaip3/Gpr183/Bcl3/Dock10/Lgals1/Lfng/Dock11/Mfng/Itm2a/Il21	10
GO:0002719	negative regulation of cytokine production involved in immune response	10/2359	23/23328	3.63174e-05	0.000308307	0.000202608	Smad7/Tgfb1/Jak3/Foxp3/Cd96/Slamf1/Tbx21/Il10/Xcl1/Irak3	10
GO:0043124	negative regulation of I-kappaB kinase/NF-kappaB signaling	15/2359	47/23328	3.67112e-05	0.000310314	0.000203926	Rora/Zc3h12a/Hdac1/Tank/Tnip1/Tnfaip3/Per1/Nfkbid/Rhoh/Ppm1n/Pycard/Nlrc3/Optn/Trim59/Stat1	15
GO:0043277	apoptotic cell clearance	15/2359	47/23328	3.67112e-05	0.000310314	0.000203926	Ccl2/Trem2/Rhog/Itgav/Rhoh/Axl/Itgb3/Rac2/Abca7/Thbs1/Cd300lf/Scarb1/Lrp1/Pear1/Ccr2	15
GO:0045911	positive regulation of DNA recombination	15/2359	47/23328	3.67112e-05	0.000310314	0.000203926	Tgfb1/Cd28/Tnfsf4/Was/Ifng/Tbx21/Ptprc/Clcf1/Atad5/Timeless/Cd40/Exosc3/Shld3/Pms2/Msh2	15
GO:0090130	tissue migration	53/2359	299/23328	3.67652e-05	0.000310327	0.000203935	Atp2b4/Apoe/Zc3h12a/Stat5a/Nr4a1/Ptgs2/Tgfb1/Adam8/Sh3bp1/Hif1a/Tgfbr2/Map2k3/Egr3/Anxa3/Krt16/Map4k4/Ccr6/Itgav/Cxcl13/Lpxn/Myh9/Pkn1/Plcg1/Dusp10/Hdac7/Fgf2/Itgb3/Ets1/Prkca/Akt1/Nos3/Rgcc/Glipr2/Notch1/Lemd3/Ifng/Pfn1/Itgb2/Clasp2/Pecam1/Prkx/Nanos1/Itgb1/Akt3/Svbp/Arf6/Prox1/Cd40/Thbs1/Gata3/Scarb1/Prkd2/Ptp4a3	53
GO:0002691	regulation of cellular extravasation	13/2359	37/23328	3.85578e-05	0.000324995	0.000213574	Ccl2/Adam8/Ptger4/Itga4/Thy1/Capn1/Ripk3/Icam1/Pecam1/Abr/Ptafr/Il27ra/Ccr2	13
GO:0051057	positive regulation of small GTPase mediated signal transduction	20/2359	75/23328	3.86756e-05	0.000325524	0.000213922	Akap13/P2ry10/Gpr55/Gpr65/Map4k4/Camk2d/Itpkb/Bnip2/Kras/Gm5127/Notch1/Gpr174/Dock2/Rasgef1a/Rasgrp1/Gpr18/Cdon/F2r/Rasgrp4/P2ry10b	20
GO:0150115	cell-substrate junction organization	23/2359	93/23328	3.9107e-05	0.000328172	0.000215662	Map4k4/Itgav/Gpm6b/Tln1/Peak1/Slk/Lamc1/Rock1/Iqgap1/Itgb3/Thy1/Cfl1/Actg1/Epha3/S100a10/Ldb1/Rcc2/Clasp2/Arf6/Mmp14/Lrp1/Bcl2/Fn1	23
GO:0048143	astrocyte activation	9/2359	19/23328	3.91115e-05	0.000328172	0.000215662	Trem2/C1qa/Il1b/Ifngr1/Ifng/Adora2a/C5ar1/Lrp1/Cntf	9
GO:0035456	response to interferon-beta	17/2359	58/23328	3.91565e-05	0.000328172	0.000215662	Aim2/Plscr1/Mndal/Acod1/Ifi203/Ifi211/Xaf1/Gbp3/Ifi204/Htra2/9930111J21Rik1/Stat1/Ifi209/Ifitm3/Bst2/Irf1/Ikbke	17
GO:0031396	regulation of protein ubiquitination	40/2359	206/23328	4.06101e-05	0.000339872	0.000223351	Birc2/Smad7/Prr7/Tnfaip3/Kdm1a/Bcl10/N4bp1/Fyn/Trib1/Cblb/Peli1/Birc3/Mycbp2/Cdkn2a/Akt1/Atg7/Psen2/Mta1/Ptpn22/Arrb2/Nlrc3/Rassf5/Arrdc4/Siah2/Npm1/Isg15/Limk1/Fanci/Svbp/Rpl11/Rps3/Fbxo5/Rpl23/Cry1/Rps7/Nmi/Ripk2/Dtx3l/Mtbp/Nxn	40
GO:0051225	spindle assembly	26/2359	112/23328	4.1237e-05	0.000344632	0.000226479	Csnk1d/Smc3/Incenp/Kif2a/Hspa1b/Mybl2/Hspa1a/Flna/Cenpw/Tubb5/Kif4/Haus8/Clasp2/Tubgcp2/Haus4/Rps3/Birc5/Fbxo5/Arhgef10/Haus3/Kif23/Kif11/Racgap1/Ccsap/Khdc3/Spag5	26
GO:0035023	regulation of Rho protein signal transduction	30/2359	138/23328	4.19663e-05	0.000350232	0.000230159	Apoe/Akap13/Heg1/P2ry10/Gpr55/Gpr65/Arhgef1/Tiam1/Kctd10/Fgd3/Gm5127/Vav3/Gpr174/Cdc42se2/Arhgdib/Abr/Arhgef6/Gpr18/Prex1/Itgb1/Vav1/Ccdc125/Arhgef4/Arhgef10/Myo9b/F2r/Kctd13/Plekhg2/Eps8l1/P2ry10b	30
GO:0022618	ribonucleoprotein complex assembly	35/2359	172/23328	4.41966e-05	0.000368106	0.000241905	Isy1/Ythdc1/Ago2/Nop53/Snrpg/Snrpe/Snrpf/Nudt21/Celf5/Rps28/Snrpc/Ruvbl2/Snrpb/Celf2/Mbnl1/Psip1/Rpl24/Rbmxl1/Rpl23a/Rpl38/Rps27/Rps25/Rpl3/Rpl6/Rps15/Rpl13a/Rpsa/Rps19/Rplp0/Rps14/Rps10/Rpl11/Rpl12/Rps5/Adar	35
GO:0048511	rhythmic process	53/2359	301/23328	4.42325e-05	0.000368106	0.000241905	Rora/Bhlhe40/Crem/Stat5a/Hdac1/Dtl/Nrip1/Csnk1d/Casp1/Per1/Impdh2/Sik1/Ezh2/Ptger4/Grk2/Nfkb2/Hnrnpd/Nfil3/Creb1/Relb/Arntl/Kmt2a/Ppp1cc/Stat5b/Axl/Mycbp2/Hes7/Trp53/Atg7/Nos3/Cbx3/Egr1/Adrb1/Egr2/Mta1/Arrb2/Runx1/Siah2/Top2a/Csnk1e/Adora2a/Ahr/Suv39h1/Rack1/Timeless/Suv39h2/Zpbp2/Prox1/Cdk5r1/Fas/Cry1/Rorb/Pml	53
GO:0071826	ribonucleoprotein complex subunit organization	36/2359	179/23328	4.49237e-05	0.000373334	0.00024534	Isy1/Ythdc1/Ago2/Tfip11/Nop53/Snrpg/Snrpe/Snrpf/Nudt21/Celf5/Rps28/Snrpc/Ruvbl2/Snrpb/Celf2/Mbnl1/Psip1/Rpl24/Rbmxl1/Rpl23a/Rpl38/Rps27/Rps25/Rpl3/Rpl6/Rps15/Rpl13a/Rpsa/Rps19/Rplp0/Rps14/Rps10/Rpl11/Rpl12/Rps5/Adar	36
GO:0001952	regulation of cell-matrix adhesion	27/2359	119/23328	4.5473e-05	0.000376533	0.000247443	Cdk6/Plekha2/Cd3e/Map4k4/Gpm6b/Peak1/Slk/Rock1/Iqgap1/Itgb3/Thy1/Cfl1/Cdkn2a/Actg1/Epha3/Skap1/S100a10/Ldb1/Rcc2/Utrn/Clasp2/Rasa1/Mmp14/Thbs1/Lrp1/Bcl2/Acer2	27
GO:2000278	regulation of DNA biosynthetic process	27/2359	119/23328	4.5473e-05	0.000376533	0.000247443	Cdkn1a/Tfdp1/Camk2d/Hnrnpd/Tinf2/Fgf2/Dscc1/Trp53/Pcna/Parp4/Rfc5/Sh2b1/Arrb2/Rfc3/Ten1/Ankrd1/Npm1/Chtf18/Ahr/Stn1/Polg2/C3ar1/Myc/Prkd2/Chek1/Rfc4/Pml	27
GO:0031345	negative regulation of cell projection organization	40/2359	207/23328	4.54997e-05	0.000376533	0.000247443	Apoe/Rbpj/Ifrd1/Crmp1/Vim/Gfi1/Map4k4/Sema6d/Fyn/Ptprs/Flna/Thy1/Wnt3/Cfl1/Ccr5/Sema4d/Sema7a/Capzb/Epha3/Lgals1/Actr3/Itm2c/H2-K1/H2-D1/Map2/B2m/Cd38/Tbc1d30/Itgb1/Sema4b/Arf6/Stap1/Cdk5r1/Lrp1/Fgf13/Efemp1/Klk8/Sema4f/Tbx6/Sema4c	40
GO:1903531	negative regulation of secretion by cell	38/2359	193/23328	4.564e-05	0.000377168	0.00024786	Apoe/Cbarp/Hdac1/Madd/Tnfrsf1b/Syt11/Lrrc32/Il1rn/Rap1b/Cd200/Ptger4/Foxp3/Midn/Map4k4/Gnai2/Rab11fip1/Il1b/Tnfsf4/Acsl4/Hmgcr/Rgcc/Lgals9/Srgn/Notch1/Ucp2/Tnfrsf4/Lif/Nmb/Anxa5/Abr/Cd84/Pde3b/Cry1/F2r/Entpd1/Edn1/Ccr2/Rsad2	38
GO:0032922	circadian regulation of gene expression	19/2359	70/23328	4.59424e-05	0.000379137	0.000249154	Rora/Bhlhe40/Crem/Hdac1/Nrip1/Csnk1d/Per1/Relb/Arntl/Kmt2a/Ppp1cc/Mycbp2/Egr1/Mta1/Csnk1e/Ahr/Zpbp2/Cry1/Pml	19
GO:0045648	positive regulation of erythrocyte differentiation	11/2359	28/23328	4.62859e-05	0.000381439	0.000250667	Hif1a/Kdm1a/Hmgb2/Stat3/Stat5b/Nckap1l/Ets1/Prmt1/Inpp5d/Isg15/Stat1	11
GO:0035914	skeletal muscle cell differentiation	22/2359	88/23328	4.785e-05	0.000393234	0.000258418	Plagl1/Nr4a1/Maff/Mef2d/Btg2/Arntl/Selenon/Emd/Egr1/Egr2/Notch1/Lemd3/Capn3/Foxn2/Ankrd1/Asb2/Eomes/Cdon/Nupr1/Smyd1/Hivep3/Myc	22
GO:1903321	negative regulation of protein modification by small protein conjugation or removal	22/2359	88/23328	4.785e-05	0.000393234	0.000258418	Smad7/Prr7/Tnfaip3/N4bp1/Fyn/Cdkn2a/Akt1/Psen2/Capn3/Arrb2/Rela/Isg15/Limk1/Svbp/Rpl11/Rps3/Fbxo5/Rpl23/Cry1/Rps7/Dtx3l/Nxn	22
GO:0014706	striated muscle tissue development	72/2359	447/23328	4.80259e-05	0.000394132	0.000259008	Skil/Plagl1/Ttn/Rbpj/Nr3c1/Smad7/Nr4a1/Akap13/Kdm6b/Maff/Ifrd1/Heg1/Ccn4/Tgfb1/Ski/Mef2d/Tgfbr2/Rgs2/Chd7/Ybx3/Sik1/Vgll4/Camk2d/Creb1/Btg2/Arntl/Alpk2/Pim1/Cacna1s/Zfpm1/Prkar1a/Hdac7/Fgf2/Selenon/Hmgcr/Emd/Atg7/Nfatc3/Mbnl1/Nebl/Egr1/Adrb1/Egr2/Notch1/Lemd3/Capn3/Homer1/Arrb2/Foxn2/Ankrd1/G6pdx/Tsc22d3/Asb2/Eomes/Neb/Itgb1/Cdon/Nupr1/Prox1/Smyd1/Mapk11/Hlx/Fhl2/Hivep3/Eng/Bcl2/Dipk2a/Myc/Mettl2…	72
GO:1902622	regulation of neutrophil migration	15/2359	48/23328	4.84369e-05	0.000396954	0.000260863	Adam8/Ptger4/Rhog/Rhoh/Il1b/Nckap1l/Rac2/Dapk2/C5ar1/Camk1d/C3ar1/Slamf8/Xcl1/Ccr7/Edn1	15
GO:0050770	regulation of axonogenesis	40/2359	208/23328	5.09201e-05	0.000416727	0.000273857	Skil/Dscam/Apoe/Ifrd1/Kif13b/Vim/Sema6d/Plxnc1/Tiam1/Dbnl/Map6/Ptprs/Nin/Mycbp2/Thy1/Wnt3/Ccr5/Sema4d/Metrn/Sema7a/Rpl4/Pak2/Trpv2/Actr3/Map2/Clasp2/Limk1/Dpysl2/L1cam/Sema4b/Cdk5r1/Twf2/Lrp1/Fgf13/Cntf/Sema4f/Map1b/Ret/Fn1/Sema4c	40
GO:0060706	cell differentiation involved in embryonic placenta development	12/2359	33/23328	5.17209e-05	0.000422543	0.000277679	Itgav/Stk4/Akt1/Lif/E2f7/Prdm1/Socs3/Eomes/Plk4/E2f8/St14/Snai1	12
GO:0032620	interleukin-17 production	14/2359	43/23328	5.17734e-05	0.000422543	0.000277679	Tgfb1/Arid5a/Foxp3/Slamf6/Tnfsf4/Nckap1l/Rftn1/Ifng/Mr1/Il27ra/Ly9/Arg2/5830411N06Rik/Il21	14
GO:0090343	positive regulation of cell aging	7/2359	12/23328	5.36077e-05	0.000435112	0.000285939	Kras/Cdkn2a/Trp53/B2m/H2-M3/Arg2/Cgas	7
GO:1902947	regulation of tau-protein kinase activity	7/2359	12/23328	5.36077e-05	0.000435112	0.000285939	Apoe/Sorl1/Clu/Egr1/Ifng/C5ar1/Nab2	7
GO:2000105	positive regulation of DNA-dependent DNA replication	7/2359	12/23328	5.36077e-05	0.000435112	0.000285939	Cdt1/Atrx/Cdk2/Dbf4/E2f7/E2f8/Cdc7	7
GO:2000561	regulation of CD4-positive, alpha-beta T cell proliferation	7/2359	12/23328	5.36077e-05	0.000435112	0.000285939	Tgfbr2/Lgals9/Lgals7/Cd44/Xcl1/Arg2/Cd274	7
GO:0034121	regulation of toll-like receptor signaling pathway	18/2359	65/23328	5.41148e-05	0.000438026	0.000287854	Smpdl3b/Tnfaip3/Gfi1/Peli1/Ptprs/Nfkbil1/Acod1/Irf4/Ticam2/Ptpn22/Arrb2/Arf6/Cd300lf/Trim30a/Irf1/Rsad2/Irak3/Irf7	18
GO:0044774	mitotic DNA integrity checkpoint	18/2359	65/23328	5.41148e-05	0.000438026	0.000287854	Cdkn1a/Clspn/Nop53/Cdc6/Donson/Trp53/Taok3/Topbp1/Rpa2/Orc1/Rbm38/Tipin/Top2a/Dgkz/Ticrr/Msh2/Pml/Fancd2	18
GO:0032412	regulation of ion transmembrane transporter activity	47/2359	259/23328	5.4563e-05	0.000441051	0.000289842	Ccl2/Cbarp/Trem2/Rrad/Glrx/Wnk1/Ctss/Neto2/Camk2d/Pde4b/Hspa2/Plcg1/Ifngr1/Selenon/Cfl1/Rgs9/Hk1/Prkca/Cacng8/Stk39/Abcb1a/Ahnak/Stim2/Adrb1/Ehd3/Sri/Ifng/Homer1/Tesc/Cracr2a/Stimate/Vamp2/Grk6/Stim1/Prrt1/Ptafr/Itgb1/Gem/Fxyd5/Nlgn2/Fgf13/Cacnb3/Cacnb1/Arc/Gnb5/Dlg4/Cnih2	47
GO:0006298	mismatch repair	10/2359	24/23328	5.66218e-05	0.000456446	0.000299958	Rpa1/Pcna/Axin2/Rpa2/Rpa3/Rnaseh2a/Ercc1/Mutyh/Pms2/Msh2	10
GO:0072677	eosinophil migration	10/2359	24/23328	5.66218e-05	0.000456446	0.000299958	Ccl8/Ccl2/Ccl12/Adam8/Ptger4/Ccr3/Lgals3/Ccl7/Dapk2/Ccl5	10
GO:0043407	negative regulation of MAP kinase activity	19/2359	71/23328	5.68378e-05	0.000457564	0.000300693	Dusp4/Apoe/Sorl1/Ptpn1/Rgs2/Dusp5/Il1b/Dusp10/Hmgcr/Dusp2/Prkca/Spry1/Ptpn22/Ptpn5/Lax1/Rgs14/Ptpn6/Dusp8/Irak3	19
GO:0042176	regulation of protein catabolic process	65/2359	395/23328	5.72428e-05	0.000460198	0.000302424	Zdhhc2/Apoe/Trem2/Sorl1/Smad7/Tnfrsf1b/Dtl/Adam8/Fam83d/Csnk1d/Tnfaip3/Rnf19a/Ube2j1/Nop53/Zyg11b/Vgll4/Usp25/Ric1/N4bp1/Fyn/Trib1/Arntl/Il1b/Hspa1b/Cblb/Timp2/Hspa1a/Flna/Lpcat1/Mycbp2/Msn/Hmgcr/Cdkn2a/Clu/Akt1/Atg7/Agap2/Smarcc1/Rybp/Ctsc/Rnf19b/Serpinb1b/Psen2/Ifng/Rela/Csnk1e/Psme1/Sumo2/Rab26/Zfand2a/Psme2/Plk3/Rack1/Il10/Rpl11/Nupr1/Serpine2/Rpl23/Lrp1/Rps7/Nudt15/Anxa2/Trim30a/Irak3/Pml	65
GO:0000302	response to reactive oxygen species	39/2359	202/23328	5.73797e-05	0.000460673	0.000302736	Lcn2/Nr4a3/Casp3/Kdm6b/Glrx/Tnfaip3/Ncf1/Ezh2/Hnrnpd/Itgav/Fyn/Lck/Axl/Capn1/Ppp2cb/Ripk3/Cfl1/Cdkn2a/Trp53/Prkca/Traf2/Akt1/Atg7/Gch1/Nos3/Lig1/Ucp2/Stk24/Rela/Sesn3/Plk3/Rack1/Il10/Rps3/Thbs1/Stk26/Bcl2/Nudt15/Ccr7	39
GO:0042770	signal transduction in response to DNA damage	22/2359	89/23328	5.75581e-05	0.000461479	0.000303266	Cdkn1a/Hic1/Dtl/Batf/Pmaip1/Atrx/Kdm1a/Bcl3/Cdkn2a/Trp53/Ppm1d/Grb2/Rbm38/Ankrd1/Npm1/E2f7/Cd44/Atad5/Acer2/Chek1/Pml/Snai1	22
GO:0031397	negative regulation of protein ubiquitination	20/2359	77/23328	5.81854e-05	0.000465877	0.000306156	Smad7/Prr7/Tnfaip3/N4bp1/Fyn/Cdkn2a/Akt1/Psen2/Arrb2/Isg15/Limk1/Svbp/Rpl11/Rps3/Fbxo5/Rpl23/Cry1/Rps7/Dtx3l/Nxn	20
GO:0045927	positive regulation of growth	54/2359	312/23328	6.07872e-05	0.000486051	0.000319414	Kdm2b/Dscam/Apoe/Stat5a/Rbpj/Nr3c1/Smad7/Ahi1/Krt17/Ccn4/Chd7/Ybx3/Ptger4/Rnf157/Creb1/Cxcr4/Acsl4/Dbnl/Pim1/Stat5b/Hopx/Fgf2/Wnt3/Rftn1/Cfl1/Akt1/Sema4d/Sema7a/Rpl4/Sh3pxd2b/Adrb1/Trpv2/Notch1/Capn3/Slc23a2/Sash3/Ahr/Limk1/Cd38/L1cam/Il9r/Sgip1/Prox1/Mmp14/Sfn/Twf2/Ikzf1/Hlx/Lrp1/Cntf/Bcl2/Map1b/Edn1/Fn1	54
GO:0060560	developmental growth involved in morphogenesis	49/2359	275/23328	6.19412e-05	0.00049461	0.000325038	Dscam/Nrn1/Apoe/Ifrd1/Tgfb1/Tgfbr2/Kdm1a/Raph1/Rnf157/Sema6d/Tiam1/Cxcr4/Dbnl/Iqgap1/Ptprs/Itga4/Nin/Areg/Dclk1/Wnt3/Cfl1/Ccr5/Sema4d/Sema7a/Rpl4/Spry1/Trpv2/Notch1/C9orf72/Actr3/Slc23a2/Map2/Ahr/Clasp2/Limk1/Dpysl2/Itgb1/L1cam/Cyfip2/Sema4b/Cdk5r1/Twf2/Lrp1/Fgf13/Cntf/Sema4f/Map1b/Fn1/Sema4c	49
GO:2000134	negative regulation of G1/S transition of mitotic cell cycle	17/2359	60/23328	6.30766e-05	0.000502997	0.00033055	Cdkn1a/Ccl12/Ezh2/Gpnmb/Trp53/Rpa2/Rbm38/Prmt2/E2f7/Dgkz/Plk3/Zc3h12d/Cdkn2b/Bcl2/Rbl1/Slfn1/Pml	17
GO:0010818	T cell chemotaxis	9/2359	20/23328	6.4729e-05	0.00051272	0.000336939	Wnk1/Gpr183/Cxcl13/Stk39/Ccl5/Cxcr3/Xcl1/Ccr7/Ccr2	9
GO:0030889	negative regulation of B cell proliferation	9/2359	20/23328	6.4729e-05	0.00051272	0.000336939	Ctla4/Casp3/Pkn1/Cdkn2a/Inpp5d/Tnfrsf13b/Prdm1/Il10/Btla	9
GO:0043011	myeloid dendritic cell differentiation	9/2359	20/23328	6.4729e-05	0.00051272	0.000336939	Rbpj/Batf/Tgfb1/Tgfbr2/Relb/Camk4/Irf4/Tnfsf9/Pirb	9
GO:0045623	negative regulation of T-helper cell differentiation	9/2359	20/23328	6.4729e-05	0.00051272	0.000336939	Zc3h12a/Smad7/Jak3/Foxp3/Tnfsf4/Il4ra/Tbx21/Hlx/Irf1	9
GO:0045649	regulation of macrophage differentiation	9/2359	20/23328	6.4729e-05	0.00051272	0.000336939	Pf4/Tgfb1/Trib1/Prkca/Hcls1/Lif/Thoc5/C1qc/Zbtb46	9
GO:0000076	DNA replication checkpoint	8/2359	16/23328	6.59211e-05	0.000520074	0.000341772	Cdt1/Clspn/Cdc6/Topbp1/Orc1/Tipin/Timeless/Ticrr	8
GO:0002295	T-helper cell lineage commitment	8/2359	16/23328	6.59211e-05	0.000520074	0.000341772	Batf/Tgfb1/Slamf6/Stat3/Irf4/Spn/Tbx21/Ly9	8
GO:0002467	germinal center formation	8/2359	16/23328	6.59211e-05	0.000520074	0.000341772	Tnfaip3/Bcl3/Nfkb2/Pkn1/Unc13d/Tnfsf13b/Klhl6/H2-DMa	8
GO:0009416	response to light stimulus	52/2359	298/23328	6.62485e-05	0.0005217	0.000342841	Zbtb1/Cdkn1a/Bhlhe40/Casp3/Dtl/Sdf4/Pmaip1/Hif1a/Per1/Kdm1a/Atxn1/Sik1/Ddhd2/Trp53inp1/Bcl3/Pclaf/N4bp1/Pold1/Creb1/Kmt2a/Ppp1cc/Sde2/Hmgcr/Ruvbl2/Kras/Trp53/Ap1s2/Akt1/Pcna/Crip1/Bak1/Guca1a/Mta1/Rela/Cirbp/Tipin/Npm1/Ercc1/Itgb1/Ddias/Casp7/Rom1/Rad18/Cry1/Apbb1/Ddb2/Rgs14/Bcl2/Pde1b/Chek1/Msh2/Pml	52
GO:0061387	regulation of extent of cell growth	28/2359	128/23328	6.63036e-05	0.0005217	0.000342841	Dscam/Apoe/Ifrd1/Sema6d/Dbnl/Ptprs/Wnt3/Ccr5/Sema4d/Sema7a/Rpl4/Trpv2/Actr3/Map2/Clasp2/Limk1/Dpysl2/L1cam/Sema4b/Cdk5r1/Twf2/Lrp1/Fgf13/Cntf/Sema4f/Map1b/Fn1/Sema4c	28
GO:0002690	positive regulation of leukocyte chemotaxis	23/2359	96/23328	6.66752e-05	0.000523927	0.000344305	Ccl2/Wnk1/Ccr6/Cxcl13/Il1b/Slamf1/Nckap1l/Ccr1/Stk39/Rac2/Pla2g7/Dapk2/C5ar1/Gpsm3/Camk1d/Aif1/Ccl5/Thbs1/C3ar1/Xcl1/Ccr7/Edn1/Ccr2	23
GO:0042255	ribosome assembly	18/2359	66/23328	6.74384e-05	0.000529222	0.000347784	Nop53/Rps28/Rpl24/Rpl23a/Rpl38/Rps27/Rps25/Rpl3/Rpl6/Rps15/Rpsa/Rps19/Rplp0/Rps14/Rps10/Rpl11/Rpl12/Rps5	18
GO:0032768	regulation of monooxygenase activity	14/2359	44/23328	6.89107e-05	0.000538951	0.000354177	Atp2b4/Apoe/Nfkb1/Gfi1/Il1b/Kras/Gla/Akt1/Nosip/Gch1/Ifng/Scarb1/Eng/Arg2	14
GO:0033628	regulation of cell adhesion mediated by integrin	14/2359	44/23328	6.89107e-05	0.000538951	0.000354177	Wnk1/Fermt3/Cd3e/Cxcl13/Lpxn/Nckap1l/Itgb3/Skap1/Lif/Tesc/Ccl5/Acer2/Ret/Ptpn6	14
GO:0007044	cell-substrate junction assembly	22/2359	90/23328	6.89865e-05	0.000538951	0.000354177	Map4k4/Itgav/Gpm6b/Tln1/Peak1/Slk/Lamc1/Rock1/Iqgap1/Itgb3/Thy1/Cfl1/Actg1/Epha3/S100a10/Ldb1/Rcc2/Clasp2/Mmp14/Lrp1/Bcl2/Fn1	22
GO:2000146	negative regulation of cell motility	51/2359	291/23328	6.90425e-05	0.000538951	0.000354177	Atp2b4/Apoe/Ccl12/Rbpj/Tgfb1/Il1rn/Cd200/Trp53inp1/Ptger4/Krt16/Srgap2/Cxcl13/Sema6d/Trib1/Stat3/Ldlrad4/Dusp10/Fgf2/Thy1/Cfl1/Ccr5/Padi2/Akt1/Frmd5/Lrch1/Cnn2/Rgcc/Was/Notch1/Stk24/Arhgdib/Clasp2/Aif1/Abr/Rap2a/Gpr18/Svbp/Ccdc125/Stap1/Thbs1/Gata3/Reck/Fas/Stk26/Rap2b/Lrp1/Slamf8/Il27ra/Eng/Bcl2/Cx3cr1	51
GO:2001257	regulation of cation channel activity	35/2359	176/23328	7.23426e-05	0.000563429	0.000370264	Ccl2/Cbarp/Trem2/Rrad/Ctss/Neto2/Pde4b/Plcg1/Ifngr1/Selenon/Cfl1/Rgs9/Cacng8/Ahnak/Stim2/Adrb1/Ehd3/Sri/Ifng/Homer1/Cracr2a/Stimate/Vamp2/Stim1/Prrt1/Itgb1/Gem/Nlgn2/Fgf13/Cacnb3/Cacnb1/Arc/Gnb5/Dlg4/Cnih2	35
GO:0006898	receptor-mediated endocytosis	44/2359	240/23328	7.24971e-05	0.000563429	0.000370264	Ramp3/Apoe/Sorl1/Ahi1/Syt11/Tgfbr2/Msr1/Grk2/Mrc1/Trf/Dbnl/Syne1/Hip1/Itga4/Itgb3/Clu/Prkca/Cacng8/Cap1/Apoc2/Grb2/Arrb2/Tnk2/Itgb2/Unc119/Cd14/Ankrd13a/B2m/Fcgr1/Pacsin1/Sh3gl3/Fcho1/Itgb1/Sgip1/Ptpn5/Calcrl/Lrp1/Anxa2/Grk4/Ifitm3/Ccr7/Grk3/Arc/Dlg4	44
GO:0002673	regulation of acute inflammatory response	16/2359	55/23328	7.25592e-05	0.000563429	0.000370264	Ptgs2/Tnfsf11/Adam8/C2cd4b/Il1b/Ccr5/Spn/Ccl5/Fcgr1/Pik3cg/H2-T23/Fcgr3/Ednrb/Ccr7/Dnase1l3/Il20rb	16
GO:0050922	negative regulation of chemotaxis	16/2359	55/23328	7.25592e-05	0.000563429	0.000370264	Ccl12/Cxcl13/Sema6d/Wnt3/Padi2/Sema4d/Sema7a/Notch1/Aif1/Gpr18/Sema4b/Stap1/Thbs1/Slamf8/Sema4f/Sema4c	16
GO:0022411	cellular component disassembly	63/2359	383/23328	7.47105e-05	0.000579373	0.000380742	Capg/Hdgfl3/Trem2/Hk2/Fscn1/Sh3bp1/Hif1a/Vps13c/Eml4/Tfip11/Ctss/Map4k4/Ddit4/C1qa/Hspa2/Apaf1/Lamc1/Cdc37/C1qb/Ets1/Arpc2/Lcp1/Cfl1/Wdr1/Cdkn2a/Trp53/Padi2/Atg7/Capzb/Smarcc1/Sh3pxd2b/Smarcd2/Mical1/Capza1/Map1s/Carmil2/Nckap5l/Map2/Top2a/C1qc/Clasp2/Optn/Plk3/Sh3gl3/Arf6/Sh3gl1/Scin/Pym1/Rpl23/Twf2/Tecpr1/Vrk1/Htra2/Fgf13/Eng/Myc/Map1b/Ccsap/Plek/Dnase1l3/Gsn/Mical2/Irak3	63
GO:0046427	positive regulation of receptor signaling pathway via JAK-STAT	24/2359	103/23328	7.52556e-05	0.000582837	0.000383018	Hdac1/Jak2/Ptger4/Tnfrsf18/Fyn/Lck/Il13/Agap2/Socs1/Hcls1/Arl2bp/Notch1/Ifng/Lif/Clcf1/Pecam1/Ccl5/Il10/Cd40/Cntf/Il10ra/Crlf3/Il21/Parp14	24
GO:0060537	muscle tissue development	74/2359	470/23328	8.07353e-05	0.000624459	0.00041037	Skil/Plagl1/Ttn/Rbpj/Nr3c1/Csrp1/Smad7/Nr4a1/Akap13/Kdm6b/Maff/Ifrd1/Heg1/Ccn4/Tgfb1/Ski/Mef2d/Tgfbr2/Rgs2/Chd7/Ybx3/Sik1/Vgll4/Camk2d/Creb1/Btg2/Arntl/Alpk2/Pim1/Cacna1s/Zfpm1/Prkar1a/Hdac7/Fgf2/Selenon/Hmgcr/Emd/Atg7/Nfatc3/Mbnl1/Nebl/Egr1/Adrb1/Egr2/Notch1/Lemd3/Capn3/Homer1/Arrb2/Foxn2/Ankrd1/G6pdx/Tsc22d3/Ahr/Asb2/Eomes/Neb/Itgb1/Cdon/Nupr1/Prox1/Smyd1/Mapk11/Hlx/Fhl2/Hivep3/Eng/Bcl2/Dipk2a/…	74
GO:0002762	negative regulation of myeloid leukocyte differentiation	15/2359	50/23328	8.20675e-05	0.000633107	0.000416053	Cdk6/Gpr55/Gpr68/Inpp4b/Trib1/Zfpm1/Ifng/Thoc5/Runx1/Inpp5d/C1qc/Zbtb46/Clec2i/Ubash3b/Myc	15
GO:0070229	negative regulation of lymphocyte apoptotic process	15/2359	50/23328	8.20675e-05	0.000633107	0.000416053	Hif1a/Jak3/Bcl10/Dock8/Tnfsf4/Tnfrsf4/Ormdl3/Cd27/Serpinb9/Tsc22d3/Cd44/Ccl5/Bcl2a1a/Il7r/Arg2	15
GO:0042274	ribosomal small subunit biogenesis	19/2359	73/23328	8.57069e-05	0.000660322	0.000433938	Nol10/Rps28/Lsm6/Rpl38/Rps27/Rps25/Rps21/Npm1/Rps15/Riok1/Rpsa/Rps19/Rps6/Rps14/Rps10/Rps16/Rps7/Rps5/Rps24	19
GO:0034114	regulation of heterotypic cell-cell adhesion	10/2359	25/23328	8.58342e-05	0.000660443	0.000434017	Wnk1/Tnfaip3/Il1rn/Il1b/Lck/Thy1/Skap1/Cd44/Mbp/Il10	10
GO:0006364	rRNA processing	39/2359	206/23328	8.93415e-05	0.000686538	0.000451166	Nol10/Ncl/Chd7/Nop53/Ddx21/Nsa2/Mphosph6/Rrp1b/Sart1/Rps28/Pop4/Lsm6/Cdkn2a/Rpl27/Isg20/Rnasel/Pa2g4/Ddx54/Usp36/Eri1/Rpl35a/Exosc8/Ddx10/Rps21/Npm1/Rps15/Gar1/Riok1/Suv39h1/Rps19/Rps6/Frg1/Rps14/Rpl11/Exosc3/Rpl7/Rps16/Rps7/Rps24	39
GO:0006323	DNA packaging	38/2359	199/23328	9.04835e-05	0.000694411	0.00045634	Mbd2/Hdac1/Spty2d1/Hells/Atrx/Nasp/Tnp2/Ubn1/Mis18a/Incenp/Smarca5/Mta2/Set/Smchd1/Phf13/Fam172a/Ctcf/Cdkn2a/Trp53/Smarcc1/Asf1b/Mcm2/Ncapd3/Ncapg/Chaf1b/Ncapg2/Smc2/Dnmt1/Top2a/Npm1/Suv39h1/Ncapd2/Smyd3/Chaf1a/Smc4/Nusap1/Ncaph/Cdca5	38
GO:0006470	protein dephosphorylation	43/2359	235/23328	9.10873e-05	0.000698139	0.00045879	Dusp4/Cdc25b/Ptpn1/Cdc14a/Jak2/Tgfb1/Ptp4a2/Ppp3cb/Dusp5/Ptbp1/Ppp1r16b/Gnai2/Ppm1m/Ppp1cc/Rock1/Nckap1l/Ptprs/Dusp10/Ssh2/Ppm1g/Ptpn7/Ppp3cc/Dusp14/Ppp2r2a/Ppp2cb/Dusp2/Ppm1d/Ppm1n/Ppp2r2c/Ptpn22/Ppp1r12a/Ptprc/Ptpn18/Ptpn5/Ubash3b/Ppp1r8/Bcl2/Pdp1/Ptpre/Ptp4a3/Pirb/Ptpn6/Dusp8	43
GO:0065004	protein-DNA complex assembly	34/2359	171/23328	9.13526e-05	0.000699267	0.000459531	Spty2d1/Cdt1/Hells/Atrx/Nasp/Mcm3/Gtf2b/Ubn1/Creb1/Mis18a/Smarca5/Mcm6/Set/Cenpw/Trp53/Mcm4/Mcm5/Gtf2f2/Asf1b/Taf1b/Mcm2/Cenpa/Chaf1b/Rad51/Npm1/Ahr/Mcm7/Cenph/Smyd3/Chaf1a/Ikzf1/Cdc45/Cenps/Cenpk	34
GO:0001837	epithelial to mesenchymal transition	30/2359	144/23328	9.60968e-05	0.000734631	0.000482771	Rbpj/Smad7/Tgfb1/Fam83d/Hif1a/Tgfbr2/Ezh2/Pdcd4/Il1b/Tiam1/Zfp703/Ldlrad4/Flna/Akna/Tcof1/Epha3/Axin2/Rgcc/Glipr2/Spry1/Notch1/Nfatc1/Clasp2/Eomes/Gata3/Bambi/Trim62/Eng/Tgfb1i1/Snai1	30
GO:0043951	negative regulation of cAMP-mediated signaling	11/2359	30/23328	9.7272e-05	0.000741699	0.000487416	Atp2b4/Rgs2/Rnf157/Grk2/Gnai2/Pde4b/Aplp1/Grk5/Pde3b/Pde10a/Pde11a	11
GO:1902751	positive regulation of cell cycle G2/M phase transition	11/2359	30/23328	9.7272e-05	0.000741699	0.000487416	Cdc25b/Dtl/Camk2d/Lmnb1/Hspa2/Rcc2/Npm1/Atad5/Mta3/Fbxo5/Cdc7	11
GO:0072659	protein localization to plasma membrane	51/2359	295/23328	9.87385e-05	0.000751912	0.000494127	Ramp3/Zdhhc2/Zdhhc23/Atp2b4/Trem2/Tgfb1/Rilpl2/Pkp3/Fyb/Rhog/Camk2d/Rab8b/Grasp/Ehd4/Rock1/Flna/Akt1/Pacs1/Lgals3/Tnik/Epha3/Myl12a/Skap1/S100a10/Ehd3/Pkdcc/Actr3/Tesc/Csk/Rab3d/Tmem88/Vamp2/Rab26/Clasp2/Optn/Rapgef6/Pacsin1/Rap2a/Itgb1/Rack1/Stxbp1/Arf6/Clip3/Mmp14/Actb/Lrp1/Fgf13/Cacnb3/Tspan32/Anxa2/Sytl2	51
GO:0031032	actomyosin structure organization	39/2359	207/23328	9.95191e-05	0.000756883	0.000497394	Ttn/Csrp1/Akap13/Gpr65/Ptger4/Epb41l2/Myh9/Rock1/Prkar1a/Wdr1/Actg1/Frmd5/Nebl/Cnn2/Sh3pxd2b/Rgcc/Pak2/S100a10/Was/Capn3/Wasf2/Pfn1/Clasp2/Limk1/Neb/Itgb1/Prox1/Frmd6/Zyx/Arhgef10/Tnnt1/Kif23/Tmsb15b2/Racgap1/Pdlim1/Kctd13/Edn1/Ccn2/Ankrd23	39
GO:1902003	regulation of amyloid-beta formation	12/2359	35/23328	0.000100372	0.000762391	0.000501013	Apoe/Casp3/Sorl1/Rock1/Ifngr1/Clu/Abcg1/Ifng/Bin1/Rela/Csnk1e/Abca7	12
GO:0051099	positive regulation of binding	38/2359	200/23328	0.000100996	0.000766146	0.000503481	Mbd2/Apoe/Cdt1/Jak2/Tgfb1/Ski/Kdm1a/Hmgb2/Gtf2b/Tiam1/Ppp2cb/Stk4/Pacs1/Irf4/Plaur/S100a10/Lgals9/Calm1/Eif3e/Ifng/Gpsm1/Actr3/Ran/Plcl2/B2m/Lfng/Kdm4d/Rpl11/Gata3/Bambi/Mfng/Lrp1/Myc/Ripk2/Dtx3l/Anxa2/Cald1/Cdca5	38
GO:0032606	type I interferon production	21/2359	86/23328	0.000101603	0.000767797	0.000504566	Traf3/Rel/Hmgb2/Relb/Pola1/Zc3hav1/Ptprs/Ifnar1/Ifih1/Acod1/Irf9/Ptpn22/Pycard/Nlrc3/Cd14/Ddx58/Nmi/Stat1/Irf1/Cgas/Irf7	21
GO:0048708	astrocyte differentiation	21/2359	86/23328	0.000101603	0.000767797	0.000504566	Trem2/Vim/C1qa/Il1b/Stat3/Ifngr1/Kras/Notch1/Ifng/Bin1/Actr3/Lif/Clcf1/Mt3/Adora2a/C5ar1/Serpine2/Lrp1/Cntf/S100a9/S100a8	21
GO:0097581	lamellipodium organization	21/2359	86/23328	0.000101603	0.000767797	0.000504566	Fscn1/Arpc5/Srgap2/Arpc2/Cfl1/Capzb/Rac2/Vav3/Was/Sh2b1/Actr3/Carmil2/Wasf2/Cd44/Arhgef6/Itgb1/Arhgef4/Twf2/Plekho1/Myo9b/Ablim2	21
GO:0051147	regulation of muscle cell differentiation	33/2359	165/23328	0.000102216	0.000771441	0.000506961	Ccl8/Rbpj/Nr3c1/Akap13/Ccn4/Tgfb1/Zeb1/Rgs2/Sik1/Ezh2/Ptbp1/Pdcd4/Il4ra/Hopx/Nfatc3/Adrb1/Notch1/Arrb2/Nfatc2/Rbm38/Dnmt1/Nfatc1/G6pdx/Prox1/Mmp14/Smyd1/Tmsb4x/Flt3l/Cd53/Eng/Bcl2/Edn1/Ankrd23	33
GO:0046579	positive regulation of Ras protein signal transduction	18/2359	68/23328	0.00010303	0.000773336	0.000508206	Akap13/P2ry10/Gpr55/Gpr65/Map4k4/Camk2d/Itpkb/Kras/Gm5127/Notch1/Gpr174/Dock2/Rasgef1a/Rasgrp1/Gpr18/F2r/Rasgrp4/P2ry10b	18
GO:2001244	positive regulation of intrinsic apoptotic signaling pathway	18/2359	68/23328	0.00010303	0.000773336	0.000508206	Skil/Lck/Plscr1/Mcl1/Ripk3/Bcl2l11/Trp53/Clu/Il20ra/Bbc3/Rack1/Rpl11/Nupr1/Rps3/Plagl2/Rps7/S100a9/S100a8	18
GO:0033630	positive regulation of cell adhesion mediated by integrin	9/2359	21/23328	0.00010312	0.000773336	0.000508206	Cd3e/Cxcl13/Nckap1l/Itgb3/Skap1/Lif/Ccl5/Ret/Ptpn6	9
GO:0051383	kinetochore organization	9/2359	21/23328	0.00010312	0.000773336	0.000508206	Cdt1/Cenpw/Cenpa/Smc2/Ndc80/Cenph/Smc4/Cenps/Cenpk	9
GO:1901623	regulation of lymphocyte chemotaxis	9/2359	21/23328	0.00010312	0.000773336	0.000508206	Ccl12/Wnk1/Cxcl13/Padi2/Stk39/Ccl5/Xcl1/Ccr7/Ccr2	9
GO:0045010	actin nucleation	15/2359	51/23328	0.000105479	0.000789775	0.000519009	Jmy/Arpc5/Abi2/Coro1a/Gmfg/Arpc2/Arpc4/Arpc1b/Arpc3/Was/Actr3/Wasf2/Scin/Actr3b/Gsn	15
GO:0001660	fever generation	7/2359	13/23328	0.00010598	0.000789775	0.000519009	Ptgs2/Tnfsf11/Il1rn/Il1b/Ccr5/Ccl5/Ednrb	7
GO:0048711	positive regulation of astrocyte differentiation	7/2359	13/23328	0.00010598	0.000789775	0.000519009	Il1b/Notch1/Bin1/Actr3/Lif/Clcf1/Serpine2	7
GO:0072540	T-helper 17 cell lineage commitment	7/2359	13/23328	0.00010598	0.000789775	0.000519009	Batf/Tgfb1/Slamf6/Stat3/Irf4/Tbx21/Ly9	7
GO:0097011	cellular response to granulocyte macrophage colony-stimulating factor stimulus	7/2359	13/23328	0.00010598	0.000789775	0.000519009	Cd4/Stat5a/Etv3/Zfp36l2/Akt1/Csf2ra/Pde1b	7
GO:0060485	mesenchyme development	49/2359	281/23328	0.000107674	0.000801396	0.000526646	Rbpj/Smad7/Tgfb1/Fam83d/Hif1a/Tgfbr2/Ezh2/Pdcd4/Sema6d/Il1b/Tiam1/Zfp703/Ldlrad4/Itga4/Flna/Fam172a/Cfl1/Akna/Anxa6/Tcof1/Sema4d/Sema7a/Nos3/Epha3/Axin2/Rgcc/Glipr2/Plaur/Spry1/Notch1/Nfatc1/Clasp2/Eomes/Sema4b/Wnt10a/Thbs1/Gata3/Bambi/Trim62/Eng/Bcl2/Sema4f/Myc/Ednrb/Tgfb1i1/Ret/Edn1/Sema4c/Snai1	49
GO:0016072	rRNA metabolic process	40/2359	215/23328	0.000108562	0.000806987	0.00053032	Nol10/Ncl/Chd7/Nop53/Ddx21/Nsa2/Mphosph6/Rrp1b/Sart1/Rps28/Pop4/Lsm6/Cdkn2a/Rpl27/Isg20/Rnasel/Pa2g4/Ddx54/Usp36/Eri1/Rpl35a/Exosc8/Ddx10/Rps21/Npm1/Rps15/Gar1/Riok1/Suv39h1/Rps19/Rps6/Frg1/Rps14/Rpl11/Exosc3/Rpl7/Rps16/Rps7/Rps24/Slfn8	40
GO:0018209	peptidyl-serine modification	59/2359	357/23328	0.000108892	0.000808422	0.000531263	Ramp3/Mapkapk3/Spock2/Atp2b4/Smad7/Prkch/Ptgs2/Tgfb1/Wnk1/Csnk1d/Tgfbr2/Clspn/Grk2/Camk2d/Ddit4/Stk32c/Mknk2/Myo3b/Pkn1/Rock1/Cdk2/Dclk1/Hk1/Prkca/Stk4/Akt1/Camk4/Stk39/Bak1/Hcls1/Pak2/Hpf1/Ifng/Arrb2/Lif/Plcl2/Rassf2/Csnk1e/Bgn/Prkcb/Cd44/Nlk/Camk1d/Prkx/Akt3/Rack1/Smyd3/Cdk5r1/Dclk2/Vrk1/Cdc7/Bcl2/Map4k1/Ripk2/Ndnf/Prkd2/Ret/Ntf5/Ikbke	59
GO:0071560	cellular response to transforming growth factor beta stimulus	39/2359	208/23328	0.000110734	0.000821071	0.000539576	Pmepa1/Skil/Ccl2/Nr3c1/Smad7/Lrrc32/Tgfb1/Ski/Zeb1/Tgfbr2/Got1/Lpxn/Creb1/Fyn/Zfp703/Apaf1/Ldlrad4/Zfp36l2/Trp53/Map3k1/Nos3/Spry1/Lemd3/Arrb2/Actr3/Runx1/Dnmt1/Ankrd1/Nrros/Nlk/Thbs1/Zyx/Bambi/Cdkn2b/Eng/Fam89b/Xcl1/Tgfb1i1/Pml	39
GO:0006968	cellular defense response	8/2359	17/23328	0.000113472	0.000840317	0.000552224	Ccl17/Ncf1/Bcl10/Lat/Sh2d1a/Tnfrsf4/B2m/Ccr2	8
GO:0034767	positive regulation of ion transmembrane transport	36/2359	187/23328	0.000115201	0.000852055	0.000559937	Ramp3/Ccl2/Trem2/Glrx/Wnk1/Ctss/Hspa2/Il13/Plcg1/Ifngr1/Flna/Thy1/P2rx7/Cfl1/Rgs9/Cacng8/Stk39/Abcb1a/Stim2/Adrb1/Ehd3/Sri/Ifng/Capn3/Tesc/Cracr2a/Stimate/G6pdx/Stim1/Ptafr/Itgb1/Cxcr3/Cacnb3/F2r/Xcl1/Arc	36
GO:1904892	regulation of receptor signaling pathway via STAT	34/2359	173/23328	0.000115904	0.000856182	0.00056265	Hdac1/Jak2/Ptger4/Bcl3/Tnfrsf18/Fyn/Lck/Il13/Crlf2/Agap2/Socs1/Hcls1/Arl2bp/Notch1/Ifng/Lif/Ptprc/Clcf1/Prmt2/Socs3/Pecam1/Nlk/Ccl5/Il7r/Il10/Cd40/Cdk5r1/Cntf/Il10ra/Ret/Irf1/Crlf3/Il21/Parp14	34
GO:0043536	positive regulation of blood vessel endothelial cell migration	16/2359	57/23328	0.000116163	0.000857025	0.000563204	Stat5a/Ptgs2/Tgfb1/Hif1a/Map2k3/Plcg1/Hdac7/Fgf2/Ets1/Prkca/Akt1/Nos3/Akt3/Cd40/Thbs1/Prkd2	16
GO:0010569	regulation of double-strand break repair via homologous recombination	14/2359	46/23328	0.000118447	0.000872793	0.000573566	Kdm1a/Ppp4c/Smchd1/Rpa2/Was/Rmi2/Rad51/Timeless/Rad51ap1/Shld3/Tex15/Fignl1/Chek1/Cgas	14
GO:0150116	regulation of cell-substrate junction organization	17/2359	63/23328	0.00012298	0.000905064	0.000594773	Map4k4/Gpm6b/Peak1/Slk/Rock1/Iqgap1/Thy1/Cfl1/Actg1/Epha3/S100a10/Ldb1/Rcc2/Clasp2/Arf6/Mmp14/Lrp1	17
GO:0034599	cellular response to oxidative stress	48/2359	276/23328	0.000134419	0.00098738	0.000648868	Lcn2/Zc3h12a/Hdac1/Nr4a3/Nr4a2/Kdm6b/Glrx/Jak2/Hif1a/Tnfaip3/Ncf1/Ezh2/Trp53inp1/Hnrnpd/Fyn/Arntl/Slc25a24/Axl/Mcl1/Selenon/Capn1/Ripk3/Cfl1/Cdkn2a/Trp53/Traf2/Akt1/Atg7/Gch1/Nos3/Stk24/Rela/Gskip/Mt3/G6pdx/Aif1/Rack1/Ddias/Il10/Rps3/Thbs1/Stk26/Htra2/Pycr2/Bcl2/Melk/Pml/Fancd2	48
GO:0045124	regulation of bone resorption	15/2359	52/23328	0.000134499	0.00098738	0.000648868	Tnfsf11/Adam8/Ptger4/Itgav/Trf/Itgb3/P2rx7/Prkca/Il20ra/Csk/Inpp5d/Spp1/Cd38/Fcgr4/Ubash3b	15
GO:0071158	positive regulation of cell cycle arrest	12/2359	36/23328	0.000136783	0.00100042	0.00065744	Cdkn1a/Tgfb1/Insm1/Uhrf2/Cdkn2a/Trp53/Rgcc/Rbm38/Cdk5r1/Rpl23/Crlf3/Pml	12
GO:0097242	amyloid-beta clearance	12/2359	36/23328	0.000136783	0.00100042	0.00065744	Apoe/Trem2/Msr1/Rock1/Ifngr1/Hmgcr/Clu/Ifng/Itgb2/C5ar1/Abca7/Lrp1	12
GO:1902624	positive regulation of neutrophil migration	12/2359	36/23328	0.000136783	0.00100042	0.00065744	Adam8/Ptger4/Il1b/Nckap1l/Rac2/Dapk2/C5ar1/Camk1d/C3ar1/Xcl1/Ccr7/Edn1	12
GO:0050901	leukocyte tethering or rolling	11/2359	31/23328	0.000137057	0.00100119	0.000657943	Rock1/Itga4/Capn1/Selplg/Spn/Itgb7/Ptafr/Itgb1/Vcam1/Cx3cr1/Ccr2	11
GO:0006397	mRNA processing	72/2359	462/23328	0.00013793	0.00100632	0.000661317	Nup98/Hnrnpll/Isy1/Virma/Ythdc1/Slbp/Rbm27/Fip1l1/Rbm3/Ncl/Cdk11b/Tfip11/Tcerg1/Pabpc1/Ptbp1/Cwc25/Snrpg/Ddx46/Tra2a/Snrpe/Snrpf/Supt5/Khdrbs1/Snrpb2/Tut4/Tent2/Nudt21/Cnot6l/Rrp1b/Sart1/Celf5/Hnrnpa1/Rbbp6/Snrpc/Tut7/Fam172a/Prpf38a/Raly/Lsm6/Snrpb/Rnasel/Supt4a/Celf2/Mbnl1/Lgals3/Psip1/Pabpc1l/Aplp1/Lsm1/Rbmxl1/Srsf7/Lsm5/Thoc5/Cirbp/Magohb/Cpsf4/Rbm38/Magoh/Larp7/Npm1/Dbr1/Snrnp25/Alyref/Frg1/…	72
GO:0019724	B cell mediated immunity	47/2359	269/23328	0.000140226	0.00102182	0.000671501	Cd70/Batf/Tgfb1/Bcl3/Foxp3/Bcl10/Ccr6/Cd28/C1qa/Lta/Tnfsf4/Il4ra/C1qb/Crlf2/Ung/Ifng/Tbx21/Trbc2/Trbc1/Ptprc/Inpp5d/Clcf1/Tcirg1/C1qc/Fgl2/Cd226/Atad5/Fcgr1/Ercc1/H2-T23/Cd40/Exosc3/Fas/Cfi/H2-M3/Pou2f2/Shld3/Fcgr3/Il27ra/Pms2/Xcl1/Cd40lg/Pirb/H2-DMa/Ptpn6/Msh2/Irf7	47
GO:0007519	skeletal muscle tissue development	37/2359	196/23328	0.000141934	0.001033	0.000678845	Skil/Plagl1/Nr4a1/Maff/Tgfb1/Ski/Mef2d/Ybx3/Btg2/Arntl/Cacna1s/Selenon/Hmgcr/Emd/Nfatc3/Mbnl1/Egr1/Egr2/Notch1/Lemd3/Capn3/Homer1/Foxn2/Ankrd1/Tsc22d3/Asb2/Eomes/Cdon/Nupr1/Smyd1/Hlx/Hivep3/Bcl2/Myc/Mettl21c/Mylpf/Ryr1	37
GO:0062207	regulation of pattern recognition receptor signaling pathway	21/2359	88/23328	0.000144349	0.00104928	0.000689546	Smpdl3b/Tnfaip3/Nop53/Gfi1/Zc3hav1/Peli1/Ptprs/Nfkbil1/Acod1/Irf4/Ticam2/Ptpn22/Arrb2/Arf6/Ddx60/Cd300lf/Trim30a/Irf1/Rsad2/Irak3/Irf7	21
GO:0010951	negative regulation of endopeptidase activity	35/2359	182/23328	0.000145387	0.00105553	0.000693652	Birc2/Sorl1/Nr4a1/Ptgs2/Serpina12/Grk2/Cast/Serpinb6a/Hspa1b/Timp2/Birc3/Serpina3g/Bcl2a1d/Akt1/Serpinb6b/Serpinb1b/Pak2/Plaur/Mical1/Rps6ka1/Bin1/Arrb2/Siah2/Serpina3f/Serpinb9/Adora2a/Cd44/Naip6/Serpine2/Cst7/Birc5/Thbs1/Sfn/Reck/Mrtfa	35
GO:0019915	lipid storage	20/2359	82/23328	0.000149765	0.00108465	0.000712788	Apoe/Zc3h12a/Stat5a/Dgat1/Nfkbia/Nrip1/Ttc39b/Msr1/Itgav/Il1b/Hilpda/Stat5b/Itgb3/Abcg1/B4galnt1/Pla2g4c/Cry1/Scarb1/Mest/Ikbke	20
GO:0032479	regulation of type I interferon production	20/2359	82/23328	0.000149765	0.00108465	0.000712788	Traf3/Rel/Hmgb2/Relb/Pola1/Zc3hav1/Ptprs/Ifnar1/Ifih1/Acod1/Ptpn22/Pycard/Nlrc3/Cd14/Ddx58/Nmi/Stat1/Irf1/Cgas/Irf7	20
GO:0008347	glial cell migration	17/2359	64/23328	0.000151845	0.00109703	0.000720927	Ccl2/Ccl12/Trem2/Vim/Gpr183/Srgap2/Tiam1/Sun2/Stap1/Cdk5r1/Fas/Lrp8/Lrp1/Efemp1/Cx3cr1/Ccr2/Fn1	17
GO:1902807	negative regulation of cell cycle G1/S phase transition	17/2359	64/23328	0.000151845	0.00109703	0.000720927	Cdkn1a/Ccl12/Ezh2/Gpnmb/Trp53/Rpa2/Rbm38/Prmt2/E2f7/Dgkz/Plk3/Zc3h12d/Cdkn2b/Bcl2/Rbl1/Slfn1/Pml	17
GO:0032755	positive regulation of interleukin-6 production	23/2359	101/23328	0.000152293	0.00109893	0.000722172	Ncl/Arid5a/Grk2/Tut4/Il1b/Stat3/Tnfsf4/Ifih1/P2rx7/Ccr5/Ticam2/Lgals9/Ifng/Pycard/Tnfsf9/Aif1/Ptafr/Mbp/Il17a/Pou2f2/Ddx58/F2r/Ripk2	23
GO:0002315	marginal zone B cell differentiation	6/2359	10/23328	0.000155666	0.00111917	0.000735476	Tnfaip3/Bcl3/Dock10/Lfng/Dock11/Mfng	6
GO:0031620	regulation of fever generation	6/2359	10/23328	0.000155666	0.00111917	0.000735476	Ptgs2/Tnfsf11/Il1b/Ccr5/Ccl5/Ednrb	6
GO:2000774	positive regulation of cellular senescence	6/2359	10/23328	0.000155666	0.00111917	0.000735476	Kras/Cdkn2a/B2m/H2-M3/Arg2/Cgas	6
GO:0018105	peptidyl-serine phosphorylation	55/2359	331/23328	0.000158468	0.00113793	0.000747805	Ramp3/Mapkapk3/Atp2b4/Smad7/Prkch/Ptgs2/Tgfb1/Wnk1/Csnk1d/Tgfbr2/Clspn/Grk2/Camk2d/Ddit4/Stk32c/Mknk2/Myo3b/Pkn1/Rock1/Cdk2/Dclk1/Hk1/Prkca/Stk4/Akt1/Camk4/Stk39/Bak1/Hcls1/Pak2/Ifng/Arrb2/Lif/Plcl2/Rassf2/Csnk1e/Prkcb/Cd44/Nlk/Camk1d/Prkx/Akt3/Rack1/Smyd3/Cdk5r1/Dclk2/Vrk1/Cdc7/Bcl2/Map4k1/Ripk2/Prkd2/Ret/Ntf5/Ikbke	55
GO:0002115	store-operated calcium entry	9/2359	22/23328	0.000158884	0.00113815	0.00074795	Saraf/Orai1/Nfatc3/Stim2/Homer1/Cracr2a/Stim1/Cd84/Orai2	9
GO:1904996	positive regulation of leukocyte adhesion to vascular endothelial cell	9/2359	22/23328	0.000158884	0.00113815	0.00074795	Nfat5/Itga4/Capn1/Ets1/Rela/Icam1/Itgb2/Ptafr/Ccr2	9
GO:0010977	negative regulation of neuron projection development	34/2359	176/23328	0.000163934	0.00117291	0.000770792	Apoe/Rbpj/Ifrd1/Crmp1/Vim/Gfi1/Map4k4/Sema6d/Ptprs/Flna/Thy1/Wnt3/Ccr5/Sema4d/Sema7a/Epha3/Lgals1/Actr3/Itm2c/H2-K1/H2-D1/Map2/B2m/Cd38/Sema4b/Arf6/Cdk5r1/Lrp1/Fgf13/Efemp1/Klk8/Sema4f/Tbx6/Sema4c	34
GO:0032091	negative regulation of protein binding	24/2359	108/23328	0.000165304	0.00118129	0.000776295	Cdkn1a/Sorl1/Crmp1/Tfip11/Kdm1a/Atp2a3/Rock1/Plscr1/Zfpm1/Itga4/Ruvbl2/Cdkn2a/Akt1/Psen2/Gpsm1/Arrb2/Map2/Csnk1e/Mitd1/B2m/Rack1/Il10/Actb/Myc	24
GO:0007059	chromosome segregation	54/2359	324/23328	0.000167148	0.00119302	0.000784006	Cdt1/Fam83d/Atrx/Cdc6/Ccne2/Mis18a/Smc3/Incenp/Ube2i/Phf13/Dscc1/Ctcf/Cenpw/Axin2/Tacc3/Ncapd3/Kif4/Ncapg/Ncapg2/Actr3/Rmi2/Ran/Rcc2/Smc2/Top2a/Fen1/Ndc80/Chtf18/Cenph/Gem/Ncapd2/Ccne1/Rps3/Birc5/Cdca8/Rad18/Fbxo5/Smc4/Nde1/Trip13/Bub1b/Kif23/Tex15/Rgs14/Syce2/Racgap1/Nusap1/Ncaph/Cenps/Khdc3/Cdca5/Spag5/Cenpk/Fancd2	54
GO:0032648	regulation of interferon-beta production	15/2359	53/23328	0.000170211	0.00121342	0.000797412	Traf3/Rel/Hmgb2/Relb/Zc3hav1/Ptprs/Ifnar1/Ifih1/Ptpn22/Pycard/Nlrc3/Ddx58/Nmi/Irf1/Irf7	15
GO:2000772	regulation of cellular senescence	13/2359	42/23328	0.000170444	0.00121362	0.000797543	Cdk6/Arntl/Kras/Cdkn2a/Trp53/Suv39h1/B2m/Akt3/Fbxo5/H2-M3/Arg2/Rbl1/Cgas	13
GO:0055001	muscle cell development	38/2359	205/23328	0.000172028	0.00122343	0.000803989	Ttn/Nr3c1/Csrp1/Akap13/Ccn4/Ski/Rgs2/Kdm1a/Camk2d/Alpk2/Cacna1s/Prkar1a/Selenon/Wdr1/Actg1/Atg7/Nfatc3/Capzb/Nebl/Adrb1/Notch1/Capn3/Bin1/Homer1/Nfatc2/G6pdx/Neb/Itgb1/Smyd3/Prox1/Tnnt1/Fhl2/Chrnb1/Eng/Bcl2/Edn1/Ryr1/Ankrd23	38
GO:0010001	glial cell differentiation	44/2359	249/23328	0.000173355	0.00123138	0.000809217	Hdac1/Trem2/Tnfrsf1b/Tgfb1/Ski/Nab1/Vim/Grk2/C1qa/Phgdh/Il1b/Stat3/Cxcr4/Dusp10/Ifngr1/Fgf2/Kras/Wdr1/Clu/Akt1/Metrn/Egr2/Notch1/Ifng/Bin1/Ncmap/Actr3/Lif/Rela/Pou3f1/Clcf1/Mt3/Nrros/Adora2a/Cspg5/C5ar1/Serpine2/Arhgef10/Nab2/Lrp1/Cntf/S100a9/Cnp/S100a8	44
GO:0010657	muscle cell apoptotic process	23/2359	102/23328	0.000178069	0.00126335	0.000830226	Zc3h12a/Rbpj/Jak2/Grk2/Camk2d/Pdcd4/E2f3/Apaf1/Capn1/Hmgcr/Cdkn2a/Trp53/Stk4/Ifng/Arrb2/Dnmt1/Npm1/Fbxo32/Nupr1/Ltk/Bcl2/Dipk2a/Edn1	23
GO:0032272	negative regulation of protein polymerization	20/2359	83/23328	0.000178783	0.0012669	0.000832557	Capg/Tubb4a/Ssh2/Capn1/Arpc2/Cfl1/Capzb/Tmsb15b1/Capza1/Carmil2/Pfn1/Map2/Pecam1/Clip3/Scin/Twf2/Tmsb4x/Tmsb10/Tmsb15b2/Gsn	20
GO:0071103	DNA conformation change	43/2359	242/23328	0.000180017	0.00127412	0.000837301	Mbd2/Hdac1/Spty2d1/Hells/Atrx/Nasp/Tnp2/Ubn1/Mis18a/Incenp/Rpa1/Smarca5/Mta2/Mcm6/Set/Smchd1/Phf13/Fam172a/Ctcf/Cdkn2a/Trp53/Mcm4/Smarcc1/Asf1b/Mcm2/Ncapd3/Ncapg/Chaf1b/Ncapg2/Smc2/Dnmt1/Rad51/Top2a/Npm1/Suv39h1/Mcm7/Ncapd2/Smyd3/Chaf1a/Smc4/Nusap1/Ncaph/Cdca5	43
GO:0050871	positive regulation of B cell activation	40/2359	220/23328	0.000180653	0.00127709	0.000839254	Cdkn1a/Stat5a/Tgfb1/Gpr183/Cd28/Tnfsf4/Stat5b/Il13/Nckap1l/Peli1/Sh3kbp1/Vav3/Tnfrsf4/Ifng/Nfatc2/Cd27/Tbx21/Sash3/Il2rg/Trbc2/Trbc1/Ptprc/Inpp5d/Clcf1/Tcf3/Card11/Prdm1/Atad5/Cd38/Tnip2/Cd40/Mmp14/Exosc3/Tnfsf13b/Shld3/Bcl2/Pms2/Cd40lg/Il21/Msh2	40
GO:0006925	inflammatory cell apoptotic process	10/2359	27/23328	0.000183322	0.00128974	0.000847564	Plekho2/Itpkb/Ccr5/Cdkn2a/Ifng/Fasl/Pik3cd/Cd44/Ccl5/Fas	10
GO:0090023	positive regulation of neutrophil chemotaxis	10/2359	27/23328	0.000183322	0.00128974	0.000847564	Il1b/Nckap1l/Rac2/Dapk2/C5ar1/Camk1d/C3ar1/Xcl1/Ccr7/Edn1	10
GO:0150077	regulation of neuroinflammatory response	10/2359	27/23328	0.000183322	0.00128974	0.000847564	Trem2/Tnfrsf1b/Syt11/Ptgs2/Cd200/Tafa3/Ctsc/Nupr1/Stap1/Cst7	10
GO:0002675	positive regulation of acute inflammatory response	12/2359	37/23328	0.000183931	0.00128974	0.000847564	Ptgs2/Tnfsf11/Adam8/C2cd4b/Il1b/Ccr5/Ccl5/Fcgr1/Pik3cg/H2-T23/Fcgr3/Ccr7	12
GO:0034314	Arp2/3 complex-mediated actin nucleation	12/2359	37/23328	0.000183931	0.00128974	0.000847564	Jmy/Arpc5/Abi2/Gmfg/Arpc2/Arpc4/Arpc1b/Arpc3/Was/Actr3/Wasf2/Actr3b	12
GO:0006809	nitric oxide biosynthetic process	19/2359	77/23328	0.000184404	0.00128974	0.000847564	Rora/Atp2b4/Zc3h12a/Ptgs2/Jak2/Acp5/Il1b/Ulbp1/Clu/Gla/Akt1/Nos3/Ifng/Icam1/Itgb2/Aif1/Il10/H2-M3/Cx3cr1	19
GO:0010822	positive regulation of mitochondrion organization	19/2359	77/23328	0.000184404	0.00128974	0.000847564	Trem2/Hk2/Pmaip1/Hif1a/Vps13c/Ddhd2/Siva1/Cdc37/Ddhd1/Bcl2l11/Trp53/Bak1/Plaur/Pycard/Bbc3/Optn/Ptpn5/Fas/Htra2	19
GO:0043507	positive regulation of JUN kinase activity	19/2359	77/23328	0.000184404	0.00128974	0.000847564	Ptpn1/Tnfsf11/Il1rn/Trf/Il1b/Tiam1/Map4k2/Traf2/Map3k1/Tnik/Taok3/Mdfic/Rps3/Map4k1/Dvl2/Ripk2/Cd40lg/Ccr7/Edn1	19
GO:0061097	regulation of protein tyrosine kinase activity	19/2359	77/23328	0.000184404	0.00128974	0.000847564	Ptpn1/Ncf1/Cass4/Cblb/Itgb3/Thy1/Areg/Psen2/Ptprc/Unc119/Fcgr1/Fam72a/Stap1/Lrp8/Rap2b/Zfyve28/Dvl2/Gprc5a/Dlg4	19
GO:1902904	negative regulation of supramolecular fiber organization	32/2359	163/23328	0.000184979	0.00129224	0.000849207	Capg/Apoe/Hdgfl3/Eml4/Tubb4a/Coro1a/Ssh2/Gmfg/Capn1/Arpc2/Cfl1/Clu/Capzb/Tmsb15b1/Pak2/Was/Capza1/Carmil2/Wasf2/Pfn1/Map2/Clasp2/Pecam1/Clip3/Scin/Twf2/Tmsb4x/Tmsb10/Fgf13/Tmsb15b2/Map1b/Gsn	32
GO:0002836	positive regulation of response to tumor cell	8/2359	18/23328	0.000186156	0.00129434	0.00085059	Ulbp1/Cd226/Mr1/Crtam/Xcl1/Cd40lg/Cd274/Cd160	8
GO:0002839	positive regulation of immune response to tumor cell	8/2359	18/23328	0.000186156	0.00129434	0.00085059	Ulbp1/Cd226/Mr1/Crtam/Xcl1/Cd40lg/Cd274/Cd160	8
GO:0033631	cell-cell adhesion mediated by integrin	8/2359	18/23328	0.000186156	0.00129434	0.00085059	Wnk1/Fermt3/Cd3e/Cxcl13/Itga4/Skap1/Ccl5/L1cam	8
GO:0050710	negative regulation of cytokine secretion	8/2359	18/23328	0.000186156	0.00129434	0.00085059	Syt11/Lrrc32/Ptger4/Foxp3/Tnfsf4/Rgcc/Srgn/Tnfrsf4	8
GO:0010939	regulation of necrotic cell death	11/2359	32/23328	0.000189867	0.00131705	0.000865514	Birc2/Cyld/Ybx3/Rbck1/Peli1/Birc3/Ripk3/Mt3/Ahr/Mutyh/Il17a	11
GO:0032692	negative regulation of interleukin-1 production	11/2359	32/23328	0.000189867	0.00131705	0.000865514	Zc3h12a/Trem2/Il1r2/Tnfaip3/Ptger4/Acp5/Serpinb1b/Arrb2/Nlrc3/Cx3cr1/Pml	11
GO:0010820	positive regulation of T cell chemotaxis	7/2359	14/23328	0.00019343	0.00133706	0.000878665	Wnk1/Cxcl13/Stk39/Ccl5/Xcl1/Ccr7/Ccr2	7
GO:0032769	negative regulation of monooxygenase activity	7/2359	14/23328	0.00019343	0.00133706	0.000878665	Atp2b4/Nfkb1/Gfi1/Gla/Nosip/Eng/Arg2	7
GO:0072683	T cell extravasation	7/2359	14/23328	0.00019343	0.00133706	0.000878665	Ccl2/Ripk3/Icam1/Ccl5/Itgal/Il27ra/Ccr2	7
GO:0030308	negative regulation of cell growth	37/2359	199/23328	0.000195197	0.0013477	0.000885655	Cdkn1a/Rrad/Ifrd1/Tgfb1/Rgs2/Vgll4/Sema6d/Ptprs/Mndal/Wnt3/Cfl1/Ccr5/Cdkn2a/Trp53/Cdkn1b/Sema4d/Sema7a/Actr3/Cirbp/Map2/G6pdx/Bbc3/Zc3h12d/Rack1/Sema4b/Serpine2/Osgin2/Cdk5r1/Apbb1/Fgf13/Bcl2/Dcbld2/Sema4f/Prdm11/Crlf3/Sema4c/Pml	37
GO:0019058	viral life cycle	40/2359	221/23328	0.000199422	0.00137527	0.000903772	Cd4/Apoe/Zc3h12a/Vps37b/Pabpc1/Rab43/Grk2/Itgav/Zc3hav1/Plscr1/Axl/Itgb3/Trim5/Isg20/Rnasel/Atg7/Fam111a/Lgals1/Notch1/Apobec3/Icam1/Top2a/Ccl5/Isg15/Atg16l2/Prox1/Trim62/Trim14/Trim59/Bcl2/Trim12a/Oas3/Ifitm3/Trim30a/Bst2/Adar/Gsn/Rsad2/Trim12c/Pml	40
GO:0045931	positive regulation of mitotic cell cycle	33/2359	171/23328	0.00020702	0.001426	0.000937112	Cdc25b/Stat5a/Dtl/Cdt1/Tgfb1/Tfdp1/Camk2d/Anp32b/Lmnb1/Cd28/Hspa2/Il1b/Stat5b/Dbf4/Prkca/Akt1/Rgcc/Sh2b1/Rcc2/Larp7/Ndc80/Aif1/Rpl17/Mta3/Birc5/Fbxo5/Ccnd2/Cdc45/Cdc7/Nusap1/Mtbp/Cdca5/Edn1	33
GO:0043154	negative regulation of cysteine-type endopeptidase activity involved in apoptotic process	20/2359	84/23328	0.00021263	0.00146295	0.000961391	Birc2/Nr4a1/Ptgs2/Hspa1b/Birc3/Bcl2a1d/Akt1/Pak2/Plaur/Mical1/Rps6ka1/Arrb2/Siah2/Adora2a/Cd44/Naip6/Birc5/Thbs1/Sfn/Mrtfa	20
GO:0090257	regulation of muscle system process	43/2359	244/23328	0.000216957	0.00149098	0.000979813	Atp2b4/Zc3h12a/Ttn/Nr3c1/Nr4a3/Smad7/Tnfrsf1b/Ptgs2/Ccn4/Ncf1/Rgs2/Ptger4/Grk2/Camk2d/Pde4b/Lck/Rock1/Flna/Selenon/Anxa6/Prkca/Nos3/Adrb1/Ehd3/Sri/Notch1/Bin1/Ormdl3/Trpm4/Nfatc1/G6pdx/Aif1/Ptafr/Fbxo32/Tnnt1/Calcrl/Fgf13/F2r/Cald1/Arg2/Edn1/Ccn2/Ryr1	43
GO:0042752	regulation of circadian rhythm	27/2359	130/23328	0.000220981	0.00151687	0.000996828	Rora/Bhlhe40/Csnk1d/Casp1/Per1/Sik1/Ezh2/Ptger4/Hnrnpd/Creb1/Arntl/Ppp1cc/Trp53/Atg7/Adrb1/Mta1/Siah2/Top2a/Csnk1e/Adora2a/Suv39h1/Timeless/Suv39h2/Prox1/Cry1/Rorb/Pml	27
GO:0010660	regulation of muscle cell apoptotic process	22/2359	97/23328	0.00022321	0.0015304	0.00100572	Zc3h12a/Rbpj/Jak2/Grk2/Camk2d/Pdcd4/E2f3/Capn1/Hmgcr/Cdkn2a/Trp53/Stk4/Ifng/Arrb2/Dnmt1/Npm1/Fbxo32/Nupr1/Ltk/Bcl2/Dipk2a/Edn1	22
GO:0045744	negative regulation of G protein-coupled receptor signaling pathway	16/2359	60/23328	0.000223995	0.00153046	0.00100576	Atp2b4/Rgs2/Rnf157/Grk2/Gnai2/Pde4b/Aplp1/Arrb2/Grk6/Ccl5/Grk5/Cry1/Rgs14/Plek/Grk4/Grk3	16
GO:0051893	regulation of focal adhesion assembly	16/2359	60/23328	0.000223995	0.00153046	0.00100576	Map4k4/Gpm6b/Peak1/Slk/Rock1/Iqgap1/Thy1/Cfl1/Actg1/Epha3/S100a10/Ldb1/Rcc2/Clasp2/Mmp14/Lrp1	16
GO:0090109	regulation of cell-substrate junction assembly	16/2359	60/23328	0.000223995	0.00153046	0.00100576	Map4k4/Gpm6b/Peak1/Slk/Rock1/Iqgap1/Thy1/Cfl1/Actg1/Epha3/S100a10/Ldb1/Rcc2/Clasp2/Mmp14/Lrp1	16
GO:0042982	amyloid precursor protein metabolic process	17/2359	66/23328	0.000227751	0.00155433	0.00102144	Apoe/Casp3/Sorl1/Ago2/Rock1/Ifngr1/Clu/Psen2/Abcg1/Ifng/Bin1/Rela/Itm2c/Csnk1e/Abca7/Itm2a/Bace2	17
GO:0016569	covalent chromatin modification	71/2359	462/23328	0.000233623	0.00159257	0.00104657	Kdm2b/Mbd2/Nsd3/Hdac1/Kdm6b/Jak2/Tgfb1/Hells/Atrx/Per1/Kdm1a/Ep400/Arid5a/Ezh2/Gfi1/Foxp3/Kdm7a/Mier1/Uhrf1/Incenp/Slk/Kmt2a/Pkn1/Myb/Mta2/Cdk2/Hdac7/Hopx/Ruvbl2/Ctcf/Trp53/Trerf1/Padi2/Prkca/Atg7/Rybp/Irf4/Prmt1/Arid4a/Mta1/Ldb1/Lif/Setd7/Usp36/Dnmt1/Meaf6/Cbx8/Eed/Tcf3/Prmt2/Prkcb/Suv39h1/Epop/Suv39h2/Kdm4d/Mta3/Smyd3/Smyd1/Gata3/Apbb1/Ddb2/Vrk1/Ccna2/Taf5l/Prkd2/Dtx3l/Chek1/Phf19/Msl3l2/Jdp2/P…	71
GO:2000316	regulation of T-helper 17 type immune response	9/2359	23/23328	0.000237676	0.00161833	0.0010635	Zc3h12a/Smad7/Malt1/Arid5a/Foxp3/Nfkbid/Nfkbiz/Tbx21/Il27ra	9
GO:0019935	cyclic-nucleotide-mediated signaling	40/2359	223/23328	0.000242302	0.00164604	0.00108171	Ramp3/Gna13/Atp2b4/Apoe/Ptger2/Ksr1/Akap13/Pf4/Rgs2/Gpr65/Ptger4/Rnf157/Grk2/Gnai2/Pde4b/Adcy3/Prkar1a/Adgre1/Aplp1/Prkar2b/Adrb1/Guca1a/S1pr4/Adora2a/Adgrg5/Ahr/Adcy7/Pde7a/Glp1r/Grk5/Thbs1/Pde4a/Pde3b/Calcrl/Cxcr3/Pde10a/Adgre5/Ednrb/Pde11a/Cgas	40
GO:0051048	negative regulation of secretion	40/2359	223/23328	0.000242302	0.00164604	0.00108171	Apoe/Cbarp/Hdac1/Madd/Tnfrsf1b/Syt11/Lrrc32/Wnk1/Il1rn/Rap1b/Cd200/Ptger4/Foxp3/Midn/Map4k4/Gnai2/Rab11fip1/Il1b/Tnfsf4/Acsl4/Hmgcr/Stk39/Rgcc/Lgals9/Srgn/Notch1/Ucp2/Tnfrsf4/Lif/Nmb/Anxa5/Abr/Cd84/Pde3b/Cry1/F2r/Entpd1/Edn1/Ccr2/Rsad2	40
GO:0034655	nucleobase-containing compound catabolic process	57/2359	352/23328	0.000243398	0.00165159	0.00108536	Tent5a/Zc3h12a/Tnfrsf1b/Ago2/Ncf1/Hnrnpa0/Vim/Pabpc1/Ptbp1/Pkp3/Hnrnpd/Btg2/Tut4/Tent2/Cnot6l/Apaf1/Dut/Rock1/Zc3hav1/Zfp36l2/Tut7/Lsm6/Cdkn2a/Isg20/Rnasel/Gtpbp1/Axin2/Lsm1/Eif3e/Tent5c/Lsm5/Cirbp/Magohb/Rbm38/Magoh/Eri1/E2f1/Exosc8/Fen1/Npm1/Hprt/Nanos1/Rnaseh2a/Zc3h12d/Nt5e/Exosc3/Pym1/Helz2/Acot7/Samhd1/Cnp/Nudt15/Slc11a1/Art2b/Entpd1/Slfn8/Dnase1l3	57
GO:0010661	positive regulation of muscle cell apoptotic process	12/2359	38/23328	0.000244265	0.00165368	0.00108673	Grk2/Camk2d/Pdcd4/E2f3/Capn1/Hmgcr/Cdkn2a/Trp53/Stk4/Ifng/Fbxo32/Ltk	12
GO:0035335	peptidyl-tyrosine dephosphorylation	12/2359	38/23328	0.000244265	0.00165368	0.00108673	Dusp4/Ptpn1/Dusp5/Ptprs/Dusp10/Dusp2/Ptpn22/Ptpn18/Ptpn5/Ubash3b/Ptpn6/Dusp8	12
GO:0009896	positive regulation of catabolic process	71/2359	463/23328	0.000249221	0.0016853	0.00110752	Apoe/Zc3h12a/Trem2/Sorl1/Smad7/Tnfrsf1b/Ptpn1/Hk2/Dtl/Adam8/Csnk1d/Hif1a/Tnfaip3/Ago2/Rnf19a/Vps13c/Nop53/Trp53inp1/Pabpc1/Zyg11b/Vgll4/Hnrnpd/Supt5/Trib1/Btg2/Il1b/Cnot6l/Hspa1b/Cblb/Rock1/Zc3hav1/Zfp36l2/Cdc37/Hspa1a/Lpcat1/Msn/P2rx7/Trim5/Bcl2l11/Clu/Akt1/Atg7/Gtpbp1/Ctsc/Rnf19b/Apoc2/Psen2/Ifng/Gpsm1/Ormdl3/C9orf72/Sesn3/Csnk1e/Sumo2/Pip4k2a/Optn/Zfand2a/Plk3/Nanos1/Zc3h12d/Rack1/Nupr1/Trim14…	71
GO:0050768	negative regulation of neurogenesis	55/2359	337/23328	0.000253307	0.00171098	0.00112439	Apoe/Rbpj/Sorl1/Ifrd1/Tgfb1/Ski/Crmp1/Kdm1a/Vim/Gfi1/Ptbp1/Map4k4/Srgap2/Sema6d/Il1b/Stat3/Ptprs/Dusp10/Flna/Thy1/Wnt3/Ccr5/Trp53/Sema4d/Sema7a/Gdf11/Epha3/Lsm1/Lgals1/Notch1/Actr3/Itm2c/H2-K1/H2-D1/Map2/Mt3/B2m/Cd38/Itgb1/Sema4b/Arf6/Stap1/Cdk5r1/Cdkn2b/Fas/Apbb1/Lrp1/Fgf13/Cntf/Efemp1/Klk8/Sema4f/Ednrb/Tbx6/Sema4c	55
GO:0050999	regulation of nitric-oxide synthase activity	11/2359	33/23328	0.00025894	0.00174452	0.00114643	Atp2b4/Apoe/Il1b/Kras/Gla/Akt1/Nosip/Gch1/Scarb1/Eng/Arg2	11
GO:0002693	positive regulation of cellular extravasation	10/2359	28/23328	0.000259453	0.00174452	0.00114643	Ccl2/Adam8/Ptger4/Itga4/Thy1/Capn1/Icam1/Pecam1/Ptafr/Ccr2	10
GO:0034390	smooth muscle cell apoptotic process	10/2359	28/23328	0.000259453	0.00174452	0.00114643	Rbpj/Pdcd4/E2f3/Cdkn2a/Stk4/Ifng/Arrb2/Dnmt1/Dipk2a/Edn1	10
GO:0034391	regulation of smooth muscle cell apoptotic process	10/2359	28/23328	0.000259453	0.00174452	0.00114643	Rbpj/Pdcd4/E2f3/Cdkn2a/Stk4/Ifng/Arrb2/Dnmt1/Dipk2a/Edn1	10
GO:1903900	regulation of viral life cycle	31/2359	159/23328	0.000262755	0.00176473	0.00115971	Cd4/Zc3h12a/Vps37b/Pabpc1/Zc3hav1/Plscr1/Trim5/Isg20/Rnasel/Fam111a/Lgals1/Notch1/Apobec3/Top2a/Ccl5/Isg15/Prox1/Trim62/Trim14/Trim59/Bcl2/Trim12a/Oas3/Ifitm3/Trim30a/Bst2/Adar/Gsn/Rsad2/Trim12c/Pml	31
GO:0016570	histone modification	69/2359	448/23328	0.00026613	0.00178536	0.00117327	Kdm2b/Nsd3/Hdac1/Kdm6b/Jak2/Tgfb1/Atrx/Per1/Kdm1a/Ep400/Arid5a/Ezh2/Gfi1/Foxp3/Kdm7a/Mier1/Uhrf1/Incenp/Slk/Kmt2a/Pkn1/Myb/Mta2/Cdk2/Hdac7/Hopx/Ruvbl2/Ctcf/Trp53/Trerf1/Padi2/Prkca/Atg7/Rybp/Irf4/Prmt1/Arid4a/Mta1/Ldb1/Lif/Setd7/Usp36/Dnmt1/Meaf6/Cbx8/Eed/Tcf3/Prmt2/Prkcb/Suv39h1/Epop/Suv39h2/Kdm4d/Mta3/Smyd3/Smyd1/Gata3/Apbb1/Ddb2/Vrk1/Ccna2/Taf5l/Prkd2/Dtx3l/Chek1/Phf19/Msl3l2/Jdp2/Pml	69
GO:0032608	interferon-beta production	15/2359	55/23328	0.000266842	0.00178811	0.00117508	Traf3/Rel/Hmgb2/Relb/Zc3hav1/Ptprs/Ifnar1/Ifih1/Ptpn22/Pycard/Nlrc3/Ddx58/Nmi/Irf1/Irf7	15
GO:0002886	regulation of myeloid leukocyte mediated immunity	18/2359	73/23328	0.000272376	0.00182313	0.00119809	Ddx21/Il4ra/Il13/Rac2/Itgb2/Unc13d/Abr/Fcgr1/Cd84/Ptafr/Stxbp1/H2-T23/Stap1/Fes/Fcgr3/Ddx58/Dnase1l3/Ccr2	18
GO:0019933	cAMP-mediated signaling	36/2359	195/23328	0.000272694	0.0018232	0.00119814	Ramp3/Gna13/Atp2b4/Ptger2/Ksr1/Akap13/Pf4/Rgs2/Gpr65/Ptger4/Rnf157/Grk2/Gnai2/Pde4b/Adcy3/Prkar1a/Adgre1/Aplp1/Prkar2b/Adrb1/S1pr4/Adora2a/Adgrg5/Ahr/Adcy7/Pde7a/Glp1r/Grk5/Pde4a/Pde3b/Calcrl/Cxcr3/Pde10a/Adgre5/Pde11a/Cgas	36
GO:0007623	circadian rhythm	39/2359	217/23328	0.000276065	0.00184366	0.00121158	Rora/Bhlhe40/Crem/Hdac1/Nrip1/Csnk1d/Casp1/Per1/Impdh2/Sik1/Ezh2/Ptger4/Hnrnpd/Nfil3/Creb1/Relb/Arntl/Kmt2a/Ppp1cc/Mycbp2/Trp53/Atg7/Egr1/Adrb1/Mta1/Siah2/Top2a/Csnk1e/Adora2a/Ahr/Suv39h1/Timeless/Suv39h2/Zpbp2/Prox1/Fas/Cry1/Rorb/Pml	39
GO:0010770	positive regulation of cell morphogenesis involved in differentiation	35/2359	188/23328	0.000279009	0.00185919	0.00122178	Skil/Dscam/Apoe/Cass4/Plxnc1/Tiam1/Xlr4b/Dbnl/Map6/Flna/Nin/Itgb3/Wnt3/Arpc2/Sema4d/Metrn/Sema7a/Rpl4/S100a10/Trpv2/Actr3/Cspg5/Unc13d/Limk1/Bhlhb9/Prex1/L1cam/Twf2/Lrp8/Lrp1/Cntf/Map1b/Ss18l1/Parp6/Fn1	35
GO:0010212	response to ionizing radiation	26/2359	125/23328	0.000279334	0.00185919	0.00122178	Cdkn1a/Tank/Pmaip1/Kdm1a/Trp53/Bak1/Egr1/Topbp1/Mta1/Grb2/Rad51/Ptprc/Bbc3/Ercc1/Ddias/Kdm4d/Gata3/Ccnd2/Ticrr/Rad51ap1/Bcl2/Myc/Fignl1/Msh2/Pml/Fancd2	26
GO:1903409	reactive oxygen species biosynthetic process	26/2359	125/23328	0.000279334	0.00185919	0.00122178	Rora/Atp2b4/Zc3h12a/Ptgs2/Jak2/Rab27a/Ncf1/Acp5/Fyn/Il1b/Stat3/Ulbp1/Clu/Gla/Akt1/Nos3/Ifng/Icam1/Itgb2/Slc5a3/Aif1/Il10/Cybb/H2-M3/Cx3cr1/Arg2	26
GO:0000077	DNA damage checkpoint	23/2359	105/23328	0.000279999	0.00186152	0.00122332	Cdkn1a/Dtl/Clspn/Nop53/Wdr76/Donson/Trp53/Etaa1/Taok3/Topbp1/Rpa2/Thoc5/Rbm38/Tipin/E2f1/Dgkz/Pea15a/Cry1/Ticrr/Chek1/Msh2/Pml/Fancd2	23
GO:0000819	sister chromatid segregation	34/2359	181/23328	0.000284547	0.00188964	0.00124179	Cdt1/Atrx/Cdc6/Smc3/Incenp/Phf13/Dscc1/Axin2/Tacc3/Ncapd3/Kif4/Ncapg/Ncapg2/Rmi2/Ran/Smc2/Top2a/Fen1/Ndc80/Ncapd2/Birc5/Cdca8/Fbxo5/Smc4/Trip13/Bub1b/Kif23/Racgap1/Nusap1/Ncaph/Khdc3/Cdca5/Spag5/Cenpk	34
GO:1902895	positive regulation of pri-miRNA transcription by RNA polymerase II	13/2359	44/23328	0.000286011	0.00189723	0.00124679	Nr3c1/Nfkb1/Tgfb1/Hif1a/Stat3/Ets1/Fosl1/Ctcf/Trp53/Egr1/Rela/Il10/Gata3	13
GO:0006913	nucleocytoplasmic transport	51/2359	308/23328	0.000292963	0.00192909	0.00126772	Cdkn1a/Nup98/Zc3h12a/Nfkbia/Akap13/Ptgs2/Jak2/Tgfb1/Ythdc1/Malt1/Rbm27/Atxn1/Mlxip/Inpp4b/E2f3/Khdrbs1/Nup107/Arntl/Pola2/Stat3/Ppp1cc/Fam53b/Flna/Cfl1/Cdkn2a/Emd/Trp53/Akt1/Camk4/Hcls1/Wipf1/Egr2/Ddx19a/Ptpn22/Kpna1/Ifng/Cchcr1/Thoc5/Ifi27/Ran/Ppp1r12a/Npm1/Rps15/Nup93/Mdfic/Sfn/Ptpn5/Rgs14/Zc3h11a/Adar/Pml	51
GO:0051169	nuclear transport	51/2359	308/23328	0.000292963	0.00192909	0.00126772	Cdkn1a/Nup98/Zc3h12a/Nfkbia/Akap13/Ptgs2/Jak2/Tgfb1/Ythdc1/Malt1/Rbm27/Atxn1/Mlxip/Inpp4b/E2f3/Khdrbs1/Nup107/Arntl/Pola2/Stat3/Ppp1cc/Fam53b/Flna/Cfl1/Cdkn2a/Emd/Trp53/Akt1/Camk4/Hcls1/Wipf1/Egr2/Ddx19a/Ptpn22/Kpna1/Ifng/Cchcr1/Thoc5/Ifi27/Ran/Ppp1r12a/Npm1/Rps15/Nup93/Mdfic/Sfn/Ptpn5/Rgs14/Zc3h11a/Adar/Pml	51
GO:0002544	chronic inflammatory response	8/2359	19/23328	0.000293097	0.00192909	0.00126772	Tnfaip3/Cebpb/Foxp3/Lta/Unc13d/Il10/S100a9/Cx3cr1	8
GO:0010623	programmed cell death involved in cell development	8/2359	19/23328	0.000293097	0.00192909	0.00126772	Slc4a7/Casp4/Il1b/Fgf2/Fasl/Cntf/Bcl2/Dnase1l3	8
GO:0060544	regulation of necroptotic process	8/2359	19/23328	0.000293097	0.00192909	0.00126772	Birc2/Cyld/Ybx3/Rbck1/Peli1/Birc3/Ripk3/Mutyh	8
GO:0060707	trophoblast giant cell differentiation	8/2359	19/23328	0.000293097	0.00192909	0.00126772	Itgav/Lif/E2f7/Prdm1/Socs3/Plk4/E2f8/Snai1	8
GO:0062098	regulation of programmed necrotic cell death	8/2359	19/23328	0.000293097	0.00192909	0.00126772	Birc2/Cyld/Ybx3/Rbck1/Peli1/Birc3/Ripk3/Mutyh	8
GO:0001503	ossification	62/2359	394/23328	0.000297485	0.0019558	0.00128528	Cdk6/Rbpj/Smad7/Ptgs2/Ccn4/Tnfsf11/Tgfb1/Ski/Mef2d/Hif1a/Runx2/Nab1/Cebpb/Slc26a2/Junb/Ptger4/Mgp/Runx3/Acp5/Gpm6b/Cbfb/Hdac7/Fgf2/Areg/Wnt3/P2rx7/Clic1/Ecm1/Ccr1/Akt1/Sema4d/Axin2/Sh3pxd2b/Rpl38/Ank/Egr2/Pkdcc/Srgn/Notch1/Trpm4/Runx1/Nfatc1/Tcirg1/Rassf2/Ahr/Spp1/Suv39h1/Isg15/Mmp14/Fbxo5/Fhl2/Nab2/Ifi204/Bcl2/Fignl1/Snx10/Pdlim7/Rorb/Adar/Ccn2/Rsad2/Ryr1	62
GO:0014066	regulation of phosphatidylinositol 3-kinase signaling	22/2359	99/23328	0.000303659	0.00199196	0.00130904	Jak2/Ncf1/Serpina12/Nop53/Ppp1r16b/Cd28/Fyn/Maz/Sema4d/Agap2/Hcls1/Hcst/Nlrc3/Cep55/Ccl5/Rasgrp1/Serpine2/Cntf/F2r/Pik3ip1/Dipk2a/Ptpn6	22
GO:0062014	negative regulation of small molecule metabolic process	22/2359	99/23328	0.000303659	0.00199196	0.00130904	Atp2b4/Apoe/Atcay/Nfkb1/Tgfb1/Serpina12/Sik1/Gfi1/Ddit4/Stat3/Idi2/Trp53/Akt1/Fam3c/Nupr1/Prox1/Cry1/Dkkl1/Plek/Entpd1/Dkk3/Snai1	22
GO:0010506	regulation of autophagy	47/2359	278/23328	0.000306917	0.00201111	0.00132162	Zc3h12a/Trem2/Hk2/Hif1a/Tnfaip3/Wdr6/Vps13c/Casp1/Trp53inp1/Supt5/Qsox1/Stat3/Rock1/Cdc37/Mcl1/Trim5/Bcl2l11/Trp53/Akt1/Atg7/Lzts1/Ptpn22/Ifng/Gpsm1/Ormdl3/C9orf72/Usp36/Pycard/Sesn3/Mt3/Pip4k2a/Optn/Plk3/Il10/Nupr1/Rab39b/Trim14/Rragb/Pip4k2b/Htra2/Bcl2/Acer2/Ripk2/Trim12a/Il10ra/Trim30a/Trim12c	47
GO:1990778	protein localization to cell periphery	58/2359	363/23328	0.000307828	0.00201484	0.00132407	Ramp3/Zdhhc2/Zdhhc23/Atp2b4/Trem2/Tgfb1/Nubp1/Mex3b/Epb41l2/Rilpl2/Pkp3/Fyb/Rhog/Camk2d/Rab8b/Grasp/Ehd4/Rock1/Flna/Arl13b/Cacng8/Akt1/Pacs1/Lgals3/Tnik/Epha3/Myl12a/Skap1/S100a10/Ehd3/Pkdcc/Rapsn/Actr3/Tesc/Csk/Rab3d/Tmem88/Vamp2/Rab26/Clasp2/Optn/Rapgef6/Pacsin1/Rap2a/Itgb1/Rack1/Stxbp1/Arf6/Clip3/Mmp14/Actb/Lrp1/Fgf13/Cacnb3/Tspan32/Anxa2/Sytl2/Dlg4	58
GO:0001767	establishment of lymphocyte polarity	6/2359	11/23328	0.000313086	0.00203831	0.00133949	Dock8/Myh9/Dock2/Crtam/Ccr7/Gsn	6
GO:0001768	establishment of T cell polarity	6/2359	11/23328	0.000313086	0.00203831	0.00133949	Dock8/Myh9/Dock2/Crtam/Ccr7/Gsn	6
GO:0002468	dendritic cell antigen processing and presentation	6/2359	11/23328	0.000313086	0.00203831	0.00133949	Clec4a2/Cd68/Fgl2/Thbs1/Slc11a1/Ccr7	6
GO:0086103	G protein-coupled receptor signaling pathway involved in heart process	6/2359	11/23328	0.000313086	0.00203831	0.00133949	Ramp3/Atp2b4/Akap13/Rgs2/Gnai2/Pde4b	6
GO:0038034	signal transduction in absence of ligand	19/2359	80/23328	0.000313479	0.00203831	0.00133949	Lcn2/Pf4/Jak3/Itgav/Mknk2/Fyn/Bcl2a1b/Il1b/Mcl1/Bcl2l11/Bcl2a1d/Agap2/Bak1/Bcl2a1a/Fas/Htra2/Bcl2/Cx3cr1/Ret	19
GO:0097192	extrinsic apoptotic signaling pathway in absence of ligand	19/2359	80/23328	0.000313479	0.00203831	0.00133949	Lcn2/Pf4/Jak3/Itgav/Mknk2/Fyn/Bcl2a1b/Il1b/Mcl1/Bcl2l11/Bcl2a1d/Agap2/Bak1/Bcl2a1a/Fas/Htra2/Bcl2/Cx3cr1/Ret	19
GO:0002475	antigen processing and presentation via MHC class Ib	12/2359	39/23328	0.000320623	0.00208018	0.00136701	H2-Q6/H2-Q4/H2-Q10/H2-T22/Tap2/H2-Q7/H2-K1/H2-D1/B2m/H2-T23/H2-M3/Cd1d1	12
GO:0050715	positive regulation of cytokine secretion	12/2359	39/23328	0.000320623	0.00208018	0.00136701	Clec4n/Sorl1/Casp1/Ptger4/P2rx7/Rgcc/Ifng/Cd14/Panx1/Il10/Cd300c2/Crtam	12
GO:0046425	regulation of receptor signaling pathway via JAK-STAT	32/2359	168/23328	0.000327066	0.00211873	0.00139235	Hdac1/Jak2/Ptger4/Bcl3/Tnfrsf18/Fyn/Lck/Il13/Agap2/Socs1/Hcls1/Arl2bp/Notch1/Ifng/Lif/Ptprc/Clcf1/Prmt2/Socs3/Pecam1/Nlk/Ccl5/Il10/Cd40/Cdk5r1/Cntf/Il10ra/Ret/Irf1/Crlf3/Il21/Parp14	32
GO:0043506	regulation of JUN kinase activity	21/2359	93/23328	0.000327281	0.00211873	0.00139235	Ptpn1/Tnfsf11/Il1rn/Trf/Il1b/Tiam1/Map4k2/Dusp10/Traf2/Map3k1/Tnik/Taok3/Ptpn22/Mdfic/Rps3/Map4k1/Dvl2/Ripk2/Cd40lg/Ccr7/Edn1	21
GO:0050732	negative regulation of peptidyl-tyrosine phosphorylation	15/2359	56/23328	0.000330762	0.00213134	0.00140063	Samsn1/Cblb/Thy1/Sema4d/Socs1/Psen2/Ptprc/Socs3/Pecam1/Fam72a/Zfyve28/Ptpn6/Gprc5a/Irf1/Parp14	15
GO:0001771	immunological synapse formation	7/2359	15/23328	0.000331029	0.00213134	0.00140063	Dock8/Cd6/Msn/Lgals3/Dock2/Clec2i/Ccr7	7
GO:0010561	negative regulation of glycoprotein biosynthetic process	7/2359	15/23328	0.000331029	0.00213134	0.00140063	Ago2/Jak3/Itm2c/Abca7/Itm2a/Acer2/Bace2	7
GO:0010819	regulation of T cell chemotaxis	7/2359	15/23328	0.000331029	0.00213134	0.00140063	Wnk1/Cxcl13/Stk39/Ccl5/Xcl1/Ccr7/Ccr2	7
GO:0070234	positive regulation of T cell apoptotic process	7/2359	15/23328	0.000331029	0.00213134	0.00140063	Adam8/Nfkbid/Pdcd1/Trp53/Bbc3/Ccl5/Cd274	7
GO:0030032	lamellipodium assembly	17/2359	68/23328	0.000334683	0.00214552	0.00140995	Fscn1/Srgap2/Arpc2/Cfl1/Capzb/Rac2/Vav3/Was/Sh2b1/Actr3/Carmil2/Wasf2/Arhgef6/Itgb1/Arhgef4/Twf2/Ablim2	17
GO:0030837	negative regulation of actin filament polymerization	17/2359	68/23328	0.000334683	0.00214552	0.00140995	Capg/Ssh2/Capn1/Arpc2/Cfl1/Capzb/Tmsb15b1/Capza1/Carmil2/Pfn1/Pecam1/Scin/Twf2/Tmsb4x/Tmsb10/Tmsb15b2/Gsn	17
GO:0043949	regulation of cAMP-mediated signaling	17/2359	68/23328	0.000334683	0.00214552	0.00140995	Atp2b4/Rgs2/Ptger4/Rnf157/Grk2/Gnai2/Pde4b/Prkar1a/Aplp1/Prkar2b/Adrb1/Grk5/Pde4a/Pde3b/Pde10a/Pde11a/Cgas	17
GO:0097194	execution phase of apoptosis	17/2359	68/23328	0.000334683	0.00214552	0.00140995	Zc3h12a/Casp3/Madd/Bcl10/Apaf1/Plscr1/Cdkn2a/Trp53/Akt1/Pak2/Stk24/Top2a/Bbc3/Casp7/Rps3/Cxcr3/Dnase1l3	17
GO:0046850	regulation of bone remodeling	16/2359	62/23328	0.00033681	0.00215682	0.00141738	Tnfsf11/Adam8/Ptger4/Itgav/Inpp4b/Trf/Itgb3/P2rx7/Prkca/Il20ra/Csk/Inpp5d/Spp1/Cd38/Fcgr4/Ubash3b	16
GO:0045926	negative regulation of growth	45/2359	264/23328	0.000338641	0.0021662	0.00142354	Cdkn1a/Rrad/Ifrd1/Tgfb1/Hif1a/Tgfbr2/Rgs2/Vgll4/Sema6d/Ptprs/Dusp10/Mndal/Wnt3/Cfl1/Ccr5/Cdkn2a/Trp53/Cdkn1b/Stk4/Sema4d/Sema7a/Adrb1/Notch1/Actr3/Cirbp/Map2/Plac8/G6pdx/Bbc3/Zc3h12d/Rack1/Sema4b/Serpine2/Osgin2/Cdk5r1/Mapk11/Apbb1/Fgf13/Bcl2/Dcbld2/Sema4f/Prdm11/Crlf3/Sema4c/Pml	45
GO:0007517	muscle organ development	65/2359	420/23328	0.000344901	0.00220386	0.00144829	Skil/Plagl1/Ttn/Rbpj/Nr3c1/Smad7/Nr4a1/Maff/Heg1/Ccn4/Tgfb1/Ski/Mef2d/Tgfbr2/Rgs2/Chd7/Ybx3/Vgll4/Chd2/Creb1/Btg2/Arntl/Pim1/Cacna1s/Zfpm1/Hdac7/Fgf2/Selenon/Hmgcr/Unc45a/Emd/Nfatc3/Mbnl1/Egr1/Adrb1/Egr2/Notch1/Lemd3/Capn3/Homer1/Arrb2/Lif/Foxn2/Ankrd1/G6pdx/Tsc22d3/Asb2/Eomes/Frg1/Cdon/Nupr1/Prox1/Zbtb42/Smyd1/Mapk11/Hlx/Cntf/Hivep3/Eng/Bcl2/Myc/Mettl21c/Edn1/Mylpf/Ryr1	65
GO:0032691	negative regulation of interleukin-1 beta production	9/2359	24/23328	0.000346309	0.0022047	0.00144885	Zc3h12a/Trem2/Tnfaip3/Acp5/Serpinb1b/Arrb2/Nlrc3/Cx3cr1/Pml	9
GO:0035455	response to interferon-alpha	9/2359	24/23328	0.000346309	0.0022047	0.00144885	Ifnar1/Plscr1/Axl/Ifi204/Myc/Ifitm3/Bst2/Adar/Star	9
GO:0035743	CD4-positive, alpha-beta T cell cytokine production	9/2359	24/23328	0.000346309	0.0022047	0.00144885	Arid5a/Il1b/Slamf1/Crlf2/Tbx21/Il18r1/Gata3/Xcl1/Rsad2	9
GO:0043112	receptor metabolic process	38/2359	212/23328	0.000346523	0.0022047	0.00144885	Ramp3/Apoe/Hdac1/Sorl1/Ptpn1/Ahi1/Jak2/Tgfb1/Hif1a/Grk2/Itgav/Syne1/Itgb3/Capn1/Cacng8/Psen2/Ehd3/Ifng/Grb2/Arrb2/Rnf43/Itgb2/Ankrd13a/Optn/Pacsin1/Trat1/Itgb1/Il10/Cdk5r1/Ptpn5/Calcrl/Dtx3l/Anxa2/Grk4/Grk3/Edn1/Arc/Dlg4	38
GO:0071624	positive regulation of granulocyte chemotaxis	10/2359	29/23328	0.000360335	0.00229012	0.00150498	Il1b/Nckap1l/Rac2/Dapk2/C5ar1/Camk1d/C3ar1/Xcl1/Ccr7/Edn1	10
GO:0008277	regulation of G protein-coupled receptor signaling pathway	26/2359	127/23328	0.000362732	0.00230288	0.00151337	Ramp3/Atp2b4/Rgs2/Rnf157/Grk2/Gnai2/Pde4b/Rock1/Itgb3/Rgs10/Rgs9/Rgs1/Aplp1/Adrb1/Gpsm1/Arrb2/Grk6/Ccl5/Itgb1/Grk5/Cry1/Rgs14/Plek/Grk4/Grk3/Edn1	26
GO:0001936	regulation of endothelial cell proliferation	27/2359	134/23328	0.000369144	0.00234107	0.00153846	Ccl2/Apoe/Ccl12/Stat5a/Nr4a1/Egr3/Ppp1r16b/Hmgb2/Ccr3/Stat3/Plcg1/Itga4/Fgf2/Itgb3/Ecm1/Prkca/Akt1/Rgcc/Akt3/Il10/Prox1/Thbs1/Cxcr3/Eng/Prkd2/Stat1/Nrarp	27
GO:0046209	nitric oxide metabolic process	19/2359	81/23328	0.000371247	0.00235189	0.00154557	Rora/Atp2b4/Zc3h12a/Ptgs2/Jak2/Acp5/Il1b/Ulbp1/Clu/Gla/Akt1/Nos3/Ifng/Icam1/Itgb2/Aif1/Il10/H2-M3/Cx3cr1	19
GO:0010717	regulation of epithelial to mesenchymal transition	21/2359	94/23328	0.000381856	0.00241394	0.00158634	Smad7/Tgfb1/Tgfbr2/Ezh2/Il1b/Tiam1/Zfp703/Ldlrad4/Epha3/Axin2/Rgcc/Glipr2/Spry1/Notch1/Clasp2/Gata3/Bambi/Trim62/Eng/Tgfb1i1/Snai1	21
GO:0043535	regulation of blood vessel endothelial cell migration	21/2359	94/23328	0.000381856	0.00241394	0.00158634	Atp2b4/Apoe/Stat5a/Ptgs2/Tgfb1/Sh3bp1/Hif1a/Map2k3/Plcg1/Hdac7/Fgf2/Ets1/Prkca/Akt1/Nos3/Rgcc/Notch1/Akt3/Cd40/Thbs1/Prkd2	21
GO:0010507	negative regulation of autophagy	18/2359	75/23328	0.000389338	0.00245599	0.00161398	Trem2/Tnfaip3/Wdr6/Qsox1/Stat3/Mcl1/Trp53/Akt1/Atg7/Lzts1/Ptpn22/Usp36/Mt3/Il10/Nupr1/Htra2/Bcl2/Il10ra	18
GO:0034109	homotypic cell-cell adhesion	18/2359	75/23328	0.000389338	0.00245599	0.00161398	Tnfsf11/Fermt3/Zfp703/Itgb3/Prkca/Lgals1/Plaur/Ccl5/L1cam/Stxbp1/Serpine2/Rap2b/Ubash3b/Tspan32/Plek/Cfh/Ptpn6/Fn1	18
GO:2000379	positive regulation of reactive oxygen species metabolic process	24/2359	114/23328	0.00039042	0.00246019	0.00161674	Cdkn1a/Zc3h12a/Ptgs2/Jak2/Tgfb1/Rab27a/Tgfbr2/Gnai2/Il1b/Ulbp1/Ripk3/Acod1/Trp53/Clu/Akt1/Ifng/Grb2/Icam1/Itgb2/Slc5a3/Aif1/Thbs1/H2-M3/Hvcn1	24
GO:0060538	skeletal muscle organ development	37/2359	206/23328	0.000394959	0.00248614	0.00163379	Skil/Plagl1/Nr4a1/Maff/Tgfb1/Ski/Mef2d/Ybx3/Btg2/Arntl/Cacna1s/Selenon/Hmgcr/Emd/Nfatc3/Mbnl1/Egr1/Egr2/Notch1/Lemd3/Capn3/Homer1/Foxn2/Ankrd1/Tsc22d3/Asb2/Eomes/Cdon/Nupr1/Smyd1/Hlx/Hivep3/Bcl2/Myc/Mettl21c/Mylpf/Ryr1	37
GO:1903311	regulation of mRNA metabolic process	45/2359	266/23328	0.000401183	0.00252264	0.00165778	Nup98/Tent5a/Zc3h12a/Virma/Ythdc1/Ago2/Rbm3/Ncl/Cdk11b/Hnrnpa0/Vim/Pabpc1/Ptbp1/Pkp3/Hnrnpd/Tra2a/Supt5/Khdrbs1/Btg2/Nudt21/Cnot6l/Rock1/Zc3hav1/Celf5/Zfp36l2/Fam172a/Rnasel/Celf2/Gtpbp1/Mbnl1/Axin2/Rbmxl1/Srsf7/Tent5c/Cirbp/Rbm38/Magoh/E2f1/Larp7/Npm1/Nanos1/Zc3h12d/Ptbp3/Mbnl3/Slc11a1	45
GO:0045428	regulation of nitric oxide biosynthetic process	17/2359	69/23328	0.00040279	0.00252737	0.00166089	Atp2b4/Zc3h12a/Ptgs2/Jak2/Acp5/Il1b/Ulbp1/Clu/Gla/Akt1/Ifng/Icam1/Itgb2/Aif1/Il10/H2-M3/Cx3cr1	17
GO:0048146	positive regulation of fibroblast proliferation	17/2359	69/23328	0.00040279	0.00252737	0.00166089	Cdkn1a/Cdk6/Fosl2/Tgfb1/Tgif1/Cdc6/Grk2/Il13/Itgb3/E2f1/Rasa1/Ccna2/Rps3a1/Myc/Anxa2/Fn1/Pml	17
GO:0033003	regulation of mast cell activation	15/2359	57/23328	0.000407404	0.00255361	0.00167813	Nr4a3/Havcr1/Il4ra/Il13/Plscr1/Crlf2/Rac2/Cd226/Unc13d/Cd84/Stxbp1/Cd300lf/Fes/Ptpre/Milr1	15
GO:0034105	positive regulation of tissue remodeling	12/2359	40/23328	0.00041626	0.00260636	0.0017128	Tnfsf11/Adam8/Ptger4/Trf/Rock1/Itgb3/Klf6/Cdkn2a/Prkca/Spp1/Fcgr4/Pml	12
GO:0001935	endothelial cell proliferation	29/2359	149/23328	0.00042012	0.00262775	0.00172685	Ccl2/Apoe/Ccl12/Stat5a/Nr4a1/Egr3/Ppp1r16b/Hmgb2/Ccr3/Stat3/Plcg1/Itga4/Fgf2/Itgb3/Ecm1/Prkca/Akt1/Rgcc/Prkx/Akt3/Il10/Prox1/Thbs1/Cxcr3/Scarb1/Eng/Prkd2/Stat1/Nrarp	29
GO:0045446	endothelial cell differentiation	23/2359	108/23328	0.000430062	0.00268709	0.00176585	Abcb1b/Rbpj/Kdm6b/Heg1/Zeb1/Rapgef1/Rap1b/Ppp1r16b/Il1b/Cxcr4/Btg1/Rock1/Ptprs/Msn/Notch1/Icam1/Pecam1/Prox1/Ccm2/Tjp3/Eng/Apold1/Col15a1	23
GO:0051341	regulation of oxidoreductase activity	21/2359	95/23328	0.000444206	0.00275637	0.00181138	Atp2b4/Apoe/Nfkb1/Gfi1/Gnai2/Il1b/Il13/Ripk3/Kras/Gla/Akt1/Nosip/Gch1/Lgals9/Ifng/Scarb1/Slamf8/Eng/Pdp1/Arg2/Edn1	21
GO:0002716	negative regulation of natural killer cell mediated immunity	8/2359	20/23328	0.000445342	0.00275637	0.00181138	Cd96/Lgals9/Tap2/Arrb2/Serpinb9/Tap1/H2-T23/H2-M3	8
GO:0010763	positive regulation of fibroblast migration	8/2359	20/23328	0.000445342	0.00275637	0.00181138	Tgfb1/Itgb3/Akt1/Akap12/Actr3/Itgb1/Thbs1/Acta2	8
GO:0030852	regulation of granulocyte differentiation	8/2359	20/23328	0.000445342	0.00275637	0.00181138	Trib1/Hcls1/Tesc/Runx1/Inpp5d/C1qc/Zbtb46/Ikzf1	8
GO:0031664	regulation of lipopolysaccharide-mediated signaling pathway	8/2359	20/23328	0.000445342	0.00275637	0.00181138	Tnfaip3/Trib1/Tut4/Nfkbil1/Acod1/Prkca/Prdm1/Cd84	8
GO:0035970	peptidyl-threonine dephosphorylation	8/2359	20/23328	0.000445342	0.00275637	0.00181138	Dusp4/Dusp5/Dusp10/Ppm1g/Dusp2/Ppm1d/Pdp1/Dusp8	8
GO:0048245	eosinophil chemotaxis	8/2359	20/23328	0.000445342	0.00275637	0.00181138	Ccl8/Ccl2/Ccl12/Ccr3/Lgals3/Ccl7/Dapk2/Ccl5	8
GO:0060252	positive regulation of glial cell proliferation	8/2359	20/23328	0.000445342	0.00275637	0.00181138	Prkch/Atxn1/Vim/Il1b/Lta/Ppp1cc/E2f1/Myc	8
GO:0060547	negative regulation of necrotic cell death	8/2359	20/23328	0.000445342	0.00275637	0.00181138	Birc2/Ybx3/Rbck1/Peli1/Birc3/Mt3/Ahr/Mutyh	8
GO:0051494	negative regulation of cytoskeleton organization	32/2359	171/23328	0.000452842	0.00279986	0.00183996	Capg/Hdgfl3/Nubp1/Eml4/Tubb4a/Coro1a/Ssh2/Gmfg/Capn1/Arpc2/Cfl1/Capzb/Tmsb15b1/Pak2/Was/Capza1/Carmil2/Wasf2/Pfn1/Map2/Npm1/Clasp2/Pecam1/Clip3/Scin/Twf2/Tmsb4x/Tmsb10/Fgf13/Tmsb15b2/Map1b/Gsn	32
GO:0045807	positive regulation of endocytosis	25/2359	122/23328	0.00045913	0.00283578	0.00186356	Apoe/Trem2/Ahi1/Trf/Nckap1l/Syne1/Hip1/Axl/Ppp3cc/Clu/Bin1/Arrb2/Cd14/B2m/Fcgr1/Abca7/Itgb1/Sgip1/Stap1/Clip3/Sh3gl1/Ptpn5/Lrp1/Anxa2/Ccr7	25
GO:0002428	antigen processing and presentation of peptide antigen via MHC class Ib	11/2359	35/23328	0.000461578	0.00284199	0.00186765	H2-Q6/H2-Q4/H2-Q10/H2-T22/Tap2/H2-Q7/H2-K1/H2-D1/B2m/H2-T23/H2-M3	11
GO:0032660	regulation of interleukin-17 production	11/2359	35/23328	0.000461578	0.00284199	0.00186765	Tgfb1/Arid5a/Foxp3/Slamf6/Tnfsf4/Nckap1l/Ifng/Il27ra/Ly9/Arg2/Il21	11
GO:0034122	negative regulation of toll-like receptor signaling pathway	11/2359	35/23328	0.000461578	0.00284199	0.00186765	Smpdl3b/Tnfaip3/Ptprs/Nfkbil1/Acod1/Irf4/Ticam2/Arrb2/Cd300lf/Trim30a/Irak3	11
GO:1905521	regulation of macrophage migration	13/2359	46/23328	0.000462576	0.00284518	0.00186974	Ccl2/Trem2/Cd200/Slamf1/C5ar1/Ccl5/Stap1/Mmp14/Thbs1/C3ar1/Slamf8/Cx3cr1/Ccr7	13
GO:0010634	positive regulation of epithelial cell migration	29/2359	150/23328	0.000471366	0.00289623	0.00190329	Zc3h12a/Stat5a/Ptgs2/Tgfb1/Hif1a/Tgfbr2/Map2k3/Anxa3/Map4k4/Ccr6/Plcg1/Hdac7/Fgf2/Itgb3/Ets1/Prkca/Akt1/Nos3/Glipr2/Ifng/Pfn1/Clasp2/Akt3/Arf6/Prox1/Cd40/Thbs1/Gata3/Prkd2	29
GO:0032703	negative regulation of interleukin-2 production	9/2359	25/23328	0.000492826	0.00302495	0.00198788	Tnfaip3/Foxp3/Hdac7/Lag3/Tbx21/Ptprc/Gata3/Xcl1/Il20rb	9
GO:0045071	negative regulation of viral genome replication	15/2359	58/23328	0.000498767	0.00305824	0.00200976	Zc3h12a/Zc3hav1/Plscr1/Isg20/Rnasel/Fam111a/Apobec3/Ccl5/Isg15/Prox1/Oas3/Ifitm3/Bst2/Adar/Rsad2	15
GO:0009636	response to toxic substance	24/2359	116/23328	0.000510267	0.00312552	0.00205397	Lcn2/Nr4a2/Mt2/Hif1a/Pim1/Gch1/Bak1/Nos3/Abcb1a/Slc30a3/Mt1/Abcc1/Pon3/Mt3/Ahr/Pon2/Ccl5/Mbp/Nupr1/Fas/Bcl2/Ephx1/Cnp/Rdh12	24
GO:0030168	platelet activation	19/2359	83/23328	0.000515011	0.00315131	0.00207092	Gna13/Apoe/Pf4/Fermt3/Axl/Itgb3/Prkca/Stxbp1/Serpine2/Rap2b/Ubash3b/F2r/Tspan32/Cd40lg/Plek/Cfh/Entpd1/Ptpn6/Fn1	19
GO:0051261	protein depolymerization	25/2359	123/23328	0.000521829	0.00318973	0.00209617	Capg/Hdgfl3/Sh3bp1/Eml4/Arpc2/Cfl1/Wdr1/Capzb/Mical1/Capza1/Map1s/Carmil2/Nckap5l/Map2/Clasp2/Sh3gl3/Sh3gl1/Scin/Twf2/Fgf13/Map1b/Ccsap/Plek/Gsn/Mical2	25
GO:0006401	RNA catabolic process	43/2359	254/23328	0.000524625	0.00320351	0.00210522	Tent5a/Zc3h12a/Tnfrsf1b/Ago2/Hnrnpa0/Vim/Pabpc1/Ptbp1/Pkp3/Hnrnpd/Btg2/Tut4/Tent2/Cnot6l/Rock1/Zc3hav1/Zfp36l2/Tut7/Lsm6/Isg20/Rnasel/Gtpbp1/Axin2/Lsm1/Eif3e/Tent5c/Lsm5/Cirbp/Magohb/Rbm38/Magoh/E2f1/Exosc8/Fen1/Npm1/Nanos1/Rnaseh2a/Zc3h12d/Exosc3/Pym1/Helz2/Slc11a1/Slfn8	43
GO:0000070	mitotic sister chromatid segregation	29/2359	151/23328	0.000528039	0.00322104	0.00211674	Cdt1/Atrx/Cdc6/Incenp/Phf13/Dscc1/Tacc3/Ncapd3/Kif4/Ncapg/Ncapg2/Ran/Smc2/Ndc80/Ncapd2/Birc5/Cdca8/Fbxo5/Smc4/Trip13/Bub1b/Kif23/Racgap1/Nusap1/Ncaph/Khdc3/Cdca5/Spag5/Cenpk	29
GO:0030225	macrophage differentiation	12/2359	41/23328	0.000534878	0.0032527	0.00213755	Cd4/Pf4/Tgfb1/Trib1/Prkca/Hcls1/Ifng/Lif/Thoc5/Nrros/C1qc/Zbtb46	12
GO:0034205	amyloid-beta formation	12/2359	41/23328	0.000534878	0.0032527	0.00213755	Apoe/Casp3/Sorl1/Rock1/Ifngr1/Clu/Abcg1/Ifng/Bin1/Rela/Csnk1e/Abca7	12
GO:1902991	regulation of amyloid precursor protein catabolic process	12/2359	41/23328	0.000534878	0.0032527	0.00213755	Apoe/Casp3/Sorl1/Rock1/Ifngr1/Clu/Abcg1/Ifng/Bin1/Rela/Csnk1e/Abca7	12
GO:0033089	positive regulation of T cell differentiation in thymus	7/2359	16/23328	0.000537224	0.00325359	0.00213813	Adam8/Egr3/Foxp3/Il1b/Il2rg/Rasgrp1/Il7r	7
[truncated: 4,943 more rows]

## Sheet: 4.Down regulated GO items
ID	Description	GeneRatio	BgRatio	pvalue	p.adjust	qvalue	geneID	Count
[truncated: 5,939 more rows]

[truncated: 3 more sheets: 5.Overlap up DEGs of each type, 6.Overlap dow DEGs of each type, 7.Monocle DEGs]
