# Supplementary material for: Integrated single-cell transcriptomics and proteomics reveal cellular-specific responses and microenvironment remodeling in aristolochic acid nephropathy
Source: JCI Insight. 2022 Aug 22;7(16):e157360. doi: 10.1172/jci.insight.157360 (PMC9462482; doi:10.1172/jci.insight.157360)
Supplement: Supplemental data set 5 [file jciinsight-7-157360-s185.xlsx]

## Sheet: 1.Cell type annotation 
Cluter	type	Define markers	subtype	Define markers
Clute0	Macrophage	C1qa,C1qb,Apoe,Cd74	Macro M2	Cd163,Msr1,Mrc1,Arg1,Il10
Clute1	Macrophage	C1qa,C1qb,Apoe,Cd74	Macro M1	Cd80,Cd86,Cd68,Tlr2,Tnf,Socs3
Clute2	Macrophage	C1qa,C1qb,Apoe,Cd74	Macro M2	Cd163,Msr1,Mrc1,Arg1,Il10
Clute3	Monocytes	Lyz1,Cd14	——	——
Clute4	Macrophage	C1qa,C1qb,Apoe,Cd74	Macro M1	Cd80,Cd86,Cd68,Tlr2,Tnf,Socs3
Clute5	Macrophage	C1qa,C1qb,Apoe,Cd74	Macro M2	Cd163,Msr1,Mrc1,Arg1,Il10
Clute6	Mast cell	Kit，Ly6c1	——	——
Clute7	Macrophage	C1qa,C1qb,Apoe,Cd74	Macro M1	Cd80,Cd86,Cd68,Tlr2,Tnf,Socs3
Clute8	Macrophage	C1qa,C1qb,Apoe,Cd74	Macro M1	Cd80,Cd86,Cd68,Tlr2,Tnf,Socs3
Clute9	Macrophage	C1qa,C1qb,Apoe,Cd74	Macro M1	Cd80,Cd86,Cd68,Tlr2,Tnf,Socs3
Clute10	Macrophage	C1qa,C1qb,Apoe,Cd74	Macro M1	Cd80,Cd86,Cd68,Tlr2,Tnf,Socs3
Clute11	Macrophage	C1qa,C1qb,Apoe,Cd74	Macro Pro	Mki67,Cdca3
Clute12	Macrophage	C1qa,C1qb,Apoe,Cd74	Macro Pro	Mki67,Cdca3
Clute13	Macrophage	C1qa,C1qb,Apoe,Cd74	Macro Pro	Mki67,Cdca3

## Sheet: 2.Monocle pseudotime DEGs
Geme	status	family	pval	qval	gene_short_name	num_cells_expressed
Fn1	OK	negbinomial.size	0	0	Fn1	1512
Ptma	OK	negbinomial.size	0	0	Ptma	7299
Btg2	OK	negbinomial.size	0	0	Btg2	6346
Cenpf	OK	negbinomial.size	0	0	Cenpf	627
Atf3	OK	negbinomial.size	0	0	Atf3	5032
Vim	OK	negbinomial.size	0	0	Vim	5554
Nusap1	OK	negbinomial.size	0	0	Nusap1	646
Il1b	OK	negbinomial.size	0	0	Il1b	4046
Ube2c	OK	negbinomial.size	0	0	Ube2c	829
Mmp9	OK	negbinomial.size	0	0	Mmp9	688
S100a4	OK	negbinomial.size	0	0	S100a4	3163
S100a6	OK	negbinomial.size	0	0	S100a6	4385
S100a10	OK	negbinomial.size	0	0	S100a10	4105
Ctsk	OK	negbinomial.size	0	0	Ctsk	325
H2afz	OK	negbinomial.size	0	0	H2afz	6764
Smc2	OK	negbinomial.size	0	0	Smc2	1660
Klf4	OK	negbinomial.size	0	0	Klf4	5482
Jun	OK	negbinomial.size	0	0	Jun	6359
Stmn1	OK	negbinomial.size	0	0	Stmn1	2426
C1qb	OK	negbinomial.size	0	0	C1qb	7170
C1qc	OK	negbinomial.size	0	0	C1qc	7007
C1qa	OK	negbinomial.size	0	0	C1qa	7090
Pf4	OK	negbinomial.size	0	0	Pf4	4429
Cxcl2	OK	negbinomial.size	0	0	Cxcl2	4465
Cxcl9	OK	negbinomial.size	0	0	Cxcl9	1877
Cxcl10	OK	negbinomial.size	0	0	Cxcl10	1790
Plac8	OK	negbinomial.size	0	0	Plac8	811
Hmgb1	OK	negbinomial.size	0	0	Hmgb1	6445
Tmsb10	OK	negbinomial.size	0	0	Tmsb10	5944
Cdca3	OK	negbinomial.size	0	0	Cdca3	750
Kap	OK	negbinomial.size	0	0	Kap	1858
Fosb	OK	negbinomial.size	0	0	Fosb	5847
Apoe	OK	negbinomial.size	0	0	Apoe	7161
Zfp36	OK	negbinomial.size	0	0	Zfp36	5980
Mki67	OK	negbinomial.size	0	0	Mki67	1707
Hmgb2	OK	negbinomial.size	0	0	Hmgb2	5415
Jund	OK	negbinomial.size	0	0	Jund	6654
Klf2	OK	negbinomial.size	0	0	Klf2	5175
Junb	OK	negbinomial.size	0	0	Junb	6603
Ccl17	OK	negbinomial.size	0	0	Ccl17	452
Maf	OK	negbinomial.size	0	0	Maf	5063
Mmp12	OK	negbinomial.size	0	0	Mmp12	1426
Acp5	OK	negbinomial.size	0	0	Acp5	3133
Fxyd2	OK	negbinomial.size	0	0	Fxyd2	4345
Pclaf	OK	negbinomial.size	0	0	Pclaf	914
Ccr2	OK	negbinomial.size	0	0	Ccr2	3372
Srgn	OK	negbinomial.size	0	0	Srgn	6549
Gadd45b	OK	negbinomial.size	0	0	Gadd45b	5010
Btg1	OK	negbinomial.size	0	0	Btg1	6463
Lyz2	OK	negbinomial.size	0	0	Lyz2	7205
Rel	OK	negbinomial.size	0	0	Rel	4471
Gpx3	OK	negbinomial.size	0	0	Gpx3	6118
Kdm6b	OK	negbinomial.size	0	0	Kdm6b	4850
Ccl8	OK	negbinomial.size	0	0	Ccl8	3738
Ccl3	OK	negbinomial.size	0	0	Ccl3	3375
Ccl4	OK	negbinomial.size	0	0	Ccl4	3872
Wfdc17	OK	negbinomial.size	0	0	Wfdc17	6020
Top2a	OK	negbinomial.size	0	0	Top2a	1335
H3f3b	OK	negbinomial.size	0	0	H3f3b	7200
Birc5	OK	negbinomial.size	0	0	Birc5	850
Nfkbia	OK	negbinomial.size	0	0	Nfkbia	6248
Fos	OK	negbinomial.size	0	0	Fos	6325
Crip1	OK	negbinomial.size	0	0	Crip1	5724
Klf6	OK	negbinomial.size	0	0	Klf6	6322
Hist1h1b	OK	negbinomial.size	0	0	Hist1h1b	696
Hist1h2ap	OK	negbinomial.size	0	0	Hist1h2ap	882
Hist1h2ae	OK	negbinomial.size	0	0	Hist1h2ae	765
F13a1	OK	negbinomial.size	0	0	F13a1	1694
Cd83	OK	negbinomial.size	0	0	Cd83	4497
Stab1	OK	negbinomial.size	0	0	Stab1	4157
Ear2	OK	negbinomial.size	0	0	Ear2	839
Ctsb	OK	negbinomial.size	0	0	Ctsb	7009
Itm2b	OK	negbinomial.size	0	0	Itm2b	7327
Selenop	OK	negbinomial.size	0	0	Selenop	6296
Tuba1b	OK	negbinomial.size	0	0	Tuba1b	5562
Nfkbiz	OK	negbinomial.size	0	0	Nfkbiz	4970
Dusp1	OK	negbinomial.size	0	0	Dusp1	6266
Cdkn1a	OK	negbinomial.size	0	0	Cdkn1a	5483
Pim1	OK	negbinomial.size	0	0	Pim1	5110
H2-Ab1	OK	negbinomial.size	0	0	H2-Ab1	7341
H2-Aa	OK	negbinomial.size	0	0	H2-Aa	7376
H2-Eb1	OK	negbinomial.size	0	0	H2-Eb1	7325
Tubb5	OK	negbinomial.size	0	0	Tubb5	5375
Gm42418	OK	negbinomial.size	0	0	Gm42418	7500
Egr1	OK	negbinomial.size	0	0	Egr1	5336
Cd14	OK	negbinomial.size	0	0	Cd14	6053
Cd74	OK	negbinomial.size	0	0	Cd74	7438
Malt1	OK	negbinomial.size	0	0	Malt1	2791
Neat1	OK	negbinomial.size	0	0	Neat1	6103
Ms4a7	OK	negbinomial.size	0	0	Ms4a7	5067
Mrc1	OK	negbinomial.size	8.14615436863047e-320	1.43246972433546e-317	Mrc1	5362
Ahnak	OK	negbinomial.size	4.57000841090236e-319	7.9488344309944e-317	Ahnak	4571
Bhlhe40	OK	negbinomial.size	6.4175746881326e-312	0	Bhlhe40	2354
Tnip3	OK	negbinomial.size	1.61639463205019e-310	2.75165e-308	Tnip3	1494
Tpx2	OK	negbinomial.size	1.66386e-296	2.80265e-294	Tpx2	718
Ier2	OK	negbinomial.size	7.23647e-296	1.20623e-293	Ier2	5075
Cenpe	OK	negbinomial.size	2.0813e-293	3.4335e-291	Cenpe	813
Spc24	OK	negbinomial.size	1.40923e-290	2.30107e-288	Spc24	806
Prc1	OK	negbinomial.size	5.25345e-290	8.49148e-288	Prc1	701
Ccl6	OK	negbinomial.size	1.05119e-289	1.68212e-287	Ccl6	5476
Ccrl2	OK	negbinomial.size	4.09004e-287	6.48008e-285	Ccrl2	3395
Nfe2l2	OK	negbinomial.size	1.39402e-284	2.18697e-282	Nfe2l2	5715
Cdca8	OK	negbinomial.size	4.29782e-278	6.67706e-276	Cdca8	1030
Rrm2	OK	negbinomial.size	8.1474e-277	1.2536e-274	Rrm2	660
Chil3	OK	negbinomial.size	1.86884e-276	2.84811e-274	Chil3	455
Cks1b	OK	negbinomial.size	3.2078e-276	4.84257e-274	Cks1b	1304
Tagln2	OK	negbinomial.size	5.47374e-275	8.18605e-273	Tagln2	5386
Smc4	OK	negbinomial.size	1.06383e-274	1.57623e-272	Smc4	2899
Lgals1	OK	negbinomial.size	3.99713e-274	5.86809e-272	Lgals1	5471
Actg1	OK	negbinomial.size	4.48575e-273	6.52554e-271	Actg1	7177
H2afv	OK	negbinomial.size	7.01266e-272	1.01096e-269	H2afv	3736
Ubc	OK	negbinomial.size	7.52022e-271	1.07445e-268	Ubc	6934
Atp6v0d2	OK	negbinomial.size	2.52908e-270	3.58145e-268	Atp6v0d2	310
Mt3	OK	negbinomial.size	1.1751e-269	1.64947e-267	Mt3	110
Ier5	OK	negbinomial.size	4.76725e-258	6.63352e-256	Ier5	6049
Mcl1	OK	negbinomial.size	1.27745e-256	1.76222e-254	Mcl1	6546
Knl1	OK	negbinomial.size	2.03046e-256	2.77704e-254	Knl1	630
Capg	OK	negbinomial.size	1.38752e-255	1.88162e-253	Capg	3942
Folr2	OK	negbinomial.size	8.99496e-254	1.20956e-251	Folr2	1197
Ier3	OK	negbinomial.size	2.48575e-252	3.31475e-250	Ier3	4971
Gas6	OK	negbinomial.size	4.49757e-248	5.94795e-246	Gas6	2836
Kif11	OK	negbinomial.size	1.63282e-246	2.14167e-244	Kif11	562
Ccna2	OK	negbinomial.size	4.233e-245	5.50703e-243	Ccna2	587
Ran	OK	negbinomial.size	2.7055e-241	3.4914e-239	Ran	5146
Fcer1g	OK	negbinomial.size	6.64153e-241	8.50222e-239	Fcer1g	7340
Tk1	OK	negbinomial.size	1.29613e-237	1.64608e-235	Tk1	1010
Ifrd1	OK	negbinomial.size	1.85152e-234	2.33292e-232	Ifrd1	4232
Ptgs2	OK	negbinomial.size	4.88971e-232	6.1129e-230	Ptgs2	1889
Lmna	OK	negbinomial.size	2.85408e-230	3.54039e-228	Lmna	3683
Rgs1	OK	negbinomial.size	3.58438e-228	4.4121e-226	Rgs1	4162
Dennd4a	OK	negbinomial.size	4.97173e-227	6.0731e-225	Dennd4a	3731
Cd81	OK	negbinomial.size	1.33108e-226	1.61363e-224	Cd81	6601
AA467197	OK	negbinomial.size	5.46503e-225	6.5753e-223	AA467197	1344
Lyve1	OK	negbinomial.size	7.71681e-224	9.21525e-222	Lyve1	435
Anxa1	OK	negbinomial.size	1.36145e-223	1.61377e-221	Anxa1	2788
Plek	OK	negbinomial.size	3.91673e-223	4.60849e-221	Plek	5149
Anp32b	OK	negbinomial.size	2.24456e-222	2.60271e-220	Anp32b	5483
Anxa2	OK	negbinomial.size	2.23215e-222	2.60271e-220	Anxa2	2999
Thbs1	OK	negbinomial.size	9.78915e-222	1.12695e-219	Thbs1	1343
Tnfaip3	OK	negbinomial.size	2.28437e-221	2.61104e-219	Tnfaip3	3675
Cebpb	OK	negbinomial.size	4.85037e-219	5.50465e-217	Cebpb	5413
Cdk1	OK	negbinomial.size	5.74437e-215	6.47334e-213	Cdk1	995
Lgmn	OK	negbinomial.size	2.05091e-212	2.29501e-210	Lgmn	6334
Hmmr	OK	negbinomial.size	1.47058e-211	1.63418e-209	Hmmr	480
Fcgr3	OK	negbinomial.size	6.23148e-207	6.87698e-205	Fcgr3	6463
Nlrp3	OK	negbinomial.size	3.79007e-206	4.15402e-204	Nlrp3	3378
Ppia	OK	negbinomial.size	6.14976e-205	6.69445e-203	Ppia	7297
Skil	OK	negbinomial.size	1.10262e-204	1.19217e-202	Skil	5195
Nrp2	OK	negbinomial.size	8.82254e-203	9.47505e-201	Nrp2	3265
Ccnb2	OK	negbinomial.size	8.33e-202	8.88644e-200	Ccnb2	665
Txn1	OK	negbinomial.size	2.75969e-201	2.92454e-199	Txn1	6020
Vcam1	OK	negbinomial.size	5.33999e-199	5.62174e-197	Vcam1	3519
Aldob	OK	negbinomial.size	9.17487e-198	9.59584e-196	Aldob	1995
Hist1h2ab	OK	negbinomial.size	1.70587e-197	1.77256e-195	Hist1h2ab	468
Lmnb1	OK	negbinomial.size	3.01905e-197	3.11683e-195	Lmnb1	1869
H2afx	OK	negbinomial.size	6.90701e-197	7.085e-195	H2afx	1851
Hspa1a	OK	negbinomial.size	2.38645e-196	2.43236e-194	Hspa1a	3829
Trf	OK	negbinomial.size	2.17626e-193	2.20408e-191	Trf	5991
Nucks1	OK	negbinomial.size	5.49988e-193	5.53517e-191	Nucks1	4421
Cited2	OK	negbinomial.size	9.39829e-192	9.39947e-190	Cited2	5160
Rrm1	OK	negbinomial.size	1.63038e-191	1.62046e-189	Rrm1	1508
Racgap1	OK	negbinomial.size	1.68553e-191	1.66493e-189	Racgap1	827
Cd44	OK	negbinomial.size	1.4316e-190	1.40542e-188	Cd44	4028
Hmgn2	OK	negbinomial.size	1.99986e-190	1.95133e-188	Hmgn2	2556
Kif15	OK	negbinomial.size	7.65788e-188	7.42676e-186	Kif15	634
Ccl12	OK	negbinomial.size	1.59034e-186	1.53305e-184	Ccl12	3885
Dusp2	OK	negbinomial.size	3.49934e-184	3.35308e-182	Dusp2	3086
Lgals3	OK	negbinomial.size	7.6126e-183	7.251e-181	Lgals3	5642
Traf1	OK	negbinomial.size	6.10517e-180	5.78076e-178	Traf1	2741
Lpl	OK	negbinomial.size	5.67e-179	5.33714e-177	Lpl	3344
F10	OK	negbinomial.size	1.22054e-177	1.14217e-175	F10	805
Ifi30	OK	negbinomial.size	3.36119e-177	3.12708e-175	Ifi30	6306
Pabpc1	OK	negbinomial.size	5.88073e-177	5.4395e-175	Pabpc1	6324
Adgre1	OK	negbinomial.size	6.31668e-177	5.80917e-175	Adgre1	5049
Plaur	OK	negbinomial.size	5.45646e-174	4.98938e-172	Plaur	2117
Fcrls	OK	negbinomial.size	9.71646e-174	8.83425e-172	Fcrls	2608
Spp1	OK	negbinomial.size	3.16346e-173	2.85999e-171	Spp1	5278
Ctss	OK	negbinomial.size	4.07316e-172	3.66172e-170	Ctss	7244
Fabp5	OK	negbinomial.size	1.51127e-170	1.35103e-168	Fabp5	3065
Ccnl1	OK	negbinomial.size	2.8987e-170	2.57694e-168	Ccnl1	5845
Txnip	OK	negbinomial.size	4.23023e-169	3.73989e-167	Txnip	4408
Slc9b2	OK	negbinomial.size	3.68369e-168	3.23882e-166	Slc9b2	102
Fcgr4	OK	negbinomial.size	2.01917e-167	1.76562e-165	Fcgr4	4669
Phlda1	OK	negbinomial.size	2.16951e-167	1.88677e-165	Phlda1	2903
Dek	OK	negbinomial.size	3.01675e-167	2.60941e-165	Dek	5025
Hsp90aa1	OK	negbinomial.size	4.54905e-167	3.91365e-165	Hsp90aa1	6508
Ddx5	OK	negbinomial.size	2.23713e-166	1.91436e-164	Ddx5	6906
Tgif1	OK	negbinomial.size	1.50083e-165	1.27747e-163	Tgif1	4348
Aif1	OK	negbinomial.size	8.99056e-165	7.61201e-163	Aif1	6710
Rpl41	OK	negbinomial.size	1.76993e-164	1.49065e-162	Rpl41	7383
Cenpm	OK	negbinomial.size	2.19791e-164	1.84141e-162	Cenpm	636
Cenpa	OK	negbinomial.size	4.65607e-164	3.88054e-162	Cenpa	1741
Tubb4b	OK	negbinomial.size	6.60217e-164	5.47399e-162	Tubb4b	3217
Malat1	OK	negbinomial.size	6.93858e-163	5.72325e-161	Malat1	7460
Socs3	OK	negbinomial.size	2.2202e-160	1.82193e-158	Socs3	4382
Atad2	OK	negbinomial.size	9.97548e-160	8.14427e-158	Atad2	1815
Clspn	OK	negbinomial.size	3.11966e-159	2.53405e-157	Clspn	746
Lst1	OK	negbinomial.size	1.23713e-158	9.99828e-157	Lst1	6088
Tmpo	OK	negbinomial.size	1.64379e-157	1.3218e-155	Tmpo	2671
Ckap2l	OK	negbinomial.size	3.82033e-157	3.05665e-155	Ckap2l	634
Nr4a1	OK	negbinomial.size	7.86735e-157	6.26335e-155	Nr4a1	3631
Dut	OK	negbinomial.size	6.88452e-156	5.45376e-154	Dut	1533
Gda	OK	negbinomial.size	1.28986e-154	1.01676e-152	Gda	3651
C4b	OK	negbinomial.size	1.66984e-153	1.30984e-151	C4b	1115
Hist1h3c	OK	negbinomial.size	7.96973e-153	6.22105e-151	Hist1h3c	415
Tiparp	OK	negbinomial.size	9.12097e-152	7.08513e-150	Tiparp	3812
Incenp	OK	negbinomial.size	4.32647e-151	3.34455e-149	Incenp	1631
Hbb-bs	OK	negbinomial.size	6.31922e-151	4.86154e-149	Hbb-bs	540
Cybb	OK	negbinomial.size	3.42289e-150	2.62072e-148	Cybb	6567
Marcksl1	OK	negbinomial.size	4.7186e-149	3.59557e-147	Marcksl1	5112
Il1rn	OK	negbinomial.size	2.20681e-147	1.67362e-145	Il1rn	2139
Igf1	OK	negbinomial.size	3.35513e-147	2.53249e-145	Igf1	1810
Serinc3	OK	negbinomial.size	8.34482e-147	6.26919e-145	Serinc3	6890
Cst3	OK	negbinomial.size	9.06014e-147	6.77478e-145	Cst3	7371
Slc34a1	OK	negbinomial.size	1.34229e-146	9.99035e-145	Slc34a1	1680
Bcl2a1d	OK	negbinomial.size	4.77273e-145	3.5358e-143	Bcl2a1d	3987
Hpgd	OK	negbinomial.size	7.90946e-145	5.83259e-143	Hpgd	2902
Hist1h4d	OK	negbinomial.size	8.92143e-145	6.54866e-143	Hist1h4d	1182
Aurkb	OK	negbinomial.size	1.96342e-144	1.43464e-142	Aurkb	738
Rpsa	OK	negbinomial.size	5.79573e-144	4.21561e-142	Rpsa	7407
Fcna	OK	negbinomial.size	8.64096e-144	6.25668e-142	Fcna	462
Psap	OK	negbinomial.size	2.79544e-143	2.01498e-141	Psap	7152
Plp2	OK	negbinomial.size	2.05179e-142	1.47232e-140	Plp2	1465
Csrnp1	OK	negbinomial.size	3.71189e-142	2.65168e-140	Csrnp1	3224
Ezh2	OK	negbinomial.size	4.98209e-142	3.54326e-140	Ezh2	1689
Tmem176b	OK	negbinomial.size	5.9724e-142	4.22878e-140	Tmem176b	6912
Spink1	OK	negbinomial.size	1.30028e-141	9.16614e-140	Spink1	2288
Tyms	OK	negbinomial.size	7.03575e-141	4.93799e-139	Tyms	1068
Cbr2	OK	negbinomial.size	8.26082e-141	5.77248e-139	Cbr2	917
Tnf	OK	negbinomial.size	8.80466e-140	6.12575e-138	Tnf	3662
Rnase4	OK	negbinomial.size	9.6873e-140	6.71066e-138	Rnase4	3341
Nr4a2	OK	negbinomial.size	4.65558e-139	3.21114e-137	Nr4a2	2796
S100a9	OK	negbinomial.size	1.86492e-138	1.28079e-136	S100a9	296
Miox	OK	negbinomial.size	2.62924e-137	1.798e-135	Miox	886
Hist1h1e	OK	negbinomial.size	4.35369e-137	2.96458e-135	Hist1h1e	1261
Hspa5	OK	negbinomial.size	1.70923e-135	1.15895e-133	Hspa5	6620
Kif23	OK	negbinomial.size	2.84406e-135	1.92028e-133	Kif23	767
Fosl2	OK	negbinomial.size	3.56886e-135	2.39953e-133	Fosl2	4124
Ranbp1	OK	negbinomial.size	1.59018e-134	1.06469e-132	Ranbp1	4555
Ppp1r15a	OK	negbinomial.size	2.45357e-134	1.63591e-132	Ppp1r15a	4984
Ube2s	OK	negbinomial.size	6.8058e-134	4.51894e-132	Ube2s	4470
Ets2	OK	negbinomial.size	1.97719e-133	1.3074e-131	Ets2	4062
Fcgrt	OK	negbinomial.size	7.78561e-132	5.12697e-130	Fcgrt	4375
Pbk	OK	negbinomial.size	2.07161e-131	1.3586e-129	Pbk	446
Creb5	OK	negbinomial.size	2.68234e-131	1.75195e-129	Creb5	3582
Esco2	OK	negbinomial.size	4.15905e-131	2.70541e-129	Esco2	418
mt-Cytb	OK	negbinomial.size	1.48282e-130	9.60652e-129	mt-Cytb	7353
Blvrb	OK	negbinomial.size	1.65802e-130	1.06983e-128	Blvrb	5324
Gbp2	OK	negbinomial.size	5.84207e-130	3.75441e-128	Gbp2	2680
Kctd12	OK	negbinomial.size	7.96467e-129	5.09802e-127	Kctd12	6073
Rgs2	OK	negbinomial.size	1.17564e-128	7.49503e-127	Rgs2	5863
Plbd1	OK	negbinomial.size	5.35359e-128	3.39953e-126	Plbd1	5510
Cit	OK	negbinomial.size	1.09465e-127	6.92354e-126	Cit	603
Serpinb6a	OK	negbinomial.size	2.23842e-127	1.4102e-125	Serpinb6a	2298
Tacc3	OK	negbinomial.size	1.53242e-126	9.61638e-125	Tacc3	909
Tgfbi	OK	negbinomial.size	4.77221e-125	2.983e-123	Tgfbi	5984
Kif4	OK	negbinomial.size	5.8834e-125	3.66327e-123	Kif4	452
Aspm	OK	negbinomial.size	1.52597e-124	9.46458e-123	Aspm	398
Rbm3	OK	negbinomial.size	6.7588e-124	4.17584e-122	Rbm3	6117
Tmem176a	OK	negbinomial.size	1.17891e-123	7.25575e-122	Tmem176a	6644
Lilrb4a	OK	negbinomial.size	3.40034e-123	2.08476e-121	Lilrb4a	5837
Jdp2	OK	negbinomial.size	8.53065e-123	5.21021e-121	Jdp2	3171
Lilra5	OK	negbinomial.size	2.61371e-122	1.59029e-120	Lilra5	2617
Ccnb1	OK	negbinomial.size	1.3019e-121	7.89127e-120	Ccnb1	452
Igfbp4	OK	negbinomial.size	5.68266e-120	3.43147e-118	Igfbp4	2952
Ccl9	OK	negbinomial.size	1.79483e-119	1.07973e-117	Ccl9	5172
Rps2	OK	negbinomial.size	1.84553e-119	1.10607e-117	Rps2	7348
Ndufa4	OK	negbinomial.size	9.17154e-119	5.47623e-117	Ndufa4	5699
Spag9	OK	negbinomial.size	1.90319e-118	1.13215e-116	Spag9	4841
Sowahc	OK	negbinomial.size	1.97993e-118	1.17344e-116	Sowahc	2871
Lsp1	OK	negbinomial.size	1.06387e-116	6.28193e-115	Lsp1	3162
C3	OK	negbinomial.size	1.70051e-116	1.00042e-114	C3	3553
Lyz1	OK	negbinomial.size	4.38206e-116	2.56856e-114	Lyz1	823
Selenoh	OK	negbinomial.size	5.47411e-116	3.19696e-114	Selenoh	2655
Uhrf1	OK	negbinomial.size	1.31544e-115	7.65442e-114	Uhrf1	783
Itgax	OK	negbinomial.size	1.14811e-114	6.65651e-113	Itgax	2336
Clic4	OK	negbinomial.size	1.32751e-114	7.66889e-113	Clic4	4667
Cxcl1	OK	negbinomial.size	1.40025e-114	8.06001e-113	Cxcl1	900
Rps19	OK	negbinomial.size	2.62516e-114	1.50566e-112	Rps19	7412
Lilr4b	OK	negbinomial.size	3.15798e-114	1.80479e-112	Lilr4b	4445
Sqstm1	OK	negbinomial.size	3.43929e-114	1.95856e-112	Sqstm1	4697
mt-Nd2	OK	negbinomial.size	8.26517e-114	4.69005e-112	mt-Nd2	7270
Mt1	OK	negbinomial.size	1.41659e-112	8.01001e-111	Mt1	6197
Nr4a3	OK	negbinomial.size	1.6441e-112	9.26371e-111	Nr4a3	2317
Mafb	OK	negbinomial.size	2.54921e-112	1.43132e-110	Mafb	6471
Asf1b	OK	negbinomial.size	4.26119e-112	2.38418e-110	Asf1b	771
Acsm2	OK	negbinomial.size	2.27963e-111	1.27103e-109	Acsm2	963
Sertad1	OK	negbinomial.size	3.17076e-111	1.76175e-109	Sertad1	3614
AY036118	OK	negbinomial.size	4.13563e-111	2.28991e-109	AY036118	6040
Wwp1	OK	negbinomial.size	1.08443e-110	5.98378e-109	Wwp1	3264
Emb	OK	negbinomial.size	1.33432e-110	7.33736e-109	Emb	3180
Sdc4	OK	negbinomial.size	1.57262e-110	8.6182e-109	Sdc4	5271
Ncapg	OK	negbinomial.size	5.39878e-110	2.94851e-108	Ncapg	487
Cd63	OK	negbinomial.size	9.91762e-110	5.39802e-108	Cd63	5574
Hmgn1	OK	negbinomial.size	1.47994e-109	8.02778e-108	Hmgn1	4391
Cx3cr1	OK	negbinomial.size	3.21853e-109	1.73996e-107	Cx3cr1	5401
Neurl3	OK	negbinomial.size	1.89562e-108	1.02134e-106	Neurl3	4815
Slc7a11	OK	negbinomial.size	2.24118e-108	1.20347e-106	Slc7a11	1062
Rpl28	OK	negbinomial.size	8.39156e-108	4.49103e-106	Rpl28	7340
Cyp4b1	OK	negbinomial.size	9.14815e-108	4.87962e-106	Cyp4b1	693
Bst2	OK	negbinomial.size	3.6412e-107	1.93577e-105	Bst2	5734
Id2	OK	negbinomial.size	1.21928e-106	6.46056e-105	Id2	4738
Ms4a6b	OK	negbinomial.size	1.73597e-106	9.16801e-105	Ms4a6b	5278
Cdc20	OK	negbinomial.size	2.00571e-106	1.05577e-104	Cdc20	456
Diaph3	OK	negbinomial.size	2.42536e-106	1.27248e-104	Diaph3	711
Nfil3	OK	negbinomial.size	5.89971e-106	3.0852e-104	Nfil3	2311
Knstrn	OK	negbinomial.size	6.86883e-106	3.58029e-104	Knstrn	776
Rplp0	OK	negbinomial.size	2.3375e-105	1.21444e-103	Rplp0	7369
Hnrnpa3	OK	negbinomial.size	3.83234e-105	1.98463e-103	Hnrnpa3	6097
Ndc80	OK	negbinomial.size	7.52503e-105	3.88437e-103	Ndc80	566
Mgl2	OK	negbinomial.size	1.1603e-104	5.97014e-103	Mgl2	4296
Lockd	OK	negbinomial.size	1.91015e-104	9.79685e-103	Lockd	565
H2-DMb1	OK	negbinomial.size	1.92695e-104	9.85147e-103	H2-DMb1	6563
Ccdc88a	OK	negbinomial.size	2.30172e-104	1.173e-102	Ccdc88a	4021
Pou2f2	OK	negbinomial.size	4.00469e-104	2.03438e-102	Pou2f2	3979
Fth1	OK	negbinomial.size	5.15094e-104	2.6084e-102	Fth1	7501
Fyb	OK	negbinomial.size	8.8197e-103	4.45214e-101	Fyb	6522
Hint1	OK	negbinomial.size	8.90043e-103	4.47877e-101	Hint1	6545
Tuba1c	OK	negbinomial.size	1.16061e-102	5.82196e-101	Tuba1c	3647
Gmnn	OK	negbinomial.size	1.78106e-102	8.90642e-101	Gmnn	1527
Cdkn3	OK	negbinomial.size	1.63257e-101	8.13842e-100	Cdkn3	469
Zfp36l1	OK	negbinomial.size	2.00661e-101	9.97198e-100	Zfp36l1	5876
Bub1b	OK	negbinomial.size	2.66592e-100	1.32075e-98	Bub1b	929
Hnrnpab	OK	negbinomial.size	5.94279e-100	2.93508e-98	Hnrnpab	5263
Gpx1	OK	negbinomial.size	8.94211e-100	4.40282e-98	Gpx1	7087
Pde4b	OK	negbinomial.size	3.02738e-99	1.48602e-97	Pde4b	3637
Cytip	OK	negbinomial.size	3.28426e-99	1.60718e-97	Cytip	2632
Iqgap3	OK	negbinomial.size	3.9502e-99	1.92717e-97	Iqgap3	445
Rasgef1b	OK	negbinomial.size	4.33047e-99	2.10627e-97	Rasgef1b	3073
Rilpl2	OK	negbinomial.size	4.63132e-99	2.24577e-97	Rilpl2	4267
Lig1	OK	negbinomial.size	8.45736e-99	4.08866e-97	Lig1	1507
Nap1l1	OK	negbinomial.size	1.76447e-98	8.50455e-97	Nap1l1	5516
Tob2	OK	negbinomial.size	4.3806e-98	2.10506e-96	Tob2	5043
Mpeg1	OK	negbinomial.size	1.18426e-97	5.67383e-96	Mpeg1	6100
Cd72	OK	negbinomial.size	2.74597e-97	1.31167e-95	Cd72	4912
Ctsd	OK	negbinomial.size	6.78583e-97	3.23175e-95	Ctsd	5720
Set	OK	negbinomial.size	1.25023e-96	5.93653e-95	Set	5399
Cp	OK	negbinomial.size	1.51541e-96	7.17443e-95	Cp	2206
Tlr2	OK	negbinomial.size	2.79268e-96	1.31824e-94	Tlr2	4060
Ltc4s	OK	negbinomial.size	4.46996e-96	2.10377e-94	Ltc4s	992
Melk	OK	negbinomial.size	1.10379e-95	5.17972e-94	Melk	470
Mcm7	OK	negbinomial.size	1.20774e-95	5.65096e-94	Mcm7	1324
Anp32e	OK	negbinomial.size	2.03371e-95	9.48787e-94	Anp32e	3210
Spc25	OK	negbinomial.size	2.70037e-95	1.25614e-93	Spc25	646
Ctsh	OK	negbinomial.size	5.16172e-95	2.39414e-93	Ctsh	6771
Atpif1	OK	negbinomial.size	1.5349e-94	7.09867e-93	Atpif1	6230
Tnfsf9	OK	negbinomial.size	2.11008e-94	9.73068e-93	Tnfsf9	1865
Pnrc1	OK	negbinomial.size	2.24602e-94	1.03278e-92	Pnrc1	5955
Pimreg	OK	negbinomial.size	3.14109e-94	1.44022e-92	Pimreg	347
Akr1c21	OK	negbinomial.size	7.80393e-94	3.56796e-92	Akr1c21	896
Gapdh	OK	negbinomial.size	3.31626e-93	1.51188e-91	Gapdh	6884
Stard8	OK	negbinomial.size	4.20202e-93	1.91025e-91	Stard8	2023
Dab2	OK	negbinomial.size	9.97441e-93	4.52154e-91	Dab2	5727
Cltrn	OK	negbinomial.size	1.20534e-92	5.44854e-91	Cltrn	1077
Bcl2a1b	OK	negbinomial.size	1.52605e-92	6.87883e-91	Bcl2a1b	5990
Slc38a1	OK	negbinomial.size	2.52828e-92	1.13645e-90	Slc38a1	3846
Rad51ap1	OK	negbinomial.size	9.05143e-92	4.05717e-90	Rad51ap1	562
Ccl5	OK	negbinomial.size	9.49124e-92	4.24243e-90	Ccl5	2225
S100a8	OK	negbinomial.size	1.84475e-91	8.22276e-90	S100a8	351
Etv3	OK	negbinomial.size	3.301e-91	1.46729e-89	Etv3	3482
Tnfaip8l2	OK	negbinomial.size	3.33316e-91	1.47748e-89	Tnfaip8l2	4357
Hpgds	OK	negbinomial.size	6.19439e-91	2.7382e-89	Hpgds	3077
Flna	OK	negbinomial.size	8.68618e-91	3.8291e-89	Flna	4221
H2-DMa	OK	negbinomial.size	2.38658e-89	1.04918e-87	H2-DMa	6788
Nrp1	OK	negbinomial.size	2.53016e-89	1.10925e-87	Nrp1	3905
Tcn2	OK	negbinomial.size	2.56823e-89	1.12286e-87	Tcn2	3474
Hspa1b	OK	negbinomial.size	2.95426e-89	1.28812e-87	Hspa1b	2714
Hba-a1	OK	negbinomial.size	4.15537e-89	1.80691e-87	Hba-a1	181
Ybx1	OK	negbinomial.size	1.21072e-88	5.25038e-87	Ybx1	6851
Atp1b1	OK	negbinomial.size	1.91319e-88	8.27429e-87	Atp1b1	1901
Hist2h2ac	OK	negbinomial.size	3.65981e-88	1.57855e-86	Hist2h2ac	633
Cd52	OK	negbinomial.size	4.15502e-88	1.78733e-86	Cd52	7284
Ccnd2	OK	negbinomial.size	6.67602e-88	2.86407e-86	Ccnd2	3494
Bub1	OK	negbinomial.size	1.10466e-87	4.7264e-86	Bub1	442
Unc93b1	OK	negbinomial.size	3.12006e-87	1.33139e-85	Unc93b1	6592
Rps27l	OK	negbinomial.size	6.14181e-87	2.61386e-85	Rps27l	6044
Plec	OK	negbinomial.size	6.65142e-87	2.82324e-85	Plec	1970
Dlgap5	OK	negbinomial.size	9.1389e-87	3.8688e-85	Dlgap5	606
Ehd4	OK	negbinomial.size	1.40382e-86	5.92714e-85	Ehd4	5924
Cd209f	OK	negbinomial.size	1.63274e-86	6.87554e-85	Cd209f	31
Kif20b	OK	negbinomial.size	2.36125e-86	9.91725e-85	Kif20b	716
Rab11fip1	OK	negbinomial.size	2.42046e-86	1.01393e-84	Rab11fip1	1578
Rps26	OK	negbinomial.size	2.73803e-86	1.14397e-84	Rps26	7217
Gm26532	OK	negbinomial.size	2.88127e-86	1.20068e-84	Gm26532	2825
Cd300c2	OK	negbinomial.size	6.2461e-86	2.59611e-84	Cd300c2	6010
Rps8	OK	negbinomial.size	6.82374e-86	2.82885e-84	Rps8	7444
Ncl	OK	negbinomial.size	7.88963e-86	3.26227e-84	Ncl	6316
Spty2d1	OK	negbinomial.size	9.51745e-86	3.92521e-84	Spty2d1	3472
Sh3bgrl3	OK	negbinomial.size	1.38581e-85	5.70069e-84	Sh3bgrl3	7238
Arl5c	OK	negbinomial.size	1.77136e-85	7.26801e-84	Arl5c	2278
Icam1	OK	negbinomial.size	3.78092e-85	1.54737e-83	Icam1	4129
S100a11	OK	negbinomial.size	6.21309e-85	2.53627e-83	S100a11	4042
Lsmem1	OK	negbinomial.size	8.23793e-85	3.35428e-83	Lsmem1	1033
Cks2	OK	negbinomial.size	8.55191e-85	3.47329e-83	Cks2	2077
Fcgr2b	OK	negbinomial.size	9.09264e-85	3.68356e-83	Fcgr2b	5997
Nfkb1	OK	negbinomial.size	1.5077e-84	6.09248e-83	Nfkb1	4682
Iqgap1	OK	negbinomial.size	1.82155e-84	7.34219e-83	Iqgap1	6144
Naaa	OK	negbinomial.size	1.93349e-84	7.7738e-83	Naaa	3621
Slfn5	OK	negbinomial.size	2.97618e-84	1.19361e-82	Slfn5	3033
Grn	OK	negbinomial.size	3.23371e-84	1.29365e-82	Grn	6184
Plk1	OK	negbinomial.size	4.58398e-84	1.82925e-82	Plk1	322
Zc3h12a	OK	negbinomial.size	2.03438e-83	8.09805e-82	Zc3h12a	2880
Rpl4	OK	negbinomial.size	3.02481e-83	1.20107e-81	Rpl4	6877
Ccdc34	OK	negbinomial.size	4.8622e-83	1.92586e-81	Ccdc34	1813
Kif22	OK	negbinomial.size	5.01757e-83	1.9825e-81	Kif22	457
Shcbp1	OK	negbinomial.size	1.95117e-82	7.69028e-81	Shcbp1	405
Tnfaip2	OK	negbinomial.size	2.60812e-82	1.02543e-80	Tnfaip2	2938
Cdca2	OK	negbinomial.size	3.88408e-82	1.52336e-80	Cdca2	386
Mdm2	OK	negbinomial.size	6.53217e-82	2.55569e-80	Mdm2	3442
Emp1	OK	negbinomial.size	6.64877e-82	2.59497e-80	Emp1	1123
Smagp	OK	negbinomial.size	6.92485e-82	2.69614e-80	Smagp	2651
Ccdc152	OK	negbinomial.size	2.86804e-81	1.11394e-79	Ccdc152	1673
mt-Nd4	OK	negbinomial.size	3.95707e-81	1.5332e-79	mt-Nd4	7310
Tent5c	OK	negbinomial.size	5.14169e-81	1.98737e-79	Tent5c	2203
Cd209a	OK	negbinomial.size	6.74581e-81	2.60112e-79	Cd209a	243
Pmf1	OK	negbinomial.size	9.2811e-81	3.5701e-79	Pmf1	1631
Umod	OK	negbinomial.size	1.13872e-80	4.36974e-79	Umod	1635
Nsd2	OK	negbinomial.size	1.34688e-80	5.15615e-79	Nsd2	2272
AI506816	OK	negbinomial.size	3.79297e-80	1.44857e-78	AI506816	2045
Zfand5	OK	negbinomial.size	3.93431e-80	1.49897e-78	Zfand5	5696
Pcna	OK	negbinomial.size	1.01566e-79	3.86048e-78	Pcna	4126
Sgo2a	OK	negbinomial.size	1.245e-79	4.72098e-78	Sgo2a	378
Neil3	OK	negbinomial.size	1.43087e-79	5.41296e-78	Neil3	365
H2-DMb2	OK	negbinomial.size	1.85276e-79	6.99243e-78	H2-DMb2	1078
Wsb1	OK	negbinomial.size	2.07608e-79	7.81682e-78	Wsb1	4463
Ncapd2	OK	negbinomial.size	2.65546e-79	9.97479e-78	Ncapd2	579
Ly6e	OK	negbinomial.size	2.71705e-79	1.01823e-77	Ly6e	6647
Mdh2	OK	negbinomial.size	3.88754e-79	1.45347e-77	Mdh2	4403
Cbx5	OK	negbinomial.size	6.66116e-79	2.48466e-77	Cbx5	1734
Ifitm3	OK	negbinomial.size	1.13467e-78	4.22257e-77	Ifitm3	6559
S100g	OK	negbinomial.size	1.1417e-78	4.23885e-77	S100g	1734
Mcm5	OK	negbinomial.size	1.28423e-78	4.75699e-77	Mcm5	1300
Cd38	OK	negbinomial.size	1.63744e-78	6.05134e-77	Cd38	3299
Stk17b	OK	negbinomial.size	2.48763e-78	9.17212e-77	Stk17b	5572
Timp3	OK	negbinomial.size	2.53109e-78	9.31094e-77	Timp3	1236
Npm1	OK	negbinomial.size	2.69045e-78	9.87446e-77	Npm1	6815
Rps17	OK	negbinomial.size	2.8495e-78	1.04343e-76	Rps17	7073
Cstb	OK	negbinomial.size	3.52141e-78	1.28652e-76	Cstb	5624
Gpr132	OK	negbinomial.size	1.28487e-77	4.68349e-76	Gpr132	2798
Pmaip1	OK	negbinomial.size	2.00365e-77	7.28689e-76	Pmaip1	2672
Rida	OK	negbinomial.size	2.05419e-77	7.45379e-76	Rida	1277
Irf1	OK	negbinomial.size	2.3974e-77	8.67946e-76	Irf1	3742
Cxcr4	OK	negbinomial.size	3.90405e-77	1.41022e-75	Cxcr4	3996
Slc3a2	OK	negbinomial.size	1.75312e-76	6.31835e-75	Slc3a2	5584
mt-Atp6	OK	negbinomial.size	2.17766e-76	7.83078e-75	mt-Atp6	7431
Picalm	OK	negbinomial.size	2.42619e-76	8.70492e-75	Picalm	6181
Gls	OK	negbinomial.size	8.51437e-76	3.04803e-74	Gls	4863
Gm2a	OK	negbinomial.size	1.02926e-75	3.67641e-74	Gm2a	5883
Nxpe5	OK	negbinomial.size	1.10105e-75	3.92405e-74	Nxpe5	1729
Ttc36	OK	negbinomial.size	1.59042e-75	5.65552e-74	Ttc36	874
Lamp1	OK	negbinomial.size	1.99944e-75	7.09424e-74	Lamp1	6585
Ly86	OK	negbinomial.size	2.05296e-75	7.26802e-74	Ly86	6416
Scimp	OK	negbinomial.size	4.06684e-75	1.43659e-73	Scimp	3023
Slc27a2	OK	negbinomial.size	5.72768e-75	2.01882e-73	Slc27a2	691
Ctla2b	OK	negbinomial.size	7.85575e-75	2.76281e-73	Ctla2b	1441
Ccl7	OK	negbinomial.size	4.53686e-74	1.59208e-72	Ccl7	2838
Txnrd1	OK	negbinomial.size	6.2466e-74	2.18727e-72	Txnrd1	3623
Nuf2	OK	negbinomial.size	8.25575e-74	2.88446e-72	Nuf2	374
Slc15a3	OK	negbinomial.size	9.1742e-74	3.19838e-72	Slc15a3	3427
Cela1	OK	negbinomial.size	9.38102e-74	3.26337e-72	Cela1	1018
Cd163	OK	negbinomial.size	1.07878e-73	3.74459e-72	Cd163	397
Mad2l1	OK	negbinomial.size	2.38945e-73	8.27619e-72	Mad2l1	711
Areg	OK	negbinomial.size	2.41244e-73	8.33778e-72	Areg	401
Hba-a2	OK	negbinomial.size	3.69094e-73	1.2729e-71	Hba-a2	144
Mpp7	OK	negbinomial.size	4.72516e-73	1.62606e-71	Mpp7	2126
Uqcr10	OK	negbinomial.size	1.44528e-72	4.96294e-71	Uqcr10	5714
Clec4e	OK	negbinomial.size	2.2442e-72	7.68986e-71	Clec4e	945
Snrpd1	OK	negbinomial.size	3.30358e-72	1.12957e-70	Snrpd1	3989
Retnla	OK	negbinomial.size	3.47119e-72	1.18435e-70	Retnla	405
Tubb6	OK	negbinomial.size	3.84135e-72	1.30786e-70	Tubb6	3099
Csf1r	OK	negbinomial.size	7.07541e-72	2.40384e-70	Csf1r	6618
Pltp	OK	negbinomial.size	8.38696e-72	2.84339e-70	Pltp	5124
Alyref	OK	negbinomial.size	1.0066e-71	3.40541e-70	Alyref	2846
Runx3	OK	negbinomial.size	2.01734e-71	6.81042e-70	Runx3	3667
Ptprc	OK	negbinomial.size	2.49097e-71	8.39167e-70	Ptprc	6493
Pfkp	OK	negbinomial.size	2.52309e-71	8.48204e-70	Pfkp	2383
Cox5a	OK	negbinomial.size	2.71167e-71	9.09689e-70	Cox5a	6107
Maff	OK	negbinomial.size	3.42192e-71	1.14556e-69	Maff	2164
Ighm	OK	negbinomial.size	4.45052e-71	1.48679e-69	Ighm	4229
Tmem86a	OK	negbinomial.size	4.7719e-71	1.59083e-69	Tmem86a	3230
Ptpn18	OK	negbinomial.size	6.13058e-71	2.03953e-69	Ptpn18	6603
Cenpw	OK	negbinomial.size	7.84608e-71	2.60483e-69	Cenpw	877
Gm17056	OK	negbinomial.size	1.22078e-70	4.04448e-69	Gm17056	1974
Slamf7	OK	negbinomial.size	1.35321e-70	4.47397e-69	Slamf7	3547
Foxm1	OK	negbinomial.size	1.56606e-70	5.16705e-69	Foxm1	421
Rab7b	OK	negbinomial.size	2.0502e-70	6.75046e-69	Rab7b	4332
Brip1	OK	negbinomial.size	3.82805e-70	1.25783e-68	Brip1	541
Dctpp1	OK	negbinomial.size	5.04919e-70	1.65568e-68	Dctpp1	2470
Prdx4	OK	negbinomial.size	9.20552e-70	3.01241e-68	Prdx4	3591
Tent5a	OK	negbinomial.size	1.0637e-69	3.47374e-68	Tent5a	5255
Lrp2	OK	negbinomial.size	1.20105e-69	3.91431e-68	Lrp2	687
Dusp5	OK	negbinomial.size	3.22893e-69	1.05019e-67	Dusp5	1972
Chpt1	OK	negbinomial.size	3.75117e-69	1.21757e-67	Chpt1	2051
Rnf149	OK	negbinomial.size	4.38838e-69	1.42151e-67	Rnf149	3309
Rpl14	OK	negbinomial.size	5.11648e-69	1.65402e-67	Rpl14	7226
Clec4a1	OK	negbinomial.size	6.48047e-69	2.09074e-67	Clec4a1	4599
H2afy	OK	negbinomial.size	7.84752e-69	2.52668e-67	H2afy	5126
Atp5g2	OK	negbinomial.size	1.2529e-68	4.02589e-67	Atp5g2	6424
Ska1	OK	negbinomial.size	1.39449e-68	4.47188e-67	Ska1	350
Cox5b	OK	negbinomial.size	1.60011e-68	5.121e-67	Cox5b	6235
Hnrnpa1	OK	negbinomial.size	3.42592e-68	1.09424e-66	Hnrnpa1	5113
Spag5	OK	negbinomial.size	3.4676e-68	1.10535e-66	Spag5	373
Mcemp1	OK	negbinomial.size	3.98652e-68	1.26824e-66	Mcemp1	1381
Dnajc9	OK	negbinomial.size	6.08295e-68	1.93134e-66	Dnajc9	1525
Atp5g3	OK	negbinomial.size	6.68928e-68	2.11964e-66	Atp5g3	5130
Samhd1	OK	negbinomial.size	7.56009e-68	2.39084e-66	Samhd1	5174
Hdgf	OK	negbinomial.size	8.04873e-68	2.54035e-66	Hdgf	4247
Cep55	OK	negbinomial.size	8.94236e-68	2.81684e-66	Cep55	407
Tyrobp	OK	negbinomial.size	1.16279e-67	3.65558e-66	Tyrobp	7324
Klk1	OK	negbinomial.size	1.21411e-67	3.80946e-66	Klk1	1272
Hmgb3	OK	negbinomial.size	1.73927e-67	5.44653e-66	Hmgb3	808
Irs2	OK	negbinomial.size	1.91182e-67	5.97517e-66	Irs2	3149
Mis18bp1	OK	negbinomial.size	3.95354e-67	1.23323e-65	Mis18bp1	662
Siva1	OK	negbinomial.size	4.0667e-67	1.26606e-65	Siva1	3167
Tgm2	OK	negbinomial.size	4.84673e-67	1.50597e-65	Tgm2	2478
mt-Co3	OK	negbinomial.size	5.72974e-67	1.77689e-65	mt-Co3	7449
Snrpg	OK	negbinomial.size	8.35724e-67	2.5867e-65	Snrpg	6020
Lncpint	OK	negbinomial.size	1.1733e-66	3.62454e-65	Lncpint	2820
Dcstamp	OK	negbinomial.size	1.27455e-66	3.92972e-65	Dcstamp	404
Sirpb1c	OK	negbinomial.size	1.33109e-66	4.09617e-65	Sirpb1c	1967
Lair1	OK	negbinomial.size	1.43166e-66	4.3972e-65	Lair1	5175
Prdx5	OK	negbinomial.size	3.27671e-66	1.00448e-64	Prdx5	6474
H3f3a	OK	negbinomial.size	3.92132e-66	1.19931e-64	H3f3a	7109
Dnmt1	OK	negbinomial.size	3.92724e-66	1.19931e-64	Dnmt1	1981
Smc1a	OK	negbinomial.size	7.15848e-66	2.1819e-64	Smc1a	3905
Irf8	OK	negbinomial.size	1.67328e-65	5.09046e-64	Irf8	5402
Clec4n	OK	negbinomial.size	2.25374e-65	6.84332e-64	Clec4n	4223
Gpr34	OK	negbinomial.size	3.02053e-65	9.15427e-64	Gpr34	1690
Hspa8	OK	negbinomial.size	3.31398e-65	1.00246e-63	Hspa8	7263
Atp2b1	OK	negbinomial.size	3.38442e-65	1.02184e-63	Atp2b1	6078
Ctsc	OK	negbinomial.size	6.17201e-65	1.85997e-63	Ctsc	6882
Cyb5a	OK	negbinomial.size	6.58095e-65	1.97948e-63	Cyb5a	4931
Slc38a2	OK	negbinomial.size	9.1998e-65	2.76201e-63	Slc38a2	5277
Zfp36l2	OK	negbinomial.size	1.43647e-64	4.30456e-63	Zfp36l2	6115
Serbp1	OK	negbinomial.size	1.81521e-64	5.42934e-63	Serbp1	6164
Marcks	OK	negbinomial.size	2.08621e-64	6.22827e-63	Marcks	6439
Timp2	OK	negbinomial.size	2.57563e-64	7.67509e-63	Timp2	5624
Snrpe	OK	negbinomial.size	2.81168e-64	8.36292e-63	Snrpe	5354
Pkmyt1	OK	negbinomial.size	3.30897e-64	9.82378e-63	Pkmyt1	630
Ntpcr	OK	negbinomial.size	3.64568e-64	1.08034e-62	Ntpcr	3958
Emp3	OK	negbinomial.size	3.98461e-64	1.17859e-62	Emp3	6109
Ncaph	OK	negbinomial.size	4.30715e-64	1.27164e-62	Ncaph	565
Bach1	OK	negbinomial.size	5.14233e-64	1.51542e-62	Bach1	4298
Hsbp1	OK	negbinomial.size	5.46929e-64	1.60882e-62	Hsbp1	4810
Sde2	OK	negbinomial.size	1.3577e-63	3.98642e-62	Sde2	3638
Lars2	OK	negbinomial.size	1.36862e-63	4.01112e-62	Lars2	5648
Plekho2	OK	negbinomial.size	1.42588e-63	4.17129e-62	Plekho2	4550
Csf2rb	OK	negbinomial.size	2.07856e-63	6.06955e-62	Csf2rb	3944
Olfm1	OK	negbinomial.size	2.47119e-63	7.2029e-62	Olfm1	3249
Mcm3	OK	negbinomial.size	2.99144e-63	8.70346e-62	Mcm3	2094
Cenph	OK	negbinomial.size	3.42498e-63	9.94673e-62	Cenph	577
Bcl2a1a	OK	negbinomial.size	4.12587e-63	1.19605e-61	Bcl2a1a	3643
Rhob	OK	negbinomial.size	4.25313e-63	1.23072e-61	Rhob	4304
Jmjd1c	OK	negbinomial.size	6.04205e-63	1.74521e-61	Jmjd1c	5187
Cmc2	OK	negbinomial.size	8.09009e-63	2.33257e-61	Cmc2	1649
Cfh	OK	negbinomial.size	8.23836e-63	2.37105e-61	Cfh	3536
Ywhaz	OK	negbinomial.size	1.11862e-62	3.21367e-61	Ywhaz	5326
Ednrb	OK	negbinomial.size	1.41872e-62	4.06852e-61	Ednrb	136
Mucl1	OK	negbinomial.size	3.15493e-62	9.03135e-61	Mucl1	122
Actn1	OK	negbinomial.size	4.05081e-62	1.15752e-60	Actn1	1004
Cox8a	OK	negbinomial.size	6.68988e-62	1.90823e-60	Cox8a	6904
Runx1	OK	negbinomial.size	8.06513e-62	2.29641e-60	Runx1	5615
Hist1h3b	OK	negbinomial.size	1.10001e-61	3.12652e-60	Hist1h3b	274
Anln	OK	negbinomial.size	1.26551e-61	3.59055e-60	Anln	701
Lifr	OK	negbinomial.size	1.42235e-61	4.02841e-60	Lifr	3409
Dnajb9	OK	negbinomial.size	2.38297e-61	6.73714e-60	Dnajb9	3546
Zyx	OK	negbinomial.size	3.20635e-61	9.04904e-60	Zyx	3734
Flrt3	OK	negbinomial.size	3.80692e-61	1.07251e-59	Flrt3	447
Slc11a1	OK	negbinomial.size	4.79262e-61	1.34783e-59	Slc11a1	4450
Rgs10	OK	negbinomial.size	5.60728e-61	1.57417e-59	Rgs10	6634
Lsm2	OK	negbinomial.size	6.51886e-61	1.82688e-59	Lsm2	2188
Map2k3	OK	negbinomial.size	1.01302e-60	2.83398e-59	Map2k3	3173
Samsn1	OK	negbinomial.size	1.05907e-60	2.95763e-59	Samsn1	3093
Fcgr1	OK	negbinomial.size	1.2436e-60	3.46692e-59	Fcgr1	4753
Snx2	OK	negbinomial.size	1.52545e-60	4.24526e-59	Snx2	4634
Atp5b	OK	negbinomial.size	1.98206e-60	5.50642e-59	Atp5b	6431
Uqcr11	OK	negbinomial.size	2.24615e-60	6.22926e-59	Uqcr11	5697
Cox7a2	OK	negbinomial.size	2.40379e-60	6.65492e-59	Cox7a2	6149
Hp	OK	negbinomial.size	2.44695e-60	6.76272e-59	Hp	281
Ms4a6d	OK	negbinomial.size	2.76728e-60	7.63483e-59	Ms4a6d	4793
Kif20a	OK	negbinomial.size	3.81187e-60	1.04987e-58	Kif20a	356
Cd93	OK	negbinomial.size	5.48126e-60	1.50706e-58	Cd93	3272
Arl5b	OK	negbinomial.size	6.23709e-60	1.71194e-58	Arl5b	2100
Ocstamp	OK	negbinomial.size	7.43188e-60	2.03638e-58	Ocstamp	259
Vsir	OK	negbinomial.size	7.92121e-60	2.16676e-58	Vsir	5415
Gpx4	OK	negbinomial.size	8.11548e-60	2.21611e-58	Gpx4	5929
Mef2c	OK	negbinomial.size	8.80683e-60	2.4008e-58	Mef2c	4876
Alcam	OK	negbinomial.size	1.237e-59	3.3664e-58	Alcam	2311
Ccl2	OK	negbinomial.size	1.97596e-59	5.36831e-58	Ccl2	4291
Arl6ip1	OK	negbinomial.size	2.61573e-59	7.09438e-58	Arl6ip1	5916
P2ry6	OK	negbinomial.size	4.03057e-59	1.09132e-57	P2ry6	5060
Snrpf	OK	negbinomial.size	6.4035e-59	1.73089e-57	Snrpf	4852
Mxd3	OK	negbinomial.size	6.76929e-59	1.82668e-57	Mxd3	252
Rad51	OK	negbinomial.size	7.60654e-59	2.04916e-57	Rad51	477
Aoah	OK	negbinomial.size	8.06306e-59	2.16849e-57	Aoah	3389
Rpl31	OK	negbinomial.size	2.1543e-58	5.78409e-57	Rpl31	6756
Hsp90ab1	OK	negbinomial.size	3.22965e-58	8.65676e-57	Hsp90ab1	7183
Cxcl13	OK	negbinomial.size	4.70393e-58	1.25874e-56	Cxcl13	88
Gas2l3	OK	negbinomial.size	6.34665e-58	1.69548e-56	Gas2l3	2101
Brd2	OK	negbinomial.size	6.48777e-58	1.73029e-56	Brd2	5397
Ptafr	OK	negbinomial.size	6.98252e-58	1.85914e-56	Ptafr	3736
Cbx3	OK	negbinomial.size	7.47475e-58	1.98689e-56	Cbx3	3357
Litaf	OK	negbinomial.size	8.13105e-58	2.15776e-56	Litaf	4908
Mrpl51	OK	negbinomial.size	1.0432e-57	2.76379e-56	Mrpl51	3567
Itm2c	OK	negbinomial.size	1.26727e-57	3.35189e-56	Itm2c	5387
Hexb	OK	negbinomial.size	1.63195e-57	4.30932e-56	Hexb	6188
Atp6v0c	OK	negbinomial.size	2.12452e-57	5.60076e-56	Atp6v0c	6877
Calm1	OK	negbinomial.size	3.74303e-57	9.85131e-56	Calm1	7120
Rab20	OK	negbinomial.size	4.23791e-57	1.11355e-55	Rab20	3583
Hirip3	OK	negbinomial.size	7.94175e-57	2.08334e-55	Hirip3	1106
Gpr65	OK	negbinomial.size	9.561e-57	2.50401e-55	Gpr65	4577
Rangap1	OK	negbinomial.size	1.13079e-56	2.95669e-55	Rangap1	1966
Rps20	OK	negbinomial.size	2.29027e-56	5.97862e-55	Rps20	7416
Mmp13	OK	negbinomial.size	4.21468e-56	1.09842e-54	Mmp13	656
Ypel3	OK	negbinomial.size	4.87785e-56	1.26919e-54	Ypel3	4018
Cip2a	OK	negbinomial.size	7.36864e-56	1.91417e-54	Cip2a	419
Dnase1l3	OK	negbinomial.size	1.70038e-55	4.40997e-54	Dnase1l3	1355
Trem2	OK	negbinomial.size	2.08803e-55	5.40659e-54	Trem2	4579
Gadd45g	OK	negbinomial.size	2.18699e-55	5.65368e-54	Gadd45g	2501
Eif1	OK	negbinomial.size	3.19844e-55	8.25508e-54	Eif1	7178
Ly6c2	OK	negbinomial.size	6.5627e-55	1.69108e-53	Ly6c2	263
Adgre5	OK	negbinomial.size	1.87905e-54	4.83418e-53	Adgre5	3168
Trib1	OK	negbinomial.size	2.27085e-54	5.83278e-53	Trib1	3522
Ccnf	OK	negbinomial.size	2.37061e-54	6.07926e-53	Ccnf	424
Usp1	OK	negbinomial.size	2.79135e-54	7.14674e-53	Usp1	1874
Ifitm2	OK	negbinomial.size	3.30602e-54	8.45095e-53	Ifitm2	6443
Ndel1	OK	negbinomial.size	3.88324e-54	9.91063e-53	Ndel1	3924
Mcm6	OK	negbinomial.size	4.78147e-54	1.21836e-52	Mcm6	1487
Cdkn2c	OK	negbinomial.size	7.61288e-54	1.93675e-52	Cdkn2c	986
Atp5g1	OK	negbinomial.size	1.2592e-53	3.19837e-52	Atp5g1	5869
Tmcc3	OK	negbinomial.size	1.29713e-53	3.28949e-52	Tmcc3	2992
Slco2b1	OK	negbinomial.size	1.33433e-53	3.37848e-52	Slco2b1	1754
Ifi204	OK	negbinomial.size	1.48811e-53	3.76188e-52	Ifi204	4005
Ltb4r1	OK	negbinomial.size	1.78728e-53	4.51104e-52	Ltb4r1	692
Cd86	OK	negbinomial.size	4.05012e-53	1.02063e-51	Cd86	4768
Ckap2	OK	negbinomial.size	4.83009e-53	1.21527e-51	Ckap2	424
AW112010	OK	negbinomial.size	1.00484e-52	2.52425e-51	AW112010	4998
Ifi207	OK	negbinomial.size	1.18323e-52	2.96771e-51	Ifi207	5369
Banf1	OK	negbinomial.size	2.1648e-52	5.42115e-51	Banf1	3345
Ang	OK	negbinomial.size	4.31834e-52	1.07972e-50	Ang	2161
Bcl2l11	OK	negbinomial.size	4.98022e-52	1.24327e-50	Bcl2l11	3054
Kifc1	OK	negbinomial.size	5.58271e-52	1.3915e-50	Kifc1	389
Cenpp	OK	negbinomial.size	6.09929e-52	1.5179e-50	Cenpp	397
Plxnd1	OK	negbinomial.size	6.33287e-52	1.57358e-50	Plxnd1	2317
AI504432	OK	negbinomial.size	6.38504e-52	1.58408e-50	AI504432	1734
Rpl23a	OK	negbinomial.size	7.0616e-52	1.74922e-50	Rpl23a	7221
Kdm7a	OK	negbinomial.size	8.57482e-52	2.12078e-50	Kdm7a	3996
Zfp703	OK	negbinomial.size	9.28164e-52	2.29205e-50	Zfp703	3924
Eef1g	OK	negbinomial.size	9.94663e-52	2.45248e-50	Eef1g	5931
Atf4	OK	negbinomial.size	2.12784e-51	5.23841e-50	Atf4	4870
Mns1	OK	negbinomial.size	2.24834e-51	5.52657e-50	Mns1	355
Clta	OK	negbinomial.size	3.11353e-51	7.64152e-50	Clta	6907
Brca1	OK	negbinomial.size	3.52422e-51	8.63624e-50	Brca1	440
Stat3	OK	negbinomial.size	5.07115e-51	1.2408e-49	Stat3	4582
Acy3	OK	negbinomial.size	5.10894e-51	1.24814e-49	Acy3	548
Rad21	OK	negbinomial.size	5.25863e-51	1.28275e-49	Rad21	2925
H2-T23	OK	negbinomial.size	8.73424e-51	2.12733e-49	H2-T23	5645
Ggt1	OK	negbinomial.size	1.96502e-50	4.77877e-49	Ggt1	449
Dtymk	OK	negbinomial.size	2.33485e-50	5.66954e-49	Dtymk	2061
Nfkbid	OK	negbinomial.size	2.4342e-50	5.90184e-49	Nfkbid	2957
Man2b1	OK	negbinomial.size	2.91254e-50	7.0509e-49	Man2b1	6143
Slc4a4	OK	negbinomial.size	4.47133e-50	1.08082e-48	Slc4a4	895
Fbxo5	OK	negbinomial.size	6.23267e-50	1.5043e-48	Fbxo5	387
Tiam1	OK	negbinomial.size	6.44913e-50	1.5542e-48	Tiam1	806
Npl	OK	negbinomial.size	1.52643e-49	3.67308e-48	Npl	1173
G3bp1	OK	negbinomial.size	1.65528e-49	3.97714e-48	G3bp1	4441
Tpm4	OK	negbinomial.size	2.27743e-49	5.46378e-48	Tpm4	4316
Atp5o	OK	negbinomial.size	4.34458e-49	1.04075e-47	Atp5o	5224
Anapc5	OK	negbinomial.size	5.63012e-49	1.34668e-47	Anapc5	3336
Tgfbr2	OK	negbinomial.size	5.99149e-49	1.43098e-47	Tgfbr2	4618
Ldhb	OK	negbinomial.size	6.54743e-49	1.56143e-47	Ldhb	2021
Plxdc2	OK	negbinomial.size	7.23628e-49	1.72314e-47	Plxdc2	2406
Rnf19b	OK	negbinomial.size	1.08265e-48	2.57422e-47	Rnf19b	4324
Ankrd11	OK	negbinomial.size	1.49207e-48	3.54244e-47	Ankrd11	5686
Topbp1	OK	negbinomial.size	1.54248e-48	3.65671e-47	Topbp1	1745
Cox6c	OK	negbinomial.size	1.93993e-48	4.59212e-47	Cox6c	6621
Pld4	OK	negbinomial.size	6.59781e-48	1.5595e-46	Pld4	6194
Adcy3	OK	negbinomial.size	6.68746e-48	1.57836e-46	Adcy3	325
Ssrp1	OK	negbinomial.size	6.85769e-48	1.61615e-46	Ssrp1	3279
Abca9	OK	negbinomial.size	7.47399e-48	1.7588e-46	Abca9	2668
Got1	OK	negbinomial.size	7.60729e-48	1.78754e-46	Got1	3431
Fam129a	OK	negbinomial.size	8.67807e-48	2.03616e-46	Fam129a	3787
Eif5a	OK	negbinomial.size	8.6979e-48	2.03783e-46	Eif5a	6030
Fgd2	OK	negbinomial.size	1.22565e-47	2.86737e-46	Fgd2	3489
Steap4	OK	negbinomial.size	1.36691e-47	3.19317e-46	Steap4	67
Ciita	OK	negbinomial.size	1.78112e-47	4.15473e-46	Ciita	4066
Igfbp7	OK	negbinomial.size	3.04976e-47	7.10368e-46	Igfbp7	1782
Diaph1	OK	negbinomial.size	9.047e-47	2.10422e-45	Diaph1	3970
H2-D1	OK	negbinomial.size	1.23156e-46	2.8603e-45	H2-D1	7223
Hgsnat	OK	negbinomial.size	1.40616e-46	3.26107e-45	Hgsnat	2191
Il16	OK	negbinomial.size	1.46621e-46	3.39541e-45	Il16	1732
Dok2	OK	negbinomial.size	1.6578e-46	3.83355e-45	Dok2	2348
Rab3il1	OK	negbinomial.size	1.94352e-46	4.48777e-45	Rab3il1	4172
Abca1	OK	negbinomial.size	2.08412e-46	4.80549e-45	Abca1	3851
Dcxr	OK	negbinomial.size	2.12414e-46	4.89071e-45	Dcxr	3172
Plk4	OK	negbinomial.size	2.38698e-46	5.488e-45	Plk4	677
Rbbp7	OK	negbinomial.size	3.2062e-46	7.36092e-45	Rbbp7	2974
Gpnmb	OK	negbinomial.size	3.21986e-46	7.3817e-45	Gpnmb	503
Prr11	OK	negbinomial.size	3.49639e-46	8.00419e-45	Prr11	250
Mybl2	OK	negbinomial.size	4.70599e-46	1.07579e-44	Mybl2	311
Arg1	OK	negbinomial.size	4.74498e-46	1.08315e-44	Arg1	385
Ssh2	OK	negbinomial.size	5.87785e-46	1.33869e-44	Ssh2	4601
Iigp1	OK	negbinomial.size	5.88114e-46	1.33869e-44	Iigp1	1715
Dot1l	OK	negbinomial.size	6.41267e-46	1.45761e-44	Dot1l	2418
St3gal6	OK	negbinomial.size	6.55969e-46	1.48891e-44	St3gal6	2287
Impact	OK	negbinomial.size	7.57064e-46	1.71594e-44	Impact	2915
Gm34455	OK	negbinomial.size	7.99373e-46	1.80927e-44	Gm34455	3430
Ybx3	OK	negbinomial.size	8.10322e-46	1.83147e-44	Ybx3	3061
Srsf7	OK	negbinomial.size	8.15647e-46	1.8409e-44	Srsf7	5435
Uck2	OK	negbinomial.size	9.3846e-46	2.1151e-44	Uck2	1099
Chchd10	OK	negbinomial.size	9.46877e-46	2.13107e-44	Chchd10	2092
Sumo2	OK	negbinomial.size	1.01452e-45	2.2801e-44	Sumo2	5909
Hells	OK	negbinomial.size	1.50497e-45	3.37763e-44	Hells	936
H2-M2	OK	negbinomial.size	1.78567e-45	4.00201e-44	H2-M2	509
Ppp1r10	OK	negbinomial.size	2.57104e-45	5.7541e-44	Ppp1r10	4744
Prdx1	OK	negbinomial.size	3.62375e-45	8.09879e-44	Prdx1	6581
Myo10	OK	negbinomial.size	4.04749e-45	9.03318e-44	Myo10	612
Cd226	OK	negbinomial.size	4.29856e-45	9.58016e-44	Cd226	822
Mat2a	OK	negbinomial.size	4.90825e-45	1.09237e-43	Mat2a	5169
Cyp2j5	OK	negbinomial.size	4.99465e-45	1.11006e-43	Cyp2j5	489
Arsb	OK	negbinomial.size	5.35469e-45	1.18843e-43	Arsb	859
Adap2	OK	negbinomial.size	6.85689e-45	1.51972e-43	Adap2	4107
C6	OK	negbinomial.size	7.61461e-45	1.68532e-43	C6	264
Klra2	OK	negbinomial.size	8.50277e-45	1.8793e-43	Klra2	2958
Keg1	OK	negbinomial.size	1.92611e-44	4.25126e-43	Keg1	525
Impdh2	OK	negbinomial.size	2.07492e-44	4.57341e-43	Impdh2	3629
Mxd1	OK	negbinomial.size	2.17488e-44	4.78713e-43	Mxd1	2603
Map4k4	OK	negbinomial.size	2.25596e-44	4.95876e-43	Map4k4	3462
Ninj1	OK	negbinomial.size	2.77368e-44	6.08841e-43	Ninj1	4810
Eif4a1	OK	negbinomial.size	2.81724e-44	6.17554e-43	Eif4a1	6425
Glul	OK	negbinomial.size	3.3013e-44	7.22673e-43	Glul	4848
Depdc1a	OK	negbinomial.size	3.77278e-44	8.24755e-43	Depdc1a	229
Hist1h2af	OK	negbinomial.size	5.2859e-44	1.15396e-42	Hist1h2af	184
Acod1	OK	negbinomial.size	7.24783e-44	1.58011e-42	Acod1	436
Pim3	OK	negbinomial.size	7.65142e-44	1.66582e-42	Pim3	2894
Rpl15	OK	negbinomial.size	1.32756e-43	2.88637e-42	Rpl15	7304
Tcf19	OK	negbinomial.size	1.54627e-43	3.35732e-42	Tcf19	397
Cdk4	OK	negbinomial.size	1.67935e-43	3.64133e-42	Cdk4	3166
Nasp	OK	negbinomial.size	1.84e-43	3.98425e-42	Nasp	3216
Ap1b1	OK	negbinomial.size	1.87376e-43	4.05189e-42	Ap1b1	3474
Itsn1	OK	negbinomial.size	1.97655e-43	4.2684e-42	Itsn1	2481
Pck1	OK	negbinomial.size	2.1714e-43	4.68286e-42	Pck1	667
Csf2ra	OK	negbinomial.size	2.65412e-43	5.71619e-42	Csf2ra	5517
Stap1	OK	negbinomial.size	2.74962e-43	5.91389e-42	Stap1	2488
Hist1h1a	OK	negbinomial.size	3.17521e-43	6.8201e-42	Hist1h1a	322
E2f8	OK	negbinomial.size	4.79372e-43	1.02827e-41	E2f8	483
Oaz1	OK	negbinomial.size	4.93629e-43	1.05744e-41	Oaz1	6889
Atp5j2	OK	negbinomial.size	5.01161e-43	1.07214e-41	Atp5j2	6157
Ap2a2	OK	negbinomial.size	5.4272e-43	1.15949e-41	Ap2a2	4133
Slamf8	OK	negbinomial.size	5.66185e-43	1.20801e-41	Slamf8	3453
Bin1	OK	negbinomial.size	7.43608e-43	1.58445e-41	Bin1	3633
Nav2	OK	negbinomial.size	7.9751e-43	1.69704e-41	Nav2	909
Slc25a5	OK	negbinomial.size	8.86949e-43	1.88485e-41	Slc25a5	6131
Ell2	OK	negbinomial.size	1.45024e-42	3.07782e-41	Ell2	2056
Ly6a	OK	negbinomial.size	1.63634e-42	3.46817e-41	Ly6a	2366
Napsa	OK	negbinomial.size	1.67177e-42	3.53858e-41	Napsa	1992
Gpr35	OK	negbinomial.size	1.77844e-42	3.75939e-41	Gpr35	1198
Osm	OK	negbinomial.size	1.98562e-42	4.19181e-41	Osm	2084
Clec4a3	OK	negbinomial.size	2.18584e-42	4.60842e-41	Clec4a3	5037
Pa2g4	OK	negbinomial.size	2.21235e-42	4.65816e-41	Pa2g4	3482
Lpcat2	OK	negbinomial.size	3.13988e-42	6.60242e-41	Lpcat2	4295
Rpl32	OK	negbinomial.size	3.44664e-42	7.23794e-41	Rpl32	7432
Aldh2	OK	negbinomial.size	4.185e-42	8.77697e-41	Aldh2	4010
Pla2g7	OK	negbinomial.size	4.49428e-42	9.41328e-41	Pla2g7	5353
Rabac1	OK	negbinomial.size	5.92647e-42	1.23968e-40	Rabac1	5518
Eef2	OK	negbinomial.size	6.36871e-42	1.33045e-40	Eef2	6833
Cdkn2d	OK	negbinomial.size	7.98882e-42	1.66672e-40	Cdkn2d	1233
Tm6sf1	OK	negbinomial.size	1.01316e-41	2.11101e-40	Tm6sf1	5313
C5ar1	OK	negbinomial.size	1.07251e-41	2.23178e-40	C5ar1	4333
Haus4	OK	negbinomial.size	1.11002e-41	2.30683e-40	Haus4	1038
Coq10b	OK	negbinomial.size	1.21251e-41	2.51656e-40	Coq10b	3717
Hmox1	OK	negbinomial.size	1.35091e-41	2.79655e-40	Hmox1	3709
Fem1c	OK	negbinomial.size	1.35092e-41	2.79655e-40	Fem1c	2964
Jarid2	OK	negbinomial.size	1.60265e-41	3.31339e-40	Jarid2	3267
Tank	OK	negbinomial.size	2.0644e-41	4.26252e-40	Tank	3527
mt-Nd1	OK	negbinomial.size	2.2979e-41	4.73854e-40	mt-Nd1	7329
Sat1	OK	negbinomial.size	2.32853e-41	4.7955e-40	Sat1	6418
Mrpl18	OK	negbinomial.size	2.7959e-41	5.75064e-40	Mrpl18	3547
Lamp2	OK	negbinomial.size	3.09486e-41	6.35737e-40	Lamp2	6044
Atp5l	OK	negbinomial.size	3.58116e-41	7.34689e-40	Atp5l	6655
Cox6b1	OK	negbinomial.size	3.78153e-41	7.74803e-40	Cox6b1	6548
Cxcl16	OK	negbinomial.size	4.00402e-41	8.19339e-40	Cxcl16	6306
Gpr141	OK	negbinomial.size	4.25168e-41	8.68906e-40	Gpr141	705
Ndufb8	OK	negbinomial.size	5.40503e-41	1.10321e-39	Ndufb8	5521
Gm42047	OK	negbinomial.size	7.0049e-41	1.42793e-39	Gm42047	1260
Nfatc1	OK	negbinomial.size	7.80081e-41	1.58815e-39	Nfatc1	2307
Rrbp1	OK	negbinomial.size	1.01641e-40	2.06665e-39	Rrbp1	6649
Mthfd2	OK	negbinomial.size	1.03201e-40	2.09572e-39	Mthfd2	1544
Tgfbr1	OK	negbinomial.size	1.12504e-40	2.28174e-39	Tgfbr1	4098
Sult1a1	OK	negbinomial.size	1.24175e-40	2.51525e-39	Sult1a1	2169
Mep1a	OK	negbinomial.size	1.29281e-40	2.61536e-39	Mep1a	414
Ophn1	OK	negbinomial.size	1.38903e-40	2.80648e-39	Ophn1	2232
Cd69	OK	negbinomial.size	1.50132e-40	3.02952e-39	Cd69	1175
Pkm	OK	negbinomial.size	1.51876e-40	3.06086e-39	Pkm	5611
Slc22a6	OK	negbinomial.size	1.62523e-40	3.27131e-39	Slc22a6	327
Cdca5	OK	negbinomial.size	1.73009e-40	3.47801e-39	Cdca5	343
C3ar1	OK	negbinomial.size	1.77378e-40	3.56135e-39	C3ar1	5077
Lmo4	OK	negbinomial.size	2.12405e-40	4.25928e-39	Lmo4	3399
Nrm	OK	negbinomial.size	2.17807e-40	4.36214e-39	Nrm	1043
Arid5a	OK	negbinomial.size	2.32169e-40	4.64396e-39	Arid5a	2759
Atp5a1	OK	negbinomial.size	2.39141e-40	4.77744e-39	Atp5a1	6077
Rfc5	OK	negbinomial.size	2.95207e-40	5.89016e-39	Rfc5	1197
Gm10076	OK	negbinomial.size	3.09521e-40	6.16807e-39	Gm10076	6806
Cenpq	OK	negbinomial.size	3.16305e-40	6.29541e-39	Cenpq	700
Cox7c	OK	negbinomial.size	3.22156e-40	6.40391e-39	Cox7c	6753
Rab43	OK	negbinomial.size	3.25432e-40	6.461e-39	Rab43	4163
Sesn1	OK	negbinomial.size	3.43105e-40	6.80344e-39	Sesn1	1694
Mcm10	OK	negbinomial.size	3.61672e-40	7.16271e-39	Mcm10	427
Atp5f1	OK	negbinomial.size	3.81919e-40	7.55436e-39	Atp5f1	6003
Ect2	OK	negbinomial.size	4.17642e-40	8.25076e-39	Ect2	325
Camk1	OK	negbinomial.size	4.41415e-40	8.70965e-39	Camk1	4282
Qpct	OK	negbinomial.size	4.5154e-40	8.89845e-39	Qpct	927
Atp1a3	OK	negbinomial.size	5.66502e-40	1.11503e-38	Atp1a3	862
Ldha	OK	negbinomial.size	6.57498e-40	1.29254e-38	Ldha	5199
Sgo1	OK	negbinomial.size	6.70599e-40	1.31668e-38	Sgo1	263
Fbp1	OK	negbinomial.size	7.4596e-40	1.46285e-38	Fbp1	635
mt-Nd5	OK	negbinomial.size	7.52988e-40	1.47482e-38	mt-Nd5	6469
Wfdc2	OK	negbinomial.size	8.40057e-40	1.64335e-38	Wfdc2	852
4931406C07Rik	OK	negbinomial.size	1.11953e-39	2.18739e-38	4931406C07Rik	2011
Cndp2	OK	negbinomial.size	1.1624e-39	2.26837e-38	Cndp2	5001
Pfn1	OK	negbinomial.size	1.18362e-39	2.30698e-38	Pfn1	6815
Snx5	OK	negbinomial.size	1.24281e-39	2.4194e-38	Snx5	6168
Klrd1	OK	negbinomial.size	1.26418e-39	2.458e-38	Klrd1	289
Dhfr	OK	negbinomial.size	1.27637e-39	2.4787e-38	Dhfr	829
Pcbp2	OK	negbinomial.size	1.55056e-39	3.00752e-38	Pcbp2	6091
Nabp1	OK	negbinomial.size	1.74252e-39	3.37577e-38	Nabp1	3190
B2m	OK	negbinomial.size	2.38947e-39	4.62349e-38	B2m	7341
Sord	OK	negbinomial.size	2.39428e-39	4.62721e-38	Sord	1301
Sae1	OK	negbinomial.size	3.77078e-39	7.27866e-38	Sae1	1890
Cltc	OK	negbinomial.size	4.02657e-39	7.76303e-38	Cltc	5876
Rps6	OK	negbinomial.size	4.10419e-39	7.90317e-38	Rps6	7266
Mylip	OK	negbinomial.size	4.33434e-39	8.3363e-38	Mylip	2996
Smc6	OK	negbinomial.size	5.00854e-39	9.62145e-38	Smc6	3492
Il10ra	OK	negbinomial.size	5.49542e-39	1.05441e-37	Il10ra	3783
Cd274	OK	negbinomial.size	5.85799e-39	1.12263e-37	Cd274	1389
Fen1	OK	negbinomial.size	6.30108e-39	1.2061e-37	Fen1	1349
Tuba1a	OK	negbinomial.size	6.94806e-39	1.32835e-37	Tuba1a	2555
Hist1h2an	OK	negbinomial.size	6.99028e-39	1.33483e-37	Hist1h2an	186
Sbno2	OK	negbinomial.size	7.52896e-39	1.43598e-37	Sbno2	3983
Tkt	OK	negbinomial.size	7.91809e-39	1.5084e-37	Tkt	5656
Pcf11	OK	negbinomial.size	7.98555e-39	1.51944e-37	Pcf11	3725
Metrnl	OK	negbinomial.size	1.02871e-38	1.95504e-37	Metrnl	4223
Nme2	OK	negbinomial.size	1.0621e-38	2.01611e-37	Nme2	6681
Casp4	OK	negbinomial.size	1.22654e-38	2.32548e-37	Casp4	2846
Fxyd5	OK	negbinomial.size	1.26566e-38	2.39681e-37	Fxyd5	6736
Nek2	OK	negbinomial.size	1.32514e-38	2.50648e-37	Nek2	243
Nrg1	OK	negbinomial.size	1.45352e-38	2.74608e-37	Nrg1	589
Mir155hg	OK	negbinomial.size	1.50382e-38	2.83775e-37	Mir155hg	478
Ncapd3	OK	negbinomial.size	1.54892e-38	2.9194e-37	Ncapd3	1173
Eif1a	OK	negbinomial.size	1.94338e-38	3.65858e-37	Eif1a	3834
Tanc2	OK	negbinomial.size	2.1503e-38	4.04337e-37	Tanc2	2746
Rps15a	OK	negbinomial.size	2.22037e-38	4.17023e-37	Rps15a	7383
Rufy4	OK	negbinomial.size	2.26247e-38	4.24431e-37	Rufy4	88
Grina	OK	negbinomial.size	2.59876e-38	4.86949e-37	Grina	4039
Glyat	OK	negbinomial.size	2.8327e-38	5.30161e-37	Glyat	545
Slk	OK	negbinomial.size	2.95054e-38	5.51571e-37	Slk	3738
Orc6	OK	negbinomial.size	3.03608e-38	5.669e-37	Orc6	1264
Hist1h3f	OK	negbinomial.size	3.43216e-38	6.4011e-37	Hist1h3f	320
Ndufb9	OK	negbinomial.size	3.70335e-38	6.89883e-37	Ndufb9	5378
Kif14	OK	negbinomial.size	3.80943e-38	7.08819e-37	Kif14	224
Ak2	OK	negbinomial.size	3.85005e-38	7.15545e-37	Ak2	4136
Cox4i1	OK	negbinomial.size	3.89462e-38	7.2299e-37	Cox4i1	7117
1110008P14Rik	OK	negbinomial.size	4.16738e-38	7.72728e-37	1110008P14Rik	1669
Hilpda	OK	negbinomial.size	4.98776e-38	9.23775e-37	Hilpda	1465
Clk1	OK	negbinomial.size	5.10251e-38	9.43935e-37	Clk1	5338
Rfc4	OK	negbinomial.size	5.60618e-38	1.03591e-36	Rfc4	1043
Slc40a1	OK	negbinomial.size	5.65679e-38	1.04406e-36	Slc40a1	267
Fus	OK	negbinomial.size	6.8365e-38	1.26034e-36	Fus	5748
Lmo2	OK	negbinomial.size	7.49489e-38	1.38013e-36	Lmo2	3969
Ccne1	OK	negbinomial.size	7.97269e-38	1.46642e-36	Ccne1	473
Ppp1r14b	OK	negbinomial.size	8.39869e-38	1.54301e-36	Ppp1r14b	4603
Cd68	OK	negbinomial.size	9.82031e-38	1.80212e-36	Cd68	6348
Tomm20	OK	negbinomial.size	1.47645e-37	2.70633e-36	Tomm20	5454
Park7	OK	negbinomial.size	1.53787e-37	2.81568e-36	Park7	5353
Hist1h3e	OK	negbinomial.size	2.14899e-37	3.93007e-36	Hist1h3e	550
Gm6377	OK	negbinomial.size	2.24312e-37	4.09754e-36	Gm6377	2613
Chd7	OK	negbinomial.size	2.33123e-37	4.25362e-36	Chd7	2948
Pola1	OK	negbinomial.size	2.37867e-37	4.33524e-36	Pola1	1057
Psip1	OK	negbinomial.size	2.7539e-37	5.01342e-36	Psip1	1678
Ptpre	OK	negbinomial.size	2.97862e-37	5.41635e-36	Ptpre	4071
Tipin	OK	negbinomial.size	3.03926e-37	5.52034e-36	Tipin	1347
Akr1a1	OK	negbinomial.size	3.1049e-37	5.63318e-36	Akr1a1	6438
Itga9	OK	negbinomial.size	3.19396e-37	5.78819e-36	Itga9	2127
Atp5k	OK	negbinomial.size	3.20784e-37	5.80677e-36	Atp5k	5301
Rps18	OK	negbinomial.size	3.31217e-37	5.98885e-36	Rps18	7410
Chp2	OK	negbinomial.size	3.32251e-37	6.00077e-36	Chp2	352
Uqcrq	OK	negbinomial.size	3.55131e-37	6.40677e-36	Uqcrq	5922
Frmd4b	OK	negbinomial.size	4.20228e-37	7.57263e-36	Frmd4b	4370
Il18bp	OK	negbinomial.size	4.82779e-37	8.69001e-36	Il18bp	1446
Atp5j	OK	negbinomial.size	6.10062e-37	1.09688e-35	Atp5j	6017
Ndufab1	OK	negbinomial.size	6.20318e-37	1.11407e-35	Ndufab1	4334
Lrrfip1	OK	negbinomial.size	6.28924e-37	1.12826e-35	Lrrfip1	4017
Itgb2	OK	negbinomial.size	6.80242e-37	1.21895e-35	Itgb2	4799
Chaf1a	OK	negbinomial.size	6.98232e-37	1.24979e-35	Chaf1a	796
Asah1	OK	negbinomial.size	7.04534e-37	1.25966e-35	Asah1	5607
Pole	OK	negbinomial.size	7.87241e-37	1.40596e-35	Pole	410
Scp2	OK	negbinomial.size	8.0579e-37	1.43749e-35	Scp2	5337
Ctsz	OK	negbinomial.size	8.86129e-37	1.57905e-35	Ctsz	6939
Slc9a9	OK	negbinomial.size	1.12285e-36	1.99866e-35	Slc9a9	1821
Ndrg1	OK	negbinomial.size	1.12635e-36	2.00266e-35	Ndrg1	1828
Guca2b	OK	negbinomial.size	1.14364e-36	2.03114e-35	Guca2b	668
Rpl36a	OK	negbinomial.size	1.18131e-36	2.09571e-35	Rpl36a	7129
Ywhah	OK	negbinomial.size	1.48747e-36	2.63593e-35	Ywhah	4992
Dnajb1	OK	negbinomial.size	1.51871e-36	2.68832e-35	Dnajb1	3127
Lsm5	OK	negbinomial.size	1.97957e-36	3.50023e-35	Lsm5	2800
Rpl21	OK	negbinomial.size	1.98448e-36	3.50505e-35	Rpl21	7380
4930523C07Rik	OK	negbinomial.size	2.49121e-36	4.39518e-35	4930523C07Rik	1725
Rpl18	OK	negbinomial.size	3.15464e-36	5.55953e-35	Rpl18	7330
Ddx3x	OK	negbinomial.size	3.2284e-36	5.68325e-35	Ddx3x	5124
Slc25a4	OK	negbinomial.size	3.51273e-36	6.17022e-35	Slc25a4	4633
Laptm4a	OK	negbinomial.size	3.51087e-36	6.17022e-35	Laptm4a	5648
Hpf1	OK	negbinomial.size	3.61348e-36	6.34023e-35	Hpf1	2739
Pdzk1ip1	OK	negbinomial.size	3.68308e-36	6.45527e-35	Pdzk1ip1	836
Ndufc1	OK	negbinomial.size	3.77016e-36	6.60067e-35	Ndufc1	4817
Smim14	OK	negbinomial.size	5.20967e-36	9.11094e-35	Smim14	4156
Hfe	OK	negbinomial.size	5.84745e-36	1.02152e-34	Hfe	3496
Herpud1	OK	negbinomial.size	5.86505e-36	1.02347e-34	Herpud1	4652
Nhp2	OK	negbinomial.size	6.44037e-36	1.12265e-34	Nhp2	3350
Eprs	OK	negbinomial.size	6.45744e-36	1.1244e-34	Eprs	3737
Clec12a	OK	negbinomial.size	6.7428e-36	1.17281e-34	Clec12a	5135
Rpl8	OK	negbinomial.size	6.97024e-36	1.21105e-34	Rpl8	7358
Clec10a	OK	negbinomial.size	7.06731e-36	1.22658e-34	Clec10a	2165
Arf4	OK	negbinomial.size	8.62935e-36	1.49607e-34	Arf4	4962
Mertk	OK	negbinomial.size	1.20282e-35	2.08306e-34	Mertk	2587
Siglec1	OK	negbinomial.size	1.22859e-35	2.1254e-34	Siglec1	1154
Pbxip1	OK	negbinomial.size	1.26498e-35	2.18599e-34	Pbxip1	2131
Lrp6	OK	negbinomial.size	1.2916e-35	2.22958e-34	Lrp6	2541
Gpr137b	OK	negbinomial.size	1.48056e-35	2.55301e-34	Gpr137b	1785
Mdh1	OK	negbinomial.size	1.60647e-35	2.76713e-34	Mdh1	4771
Axl	OK	negbinomial.size	1.77988e-35	3.06255e-34	Axl	5084
Scn1b	OK	negbinomial.size	1.80597e-35	3.1029e-34	Scn1b	1088
Gna13	OK	negbinomial.size	1.80722e-35	3.1029e-34	Gna13	4580
Ckap5	OK	negbinomial.size	2.99414e-35	5.13529e-34	Ckap5	1905
Nufip2	OK	negbinomial.size	3.25792e-35	5.58172e-34	Nufip2	4549
Mif	OK	negbinomial.size	3.74652e-35	6.41197e-34	Mif	4667
Dhrs3	OK	negbinomial.size	3.77852e-35	6.45982e-34	Dhrs3	4469
Cd209g	OK	negbinomial.size	4.14039e-35	7.07093e-34	Cd209g	23
Snrpd2	OK	negbinomial.size	4.79155e-35	8.16554e-34	Snrpd2	4987
Naa50	OK	negbinomial.size	4.78997e-35	8.16554e-34	Naa50	3497
Furin	OK	negbinomial.size	4.99588e-35	8.50469e-34	Furin	2914
Chd4	OK	negbinomial.size	5.21645e-35	8.87074e-34	Chd4	5430
Nudc	OK	negbinomial.size	7.79767e-35	1.32461e-33	Nudc	4025
Eif3a	OK	negbinomial.size	9.16645e-35	1.55548e-33	Eif3a	5678
Mknk2	OK	negbinomial.size	1.01366e-34	1.71829e-33	Mknk2	3614
Snhg1	OK	negbinomial.size	1.12808e-34	1.91022e-33	Snhg1	3609
Igkc	OK	negbinomial.size	1.13175e-34	1.9144e-33	Igkc	444
Hexim1	OK	negbinomial.size	1.19546e-34	2.02003e-33	Hexim1	3905
Rabgef1	OK	negbinomial.size	1.33324e-34	2.25047e-33	Rabgef1	2130
Serpina3g	OK	negbinomial.size	1.45473e-34	2.45296e-33	Serpina3g	1584
Ugcg	OK	negbinomial.size	1.76916e-34	2.98001e-33	Ugcg	3091
Idh2	OK	negbinomial.size	1.91765e-34	3.22673e-33	Idh2	3029
Mgst1	OK	negbinomial.size	2.02881e-34	3.41019e-33	Mgst1	1661
Hif1a	OK	negbinomial.size	2.15249e-34	3.61428e-33	Hif1a	3357
Htra1	OK	negbinomial.size	2.21329e-34	3.71248e-33	Htra1	394
Cebpd	OK	negbinomial.size	2.48219e-34	4.15916e-33	Cebpd	3418
Slc12a1	OK	negbinomial.size	2.94333e-34	4.92668e-33	Slc12a1	436
2021-09-11	OK	negbinomial.size	3.32442e-34	5.55877e-33	2021-09-11	2090
Inmt	OK	negbinomial.size	4.34925e-34	7.26479e-33	Inmt	321
Rps16	OK	negbinomial.size	4.5474e-34	7.58785e-33	Rps16	7424
Calml4	OK	negbinomial.size	4.58764e-34	7.64703e-33	Calml4	574
Cyp2s1	OK	negbinomial.size	5.86301e-34	9.76274e-33	Cyp2s1	137
Inf2	OK	negbinomial.size	6.2666e-34	1.04239e-32	Inf2	693
Mef2a	OK	negbinomial.size	6.76881e-34	1.12476e-32	Mef2a	5582
Gm34084	OK	negbinomial.size	6.97094e-34	1.15715e-32	Gm34084	3190
Myo1e	OK	negbinomial.size	7.19714e-34	1.19346e-32	Myo1e	2456
Dusp6	OK	negbinomial.size	7.73078e-34	1.28062e-32	Dusp6	2628
Tlr7	OK	negbinomial.size	8.06294e-34	1.33426e-32	Tlr7	2113
Synj1	OK	negbinomial.size	9.78363e-34	1.61733e-32	Synj1	4166
Prim1	OK	negbinomial.size	1.06477e-33	1.75835e-32	Prim1	792
Ubb	OK	negbinomial.size	1.33891e-33	2.20879e-32	Ubb	7322
Vrk1	OK	negbinomial.size	1.50393e-33	2.47846e-32	Vrk1	1998
Sdcbp	OK	negbinomial.size	1.77402e-33	2.92057e-32	Sdcbp	6001
Tpd52	OK	negbinomial.size	1.8999e-33	3.12459e-32	Tpd52	5624
Fgr	OK	negbinomial.size	1.93264e-33	3.17517e-32	Fgr	2335
Nfkbie	OK	negbinomial.size	1.9896e-33	3.26539e-32	Nfkbie	2934
Ndufb1-ps	OK	negbinomial.size	2.17851e-33	3.57177e-32	Ndufb1-ps	5671
Cycs	OK	negbinomial.size	2.2062e-33	3.61348e-32	Cycs	4777
Ucp2	OK	negbinomial.size	2.36433e-33	3.8685e-32	Ucp2	6768
Nfxl1	OK	negbinomial.size	2.4692e-33	4.03597e-32	Nfxl1	2120
G530011O06Rik	OK	negbinomial.size	2.72472e-33	4.44908e-32	G530011O06Rik	2229
Ckb	OK	negbinomial.size	3.7389e-33	6.09886e-32	Ckb	5059
Agpat3	OK	negbinomial.size	3.83776e-33	6.25376e-32	Agpat3	1536
Cd300ld	OK	negbinomial.size	4.21308e-33	6.85836e-32	Cd300ld	3025
Crem	OK	negbinomial.size	4.36613e-33	7.10028e-32	Crem	2427
Gla	OK	negbinomial.size	5.0846e-33	8.26028e-32	Gla	3098
mt-Nd4l	OK	negbinomial.size	5.1354e-33	8.33434e-32	mt-Nd4l	5360
Il4ra	OK	negbinomial.size	5.28384e-33	8.56656e-32	Il4ra	3584
Trps1	OK	negbinomial.size	6.78501e-33	1.09892e-31	Trps1	4676
Mettl26	OK	negbinomial.size	7.35006e-33	1.18924e-31	Mettl26	1120
Birc3	OK	negbinomial.size	7.44563e-33	1.20348e-31	Birc3	3265
Spdl1	OK	negbinomial.size	7.52477e-33	1.21505e-31	Spdl1	616
Hist1h1d	OK	negbinomial.size	8.79042e-33	1.41799e-31	Hist1h1d	635
Sptssa	OK	negbinomial.size	8.83815e-33	1.42425e-31	Sptssa	4358
Hnrnpu	OK	negbinomial.size	8.88854e-33	1.43093e-31	Hnrnpu	5736
Atad5	OK	negbinomial.size	1.02757e-32	1.65258e-31	Atad5	712
Cers6	OK	negbinomial.size	1.30457e-32	2.09595e-31	Cers6	2184
Bri3	OK	negbinomial.size	1.38842e-32	2.22843e-31	Bri3	6141
Akap6	OK	negbinomial.size	1.5098e-32	2.42082e-31	Akap6	74
Slamf9	OK	negbinomial.size	1.70107e-32	2.72478e-31	Slamf9	5317
Atp5e	OK	negbinomial.size	1.74018e-32	2.78464e-31	Atp5e	6702
Calm2	OK	negbinomial.size	1.9587e-32	3.13118e-31	Calm2	6097
D16Ertd472e	OK	negbinomial.size	1.98401e-32	3.16847e-31	D16Ertd472e	1272
Cbfa2t3	OK	negbinomial.size	1.99384e-32	3.181e-31	Cbfa2t3	1584
Dynll1	OK	negbinomial.size	2.08983e-32	3.33083e-31	Dynll1	6160
Ldlr	OK	negbinomial.size	2.10515e-32	3.3519e-31	Ldlr	1860
Fez2	OK	negbinomial.size	2.12712e-32	3.38352e-31	Fez2	2208
Snrpb	OK	negbinomial.size	2.19555e-32	3.48889e-31	Snrpb	5455
Ifnar2	OK	negbinomial.size	2.36347e-32	3.75201e-31	Ifnar2	5503
Atp8b4	OK	negbinomial.size	3.193e-32	5.06386e-31	Atp8b4	1412
Egr2	OK	negbinomial.size	3.3377e-32	5.28811e-31	Egr2	1770
Baz1a	OK	negbinomial.size	3.59881e-32	5.69617e-31	Baz1a	4063
Cda	OK	negbinomial.size	3.63767e-32	5.75198e-31	Cda	418
Ddx6	OK	negbinomial.size	3.806e-32	6.0122e-31	Ddx6	4862
Ugt2b38	OK	negbinomial.size	4.24223e-32	6.6947e-31	Ugt2b38	586
Mastl	OK	negbinomial.size	4.32195e-32	6.81378e-31	Mastl	283
Hbb-bt	OK	negbinomial.size	5.39812e-32	8.50203e-31	Hbb-bt	72
Cenpn	OK	negbinomial.size	6.40253e-32	1.00741e-30	Cenpn	351
Rai14	OK	negbinomial.size	6.57764e-32	1.03394e-30	Rai14	1208
Cdc25b	OK	negbinomial.size	6.66028e-32	1.04591e-30	Cdc25b	448
Ifi205	OK	negbinomial.size	7.04626e-32	1.10543e-30	Ifi205	556
Stil	OK	negbinomial.size	7.42394e-32	1.16354e-30	Stil	280
Ifit2	OK	negbinomial.size	8.11721e-32	1.27096e-30	Ifit2	592
Rpl3	OK	negbinomial.size	9.37207e-32	1.466e-30	Rpl3	7312
Ass1	OK	negbinomial.size	1.2407e-31	1.93883e-30	Ass1	1919
Chka	OK	negbinomial.size	1.26418e-31	1.9736e-30	Chka	3886
Adrb2	OK	negbinomial.size	1.28836e-31	2.00939e-30	Adrb2	2431
Mrpl12	OK	negbinomial.size	1.30878e-31	2.03925e-30	Mrpl12	3434
Selenow	OK	negbinomial.size	1.41896e-31	2.20878e-30	Selenow	5289
Prxl2b	OK	negbinomial.size	1.63723e-31	2.54606e-30	Prxl2b	2407
Gm26802	OK	negbinomial.size	1.6649e-31	2.58658e-30	Gm26802	1018
Ints6	OK	negbinomial.size	1.86199e-31	2.88996e-30	Ints6	2695
Cd33	OK	negbinomial.size	1.99535e-31	3.09396e-30	Cd33	3315
Adora2b	OK	negbinomial.size	2.0735e-31	3.21203e-30	Adora2b	638
Efhd2	OK	negbinomial.size	2.30702e-31	3.5703e-30	Efhd2	6106
Bank1	OK	negbinomial.size	2.39001e-31	3.69516e-30	Bank1	1061
Prkcd	OK	negbinomial.size	2.57548e-31	3.97808e-30	Prkcd	5014
Bdh2	OK	negbinomial.size	3.3297e-31	5.13807e-30	Bdh2	391
Nup210	OK	negbinomial.size	4.57426e-31	7.05176e-30	Nup210	647
Hjurp	OK	negbinomial.size	5.25897e-31	8.09953e-30	Hjurp	1524
Hnrnpd	OK	negbinomial.size	5.9474e-31	9.15099e-30	Hnrnpd	4222
Cat	OK	negbinomial.size	7.53489e-31	1.15824e-29	Cat	3009
Acvrl1	OK	negbinomial.size	7.94025e-31	1.21939e-29	Acvrl1	2313
Cyp27a1	OK	negbinomial.size	9.86522e-31	1.51355e-29	Cyp27a1	1871
Hnrnpf	OK	negbinomial.size	1.04007e-30	1.59418e-29	Hnrnpf	5910
Gna12	OK	negbinomial.size	1.07832e-30	1.65122e-29	Gna12	3435
Pdlim4	OK	negbinomial.size	1.26165e-30	1.93011e-29	Pdlim4	2902
Pirb	OK	negbinomial.size	1.26991e-30	1.94089e-29	Pirb	5049
Aurka	OK	negbinomial.size	1.42606e-30	2.17747e-29	Aurka	445
Ddx3y	OK	negbinomial.size	1.57763e-30	2.40661e-29	Ddx3y	3361
Itgb5	OK	negbinomial.size	1.73585e-30	2.64544e-29	Itgb5	4431
Hspd1	OK	negbinomial.size	1.9289e-30	2.93684e-29	Hspd1	4307
Eif5	OK	negbinomial.size	1.96476e-30	2.98861e-29	Eif5	5954
Lsm4	OK	negbinomial.size	2.08012e-30	3.16107e-29	Lsm4	4212
Rgcc	OK	negbinomial.size	2.23101e-30	3.38716e-29	Rgcc	1000
Cyp4f18	OK	negbinomial.size	2.52709e-30	3.83304e-29	Cyp4f18	3444
Grasp	OK	negbinomial.size	3.02063e-30	4.57729e-29	Grasp	847
Lrrc25	OK	negbinomial.size	3.17379e-30	4.80482e-29	Lrrc25	4014
Kif18b	OK	negbinomial.size	3.71895e-30	5.62483e-29	Kif18b	212
Pik3ap1	OK	negbinomial.size	4.18866e-30	6.32926e-29	Pik3ap1	3861
Coq8a	OK	negbinomial.size	4.29707e-30	6.48696e-29	Coq8a	589
Csrp1	OK	negbinomial.size	4.32688e-30	6.52581e-29	Csrp1	2136
Syce2	OK	negbinomial.size	4.51461e-30	6.80252e-29	Syce2	1191
Cwc25	OK	negbinomial.size	4.57038e-30	6.88007e-29	Cwc25	2592
Pgk1	OK	negbinomial.size	5.27091e-30	7.92716e-29	Pgk1	4150
Ctsa	OK	negbinomial.size	5.61281e-30	8.43344e-29	Ctsa	6175
Nisch	OK	negbinomial.size	5.82665e-30	8.74654e-29	Nisch	4363
Myof	OK	negbinomial.size	6.46787e-30	9.69998e-29	Myof	4033
Myh9	OK	negbinomial.size	8.11627e-30	1.21607e-28	Myh9	5392
Rdx	OK	negbinomial.size	8.44857e-30	1.26468e-28	Rdx	3759
Kcnn4	OK	negbinomial.size	8.66407e-30	1.29572e-28	Kcnn4	2307
Gnl3	OK	negbinomial.size	8.99945e-30	1.34462e-28	Gnl3	3429
Cd40	OK	negbinomial.size	9.1471e-30	1.36541e-28	Cd40	1930
Ogt	OK	negbinomial.size	9.39513e-30	1.40113e-28	Ogt	2866
Mir22hg	OK	negbinomial.size	9.48731e-30	1.41356e-28	Mir22hg	2368
Cfb	OK	negbinomial.size	9.8078e-30	1.45995e-28	Cfb	2251
Dnaja1	OK	negbinomial.size	1.04856e-29	1.5594e-28	Dnaja1	5869
Dock10	OK	negbinomial.size	1.05236e-29	1.56359e-28	Dock10	4518
Atp5d	OK	negbinomial.size	1.0636e-29	1.57883e-28	Atp5d	6122
Uba52	OK	negbinomial.size	1.23156e-29	1.82645e-28	Uba52	7050
2810013P06Rik	OK	negbinomial.size	1.33967e-29	1.98495e-28	2810013P06Rik	3263
Clic1	OK	negbinomial.size	1.40662e-29	2.08221e-28	Clic1	6846
Rrad	OK	negbinomial.size	1.41918e-29	2.09887e-28	Rrad	2107
Pmp22	OK	negbinomial.size	1.48837e-29	2.19916e-28	Pmp22	1384
Dbf4	OK	negbinomial.size	1.62413e-29	2.39754e-28	Dbf4	1247
Smarca5	OK	negbinomial.size	1.83889e-29	2.71206e-28	Smarca5	4489
Gm15655	OK	negbinomial.size	2.16901e-29	3.19599e-28	Gm15655	670
Atp6v1b2	OK	negbinomial.size	2.32138e-29	3.41736e-28	Atp6v1b2	3896
Ncf2	OK	negbinomial.size	2.53921e-29	3.7346e-28	Ncf2	5560
Lin54	OK	negbinomial.size	2.81452e-29	4.13572e-28	Lin54	1702
Hnrnpll	OK	negbinomial.size	3.23561e-29	4.75011e-28	Hnrnpll	2568
Rps15	OK	negbinomial.size	3.2631e-29	4.78609e-28	Rps15	7333
Paox	OK	negbinomial.size	3.30027e-29	4.83617e-28	Paox	1895
Srsf2	OK	negbinomial.size	3.43848e-29	5.03409e-28	Srsf2	5914
Eif4e	OK	negbinomial.size	3.69766e-29	5.40859e-28	Eif4e	3944
Zfhx3	OK	negbinomial.size	3.75729e-29	5.49079e-28	Zfhx3	4434
Ndufb11	OK	negbinomial.size	4.08472e-29	5.96384e-28	Ndufb11	5170
Slc7a13	OK	negbinomial.size	4.6006e-29	6.71093e-28	Slc7a13	243
Nfkb2	OK	negbinomial.size	4.61319e-29	6.72316e-28	Nfkb2	3495
Nt5dc2	OK	negbinomial.size	4.63918e-29	6.75488e-28	Nt5dc2	1828
Sms	OK	negbinomial.size	5.03927e-29	7.33077e-28	Sms	2342
Midn	OK	negbinomial.size	5.55708e-29	8.0767e-28	Midn	3429
Actn4	OK	negbinomial.size	6.18801e-29	8.98554e-28	Actn4	3397
Dleu2	OK	negbinomial.size	6.8353e-29	9.91645e-28	Dleu2	4878
Gm17749	OK	negbinomial.size	6.8587e-29	9.94139e-28	Gm17749	945
Srsf3	OK	negbinomial.size	7.09933e-29	1.02809e-27	Srsf3	5914
Micos10	OK	negbinomial.size	7.20005e-29	1.04173e-27	Micos10	5278
Cystm1	OK	negbinomial.size	7.34251e-29	1.06138e-27	Cystm1	725
Bcl3	OK	negbinomial.size	7.46319e-29	1.07785e-27	Bcl3	2481
mt-Co2	OK	negbinomial.size	7.77953e-29	1.12253e-27	mt-Co2	7416
Tsc22d3	OK	negbinomial.size	8.41886e-29	1.21368e-27	Tsc22d3	4606
Calm3	OK	negbinomial.size	8.62274e-29	1.24195e-27	Calm3	4835
Dbi	OK	negbinomial.size	9.88008e-29	1.42177e-27	Dbi	6253
Gsta2	OK	negbinomial.size	1.14851e-28	1.65125e-27	Gsta2	542
Kcnj15	OK	negbinomial.size	1.29523e-28	1.86053e-27	Kcnj15	433
Ryr1	OK	negbinomial.size	1.32962e-28	1.90821e-27	Ryr1	669
Rpl35	OK	negbinomial.size	1.44767e-28	2.07577e-27	Rpl35	7169
Eid1	OK	negbinomial.size	1.50586e-28	2.15728e-27	Eid1	5149
Mrpl33	OK	negbinomial.size	1.51727e-28	2.17167e-27	Mrpl33	4740
Tle5	OK	negbinomial.size	1.96143e-28	2.80489e-27	Tle5	5402
Camk1d	OK	negbinomial.size	2.03764e-28	2.91128e-27	Camk1d	3857
Arhgap19	OK	negbinomial.size	2.09805e-28	2.99492e-27	Arhgap19	1629
Nat8f1	OK	negbinomial.size	2.52786e-28	3.60525e-27	Nat8f1	523
Lyl1	OK	negbinomial.size	2.62465e-28	3.73996e-27	Lyl1	1603
Rsad2	OK	negbinomial.size	2.85841e-28	4.06942e-27	Rsad2	587
Palld	OK	negbinomial.size	4.11063e-28	5.84697e-27	Palld	1457
Rbpj	OK	negbinomial.size	4.24033e-28	6.02608e-27	Rbpj	5296
Rps5	OK	negbinomial.size	6.55186e-28	9.30283e-27	Rps5	7387
Mxd4	OK	negbinomial.size	8.00467e-28	1.13556e-26	Mxd4	3800
Pvr	OK	negbinomial.size	8.87254e-28	1.25756e-26	Pvr	1779
Coro2a	OK	negbinomial.size	9.04249e-28	1.28051e-26	Coro2a	1456
Ppp2ca	OK	negbinomial.size	9.25553e-28	1.30952e-26	Ppp2ca	4986
Snx6	OK	negbinomial.size	9.26734e-28	1.31004e-26	Snx6	4451
Rbbp4	OK	negbinomial.size	9.64323e-28	1.36197e-26	Rbbp4	3380
Dusp16	OK	negbinomial.size	9.66043e-28	1.36319e-26	Dusp16	1868
Ap2s1	OK	negbinomial.size	9.78148e-28	1.37906e-26	Ap2s1	5133
H2-K1	OK	negbinomial.size	1.07045e-27	1.50786e-26	H2-K1	7179
Cyp2e1	OK	negbinomial.size	1.16419e-27	1.63847e-26	Cyp2e1	374
Slc1a5	OK	negbinomial.size	1.38988e-27	1.95439e-26	Slc1a5	2017
Grcc10	OK	negbinomial.size	1.43576e-27	2.01712e-26	Grcc10	5268
Tns1	OK	negbinomial.size	1.44754e-27	2.03189e-26	Tns1	2634
Rbbp6	OK	negbinomial.size	1.46648e-27	2.05668e-26	Rbbp6	4710
E2f7	OK	negbinomial.size	1.57737e-27	2.21025e-26	E2f7	231
Ddhd1	OK	negbinomial.size	1.70705e-27	2.38988e-26	Ddhd1	2376
Pstpip1	OK	negbinomial.size	2.04226e-27	2.85666e-26	Pstpip1	2881
Clu	OK	negbinomial.size	2.34955e-27	3.28363e-26	Clu	1600
Sult1d1	OK	negbinomial.size	2.79261e-27	3.89943e-26	Sult1d1	642
Cd9	OK	negbinomial.size	3.19808e-27	4.4617e-26	Cd9	2788
Etv1	OK	negbinomial.size	3.20365e-27	4.46557e-26	Etv1	1176
Cenpx	OK	negbinomial.size	3.38092e-27	4.70856e-26	Cenpx	4081
Ercc6l	OK	negbinomial.size	3.44261e-27	4.79031e-26	Ercc6l	445
Rps3	OK	negbinomial.size	3.85307e-27	5.3568e-26	Rps3	7364
Ifngr1	OK	negbinomial.size	3.94426e-27	5.47882e-26	Ifngr1	5981
Cflar	OK	negbinomial.size	3.9615e-27	5.498e-26	Cflar	4170
Rpl10a	OK	negbinomial.size	4.48584e-27	6.22031e-26	Rpl10a	7297
Egf	OK	negbinomial.size	4.64782e-27	6.43934e-26	Egf	260
Ctsl	OK	negbinomial.size	5.14068e-27	7.11601e-26	Ctsl	5025
Atp5h	OK	negbinomial.size	5.39778e-27	7.46546e-26	Atp5h	6552
Phf11b	OK	negbinomial.size	5.41793e-27	7.48685e-26	Phf11b	3123
Id3	OK	negbinomial.size	5.76887e-27	7.96493e-26	Id3	1893
Gm36486	OK	negbinomial.size	5.97158e-27	8.23769e-26	Gm36486	1048
Ndufa2	OK	negbinomial.size	6.04257e-27	8.32844e-26	Ndufa2	6124
Ly6i	OK	negbinomial.size	8.39614e-27	1.15624e-25	Ly6i	534
Tcp1	OK	negbinomial.size	8.54675e-27	1.17597e-25	Tcp1	4325
Il10rb	OK	negbinomial.size	8.72241e-27	1.19911e-25	Il10rb	4519
Slc2a1	OK	negbinomial.size	9.00455e-27	1.23683e-25	Slc2a1	1496
Slc16a3	OK	negbinomial.size	9.43635e-27	1.29503e-25	Slc16a3	919
Dst	OK	negbinomial.size	9.68361e-27	1.32782e-25	Dst	3924
Rnaseh2c	OK	negbinomial.size	1.03031e-26	1.41155e-25	Rnaseh2c	3655
Itgb7	OK	negbinomial.size	1.12036e-26	1.53361e-25	Itgb7	745
Zwilch	OK	negbinomial.size	1.12323e-26	1.53624e-25	Zwilch	354
Fgl2	OK	negbinomial.size	1.24041e-26	1.69504e-25	Fgl2	3764
Agap1	OK	negbinomial.size	1.40598e-26	1.91966e-25	Agap1	1143
Pah	OK	negbinomial.size	1.4926e-26	2.0362e-25	Pah	434
Ptges3	OK	negbinomial.size	1.88805e-26	2.57347e-25	Ptges3	4572
Itga5	OK	negbinomial.size	1.97112e-26	2.68441e-25	Itga5	1394
Rpl22l1	OK	negbinomial.size	2.14063e-26	2.91278e-25	Rpl22l1	6031
Tmed5	OK	negbinomial.size	2.22237e-26	3.02144e-25	Tmed5	4384
Cyc1	OK	negbinomial.size	2.2489e-26	3.05492e-25	Cyc1	4030
Brca2	OK	negbinomial.size	2.32983e-26	3.16217e-25	Brca2	605
Snta1	OK	negbinomial.size	2.41237e-26	3.27142e-25	Snta1	1025
Mtus1	OK	negbinomial.size	2.74704e-26	3.72212e-25	Mtus1	1391
Khk	OK	negbinomial.size	2.91914e-26	3.95195e-25	Khk	1851
Lpar6	OK	negbinomial.size	2.94771e-26	3.98726e-25	Lpar6	2301
Gch1	OK	negbinomial.size	3.08008e-26	4.16279e-25	Gch1	1869
Uqcrb	OK	negbinomial.size	3.16527e-26	4.27431e-25	Uqcrb	5785
Lyn	OK	negbinomial.size	3.17871e-26	4.28885e-25	Lyn	5915
P2rx4	OK	negbinomial.size	3.5806e-26	4.82703e-25	P2rx4	4508
Cdc45	OK	negbinomial.size	3.68648e-26	4.96557e-25	Cdc45	397
Hist1h2bb	OK	negbinomial.size	4.23525e-26	5.69996e-25	Hist1h2bb	187
Cdh16	OK	negbinomial.size	4.24462e-26	5.70298e-25	Cdh16	658
Hivep2	OK	negbinomial.size	4.24129e-26	5.70298e-25	Hivep2	2761
Sf3b1	OK	negbinomial.size	4.58604e-26	6.15652e-25	Sf3b1	5992
Procr	OK	negbinomial.size	5.34945e-26	7.17535e-25	Procr	689
Pea15a	OK	negbinomial.size	5.41934e-26	7.26301e-25	Pea15a	4341
Rnaset2b	OK	negbinomial.size	5.44096e-26	7.28588e-25	Rnaset2b	4172
Bmyc	OK	negbinomial.size	5.44837e-26	7.2897e-25	Bmyc	3363
Ncaph2	OK	negbinomial.size	6.18445e-26	8.26763e-25	Ncaph2	2056
2021-03-01	OK	negbinomial.size	6.28035e-26	8.38882e-25	2021-03-01	3194
Pilra	OK	negbinomial.size	6.29556e-26	8.40213e-25	Pilra	3712
Sgms1	OK	negbinomial.size	6.49696e-26	8.6637e-25	Sgms1	2073
Tob1	OK	negbinomial.size	6.60765e-26	8.80397e-25	Tob1	2342
Aldh7a1	OK	negbinomial.size	6.6904e-26	8.9068e-25	Aldh7a1	812
Dtl	OK	negbinomial.size	6.75132e-26	8.98044e-25	Dtl	479
Cd79b	OK	negbinomial.size	7.14678e-26	9.49857e-25	Cd79b	1586
Hip1	OK	negbinomial.size	7.33199e-26	9.73664e-25	Hip1	2429
Ncapg2	OK	negbinomial.size	8.93965e-26	1.18617e-24	Ncapg2	1438
Taf1d	OK	negbinomial.size	9.09095e-26	1.20525e-24	Taf1d	4166
Etf1	OK	negbinomial.size	1.0235e-25	1.3558e-24	Etf1	3950
Smc3	OK	negbinomial.size	1.0392e-25	1.37546e-24	Smc3	3326
Nudt21	OK	negbinomial.size	1.1998e-25	1.58672e-24	Nudt21	2829
Slc25a33	OK	negbinomial.size	1.22688e-25	1.62118e-24	Slc25a33	1133
Plk3	OK	negbinomial.size	1.24905e-25	1.64912e-24	Plk3	2044
Pmepa1	OK	negbinomial.size	1.27529e-25	1.68237e-24	Pmepa1	2556
Colgalt1	OK	negbinomial.size	1.29239e-25	1.70353e-24	Colgalt1	4330
AC149090.1	OK	negbinomial.size	1.3141e-25	1.73072e-24	AC149090.1	3129
Suz12	OK	negbinomial.size	1.3351e-25	1.75693e-24	Suz12	2486
Pfkfb3	OK	negbinomial.size	1.40945e-25	1.85325e-24	Pfkfb3	1924
Tmem88	OK	negbinomial.size	1.46487e-25	1.92454e-24	Tmem88	2097
Gm4951	OK	negbinomial.size	1.53332e-25	2.01281e-24	Gm4951	1276
H1fx	OK	negbinomial.size	1.53652e-25	2.01536e-24	H1fx	295
Adam8	OK	negbinomial.size	1.53821e-25	2.01592e-24	Adam8	1343
Nop58	OK	negbinomial.size	1.58864e-25	2.07861e-24	Nop58	2780
Sfpq	OK	negbinomial.size	1.588e-25	2.07861e-24	Sfpq	5428
Slc22a18	OK	negbinomial.size	1.61761e-25	2.11479e-24	Slc22a18	396
Pdzk1	OK	negbinomial.size	1.85261e-25	2.42004e-24	Pdzk1	384
Mycbp2	OK	negbinomial.size	1.90199e-25	2.48252e-24	Mycbp2	5061
Atp6v1g1	OK	negbinomial.size	1.91088e-25	2.49208e-24	Atp6v1g1	5788
Svil	OK	negbinomial.size	2.52784e-25	3.29401e-24	Svil	2273
Gm15832	OK	negbinomial.size	2.66876e-25	3.47482e-24	Gm15832	836
Plk2	OK	negbinomial.size	2.69935e-25	3.51178e-24	Plk2	2364
Sik1	OK	negbinomial.size	2.72912e-25	3.54763e-24	Sik1	3045
Tmem174	OK	negbinomial.size	2.80375e-25	3.64169e-24	Tmem174	315
Bard1	OK	negbinomial.size	3.19149e-25	4.14194e-24	Bard1	322
Dse	OK	negbinomial.size	3.22501e-25	4.18205e-24	Dse	2776
Ppt1	OK	negbinomial.size	3.30829e-25	4.28658e-24	Ppt1	4340
Pter	OK	negbinomial.size	3.47206e-25	4.49513e-24	Pter	541
Pdap1	OK	negbinomial.size	3.98603e-25	5.15638e-24	Pdap1	4160
Fut9	OK	negbinomial.size	4.056e-25	5.24266e-24	Fut9	464
Rcc1	OK	negbinomial.size	4.20865e-25	5.43558e-24	Rcc1	824
Fpr1	OK	negbinomial.size	4.2415e-25	5.47358e-24	Fpr1	309
Tfdp1	OK	negbinomial.size	4.43534e-25	5.71912e-24	Tfdp1	1290
Arhgap17	OK	negbinomial.size	4.5109e-25	5.81186e-24	Arhgap17	4439
Ulbp1	OK	negbinomial.size	5.14393e-25	6.62214e-24	Ulbp1	696
Anxa3	OK	negbinomial.size	5.43958e-25	6.99712e-24	Anxa3	4142
Fam71a	OK	negbinomial.size	5.65543e-25	7.26893e-24	Fam71a	786
Hnrnpa0	OK	negbinomial.size	5.9965e-25	7.70112e-24	Hnrnpa0	4493
Msn	OK	negbinomial.size	6.70281e-25	8.60132e-24	Msn	6014
Tmem106a	OK	negbinomial.size	7.3186e-25	9.384e-24	Tmem106a	4197
Map4k1	OK	negbinomial.size	7.91019e-25	1.01344e-23	Map4k1	1115
Hexa	OK	negbinomial.size	7.95096e-25	1.01785e-23	Hexa	6230
Ubl3	OK	negbinomial.size	8.20749e-25	1.04985e-23	Ubl3	5232
Serpinf1	OK	negbinomial.size	8.23786e-25	1.05289e-23	Serpinf1	1282
Sod2	OK	negbinomial.size	1.07832e-24	1.37711e-23	Sod2	4498
Ppp1r14a	OK	negbinomial.size	1.10141e-24	1.40549e-23	Ppp1r14a	96
Acot7	OK	negbinomial.size	1.11035e-24	1.41576e-23	Acot7	1045
Sbsn	OK	negbinomial.size	1.32569e-24	1.68898e-23	Sbsn	291
Hist3h2a	OK	negbinomial.size	1.436e-24	1.82807e-23	Hist3h2a	1775
Rnasek	OK	negbinomial.size	1.43981e-24	1.83146e-23	Rnasek	5912
Slc43a3	OK	negbinomial.size	1.46996e-24	1.86834e-23	Slc43a3	464
Tubg1	OK	negbinomial.size	1.53924e-24	1.95483e-23	Tubg1	894
Rnf13	OK	negbinomial.size	1.72062e-24	2.18346e-23	Rnf13	3827
Nubp1	OK	negbinomial.size	1.73096e-24	2.19483e-23	Nubp1	2596
Tarm1	OK	negbinomial.size	1.79982e-24	2.28034e-23	Tarm1	382
Gng2	OK	negbinomial.size	1.82004e-24	2.30414e-23	Gng2	4622
Peli1	OK	negbinomial.size	2.20178e-24	2.78521e-23	Peli1	3538
Phyhd1	OK	negbinomial.size	2.46715e-24	3.11843e-23	Phyhd1	1505
Arrb2	OK	negbinomial.size	2.56707e-24	3.24216e-23	Arrb2	5003
Hk2	OK	negbinomial.size	2.67067e-24	3.37035e-23	Hk2	2728
Lmo1	OK	negbinomial.size	2.85368e-24	3.59848e-23	Lmo1	526
Prune2	OK	negbinomial.size	3.01997e-24	3.80517e-23	Prune2	1414
Lgals3bp	OK	negbinomial.size	3.04279e-24	3.8309e-23	Lgals3bp	4720
U2af1	OK	negbinomial.size	3.10892e-24	3.91109e-23	U2af1	3876
mt-Co1	OK	negbinomial.size	3.38596e-24	4.25625e-23	mt-Co1	7407
Rtp4	OK	negbinomial.size	4.00396e-24	5.02915e-23	Rtp4	1575
Slc37a2	OK	negbinomial.size	4.06971e-24	5.10772e-23	Slc37a2	1555
Rbpms	OK	negbinomial.size	4.12427e-24	5.17214e-23	Rbpms	1716
Rnf150	OK	negbinomial.size	4.32778e-24	5.42311e-23	Rnf150	2158
Raly	OK	negbinomial.size	4.62646e-24	5.79285e-23	Raly	4694
Ctcf	OK	negbinomial.size	5.02058e-24	6.28141e-23	Ctcf	3545
Galc	OK	negbinomial.size	5.3109e-24	6.63946e-23	Galc	2376
9930111J21Rik2	OK	negbinomial.size	5.51899e-24	6.89422e-23	9930111J21Rik2	3369
Hnrnpa2b1	OK	negbinomial.size	5.70531e-24	7.1214e-23	Hnrnpa2b1	6356
Psat1	OK	negbinomial.size	6.14126e-24	7.65958e-23	Psat1	1049
Sec11c	OK	negbinomial.size	6.58758e-24	8.20985e-23	Sec11c	4401
Scamp2	OK	negbinomial.size	7.82744e-24	9.74744e-23	Scamp2	4642
Myo1b	OK	negbinomial.size	8.13281e-24	1.01198e-22	Myo1b	409
Ago2	OK	negbinomial.size	8.44628e-24	1.05017e-22	Ago2	3377
Gstm1	OK	negbinomial.size	8.56209e-24	1.06375e-22	Gstm1	1820
Timm13	OK	negbinomial.size	8.6582e-24	1.07485e-22	Timm13	4618
Cmklr1	OK	negbinomial.size	9.62835e-24	1.19436e-22	Cmklr1	2302
Trip13	OK	negbinomial.size	9.69421e-24	1.2016e-22	Trip13	453
Zbtb20	OK	negbinomial.size	1.02791e-23	1.27311e-22	Zbtb20	3409
P2ry10b	OK	negbinomial.size	1.09581e-23	1.35616e-22	P2ry10b	925
Scamp5	OK	negbinomial.size	1.19699e-23	1.48023e-22	Scamp5	1314
Nsmce1	OK	negbinomial.size	1.27479e-23	1.57523e-22	Nsmce1	2203
Naca	OK	negbinomial.size	1.34453e-23	1.66013e-22	Naca	6994
Homer1	OK	negbinomial.size	1.61258e-23	1.98956e-22	Homer1	1577
Tifa	OK	negbinomial.size	1.62094e-23	1.99833e-22	Tifa	2883
Rnasel	OK	negbinomial.size	1.72449e-23	2.12435e-22	Rnasel	2320
Sash1	OK	negbinomial.size	1.73765e-23	2.13891e-22	Sash1	3253
Calhm6	OK	negbinomial.size	1.91045e-23	2.3498e-22	Calhm6	2135
Ndufs5	OK	negbinomial.size	1.99137e-23	2.44746e-22	Ndufs5	4692
Arpp19	OK	negbinomial.size	2.09711e-23	2.57544e-22	Arpp19	4887
Ptgs1	OK	negbinomial.size	2.21502e-23	2.71816e-22	Ptgs1	3063
BC030867	OK	negbinomial.size	2.31656e-23	2.84058e-22	BC030867	249
Vcan	OK	negbinomial.size	2.34996e-23	2.87933e-22	Vcan	204
Cdk2ap2	OK	negbinomial.size	2.37697e-23	2.9102e-22	Cdk2ap2	4668
Prorsd1	OK	negbinomial.size	2.52154e-23	3.08484e-22	Prorsd1	1803
Atp8a1	OK	negbinomial.size	2.58641e-23	3.16178e-22	Atp8a1	2687
Cenps	OK	negbinomial.size	2.60175e-23	3.17811e-22	Cenps	534
Hopx	OK	negbinomial.size	2.63207e-23	3.2127e-22	Hopx	907
Prdx2	OK	negbinomial.size	2.72406e-23	3.32244e-22	Prdx2	5368
Tfrc	OK	negbinomial.size	2.86773e-23	3.49501e-22	Tfrc	957
Eif3c	OK	negbinomial.size	2.96144e-23	3.60647e-22	Eif3c	5468
Eps15	OK	negbinomial.size	3.3717e-23	4.10296e-22	Eps15	3086
Evl	OK	negbinomial.size	3.37998e-23	4.10992e-22	Evl	3479
Tmem59	OK	negbinomial.size	3.55956e-23	4.32499e-22	Tmem59	5777
Gdf15	OK	negbinomial.size	3.71876e-23	4.51499e-22	Gdf15	1883
Actb	OK	negbinomial.size	4.05959e-23	4.92506e-22	Actb	7494
Igf2r	OK	negbinomial.size	4.09617e-23	4.96567e-22	Igf2r	962
Atp5c1	OK	negbinomial.size	4.37311e-23	5.29739e-22	Atp5c1	5942
Gstm5	OK	negbinomial.size	4.40867e-23	5.33643e-22	Gstm5	847
Nme1	OK	negbinomial.size	5.09951e-23	6.16798e-22	Nme1	4618
Nup98	OK	negbinomial.size	5.44053e-23	6.57548e-22	Nup98	2961
Phb2	OK	negbinomial.size	5.62799e-23	6.79692e-22	Phb2	4356
Gfra2	OK	negbinomial.size	6.52036e-23	7.86869e-22	Gfra2	358
Ifi211	OK	negbinomial.size	6.66029e-23	8.0315e-22	Ifi211	2443
F7	OK	negbinomial.size	7.50327e-23	9.04121e-22	F7	182
Kmt5a	OK	negbinomial.size	7.58899e-23	9.13763e-22	Kmt5a	2721
2021-09-03	OK	negbinomial.size	7.64688e-23	9.2004e-22	2021-09-03	85
Sh3bp5	OK	negbinomial.size	8.93745e-23	1.07451e-21	Sh3bp5	847
Bub3	OK	negbinomial.size	9.9474e-23	1.19503e-21	Bub3	3132
Supt16	OK	negbinomial.size	1.00469e-22	1.20608e-21	Supt16	3665
Smchd1	OK	negbinomial.size	1.16355e-22	1.39573e-21	Smchd1	3931
Nacc2	OK	negbinomial.size	1.18461e-22	1.41994e-21	Nacc2	1568
Ffar2	OK	negbinomial.size	1.28803e-22	1.54274e-21	Ffar2	78
Ccne2	OK	negbinomial.size	1.3429e-22	1.60726e-21	Ccne2	275
Snhg15	OK	negbinomial.size	1.45699e-22	1.74251e-21	Snhg15	2588
Mbnl2	OK	negbinomial.size	1.46173e-22	1.74687e-21	Mbnl2	4663
Cd55	OK	negbinomial.size	1.52408e-22	1.82003e-21	Cd55	182
Car2	OK	negbinomial.size	1.55443e-22	1.85488e-21	Car2	748
Hist1h2bc	OK	negbinomial.size	1.67906e-22	2.00211e-21	Hist1h2bc	2233
Socs1	OK	negbinomial.size	1.76534e-22	2.10342e-21	Socs1	1469
Eef1b2	OK	negbinomial.size	1.8344e-22	2.18408e-21	Eef1b2	7081
Fabp3	OK	negbinomial.size	1.86419e-22	2.2179e-21	Fabp3	313
Blm	OK	negbinomial.size	1.94342e-22	2.31045e-21	Blm	548
Anpep	OK	negbinomial.size	2.13694e-22	2.53863e-21	Anpep	1331
Ctsf	OK	negbinomial.size	2.15707e-22	2.56064e-21	Ctsf	1392
Hmox2	OK	negbinomial.size	2.55794e-22	3.03425e-21	Hmox2	4032
Eif1ad	OK	negbinomial.size	2.56892e-22	3.04502e-21	Eif1ad	2294
Isy1	OK	negbinomial.size	2.644e-22	3.13171e-21	Isy1	2785
Mgp	OK	negbinomial.size	2.70173e-22	3.19771e-21	Mgp	1586
Anapc11	OK	negbinomial.size	2.73693e-22	3.23698e-21	Anapc11	3484
Per1	OK	negbinomial.size	2.92697e-22	3.45918e-21	Per1	2855
Tmem37	OK	negbinomial.size	3.08862e-22	3.64753e-21	Tmem37	2951
Nuak2	OK	negbinomial.size	3.13313e-22	3.69738e-21	Nuak2	2851
Vdac1	OK	negbinomial.size	3.32559e-22	3.92159e-21	Vdac1	4106
Swi5	OK	negbinomial.size	3.79523e-22	4.47211e-21	Swi5	4896
Oasl2	OK	negbinomial.size	4.40784e-22	5.19016e-21	Oasl2	1860
Osgin2	OK	negbinomial.size	4.47953e-22	5.27069e-21	Osgin2	1003
Ndufc2	OK	negbinomial.size	4.64016e-22	5.45568e-21	Ndufc2	5630
Rassf3	OK	negbinomial.size	5.16686e-22	6.07049e-21	Rassf3	2436
Ezr	OK	negbinomial.size	5.48704e-22	6.44193e-21	Ezr	3182
Crebrf	OK	negbinomial.size	5.92302e-22	6.94869e-21	Crebrf	2388
Sema4a	OK	negbinomial.size	6.15192e-22	7.21195e-21	Sema4a	2934
Syk	OK	negbinomial.size	6.2022e-22	7.26557e-21	Syk	4109
Poc1a	OK	negbinomial.size	6.54078e-22	7.65659e-21	Poc1a	464
Rad54l	OK	negbinomial.size	6.54908e-22	7.66071e-21	Rad54l	444
Gzma	OK	negbinomial.size	6.81546e-22	7.96647e-21	Gzma	69
Bag1	OK	negbinomial.size	7.1594e-22	8.36239e-21	Bag1	4765
Rapgef2	OK	negbinomial.size	7.27475e-22	8.49093e-21	Rapgef2	2312
Gpr146	OK	negbinomial.size	7.62103e-22	8.88861e-21	Gpr146	1696
Azin1	OK	negbinomial.size	8.79971e-22	1.02559e-20	Azin1	2879
Basp1	OK	negbinomial.size	8.85063e-22	1.03077e-20	Basp1	5538
Arl4c	OK	negbinomial.size	8.87708e-22	1.0331e-20	Arl4c	4572
Pfdn5	OK	negbinomial.size	9.35635e-22	1.08808e-20	Pfdn5	6858
Jpt1	OK	negbinomial.size	1.00221e-21	1.16466e-20	Jpt1	5669
Clec1a	OK	negbinomial.size	1.10934e-21	1.28822e-20	Clec1a	478
Ifih1	OK	negbinomial.size	1.11445e-21	1.29322e-20	Ifih1	1902
Ccr5	OK	negbinomial.size	1.14925e-21	1.33263e-20	Ccr5	4426
St3gal5	OK	negbinomial.size	1.2392e-21	1.43589e-20	St3gal5	605
Rab11fip5	OK	negbinomial.size	1.25247e-21	1.45022e-20	Rab11fip5	2278
Ndufb10	OK	negbinomial.size	1.26491e-21	1.46356e-20	Ndufb10	4984
Kntc1	OK	negbinomial.size	1.32975e-21	1.53748e-20	Kntc1	257
Cd53	OK	negbinomial.size	1.42106e-21	1.64186e-20	Cd53	5778
Btf3	OK	negbinomial.size	1.48454e-21	1.71397e-20	Btf3	6671
Pla2g15	OK	negbinomial.size	1.49175e-21	1.72105e-20	Pla2g15	3005
Rcn3	OK	negbinomial.size	1.5119e-21	1.74304e-20	Rcn3	552
Rplp2	OK	negbinomial.size	1.61644e-21	1.86223e-20	Rplp2	7426
Il6ra	OK	negbinomial.size	1.64348e-21	1.89201e-20	Il6ra	4207
C1qbp	OK	negbinomial.size	1.65143e-21	1.8998e-20	C1qbp	3611
Rnf130	OK	negbinomial.size	1.6993e-21	1.95346e-20	Rnf130	5179
Abhd12	OK	negbinomial.size	1.70166e-21	1.95477e-20	Abhd12	4510
BC028528	OK	negbinomial.size	1.7442e-21	2.0022e-20	BC028528	3224
Cd300a	OK	negbinomial.size	1.88136e-21	2.1581e-20	Cd300a	3514
Fkbp3	OK	negbinomial.size	2.11112e-21	2.41993e-20	Fkbp3	3306
Ly96	OK	negbinomial.size	2.18327e-21	2.50084e-20	Ly96	2586
Cenpk	OK	negbinomial.size	2.29535e-21	2.62734e-20	Cenpk	472
Zfp90	OK	negbinomial.size	2.31478e-21	2.64768e-20	Zfp90	1230
Ccpg1	OK	negbinomial.size	2.38264e-21	2.72336e-20	Ccpg1	2258
Paf1	OK	negbinomial.size	2.51832e-21	2.87639e-20	Paf1	2554
Timp1	OK	negbinomial.size	2.63148e-21	3.00349e-20	Timp1	616
Gngt2	OK	negbinomial.size	2.68904e-21	3.06701e-20	Gngt2	4623
Tbc1d4	OK	negbinomial.size	2.71235e-21	3.09139e-20	Tbc1d4	1003
Ifi213	OK	negbinomial.size	2.79746e-21	3.18612e-20	Ifi213	878
Ppp1cc	OK	negbinomial.size	2.86334e-21	3.25883e-20	Ppp1cc	4052
Ddx39	OK	negbinomial.size	2.92928e-21	3.33151e-20	Ddx39	2395
Hmgn5	OK	negbinomial.size	3.00875e-21	3.41946e-20	Hmgn5	1553
Cttnbp2nl	OK	negbinomial.size	3.02233e-21	3.43245e-20	Cttnbp2nl	4078
Nono	OK	negbinomial.size	3.08005e-21	3.49553e-20	Nono	3955
Limd2	OK	negbinomial.size	3.28841e-21	3.72935e-20	Limd2	4234
Ms4a6c	OK	negbinomial.size	3.40667e-21	3.86074e-20	Ms4a6c	5900
Cox6a1	OK	negbinomial.size	3.77076e-21	4.27032e-20	Cox6a1	5345
Ldhd	OK	negbinomial.size	3.87927e-21	4.39011e-20	Ldhd	340
Man1c1	OK	negbinomial.size	3.93601e-21	4.45117e-20	Man1c1	2372
Tprgl	OK	negbinomial.size	4.03791e-21	4.56318e-20	Tprgl	3292
Trem1	OK	negbinomial.size	4.29835e-21	4.85407e-20	Trem1	451
Cfl1	OK	negbinomial.size	4.33316e-21	4.88993e-20	Cfl1	6972
Dram2	OK	negbinomial.size	4.51935e-21	5.09645e-20	Dram2	2863
Cd36	OK	negbinomial.size	4.73149e-21	5.33192e-20	Cd36	1440
Gbp2b	OK	negbinomial.size	5.31977e-21	5.99064e-20	Gbp2b	530
Cpq	OK	negbinomial.size	5.3919e-21	6.06759e-20	Cpq	2549
1810037I17Rik	OK	negbinomial.size	5.45354e-21	6.13264e-20	1810037I17Rik	4496
Cish	OK	negbinomial.size	5.69338e-21	6.39785e-20	Cish	1010
Ptger4	OK	negbinomial.size	6.14306e-21	6.89834e-20	Ptger4	2626
Rpa2	OK	negbinomial.size	6.37864e-21	7.15786e-20	Rpa2	1035
Abracl	OK	negbinomial.size	6.47296e-21	7.25861e-20	Abracl	5343
Rplp1	OK	negbinomial.size	6.65766e-21	7.4605e-20	Rplp1	7476
Pik3r1	OK	negbinomial.size	6.72133e-21	7.52657e-20	Pik3r1	3903
Mcub	OK	negbinomial.size	6.77893e-21	7.58576e-20	Mcub	3699
Erh	OK	negbinomial.size	6.8248e-21	7.63176e-20	Erh	2961
Hist1h2ac	OK	negbinomial.size	6.87726e-21	7.68505e-20	Hist1h2ac	394
Rpl13	OK	negbinomial.size	7.95105e-21	8.87877e-20	Rpl13	7468
Fundc2	OK	negbinomial.size	8.11906e-21	9.06006e-20	Fundc2	3534
Hist1h2be	OK	negbinomial.size	8.31828e-21	9.2759e-20	Hist1h2be	455
Rac3	OK	negbinomial.size	8.40665e-21	9.36791e-20	Rac3	961
Lsm3	OK	negbinomial.size	8.81466e-21	9.81574e-20	Lsm3	2534
Macf1	OK	negbinomial.size	9.38378e-21	1.04422e-19	Macf1	5036
Mob3c	OK	negbinomial.size	1.00047e-20	1.11254e-19	Mob3c	1984
Rps7	OK	negbinomial.size	1.04703e-20	1.16351e-19	Rps7	7354
Cox7b	OK	negbinomial.size	1.06126e-20	1.17851e-19	Cox7b	5544
Slc13a1	OK	negbinomial.size	1.10015e-20	1.22084e-19	Slc13a1	598
Rac2	OK	negbinomial.size	1.13357e-20	1.25706e-19	Rac2	5369
Sec61b	OK	negbinomial.size	1.21669e-20	1.3483e-19	Sec61b	5929
Aff4	OK	negbinomial.size	1.23187e-20	1.36418e-19	Aff4	3595
Chn2	OK	negbinomial.size	1.30063e-20	1.43933e-19	Chn2	745
Atp5mpl	OK	negbinomial.size	1.31067e-20	1.44944e-19	Atp5mpl	5526
Baz1b	OK	negbinomial.size	1.43727e-20	1.58834e-19	Baz1b	3566
Irf7	OK	negbinomial.size	1.44261e-20	1.59315e-19	Irf7	1704
Paics	OK	negbinomial.size	1.62083e-20	1.78872e-19	Paics	2830
Nudt19	OK	negbinomial.size	1.72906e-20	1.90685e-19	Nudt19	2000
Entpd1	OK	negbinomial.size	1.75568e-20	1.93488e-19	Entpd1	3054
Adap2os	OK	negbinomial.size	1.78721e-20	1.96827e-19	Adap2os	1454
Cct6a	OK	negbinomial.size	1.81224e-20	1.99446e-19	Cct6a	4193
Tcp11l2	OK	negbinomial.size	1.82261e-20	2.0045e-19	Tcp11l2	1912
Ube2t	OK	negbinomial.size	1.83981e-20	2.02202e-19	Ube2t	475
Mcm4	OK	negbinomial.size	1.911e-20	2.09882e-19	Mcm4	1219
Abcb4	OK	negbinomial.size	2.05154e-20	2.25163e-19	Abcb4	233
Gtse1	OK	negbinomial.size	2.34086e-20	2.56741e-19	Gtse1	299
Rack1	OK	negbinomial.size	2.58219e-20	2.83015e-19	Rack1	7330
Slc8a1	OK	negbinomial.size	2.64814e-20	2.90045e-19	Slc8a1	2215
Tmem189	OK	negbinomial.size	2.69113e-20	2.94551e-19	Tmem189	3502
Gbp5	OK	negbinomial.size	3.0453e-20	3.33089e-19	Gbp5	862
Ssna1	OK	negbinomial.size	3.18306e-20	3.47919e-19	Ssna1	2479
Ulk2	OK	negbinomial.size	3.21465e-20	3.51132e-19	Ulk2	2135
Hat1	OK	negbinomial.size	3.43383e-20	3.74817e-19	Hat1	2274
Trpm2	OK	negbinomial.size	3.4788e-20	3.79467e-19	Trpm2	2009
Gm35154	OK	negbinomial.size	3.59559e-20	3.91938e-19	Gm35154	918
Fam174a	OK	negbinomial.size	3.61945e-20	3.94272e-19	Fam174a	3837
Eif3l	OK	negbinomial.size	3.71844e-20	4.04779e-19	Eif3l	3572
0610012G03Rik	OK	negbinomial.size	3.80023e-20	4.13401e-19	0610012G03Rik	4365
Slc31a2	OK	negbinomial.size	4.07429e-20	4.42913e-19	Slc31a2	2310
Cmtm6	OK	negbinomial.size	4.09785e-20	4.45171e-19	Cmtm6	3110
Pcbd1	OK	negbinomial.size	4.22434e-20	4.58602e-19	Pcbd1	408
Nenf	OK	negbinomial.size	4.26306e-20	4.62491e-19	Nenf	3632
Hist1h2bm	OK	negbinomial.size	4.27752e-20	4.63746e-19	Hist1h2bm	155
Tmem141	OK	negbinomial.size	4.34174e-20	4.70389e-19	Tmem141	2009
Klrb1b	OK	negbinomial.size	4.98397e-20	5.39605e-19	Klrb1b	688
Siglece	OK	negbinomial.size	5.02668e-20	5.4386e-19	Siglece	2565
Kif2c	OK	negbinomial.size	5.80003e-20	6.27109e-19	Kif2c	760
Ppp1r15b	OK	negbinomial.size	6.18066e-20	6.67811e-19	Ppp1r15b	2572
Bax	OK	negbinomial.size	6.67289e-20	7.2051e-19	Bax	5363
Rpl6	OK	negbinomial.size	6.69767e-20	7.22698e-19	Rpl6	7363
Cdk2ap1	OK	negbinomial.size	6.91369e-20	7.45504e-19	Cdk2ap1	2824
Cryzl2	OK	negbinomial.size	7.56194e-20	8.14856e-19	Cryzl2	1133
Rdm1	OK	negbinomial.size	9.0851e-20	9.7833e-19	Rdm1	1014
Cd22	OK	negbinomial.size	9.34218e-20	1.0053e-18	Cd22	850
Psd3	OK	negbinomial.size	9.34814e-20	1.0053e-18	Psd3	1729
Spp2	OK	negbinomial.size	9.49929e-20	1.02087e-18	Spp2	348
Ms4a4c	OK	negbinomial.size	9.72296e-20	1.04421e-18	Ms4a4c	1868
Snx3	OK	negbinomial.size	9.89312e-20	1.06177e-18	Snx3	5411
Map3k8	OK	negbinomial.size	9.96695e-20	1.06898e-18	Map3k8	2058
Bcl6	OK	negbinomial.size	1.00339e-19	1.07544e-18	Bcl6	1683
Tnfaip8	OK	negbinomial.size	1.144e-19	1.22533e-18	Tnfaip8	5469
Fam111a	OK	negbinomial.size	1.15475e-19	1.23601e-18	Fam111a	3807
Tomm7	OK	negbinomial.size	1.17049e-19	1.25202e-18	Tomm7	5840
Stard10	OK	negbinomial.size	1.18175e-19	1.26321e-18	Stard10	482
F630028O10Rik	OK	negbinomial.size	1.22799e-19	1.31177e-18	F630028O10Rik	825
Mapkapk3	OK	negbinomial.size	1.28467e-19	1.3714e-18	Mapkapk3	1954
Ppil1	OK	negbinomial.size	1.35588e-19	1.44645e-18	Ppil1	1071
Selenbp1	OK	negbinomial.size	1.42304e-19	1.51709e-18	Selenbp1	1289
E230029C05Rik	OK	negbinomial.size	1.43577e-19	1.52964e-18	E230029C05Rik	2315
Rps27a	OK	negbinomial.size	1.45243e-19	1.54636e-18	Rps27a	7440
Cdc25c	OK	negbinomial.size	1.48665e-19	1.58174e-18	Cdc25c	149
Fabp4	OK	negbinomial.size	1.52793e-19	1.62458e-18	Fabp4	419
Pgam1	OK	negbinomial.size	1.57242e-19	1.67077e-18	Pgam1	4352
Agpat4	OK	negbinomial.size	1.60003e-19	1.69898e-18	Agpat4	1686
Ghr	OK	negbinomial.size	1.62212e-19	1.72129e-18	Ghr	341
N4bp2l1	OK	negbinomial.size	1.63181e-19	1.73043e-18	N4bp2l1	1620
Parp14	OK	negbinomial.size	1.67771e-19	1.77793e-18	Parp14	3265
Ptpn1	OK	negbinomial.size	1.70913e-19	1.81003e-18	Ptpn1	5449
Epsti1	OK	negbinomial.size	1.80831e-19	1.9138e-18	Epsti1	4906
Coro1a	OK	negbinomial.size	1.99826e-19	2.11342e-18	Coro1a	6413
H2-Q7	OK	negbinomial.size	2.14867e-19	2.271e-18	H2-Q7	3965
Cyth4	OK	negbinomial.size	2.17691e-19	2.29933e-18	Cyth4	5952
Borcs6	OK	negbinomial.size	2.19739e-19	2.31943e-18	Borcs6	2159
Lacc1	OK	negbinomial.size	2.22747e-19	2.34964e-18	Lacc1	4067
Rps28	OK	negbinomial.size	2.29462e-19	2.41887e-18	Rps28	7347
Trerf1	OK	negbinomial.size	2.33536e-19	2.4602e-18	Trerf1	2282
Hist1h3i	OK	negbinomial.size	2.61651e-19	2.75457e-18	Hist1h3i	210
Slc5a3	OK	negbinomial.size	2.83115e-19	2.97857e-18	Slc5a3	2104
Sf3b5	OK	negbinomial.size	2.83767e-19	2.98347e-18	Sf3b5	4631
P2ry12	OK	negbinomial.size	2.86328e-19	3.00842e-18	P2ry12	1697
Ndc1	OK	negbinomial.size	2.96478e-19	3.11302e-18	Ndc1	622
Myh10	OK	negbinomial.size	2.99741e-19	3.14521e-18	Myh10	820
Laptm5	OK	negbinomial.size	3.02676e-19	3.17393e-18	Laptm5	7043
Nectin1	OK	negbinomial.size	3.07481e-19	3.22221e-18	Nectin1	838
Cd209d	OK	negbinomial.size	3.25048e-19	3.40407e-18	Cd209d	78
Fmo1	OK	negbinomial.size	3.31985e-19	3.47444e-18	Fmo1	284
Atp6v0a1	OK	negbinomial.size	3.37951e-19	3.53457e-18	Atp6v0a1	2430
Itga6	OK	negbinomial.size	3.64437e-19	3.80909e-18	Itga6	2063
Odc1	OK	negbinomial.size	3.65017e-19	3.81266e-18	Odc1	3165
Arpc1b	OK	negbinomial.size	3.87042e-19	4.04008e-18	Arpc1b	6827
Tcerg1	OK	negbinomial.size	3.9405e-19	4.11055e-18	Tcerg1	2941
Tmem8	OK	negbinomial.size	4.02772e-19	4.1988e-18	Tmem8	758
Adrb1	OK	negbinomial.size	4.07425e-19	4.24454e-18	Adrb1	527
Rbl1	OK	negbinomial.size	4.24872e-19	4.42343e-18	Rbl1	852
Cyba	OK	negbinomial.size	4.37809e-19	4.55515e-18	Cyba	7224
Tlr1	OK	negbinomial.size	4.60443e-19	4.78753e-18	Tlr1	2334
Eif4g2	OK	negbinomial.size	4.64538e-19	4.82697e-18	Eif4g2	5516
Grhpr	OK	negbinomial.size	4.66725e-19	4.84655e-18	Grhpr	602
Hebp1	OK	negbinomial.size	4.77525e-19	4.95548e-18	Hebp1	2135
Iqcn	OK	negbinomial.size	4.88856e-19	5.06978e-18	Iqcn	509
Abl2	OK	negbinomial.size	4.99234e-19	5.17406e-18	Abl2	2291
M6pr	OK	negbinomial.size	5.08178e-19	5.26334e-18	M6pr	4748
Rpl29	OK	negbinomial.size	5.28816e-19	5.47007e-18	Rpl29	7243
Pfkfb4	OK	negbinomial.size	5.28821e-19	5.47007e-18	Pfkfb4	1641
Mknk1	OK	negbinomial.size	5.39043e-19	5.5722e-18	Mknk1	2155
Zfp516	OK	negbinomial.size	5.4261e-19	5.60545e-18	Zfp516	2317
Twf1	OK	negbinomial.size	5.59732e-19	5.77861e-18	Twf1	2943
Rnaset2a	OK	negbinomial.size	5.7102e-19	5.89133e-18	Rnaset2a	4996
Dpy30	OK	negbinomial.size	5.77133e-19	5.95057e-18	Dpy30	2448
Comt	OK	negbinomial.size	5.88105e-19	6.0598e-18	Comt	4327
Mfsd11	OK	negbinomial.size	5.92093e-19	6.09696e-18	Mfsd11	2360
Slc12a9	OK	negbinomial.size	6.7969e-19	6.99447e-18	Slc12a9	1892
Hr	OK	negbinomial.size	7.52925e-19	7.74313e-18	Hr	211
Aldh6a1	OK	negbinomial.size	7.91448e-19	8.13407e-18	Aldh6a1	630
Elob	OK	negbinomial.size	8.2564e-19	8.48003e-18	Elob	6230
Dennd1a	OK	negbinomial.size	8.29339e-19	8.51256e-18	Dennd1a	2451
Ifit3	OK	negbinomial.size	8.35933e-19	8.57475e-18	Ifit3	764
Tor3a	OK	negbinomial.size	8.79023e-19	9.01097e-18	Tor3a	2495
Snx18	OK	negbinomial.size	8.806e-19	9.02135e-18	Snx18	3405
Zfp608	OK	negbinomial.size	9.07214e-19	9.28806e-18	Zfp608	1628
Pth1r	OK	negbinomial.size	9.71252e-19	9.93732e-18	Pth1r	440
Bri3bp	OK	negbinomial.size	9.86467e-19	1.00865e-17	Bri3bp	1137
Purb	OK	negbinomial.size	1.01509e-18	1.03726e-17	Purb	4582
Pbrm1	OK	negbinomial.size	1.05258e-18	1.07488e-17	Pbrm1	4136
Atp13a2	OK	negbinomial.size	1.07084e-18	1.09283e-17	Atp13a2	3644
B3galnt1	OK	negbinomial.size	1.0718e-18	1.09311e-17	B3galnt1	848
Nampt	OK	negbinomial.size	1.10895e-18	1.13028e-17	Nampt	3821
Errfi1	OK	negbinomial.size	1.12509e-18	1.146e-17	Errfi1	3006
Fignl1	OK	negbinomial.size	1.13485e-18	1.1552e-17	Fignl1	426
Siglecg	OK	negbinomial.size	1.14429e-18	1.16407e-17	Siglecg	156
Uvrag	OK	negbinomial.size	1.15505e-18	1.17427e-17	Uvrag	3711
Rpl39	OK	negbinomial.size	1.21477e-18	1.2342e-17	Rpl39	7401
Pecr	OK	negbinomial.size	1.25453e-18	1.2738e-17	Pecr	644
Ms4a14	OK	negbinomial.size	1.39681e-18	1.41736e-17	Ms4a14	1102
Ces2c	OK	negbinomial.size	1.49425e-18	1.51528e-17	Ces2c	188
Rfc2	OK	negbinomial.size	1.54076e-18	1.56144e-17	Rfc2	2533
Rfc3	OK	negbinomial.size	1.54331e-18	1.56304e-17	Rfc3	1250
Adam23	OK	negbinomial.size	1.60898e-18	1.62852e-17	Adam23	79
Pcbp1	OK	negbinomial.size	1.67078e-18	1.69001e-17	Pcbp1	5474
Itgal	OK	negbinomial.size	1.67451e-18	1.6927e-17	Itgal	1438
Ppp1ca	OK	negbinomial.size	1.79824e-18	1.81663e-17	Ppp1ca	5915
Hist1h2ak	OK	negbinomial.size	1.82371e-18	1.8412e-17	Hist1h2ak	156
Trim30d	OK	negbinomial.size	1.83512e-18	1.85155e-17	Trim30d	1688
Abcc3	OK	negbinomial.size	1.86061e-18	1.87609e-17	Abcc3	1194
Asap1	OK	negbinomial.size	1.88116e-18	1.89561e-17	Asap1	3076
Wfdc15b	OK	negbinomial.size	1.95552e-18	1.9693e-17	Wfdc15b	240
Asph	OK	negbinomial.size	2.06743e-18	2.07939e-17	Asph	2096
Dusp3	OK	negbinomial.size	2.06631e-18	2.07939e-17	Dusp3	3023
Rin2	OK	negbinomial.size	2.09306e-18	2.10382e-17	Rin2	2701
Slc45a4	OK	negbinomial.size	2.09435e-18	2.10382e-17	Slc45a4	2039
Eef2k	OK	negbinomial.size	2.33403e-18	2.34311e-17	Eef2k	908
Creg1	OK	negbinomial.size	2.44602e-18	2.454e-17	Creg1	5246
Jmy	OK	negbinomial.size	2.56771e-18	2.57447e-17	Jmy	1649
Ms4a8a	OK	negbinomial.size	2.61721e-18	2.62245e-17	Ms4a8a	721
Fam117b	OK	negbinomial.size	2.67852e-18	2.68221e-17	Fam117b	2426
Slc7a7	OK	negbinomial.size	2.93181e-18	2.93401e-17	Slc7a7	1993
Klf13	OK	negbinomial.size	2.93533e-18	2.9357e-17	Klf13	4795
Rps12	OK	negbinomial.size	3.07504e-18	3.07351e-17	Rps12	7434
Cbr1	OK	negbinomial.size	3.11012e-18	3.10663e-17	Cbr1	1714
Prkx	OK	negbinomial.size	3.23057e-18	3.22493e-17	Prkx	2015
Rassf4	OK	negbinomial.size	3.2738e-18	3.26604e-17	Rassf4	4664
Zswim6	OK	negbinomial.size	3.27952e-18	3.26971e-17	Zswim6	3148
Vps37b	OK	negbinomial.size	3.35328e-18	3.34117e-17	Vps37b	2550
Nop10	OK	negbinomial.size	3.37104e-18	3.35677e-17	Nop10	4689
Aff1	OK	negbinomial.size	3.62375e-18	3.60617e-17	Aff1	2645
Haus8	OK	negbinomial.size	3.80409e-18	3.78328e-17	Haus8	1848
Cd300lf	OK	negbinomial.size	3.97519e-18	3.95099e-17	Cd300lf	1546
Maz	OK	negbinomial.size	4.07843e-18	4.05108e-17	Maz	2467
Ech1	OK	negbinomial.size	4.08725e-18	4.05733e-17	Ech1	4016
Dbp	OK	negbinomial.size	4.17618e-18	4.14304e-17	Dbp	1413
Cpeb2	OK	negbinomial.size	4.5415e-18	4.50267e-17	Cpeb2	1609
Lrrc8d	OK	negbinomial.size	4.57566e-18	4.53373e-17	Lrrc8d	2078
Bola2	OK	negbinomial.size	4.58395e-18	4.53913e-17	Bola2	4670
Fcho2	OK	negbinomial.size	4.76437e-18	4.71487e-17	Fcho2	3963
Slfn9	OK	negbinomial.size	4.92812e-18	4.8739e-17	Slfn9	821
Rassf1	OK	negbinomial.size	4.99456e-18	4.93656e-17	Rassf1	2987
Cmah	OK	negbinomial.size	5.01794e-18	4.95661e-17	Cmah	471
Cdt1	OK	negbinomial.size	5.05852e-18	4.99361e-17	Cdt1	1135
Sdc1	OK	negbinomial.size	5.08316e-18	5.01484e-17	Sdc1	359
Ywhae	OK	negbinomial.size	5.17949e-18	5.10673e-17	Ywhae	5789
Amz1	OK	negbinomial.size	5.40829e-18	5.32903e-17	Amz1	819
Plscr2	OK	negbinomial.size	5.5916e-18	5.50627e-17	Plscr2	683
Psmb6	OK	negbinomial.size	5.71593e-18	5.62524e-17	Psmb6	5147
Trafd1	OK	negbinomial.size	5.78738e-18	5.69205e-17	Trafd1	3704
Ndfip1	OK	negbinomial.size	6.03299e-18	5.92997e-17	Ndfip1	4748
Myo1g	OK	negbinomial.size	6.23556e-18	6.12532e-17	Myo1g	2386
Clec4b1	OK	negbinomial.size	6.30408e-18	6.18883e-17	Clec4b1	3324
Ndufb3	OK	negbinomial.size	6.53407e-18	6.41068e-17	Ndufb3	4594
Arrdc3	OK	negbinomial.size	6.58843e-18	6.46005e-17	Arrdc3	1690
Med13l	OK	negbinomial.size	7.34167e-18	7.1942e-17	Med13l	3088
Rassf2	OK	negbinomial.size	7.71353e-18	7.55398e-17	Rassf2	2444
Ndufa5	OK	negbinomial.size	8.09528e-18	7.92297e-17	Ndufa5	4249
Taok3	OK	negbinomial.size	8.27408e-18	8.09302e-17	Taok3	4729
Lmbrd1	OK	negbinomial.size	8.71602e-18	8.52008e-17	Lmbrd1	2708
Klrk1	OK	negbinomial.size	8.80913e-18	8.60584e-17	Klrk1	613
Gmfg	OK	negbinomial.size	9.39202e-18	9.16968e-17	Gmfg	5736
Hsd17b11	OK	negbinomial.size	1.12238e-17	1.09514e-16	Hsd17b11	3068
2410006H16Rik	OK	negbinomial.size	1.23254e-17	1.20189e-16	2410006H16Rik	5512
Arl11	OK	negbinomial.size	1.26549e-17	1.23327e-16	Arl11	2175
Pgls	OK	negbinomial.size	1.33286e-17	1.29814e-16	Pgls	5112
Gm43305	OK	negbinomial.size	1.34879e-17	1.31286e-16	Gm43305	1816
Glcci1	OK	negbinomial.size	1.36617e-17	1.32896e-16	Glcci1	1419
Kl	OK	negbinomial.size	1.43865e-17	1.39862e-16	Kl	357
Slc17a1	OK	negbinomial.size	1.45407e-17	1.41275e-16	Slc17a1	293
Wnk1	OK	negbinomial.size	1.49039e-17	1.44716e-16	Wnk1	6430
Dnase1	OK	negbinomial.size	1.50525e-17	1.4607e-16	Dnase1	402
Ndufa11	OK	negbinomial.size	1.51414e-17	1.46844e-16	Ndufa11	4501
Rasgrp1	OK	negbinomial.size	1.53307e-17	1.4859e-16	Rasgrp1	1508
Hp1bp3	OK	negbinomial.size	1.59409e-17	1.54411e-16	Hp1bp3	3727
Rpl24	OK	negbinomial.size	1.60404e-17	1.55281e-16	Rpl24	7301
Gm26740	OK	negbinomial.size	1.75172e-17	1.69474e-16	Gm26740	2026
Alox5ap	OK	negbinomial.size	1.86028e-17	1.79868e-16	Alox5ap	5958
Dao	OK	negbinomial.size	1.91744e-17	1.85283e-16	Dao	252
Zbp1	OK	negbinomial.size	1.92869e-17	1.86257e-16	Zbp1	2525
Zmynd15	OK	negbinomial.size	1.99006e-17	1.92068e-16	Zmynd15	1976
Clec4a2	OK	negbinomial.size	2.18933e-17	2.11173e-16	Clec4a2	5808
Aarsd1	OK	negbinomial.size	2.22249e-17	2.14243e-16	Aarsd1	2041
Ftl1	OK	negbinomial.size	2.35493e-17	2.26872e-16	Ftl1	7483
Ndufb5	OK	negbinomial.size	2.46435e-17	2.37272e-16	Ndufb5	5260
Itpkb	OK	negbinomial.size	2.60665e-17	2.50822e-16	Itpkb	2847
Fkbp15	OK	negbinomial.size	2.72199e-17	2.61763e-16	Fkbp15	2845
Lactb	OK	negbinomial.size	3.10056e-17	2.97989e-16	Lactb	2946
Adam19	OK	negbinomial.size	3.20631e-17	3.07827e-16	Adam19	1383
Pgp	OK	negbinomial.size	3.20677e-17	3.07827e-16	Pgp	2539
Lsm6	OK	negbinomial.size	3.22393e-17	3.09288e-16	Lsm6	3178
Csad	OK	negbinomial.size	3.31251e-17	3.17596e-16	Csad	1115
Etfb	OK	negbinomial.size	3.38251e-17	3.24113e-16	Etfb	4577
Gpr171	OK	negbinomial.size	3.41736e-17	3.27257e-16	Gpr171	473
Ndufb7	OK	negbinomial.size	3.61583e-17	3.46055e-16	Ndufb7	5387
Tmcc1	OK	negbinomial.size	3.81937e-17	3.65317e-16	Tmcc1	2728
Insig1	OK	negbinomial.size	3.84636e-17	3.67679e-16	Insig1	2213
P2ry13	OK	negbinomial.size	3.86494e-17	3.69234e-16	P2ry13	877
Vdac3	OK	negbinomial.size	3.94916e-17	3.77055e-16	Vdac3	4152
Cept1	OK	negbinomial.size	4.0384e-17	3.85346e-16	Cept1	2688
E2f2	OK	negbinomial.size	4.18004e-17	3.98623e-16	E2f2	615
Atp6v0e	OK	negbinomial.size	4.24876e-17	4.04936e-16	Atp6v0e	5974
B4galnt1	OK	negbinomial.size	4.27766e-17	4.07447e-16	B4galnt1	2651
Cybc1	OK	negbinomial.size	4.35806e-17	4.14859e-16	Cybc1	1918
Slc17a3	OK	negbinomial.size	4.41349e-17	4.19885e-16	Slc17a3	257
Psenen	OK	negbinomial.size	4.56334e-17	4.33883e-16	Psenen	5211
Prelid1	OK	negbinomial.size	4.78638e-17	4.5482e-16	Prelid1	4821
Man1a	OK	negbinomial.size	4.80721e-17	4.56528e-16	Man1a	3549
Ankrd12	OK	negbinomial.size	4.83875e-17	4.5925e-16	Ankrd12	3456
Hykk	OK	negbinomial.size	4.90823e-17	4.65569e-16	Hykk	233
Tmem87b	OK	negbinomial.size	5.09977e-17	4.83451e-16	Tmem87b	1909
Syngr2	OK	negbinomial.size	5.13298e-17	4.86311e-16	Syngr2	5234
Tgfb1	OK	negbinomial.size	5.2271e-17	4.94935e-16	Tgfb1	5212
Mrpl42	OK	negbinomial.size	5.23614e-17	4.95498e-16	Mrpl42	3867
Tut7	OK	negbinomial.size	5.26596e-17	4.98025e-16	Tut7	4720
Chaf1b	OK	negbinomial.size	5.47934e-17	5.179e-16	Chaf1b	807
Apobec1	OK	negbinomial.size	5.52356e-17	5.21771e-16	Apobec1	4063
Adh1	OK	negbinomial.size	5.56978e-17	5.25826e-16	Adh1	245
Folr1	OK	negbinomial.size	6.16781e-17	5.81941e-16	Folr1	386
Sirt1	OK	negbinomial.size	6.17155e-17	5.81951e-16	Sirt1	1821
Kansl1l	OK	negbinomial.size	6.25483e-17	5.89457e-16	Kansl1l	2130
Elof1	OK	negbinomial.size	6.27121e-17	5.90653e-16	Elof1	3019
Rpl12	OK	negbinomial.size	6.59663e-17	6.20937e-16	Rpl12	7345
Fh1	OK	negbinomial.size	6.78746e-17	6.38524e-16	Fh1	2761
Tlr13	OK	negbinomial.size	6.82986e-17	6.42136e-16	Tlr13	2332
Oscar	OK	negbinomial.size	7.0149e-17	6.59145e-16	Oscar	26
4921531C22Rik	OK	negbinomial.size	7.07569e-17	6.64468e-16	4921531C22Rik	1207
Tma7	OK	negbinomial.size	7.92359e-17	7.43655e-16	Tma7	5787
Dmac1	OK	negbinomial.size	7.96435e-17	7.47043e-16	Dmac1	3596
Slc25a3	OK	negbinomial.size	8.04755e-17	7.54405e-16	Slc25a3	6428
Rala	OK	negbinomial.size	8.18808e-17	7.67129e-16	Rala	3749
Ccl24	OK	negbinomial.size	8.74369e-17	8.18704e-16	Ccl24	140
Glipr1	OK	negbinomial.size	8.75675e-17	8.19448e-16	Glipr1	4061
Specc1l	OK	negbinomial.size	8.8595e-17	8.28578e-16	Specc1l	2787
Plekhg2	OK	negbinomial.size	8.94835e-17	8.36399e-16	Plekhg2	1425
Snrpa1	OK	negbinomial.size	9.69535e-17	9.05692e-16	Snrpa1	2459
Slc20a1	OK	negbinomial.size	9.83058e-17	9.17788e-16	Slc20a1	2845
Dock2	OK	negbinomial.size	9.85852e-17	9.1986e-16	Dock2	4248
Tspan4	OK	negbinomial.size	9.97147e-17	9.29857e-16	Tspan4	2876
Smarcc1	OK	negbinomial.size	1.01783e-16	9.48594e-16	Smarcc1	2749
Dclre1c	OK	negbinomial.size	1.02541e-16	9.55103e-16	Dclre1c	2624
Eme1	OK	negbinomial.size	1.06786e-16	9.94064e-16	Eme1	196
0610005C13Rik	OK	negbinomial.size	1.08332e-16	1.00787e-15	0610005C13Rik	252
Bst1	OK	negbinomial.size	1.14054e-16	1.06049e-15	Bst1	1589
Snrnp25	OK	negbinomial.size	1.15473e-16	1.07306e-15	Snrnp25	1447
Stx3	OK	negbinomial.size	1.16885e-16	1.08555e-15	Stx3	1198
Sapcd2	OK	negbinomial.size	1.17302e-16	1.08879e-15	Sapcd2	123
Micos13	OK	negbinomial.size	1.2085e-16	1.12107e-15	Micos13	4927
Abcc2	OK	negbinomial.size	1.29315e-16	1.1989e-15	Abcc2	283
Zeb2os	OK	negbinomial.size	1.38365e-16	1.28206e-15	Zeb2os	2213
Xpr1	OK	negbinomial.size	1.39258e-16	1.28914e-15	Xpr1	2379
Metap2	OK	negbinomial.size	1.3929e-16	1.28914e-15	Metap2	4671
Glipr2	OK	negbinomial.size	1.397e-16	1.29219e-15	Glipr2	753
Itpr2	OK	negbinomial.size	1.41043e-16	1.30386e-15	Itpr2	2374
Ddit3	OK	negbinomial.size	1.41245e-16	1.30497e-15	Ddit3	2411
Rcsd1	OK	negbinomial.size	1.416e-16	1.30749e-15	Rcsd1	2496
Mpp1	OK	negbinomial.size	1.43377e-16	1.32313e-15	Mpp1	3005
Magoh	OK	negbinomial.size	1.49508e-16	1.37892e-15	Magoh	3464
Tap1	OK	negbinomial.size	1.5322e-16	1.41234e-15	Tap1	4158
Zfp800	OK	negbinomial.size	1.53478e-16	1.41391e-15	Zfp800	2770
Psmc3	OK	negbinomial.size	1.54986e-16	1.42698e-15	Psmc3	4342
Adssl1	OK	negbinomial.size	1.57254e-16	1.44702e-15	Adssl1	1911
Bambi	OK	negbinomial.size	1.57518e-16	1.44863e-15	Bambi	731
Ptprj	OK	negbinomial.size	1.60519e-16	1.47537e-15	Ptprj	3998
Tcirg1	OK	negbinomial.size	1.63233e-16	1.49946e-15	Tcirg1	4088
Esd	OK	negbinomial.size	1.63338e-16	1.49956e-15	Esd	5112
Mefv	OK	negbinomial.size	1.65997e-16	1.5231e-15	Mefv	775
Acot13	OK	negbinomial.size	1.69329e-16	1.55278e-15	Acot13	2432
Slc7a1	OK	negbinomial.size	1.76806e-16	1.62041e-15	Slc7a1	945
Cd24a	OK	negbinomial.size	1.77393e-16	1.62487e-15	Cd24a	737
Ndufa12	OK	negbinomial.size	1.79928e-16	1.64715e-15	Ndufa12	4461
Ifitm6	OK	negbinomial.size	1.83246e-16	1.67656e-15	Ifitm6	609
Snap23	OK	negbinomial.size	1.89813e-16	1.73565e-15	Snap23	3547
Rnaseh2b	OK	negbinomial.size	1.92576e-16	1.75991e-15	Rnaseh2b	1409
Gdpd1	OK	negbinomial.size	1.99521e-16	1.82234e-15	Gdpd1	801
Triap1	OK	negbinomial.size	2.09234e-16	1.90996e-15	Triap1	2164
Cenpi	OK	negbinomial.size	2.18306e-16	1.99164e-15	Cenpi	217
Cebpa	OK	negbinomial.size	2.19221e-16	1.99885e-15	Cebpa	2911
Ctla2a	OK	negbinomial.size	2.20379e-16	2.00826e-15	Ctla2a	444
Tmigd1	OK	negbinomial.size	2.29354e-16	2.08886e-15	Tmigd1	194
Siah2	OK	negbinomial.size	2.2992e-16	2.09282e-15	Siah2	1916
Srrm1	OK	negbinomial.size	2.35721e-16	2.1444e-15	Srrm1	5205
Emilin2	OK	negbinomial.size	2.37912e-16	2.16311e-15	Emilin2	2124
Map11	OK	negbinomial.size	2.4551e-16	2.23092e-15	Map11	1741
Acat1	OK	negbinomial.size	2.52466e-16	2.29282e-15	Acat1	2946
Atp1b3	OK	negbinomial.size	2.60948e-16	2.36851e-15	Atp1b3	4727
Sgk1	OK	negbinomial.size	2.62665e-16	2.38274e-15	Sgk1	2785
Ubald2	OK	negbinomial.size	2.63888e-16	2.39248e-15	Ubald2	3311
Dynlt1f	OK	negbinomial.size	2.64945e-16	2.40071e-15	Dynlt1f	1631
Arhgap11a	OK	negbinomial.size	2.67083e-16	2.41871e-15	Arhgap11a	1229
Cd200	OK	negbinomial.size	2.70693e-16	2.45002e-15	Cd200	170
Mcm2	OK	negbinomial.size	2.89536e-16	2.61908e-15	Mcm2	964
Sh3pxd2b	OK	negbinomial.size	2.90898e-16	2.62991e-15	Sh3pxd2b	3340
Vamp8	OK	negbinomial.size	2.92202e-16	2.64022e-15	Vamp8	6265
Cass4	OK	negbinomial.size	2.95936e-16	2.67245e-15	Cass4	912
Gins2	OK	negbinomial.size	2.99329e-16	2.70156e-15	Gins2	1055
Sub1	OK	negbinomial.size	3.1854e-16	2.87332e-15	Sub1	5862
Smim15	OK	negbinomial.size	3.19201e-16	2.87767e-15	Smim15	2637
Selenok	OK	negbinomial.size	3.25973e-16	2.93707e-15	Selenok	5612
Scarb2	OK	negbinomial.size	3.52315e-16	3.17262e-15	Scarb2	3602
Gsr	OK	negbinomial.size	3.55753e-16	3.20178e-15	Gsr	1517
Hsd3b1	OK	negbinomial.size	3.71526e-16	3.34185e-15	Hsd3b1	205
Cd80	OK	negbinomial.size	3.7884e-16	3.40573e-15	Cd80	893
Cbx4	OK	negbinomial.size	4.01017e-16	3.60307e-15	Cbx4	1894
Baz2b	OK	negbinomial.size	4.20178e-16	3.77312e-15	Baz2b	3751
Ndufa13	OK	negbinomial.size	4.333e-16	3.88876e-15	Ndufa13	6174
Hist1h2bj	OK	negbinomial.size	4.40068e-16	3.94729e-15	Hist1h2bj	247
Pycard	OK	negbinomial.size	4.48215e-16	4.01811e-15	Pycard	5487
Gpr160	OK	negbinomial.size	4.49896e-16	4.03093e-15	Gpr160	1039
Etv6	OK	negbinomial.size	4.70341e-16	4.21175e-15	Etv6	3161
Clcn4	OK	negbinomial.size	4.71849e-16	4.22289e-15	Clcn4	2652
Mrfap1	OK	negbinomial.size	4.84768e-16	4.33608e-15	Mrfap1	5389
Ebi3	OK	negbinomial.size	4.94423e-16	4.41997e-15	Ebi3	1908
Edem1	OK	negbinomial.size	5.08278e-16	4.5413e-15	Edem1	3346
Tmem205	OK	negbinomial.size	5.17415e-16	4.62035e-15	Tmem205	2737
Fbxo30	OK	negbinomial.size	5.1775e-16	4.62077e-15	Fbxo30	1427
Slc35b2	OK	negbinomial.size	5.24309e-16	4.6767e-15	Slc35b2	3413
Rhoh	OK	negbinomial.size	5.71746e-16	5.09698e-15	Rhoh	2004
Tmbim4	OK	negbinomial.size	5.77345e-16	5.14403e-15	Tmbim4	4287
Nfkbib	OK	negbinomial.size	5.81078e-16	5.17441e-15	Nfkbib	2675
Slc22a12	OK	negbinomial.size	5.85113e-16	5.20744e-15	Slc22a12	254
Parpbp	OK	negbinomial.size	6.06134e-16	5.39153e-15	Parpbp	140
Necap2	OK	negbinomial.size	6.14602e-16	5.46381e-15	Necap2	4282
Mtss1	OK	negbinomial.size	6.39116e-16	5.67859e-15	Mtss1	2583
E230001N04Rik	OK	negbinomial.size	6.40194e-16	5.68501e-15	E230001N04Rik	635
Bcl2l1	OK	negbinomial.size	6.4237e-16	5.70117e-15	Bcl2l1	2365
Zfp652	OK	negbinomial.size	6.72298e-16	5.96348e-15	Zfp652	2249
Sdc3	OK	negbinomial.size	6.73067e-16	5.96699e-15	Sdc3	4467
Zfp91	OK	negbinomial.size	7.20425e-16	6.3833e-15	Zfp91	4795
Pnisr	OK	negbinomial.size	7.32159e-16	6.48368e-15	Pnisr	3136
Cd4	OK	negbinomial.size	7.34671e-16	6.50233e-15	Cd4	475
Mmp14	OK	negbinomial.size	7.39117e-16	6.53806e-15	Mmp14	3141
Tnfsf13	OK	negbinomial.size	7.90155e-16	6.98567e-15	Tnfsf13	2059
Erp29	OK	negbinomial.size	8.01735e-16	7.08414e-15	Erp29	6318
Syne1	OK	negbinomial.size	8.17216e-16	7.21694e-15	Syne1	1391
Tbc1d14	OK	negbinomial.size	8.36179e-16	7.38033e-15	Tbc1d14	2169
Jade2	OK	negbinomial.size	8.36958e-16	7.38313e-15	Jade2	1556
Slc2a6	OK	negbinomial.size	8.62316e-16	7.60263e-15	Slc2a6	853
Asb2	OK	negbinomial.size	8.9946e-16	7.92575e-15	Asb2	856
Cnih4	OK	negbinomial.size	9.48864e-16	8.35648e-15	Cnih4	4370
Rpl36al	OK	negbinomial.size	9.5732e-16	8.42631e-15	Rpl36al	6882
Klf10	OK	negbinomial.size	9.77954e-16	8.6032e-15	Klf10	2011
Apobec3	OK	negbinomial.size	9.79424e-16	8.6114e-15	Apobec3	4614
Trim30a	OK	negbinomial.size	1.07154e-15	9.41614e-15	Trim30a	3567
Ddah1	OK	negbinomial.size	1.1126e-15	9.77157e-15	Ddah1	283
Lyar	OK	negbinomial.size	1.12922e-15	9.91214e-15	Lyar	2129
Pira2	OK	negbinomial.size	1.13825e-15	9.98594e-15	Pira2	1189
Gnaq	OK	negbinomial.size	1.14142e-15	1.00082e-14	Gnaq	4194
Atp6v1a	OK	negbinomial.size	1.14879e-15	1.00673e-14	Atp6v1a	4369
Cbx1	OK	negbinomial.size	1.24816e-15	1.09321e-14	Cbx1	3105
2021-09-09	OK	negbinomial.size	1.25899e-15	1.10209e-14	2021-09-09	2532
Rbms1	OK	negbinomial.size	1.34238e-15	1.17445e-14	Rbms1	4433
Enpp1	OK	negbinomial.size	1.35634e-15	1.18602e-14	Enpp1	561
Tifab	OK	negbinomial.size	1.36118e-15	1.1896e-14	Tifab	2400
Lamtor1	OK	negbinomial.size	1.37582e-15	1.20174e-14	Lamtor1	5072
Prmt1	OK	negbinomial.size	1.41204e-15	1.2327e-14	Prmt1	3194
Tagap	OK	negbinomial.size	1.41488e-15	1.23451e-14	Tagap	2196
Ndufv2	OK	negbinomial.size	1.42528e-15	1.24291e-14	Ndufv2	4317
Syngr1	OK	negbinomial.size	1.54024e-15	1.34243e-14	Syngr1	379
Chsy1	OK	negbinomial.size	1.67811e-15	1.4618e-14	Chsy1	1743
Exosc8	OK	negbinomial.size	1.6839e-15	1.46604e-14	Exosc8	2504
Filip1l	OK	negbinomial.size	1.87763e-15	1.63382e-14	Filip1l	2986
Ptpn12	OK	negbinomial.size	1.8789e-15	1.63403e-14	Ptpn12	2509
Tlr12	OK	negbinomial.size	1.91819e-15	1.66729e-14	Tlr12	838
Batf3	OK	negbinomial.size	2.0234e-15	1.75779e-14	Batf3	2670
Osbpl9	OK	negbinomial.size	2.10879e-15	1.83097e-14	Osbpl9	3052
Xylt2	OK	negbinomial.size	2.22503e-15	1.93085e-14	Xylt2	943
Fpr2	OK	negbinomial.size	2.33733e-15	2.02721e-14	Fpr2	1001
Gm9733	OK	negbinomial.size	2.40218e-15	2.08232e-14	Gm9733	154
B4galt5	OK	negbinomial.size	2.56516e-15	2.22239e-14	B4galt5	1916
Tasor	OK	negbinomial.size	2.5922e-15	2.24461e-14	Tasor	2354
Troap	OK	negbinomial.size	2.61403e-15	2.26229e-14	Troap	187
Sema4d	OK	negbinomial.size	2.66378e-15	2.3041e-14	Sema4d	3168
Sbf2	OK	negbinomial.size	2.67541e-15	2.31291e-14	Sbf2	2646
Tmbim1	OK	negbinomial.size	2.81034e-15	2.42824e-14	Tmbim1	2603
Arih2	OK	negbinomial.size	2.81385e-15	2.42996e-14	Arih2	2026
Inpp4b	OK	negbinomial.size	2.8992e-15	2.50232e-14	Inpp4b	1393
Uqcrfs1	OK	negbinomial.size	2.97546e-15	2.56676e-14	Uqcrfs1	4407
Fancd2	OK	negbinomial.size	2.98218e-15	2.57117e-14	Fancd2	221
Avpi1	OK	negbinomial.size	3.07468e-15	2.64949e-14	Avpi1	1547
Mbtd1	OK	negbinomial.size	3.32657e-15	2.865e-14	Mbtd1	2763
Mrpl34	OK	negbinomial.size	3.50849e-15	3.02006e-14	Mrpl34	3424
Gcnt1	OK	negbinomial.size	3.65117e-15	3.14119e-14	Gcnt1	1262
Gbp3	OK	negbinomial.size	3.6882e-15	3.17133e-14	Gbp3	2429
Hint2	OK	negbinomial.size	3.98806e-15	3.42549e-14	Hint2	2735
Uba7	OK	negbinomial.size	3.98792e-15	3.42549e-14	Uba7	1454
Mrpl20	OK	negbinomial.size	4.16095e-15	3.57208e-14	Mrpl20	4183
Cd300lg	OK	negbinomial.size	4.30906e-15	3.69725e-14	Cd300lg	342
Adss	OK	negbinomial.size	4.37918e-15	3.75344e-14	Adss	2392
Ccdc107	OK	negbinomial.size	4.37925e-15	3.75344e-14	Ccdc107	2308
Tmem140	OK	negbinomial.size	4.43889e-15	3.80252e-14	Tmem140	1312
Saraf	OK	negbinomial.size	4.53429e-15	3.88217e-14	Saraf	4270
Ube2d3	OK	negbinomial.size	4.54029e-15	3.88522e-14	Ube2d3	6099
Dlgap4	OK	negbinomial.size	4.5648e-15	3.90411e-14	Dlgap4	2697
Rpl37	OK	negbinomial.size	4.68168e-15	4.00193e-14	Rpl37	7395
Selenof	OK	negbinomial.size	5.05503e-15	4.31877e-14	Selenof	5123
Ndufv1	OK	negbinomial.size	5.16219e-15	4.40797e-14	Ndufv1	3178
Gm5086	OK	negbinomial.size	5.46814e-15	4.66673e-14	Gm5086	541
Arhgap22	OK	negbinomial.size	5.5233e-15	4.71129e-14	Arhgap22	1435
Rpl19	OK	negbinomial.size	5.69634e-15	4.85631e-14	Rpl19	7428
S1pr2	OK	negbinomial.size	5.77393e-15	4.91983e-14	S1pr2	1089
4833439L19Rik	OK	negbinomial.size	6.12965e-15	5.22015e-14	4833439L19Rik	1820
Zfp131	OK	negbinomial.size	6.13947e-15	5.22573e-14	Zfp131	2598
Rcc2	OK	negbinomial.size	6.23387e-15	5.30326e-14	Rcc2	3269
Pccb	OK	negbinomial.size	6.28954e-15	5.34778e-14	Pccb	868
Slc12a6	OK	negbinomial.size	6.59307e-15	5.60288e-14	Slc12a6	2376
Lactb2	OK	negbinomial.size	6.70526e-15	5.6952e-14	Lactb2	1194
Ist1	OK	negbinomial.size	6.9034e-15	5.86038e-14	Ist1	2784
Ifit1	OK	negbinomial.size	7.042e-15	5.97487e-14	Ifit1	410
Neu1	OK	negbinomial.size	7.18247e-15	6.09082e-14	Neu1	3408
Defb1	OK	negbinomial.size	7.18722e-15	6.09163e-14	Defb1	558
Gm8251	OK	negbinomial.size	7.31785e-15	6.19906e-14	Gm8251	505
Krtcap2	OK	negbinomial.size	7.50634e-15	6.35536e-14	Krtcap2	4877
Thoc7	OK	negbinomial.size	7.68794e-15	6.50568e-14	Thoc7	3065
Mrpl13	OK	negbinomial.size	7.74179e-15	6.54779e-14	Mrpl13	3156
1700019L13Rik	OK	negbinomial.size	8.00731e-15	6.76878e-14	1700019L13Rik	666
Tra2a	OK	negbinomial.size	8.02567e-15	6.78072e-14	Tra2a	5047
Lipa	OK	negbinomial.size	9.2324e-15	7.79614e-14	Lipa	4440
Sft2d1	OK	negbinomial.size	9.28645e-15	7.83765e-14	Sft2d1	3769
Slc7a8	OK	negbinomial.size	9.35549e-15	7.89175e-14	Slc7a8	2008
Rap2a	OK	negbinomial.size	9.51664e-15	8.02346e-14	Rap2a	3080
Gm10134	OK	negbinomial.size	9.67581e-15	8.15336e-14	Gm10134	1096
Atp5md	OK	negbinomial.size	1.01944e-14	8.58581e-14	Atp5md	5447
Mpc2	OK	negbinomial.size	1.08707e-14	9.14578e-14	Mpc2	4446
Vgll4	OK	negbinomial.size	1.08671e-14	9.14578e-14	Vgll4	2287
Arl13b	OK	negbinomial.size	1.11821e-14	9.40281e-14	Arl13b	1459
Pdgfc	OK	negbinomial.size	1.13861e-14	9.56939e-14	Pdgfc	607
Atp6v1g3	OK	negbinomial.size	1.16306e-14	9.76974e-14	Atp6v1g3	170
Ugt3a2	OK	negbinomial.size	1.17662e-14	9.8784e-14	Ugt3a2	289
Eri1	OK	negbinomial.size	1.18185e-14	9.91714e-14	Eri1	2068
Mapre1	OK	negbinomial.size	1.18463e-14	9.93525e-14	Mapre1	4377
Tmem50a	OK	negbinomial.size	1.18904e-14	9.96703e-14	Tmem50a	5879
Evi2a	OK	negbinomial.size	1.19356e-14	9.99962e-14	Evi2a	4836
Ilf3	OK	negbinomial.size	1.22349e-14	1.02451e-13	Ilf3	2707
Dna2	OK	negbinomial.size	1.27315e-14	1.06553e-13	Dna2	877
Eno1	OK	negbinomial.size	1.28952e-14	1.07866e-13	Eno1	4369
Gja1	OK	negbinomial.size	1.30914e-14	1.09451e-13	Gja1	175
Bmp2k	OK	negbinomial.size	1.33207e-14	1.11309e-13	Bmp2k	4080
Gm19950	OK	negbinomial.size	1.3428e-14	1.12147e-13	Gm19950	257
Fkbp2	OK	negbinomial.size	1.39104e-14	1.16116e-13	Fkbp2	4587
Tbxas1	OK	negbinomial.size	1.46311e-14	1.22068e-13	Tbxas1	4142
Ip6k1	OK	negbinomial.size	1.48727e-14	1.2402e-13	Ip6k1	1764
Gng5	OK	negbinomial.size	1.51451e-14	1.26225e-13	Gng5	6688
1810013L24Rik	OK	negbinomial.size	1.51852e-14	1.26493e-13	1810013L24Rik	2087
Hps3	OK	negbinomial.size	1.53282e-14	1.27618e-13	Hps3	2207
Fli1	OK	negbinomial.size	1.55283e-14	1.29216e-13	Fli1	3311
Flot1	OK	negbinomial.size	1.56838e-14	1.30443e-13	Flot1	2298
Srsf5	OK	negbinomial.size	1.5807e-14	1.314e-13	Srsf5	5596
Arhgap12	OK	negbinomial.size	1.58342e-14	1.31557e-13	Arhgap12	1446
Ralgds	OK	negbinomial.size	1.60797e-14	1.33527e-13	Ralgds	2651
Ciao2a	OK	negbinomial.size	1.61312e-14	1.33885e-13	Ciao2a	3267
Cbfb	OK	negbinomial.size	1.68815e-14	1.4004e-13	Cbfb	2548
H2-Q6	OK	negbinomial.size	1.71368e-14	1.42084e-13	H2-Q6	2213
Scoc	OK	negbinomial.size	1.75357e-14	1.45241e-13	Scoc	1633
Cs	OK	negbinomial.size	1.75311e-14	1.45241e-13	Cs	2619
Pold2	OK	negbinomial.size	1.76341e-14	1.45981e-13	Pold2	864
Gtf2h5	OK	negbinomial.size	1.7934e-14	1.48387e-13	Gtf2h5	3895
Rpl13a	OK	negbinomial.size	1.83435e-14	1.51697e-13	Rpl13a	7381
Ptms	OK	negbinomial.size	1.89344e-14	1.56502e-13	Ptms	6242
Arap3	OK	negbinomial.size	1.98129e-14	1.63678e-13	Arap3	1054
Pink1	OK	negbinomial.size	1.98764e-14	1.64119e-13	Pink1	1844
Ptk2b	OK	negbinomial.size	1.99488e-14	1.64632e-13	Ptk2b	2695
Me1	OK	negbinomial.size	2.06775e-14	1.70557e-13	Me1	296
Nop56	OK	negbinomial.size	2.08479e-14	1.71875e-13	Nop56	3410
Cenpu	OK	negbinomial.size	2.09482e-14	1.72612e-13	Cenpu	363
Pip4p1	OK	negbinomial.size	2.13601e-14	1.75916e-13	Pip4p1	3199
Psen2	OK	negbinomial.size	2.14789e-14	1.76803e-13	Psen2	2589
Hck	OK	negbinomial.size	2.17694e-14	1.79102e-13	Hck	4317
Mef2d	OK	negbinomial.size	2.19747e-14	1.80698e-13	Mef2d	2838
Il6	OK	negbinomial.size	2.34117e-14	1.92416e-13	Il6	276
Rap2b	OK	negbinomial.size	2.37119e-14	1.94784e-13	Rap2b	3606
Tmbim6	OK	negbinomial.size	2.39911e-14	1.96976e-13	Tmbim6	6261
Ttk	OK	negbinomial.size	2.40822e-14	1.97622e-13	Ttk	230
Psmb2	OK	negbinomial.size	2.50896e-14	2.05783e-13	Psmb2	5048
P2rx7	OK	negbinomial.size	2.51145e-14	2.05882e-13	P2rx7	3003
Aco2	OK	negbinomial.size	2.52936e-14	2.07245e-13	Aco2	3667
Noct	OK	negbinomial.size	2.57096e-14	2.10545e-13	Noct	1057
Ifi47	OK	negbinomial.size	2.62914e-14	2.152e-13	Ifi47	2555
Phf21a	OK	negbinomial.size	2.67873e-14	2.19146e-13	Phf21a	2007
Coro1c	OK	negbinomial.size	2.69314e-14	2.20213e-13	Coro1c	3326
Pld1	OK	negbinomial.size	2.71525e-14	2.21907e-13	Pld1	979
Ppih	OK	negbinomial.size	2.9104e-14	2.37735e-13	Ppih	1463
Pilrb2	OK	negbinomial.size	2.9216e-14	2.38528e-13	Pilrb2	1888
Ranbp2	OK	negbinomial.size	2.97469e-14	2.42739e-13	Ranbp2	3974
Nol7	OK	negbinomial.size	2.98219e-14	2.43227e-13	Nol7	4490
Foxn3	OK	negbinomial.size	3.00425e-14	2.44901e-13	Foxn3	4071
Fam102a	OK	negbinomial.size	3.02597e-14	2.46546e-13	Fam102a	595
Smim3	OK	negbinomial.size	3.11125e-14	2.53365e-13	Smim3	1427
Nde1	OK	negbinomial.size	3.14145e-14	2.55694e-13	Nde1	1546
Sec14l1	OK	negbinomial.size	3.36316e-14	2.73601e-13	Sec14l1	3115
Lnpep	OK	negbinomial.size	3.39561e-14	2.761e-13	Lnpep	4061
Phyh	OK	negbinomial.size	3.42817e-14	2.78606e-13	Phyh	2204
Dhx15	OK	negbinomial.size	3.48073e-14	2.82734e-13	Dhx15	3564
Ramp1	OK	negbinomial.size	3.61916e-14	2.93829e-13	Ramp1	2348
Dcakd	OK	negbinomial.size	3.6258e-14	2.94219e-13	Dcakd	1067
Smdt1	OK	negbinomial.size	3.6764e-14	2.98174e-13	Smdt1	5752
Mrpl57	OK	negbinomial.size	3.84481e-14	3.11675e-13	Mrpl57	3590
Hmgn3	OK	negbinomial.size	3.90533e-14	3.16421e-13	Hmgn3	584
Slc31a1	OK	negbinomial.size	3.90946e-14	3.16595e-13	Slc31a1	2524
St3gal1	OK	negbinomial.size	4.08839e-14	3.30917e-13	St3gal1	1777
Fmo2	OK	negbinomial.size	4.10865e-14	3.32389e-13	Fmo2	275
Uchl5	OK	negbinomial.size	4.21704e-14	3.40986e-13	Uchl5	2237
Dok3	OK	negbinomial.size	4.43238e-14	3.58217e-13	Dok3	3273
Slc22a8	OK	negbinomial.size	4.66057e-14	3.76468e-13	Slc22a8	246
Dennd1c	OK	negbinomial.size	4.74432e-14	3.8304e-13	Dennd1c	1943
Slc29a3	OK	negbinomial.size	4.93323e-14	3.98091e-13	Slc29a3	4149
Adgre4	OK	negbinomial.size	4.9863e-14	4.02172e-13	Adgre4	373
Prcp	OK	negbinomial.size	5.28851e-14	4.26331e-13	Prcp	4651
Dguok	OK	negbinomial.size	5.42806e-14	4.37361e-13	Dguok	2723
Ggt5	OK	negbinomial.size	5.59662e-14	4.50715e-13	Ggt5	714
Ddx60	OK	negbinomial.size	5.72727e-14	4.61005e-13	Ddx60	868
Cd109	OK	negbinomial.size	5.80239e-14	4.66817e-13	Cd109	99
Cyp51	OK	negbinomial.size	5.90268e-14	4.74408e-13	Cyp51	1459
Hcst	OK	negbinomial.size	5.90192e-14	4.74408e-13	Hcst	2637
Sertad2	OK	negbinomial.size	6.08064e-14	4.88466e-13	Sertad2	2394
Xpo1	OK	negbinomial.size	6.13989e-14	4.92978e-13	Xpo1	2233
Plet1	OK	negbinomial.size	6.20799e-14	4.98196e-13	Plet1	132
Crtc3	OK	negbinomial.size	6.23029e-14	4.99735e-13	Crtc3	2425
Arap1	OK	negbinomial.size	6.2784e-14	5.03342e-13	Arap1	3352
Abcg2	OK	negbinomial.size	6.53342e-14	5.23524e-13	Abcg2	1073
Slbp	OK	negbinomial.size	6.79599e-14	5.44292e-13	Slbp	3497
Tsc22d4	OK	negbinomial.size	6.92362e-14	5.54236e-13	Tsc22d4	4778
[truncated: 3,783 more rows]

## Sheet: 3.Monocle DEGs cluster
Cluster1 (C1)	Cluster2 (C2)	Cluster3 (C3)	Cluster4 (C4)	Cluster5 (C5)
Klf4	Pf4	Kap	Maf	Mmp12
Cxcl2	Apoe	Fxyd2	Ccl3	Rpsa
Lyz2	Junb	Gpx3	Ccl4	Lsp1
Cdkn1a	Ccl8	Aldob	F13a1	Rps5
Neat1	Stab1	Slc34a1	Selenop	Rpl13
Ahnak	Ctsb	Miox	Cst3	Fau
Ier3	Itm2b	mt-Cytb	Fosb	Rps18
Cebpb	Mrc1	Acsm2	H2-Ab1	Rpl9
Fcrls	Lgmn	Cyp4b1	H2-Eb1	Rpl32
Fosl2	Vcam1	Uba52	Cd74	Rpl12
C3	Ccl12	mt-Nd2	Marcks	Napsa
Ctsd	Ly6e	Ass1	Trf	Rpl27a
Grn	Cd38	Slc27a2	Slamf9	Fxyd5
Lamp1	Ccl7	Acy3	Clec4b1	Rps3
Pltp	Abca1	mt-Atp6	Fos	Rpl11
Clec4n	Gdf15	Akr1c21	H2-Aa	Rpl18
Ccl2	Cltc	mt-Nd4	Rnase4	Crip1
Trem2	Hmox1	Gm42418	Ckb	Rps27a
Ninj1	Fcgr2b	Ttc36	Lilra5	Rps15a
Pla2g7	Ms4a7	Timp3	Irf2bp2	Rpl39
Ms4a6c	Nrp1	Lrp2	Zfp36	Rps10
Ccr1	Gas6	Chchd10	Scimp	Rpl36
Cfp	Cd93	Spink1	Hpgd	Tmsb10
Plek	Ms4a6b	mt-Nd5	Ehd4	Rps7
Dennd4a	Dab2	mt-Co3	C4b	Rps21
Gda	Cp	Cltrn	Jun	Rpl10a
Kdm6b	Cxcl13	Atp1b1	Egr1	Rpl30
Nr4a2	H2-K1	AY036118	Mmp13	Rps3a1
Mt1	Sash1	Keg1	Qk	Rps26
Cxcl9	Cd63	Inmt	Ccnl1	Rplp0
Atp2b1	Gbp7	Ndrg1	Jmjd1c	Rpl23
Ms4a6d	Ctsc	Chpt1	Umod	Rpl37a
Tob2	Zfp36l1	Phf11b	Klf6	Rpl17
Nfe2l2	Mafb	Ggt1	Atf3	Rpl19
Cd84	Iigp1	Cyb5a	Adgre1	S100a4
Gadd45b	C1qc	mt-Nd4l	Malat1	Rps27
Vim	C5ar1	Slc22a6	Clec10a	Rpl21
Zeb2	Sbno2	Klk1	Tcf4	Rps16
Tnfaip2	Csf1r	Pck1	Gm34084	Rpl37
Sdcbp	Nxpe5	Rida	Kctd12	Rps15
Nrp2	Itsn1	Cyp2e1	BC005537	Stmn1
Tiparp	Mpeg1	Slc4a4	Nfkbiz	Cd52
Ets2	C3ar1	Mep1a	Cfh	Coro1a
Tnfaip3	Lgals3bp	Cyp2j5	Gls	Rpl22
Stat3	P2rx4	Slc7a13	Picalm	Rps6
Irs2	Marcksl1	S100g	Zfand5	Rpl6
Id2	Ifi207	Fut9	Serinc3	Rpl27
Slc3a2	Mertk	Slc22a12	Ier2	Sh3bgrl3
Ptgs2	Ctsl	Guca2b	Btg2	Rpl8
Psap	Igf1	Ces1f	Fcna	Mgl2
AW112010	Fcgr3	Ugt2b38	Lyve1	Rack1
Mmp14	Ap1b1	Fbp1	Tgfbr2	Gm10076
Mcl1	Folr2	Kcnj15	Cd72	Rps2
Sirpa	Il4ra	Ldhb	Hspa5	Ppia
Cxcr4	C1qa	Slc17a3	H3f3b	Rplp2
Atp6v0c	Myo5a	Nat8f1	Cx3cr1	Rpl14
Nr4a1	Rnasel	Sult1d1	Nufip2	Pclaf
Lmna	Gns	S100a9	Dst	Rps8
Ccrl2	Rgl1	Glyat	Frmd4b	Dbi
Xdh	Pirb	mt-Co2	Stap1	Birc5
Rel	Plxnb2	Fth1	Klf2	Rpl29
Ifi30	H2-D1	Pah	Skil	Rpl10
Acp5	Wwp1	Cda	Pcf11	Rpl3
Cstb	Atp13a2	Slc22a18	Ankrd11	Rplp1
Slc38a1	Tut7	Pdzk1ip1	Egf	Cox7b
Il1rn	Tpp1	Ugt3a2	Laptm5	Rpl15
Nlrp3	Cd83	Slc22a30	Tgfbr1	Rpl36a
Sde2	Unc93b1	Tmem174	Cd14	Rps12
Mmp9	Sdc4	Spp1	Stard8	Eef1d
Gla	Arid5b	S100a8	Fam129a	Rpl24
Trib1	Cbr2	G6pc	Ddx5	Hist1h2ap
Bach1	Glul	Pdzk1	Cd163	Gpx1
Icam1	Washc2	Tmem252	Cited2	Rpl35a
Pim1	Dclre1c	Sord	Hpgds	Lgals3
Ptpn1	Lyn	Hbb-bs	Pmp22	Rpl35
Litaf	Snx2	Ttr	Ssh2	Lpl
Ccl9	Tmem106a	Gm45792	Ltc4s	Hist1h1b
Lgals1	Srgap2	Ghr	2410006H16Rik	Cox4i1
Zfp703	Phlda3	Slc17a1	Ramp1	Atp5e
Ralgds	Ap2a2	Gm19950	Rnase6	Ube2c
Nfkbid	Rab11fip5	Slc22a8	Pik3ap1	Eef1b2
Tlr2	Slc43a2	AI314278	Hexb	Rps19
Nfkb1	Timp2	Pcbd1	Ppp1r15a	Gapdh
Osm	Lpcat2	Nat8	Ddx3y	Pfdn5
Csf2rb	Ctsa	Cdh16	Dusp1	Atp5g1
Rbbp6	Acp2	Slc47a1	Hsp90aa1	Naca
Slc6a6	Ncf1	Dnase1	Chka	Rps28
Socs3	Hexa	Slco1a1	Cbl	Tmsb4x
Mdm2	Aoah	Mettl26	Irf1	Rpl5
Slc38a2	Fcgrt	Aldh8a1	Nes	Rpl28
Rnf19b	Pld4	Acaa1b	Tmem88	Rpl13a
Pabpc1	Nrros	Kl	Rhob	Atox1
Rilpl2	Clta	Mfsd4b5	Tle1	Cox6c
Nr4a3	Fcgr1	Mpc2	Nfkbia	Uqcrh
Tgif1	Vps18	Wfdc17	Ophn1	Atp5o
Eif3a	Ankrd12	Stard10	Jund	Cd36
Mxd1	Rab7b	Folr1	Cdk6	Hist1h2ae
Rrbp1	Hgsnat	Fmo1	Son	Ptma
Slfn2	Plod1	Pth1r	Nktr	Cox7c
Nfil3	Rnf150	Ephx2	Nisch	Ndufa4
Pld3	Itgb5	Cystm1	Ptger4	S100a6
Impact	Pfkfb3	Hykk	Ptprj	Hmgb2
Pde4b	Trpm2	Zbtb20	Ccr5	Mdh1
Rab20	Birc3	Khk	St3gal6	Cox7a2
Crem	Asah1	Igfbp7	Wsb1	Rpl7a
Thbs1	P2rx7	Eci3	Errfi1	Park7
Arl4c	Blvrb	Tmigd1	Gpr65	Cox8a
Jaml	Rabgef1	Fmo2	Stk17b	Bdh2
Dlg4	Bmp2k	Ldhd	Tent5a	Uqcr10
Lncpint	Ctss	Wfdc15b	Tyrobp	Cytip
Tgm2	Man2b1	Hba-a1	Hip1	Atp5j2
Spag9	Zswim6	Pter	Brd2	Cox6b1
Ifitm2	Kansl1l	Pecr	Tlr7	Rpl23a
Csrnp1	Clec4a1	Acsm3	Mef2a	Serf2
Ubl3	Camk2d	mt-Nd1	Slc9a9	Atp5d
Chd4	Siglec1	Gk	Cd209f	Rps20
Ifrd1	Tmem86a	Tbca	Hspa1a	Mif
Zc3h12a	Lrp6	Myo6	Tns3	H2-Oa
Gna13	Tspan4	Calml4	Gpr34	Plxdc2
Coq10b	Per1	0610005C13Rik	Wnk1	Cd9
Eif1a	Pla2g15	Hba-a2	Asb2	Ctsk
Cxcl1	Rsrp1	Nudt19	Gm26532	Atpif1
Rasgef1b	Rnf130	Ces2c	Smpdl3b	Etfb
Ranbp2	Prune2	Slc13a1	Egr3	Cycs
Ccl5	Sqstm1	Me1	Bmyc	Rpl36al
Gas2l3	Mon2	Slc5a8	Zfp36l2	Rpl41
Gbp2	Cd22	Plscr2	Sh2d1b1	Cisd1
Cwc25	Ptgs1	Abcc2	Lpin2	Atp5h
Eprs	Ephx1	Car2	Adap2	Snrpg
Fabp5	Arhgap19	Spp2	Lair1	Atp5j
Fam20c	Man1a	Aqp1	Hexim1	Nme2
Efhd2	Ctla2b	Slc16a2	Cadm1	H2afz
Slc20a1	Sbf2	Hao2	Lamp2	Cox5b
Arid5a	Entpd1	Cldn10	Hfe	Hint1
Cd44	Rap2b	Slc22a2	Ubc	Nusap1
Adam9	Akap13	Nat8f6	Fli1	Cks1b
Ddx3x	Arap1	Gas2	Tmcc1	Npm1
Map4k4	Ints6	Dao	Jak1	Mpc1
Ddhd1	Twf1	Hnf4a	Lilrb4a	Ywhah
Samsn1	Rin2	Slc22a1	Pou2f2	Esd
Ddx6	Slc11a1	Ces1d	BC028528	Hist1h2ab
Atp1b3	Man1c1	Pipox	Dusp6	Hist1h1e
Retnla	Rragc	Cubn	Cebpd	Dut
Spty2d1	Adipor1	Aass	Ppp3ca	S100a10
Cflar	B2m	Ugt3a1	Cpne2	Rps25
Rap1b	Ubn1	Cyp2a4	Eif4g3	Clic1
Arl5b	Tra2a	Hgd	C6	AA467197
Gm49774	Tlr13	Fah	Phf20l1	Ndufb9
Ncl	C1qb	Ddah1	Ifi204	S100a11
Plaur	Cd33	Slco1a6	Ptprc	Plp2
Ecm1	Snx6	Slc6a18	Ppp1r10	Ccna2
Adam15	Scarb2	Slc5a2	Taok1	Cdca3
Top1	Mef2d	Car4	Notch1	Ndufb10
Maff	Tsc22d2	4931406C07Rik	Sec14l1	Cox7a2l
Calr	Tnfrsf1a	Slc3a1	Il10rb	Top2a
Eps8	Tlr1	Slc6a20b	Tnf	Cox6a1
Midn	Il18bp	Cyp2j13	Senp2	Prdx1
Zfand2a	Il21r	Atp11a	Nipbl	Uqcrq
Rnf149	Slc26a11	Tmem229a	Fus	Mrpl12
Nampt	Scamp2	Ccdc107	Prpf38b	Ndufb7
Serpina3g	Gm15708	Amacr	Gm4951	Ndufa13
Wdr26	P2ry12	Rab11fip3	Arhgap17	Cd209a
Fnip1	Ccnt1	Col4a4	Pmepa1	Snrpe
Plekho2	Mfsd11	Proc	Selenom	Ndufab1
Anxa3	Osbpl11	Cmbl	Baz2b	Cdca8
Casp4	Gm6377	Grhpr	Abca9	Atp5md
Rbms1	Zbtb7a	Aspdh	Slc12a1	Hspe1
Jdp2	Flcn	Aldh6a1	AC149090.1	Atp5l
Bcl2l11	Iqgap2	Slc22a28	Tnrc18	Atp5b
Il2rg	Nacc2	Defb29	Clk1	Lsm2
Clec12a	Calhm6	Abcg2	Rgs10	Eif3k
Tnfsf9	Klf3	Pank1	Mat2a	Dpp4
Map2k3	Fkbp15	Kcnj16	Ier5	Btf3
Etv3	Dse	Erich4	Tgfb1	Rrm2
Purb	Ifnar1	Lars2	Ms4a14	Ndufb3
Atp6v1h	Mgst1	Prss8	Tspan13	Col27a1
Sulf2	Wdfy3	Cldn2	Mga	Hmgn2
Tbxas1	Snx8	Mettl7b	Celf2	Nap1l1
Nfkb2	Tmem104	Aspa	Pnpla7	Atp5g2
Fermt3	Phyhd1	Nox4	Runx1	Nop10
Atp6v1a	Dhrs3	Ak4	Mylip	Micos13
Nfkbie	Nfatc2	D630029K05Rik	Hivep2	Cks2
Cxcl10	Fcho2	Defb1	Abcg1	Ndufa2
Clic4	Csf3r	Tmbim4	Rsad2	Spc24
Vps37b	Tmem87b	Ugt8a	P4ha1	Chchd2
Synj1	Scn1b	Ank3	Ppfia4	Tpx2
Fgl2	Gna12	Akr7a5	Cd53	Ccl17
Olfm1	Nuak1	Col4a3	Inpp4b	Atp5k
Stat1	Col14a1	Gipc2	Fcer1g	Ranbp1
Mpp7	Tet3	Enpp2	Lnpep	Lig1
Txnrd1	Fads1	Ar	Lilr4b	Snrpd2
Klf7	Tnfsf13	Slc26a1	Rgs2	Rpl22l1
Got1	Slc38a6	Pcx	Btaf1	Atp5f1
Susd6	Slfn5	Mfsd4b1	Atp7a	Bcl2a1a
Aff1	Specc1l	Pbld1	Hacd4	Ndufc1
Gm21188	Snx18	Scp2	Eif5	Cenpf
Plk2	Lgals9	Ppp1r1a	Adrb2	Uqcr11
Tgfbi	Galc	Cideb	Txnip	Prc1
Sowahc	Mafg	Xylb	Macf1	Csrp2
Tnfrsf1b	Emilin1	Aadat	Atf4	Smdt1
Rnd3	Gdpd1	Car15	Bptf	Bri3bp
Samhd1	Paox	2900060B14Rik	Rgs1	Cox17
Abl2	F830016B08Rik	Trabd2b	Crebbp	Kif11
Arl5c	Rab14	Cgref1	Alox5ap	Mki67
Pvr	Jmy	Itgb8	Bst2	Pebp1
Gusb	Mgp	Hint2	Ifngr1	Arpp19
Ndel1	Il6ra	Msra	Ccnd2	Ccnb2
Fem1c	Phf20	Wfdc2	Cybb	Elob
Ell2	Ripk1	Igfbp5	Cd86	Actg1
Tubb6	Cd300a	Slc1a1	Slc5a3	Ndufa3
Mt2	Dnajc13	Fgf1	Psd3	Txn1
Mir22hg	Rasa1	Gstz1	Tnrc6b	Hsd17b10
Sfpq	Pdgfc	Thnsl2	Ash1l	Ccnb1
Eif4e	Rnf213	Fabp3	Ugcg	Atp5c1
Aff4	Slc49a4	Calb1	Srsf7	Pbk
Gnl3	Dusp18	Acadm	Mbnl1	Cd209g
Isy1	Igfbp4	Hsd3b2	P2ry6	Ndufb4
Fbxo33	Eps15	Acsm1	Adrb1	Tpi1
Sik1	AB124611	Gsta2	H2-DMa	Hist1h4d
Rab8b	Dbp	Glyctk	Stard9	Eif3h
Nfat5	Gm16014	Kcnk5	Mef2c	Plk1
Pik3r1	Tgoln1	Cyp4a31	Ncoa1	Uqcrfs1
Dot1l	Alox5	Prkaa2	Ythdc1	Polr2e
Emilin2	B4galt6	Srpk3	B930036N10Rik	Spc25
Iqgap1	Ermard	Adh1	Tpp2	Rad51
Gpr132	Etv1	Apom	Hook3	Atp5mpl
Snhg15	Comt	Bphl	Creg1	Ddt
Cd300lf	Scamp5	Macrod2	Fbxo11	Racgap1
Baiap2	Ggta1	Gcnt1	Safb2	Hist1h3c
Ccl6	H2-Q4	Amn	Samd9l	Tubb5
Tank	Inpp5d	Mlxipl	Glipr1	Itgax
Itprid2	Ogfrl1	Dhrs4	Mir99ahg	Il1rl1
Mucl1	Itm2c	Slc5a12	Slco2b1	Kif22
Ptafr	Fpr2	Pafah1b3	Dnajb9	Ndufa5
Rrad	Rhoq	Phyh	Pdgfb	Tle5
Apoc2	Ppp1r12c	Cxxc5	Clec9a	Mrpl30
Mapk6	Rab3il1	Cyp4a10	Gadd45g	Ndufs6
Csde1	Gm29367	Igkc	Nsd3	Hist1h3f
Malt1	Tagln	Cyp2d9	Zfhx3	Eno1
Tmed5	Atp8a1	mt-Co1	Polr2a	Batf3
Rock1	Mob3c	Cbs	Hspa1b	Tomm5
Tcirg1	Mpp1	Ptprd	Gmip	Coro2a
Nrg1	Bri3	Kng2	Abcc3	Melk
Epb41l2	Gapvd1	Hlf	Glcci1	Dhfr
Zfp131	Bank1	Hibadh	Irf8	Sec61g
Bcl3	Plbd2	4833439L19Rik	1700025G04Rik	Rbx1
Id3	Osbpl9	Adhfe1	Fyb	Gcat
Dnmt3a	P2ry13	Tst	Serpinf1	Sfxn1
Ilf3	Tbc1d14	Gm4450	H2-DMb1	Jpt1
Hnrnpll	Serpinb6a	Osbpl6	Prex1	Mcm7
Fn1	Tmem37	Gcdh	Axl	Arsb
Sbno1	Slc31a1	Cyp2a5	Rabac1	Tomm6
Adam8	Fchsd2	Tkfc	Arap3	Hmgb1
Cd40	Sgsh	Ugt2b37	Ang	Slc25a4
Adam17	Tug1	Sardh	Utp14b	Syce2
Dusp5	Hbp1	Phldb2	Hnrnph1	U2af1
Btg1	Armcx3	Lactb2	Gnaq	Eif5a
Slc35b2	Nr1d2	Slc51a	Sult1a1	Ndufa7
Relb	Chp2	Fam151a	Tmem50a	Incenp
Ankrd17	Gbp8	Nme7	Lcp1	Hist2h2aa1
Rhbdf2	Lipa	Rdh16f2	Fam43a	Ndufb11
Trps1	Rnf169	Clmn	Phf11a	Sms
D10Wsu102e	Zswim8	Smim1	Rab43	Tk1
Capg	Secisbp2l	Car12	Arhgap30	Timm17a
Ubash3b	Clcn4	Spint2	Peli1	Ciao2a
Ikbke	Trafd1	Slc7a9	Cd68	Ndufv3
Naaa	Atp6v0a1	Crym	Cd209d	Gstt1
Gdi2	Mospd2	Cryl1	Galnt12	Supt4a
Etf1	Phf3	Aadac	Pid1	Esco2
Bax	Trim8	Ppargc1a	Tnfsf13b	Ndufa12
Rbm25	Ulk2	Trim7	Ifit1	Mpp6
Vat1	Rxra	Prodh	Rlim	Cenph
Ccng1	Atg2a	Nr1h4	Stat6	Gpx4
Nav1	Pros1	Flrt1	Pip4p1	Lsm6
Cd164	Map3k2	Lgr4	Lifr	Ndufv2
Entpd7	Serpinb8	Cryz	Xlr	Vdac1
Hnrnpu	Dmxl1	Gpc4	Rc3h1	Dynll1
Capzb	Nlrc5	Acss2	Ccn1	Mrps36
Tpr	Ifi47	Alpl	Pold4	Gsr
Myof	Fndc7	Rab3ip	Sun2	Ncapg
Syk	Nrip1	Sod3	Heatr5a	Mrpl42
Pcbp2	Clec4a2	Sugct	Arhgap5	Hmgb3
Dusp3	Vps41	ccdc198	Chd2	Suclg1
Il17ra	Clec2d	Map7	Syt11	Timp1
Sh3pxd2b	Tnfrsf11a	Papss2	Eif1	Wdr83os
Itpkb	Cd302	G0s2	Mepce	Tomm7
Gm42047	Cmklr1	Gchfr	Myadm	Gng5
Sdc3	Ddx60	Fdx1	Cd55	Nol7
Tbc1d4	Cebpa	Tmem213	Leprot	Tyms
Eef1a1	Atxn1	Paqr9	Sema6d	Tmem134
Baz1a	Camk1	Cyp2d26	Tgfbrap1	Syne2
Ep400	Pikfyve	Plpp2	Trim30a	Tfdp1
Lin54	Galnt1	Gss	St8sia4	Psmb1
Arl8b	Nup98	Camk2n1	Aftph	Mcm5
Card19	Ski	Abat	Zfp652	Aprt
Cotl1	Notch2	Ildr2	Tmem176b	Vdr
Serp1	Cacna1d	Hoxa7	Foxn3	Tnip3
Pxn	Nfxl1	Them7	Stat2	Mgst3
Prcp	Sirt2	Acmsd	Tor1aip1	Atp5g3
Hif1a	Sptlc2	Wwc1	Taok3	Gmnn
Colgalt1	Baz2a	Slc2a2	Zcchc2	Shcbp1
Eif4g1	Plekhm2	Cdhr5	Dennd1b	Aldoa
Furin	Trp53inp2	Tpmt	Tmem176a	Rpl4
Lyz1	Ciart	Cryzl2	Washc4	Ndufb8
Daglb	Prkacb	Slc23a1	Tra2b	Mlec
Tapbp	Ppp1r9b	Mapt	Plekhg2	Cyc1
Tmem173	Lmbrd1	Gpd1	Agfg1	Tuba1b
Pim3	Tlr8	Hoga1	Mtss1	Cdkn3
Cd274	Plk3	Echdc2	C5ar2	Exosc8
P4hb	Iffo2	Ces1e	Srsf2	Ndufb6
Hk2	Hk3	Tfcp2l1	Apobec3	Cit
Uvrag	2510039O18Rik	Mcrip2	Zfp292	Cnih4
Rftn1	Zcchc24	Gstt2	Sft2d1	Selenoh
Hvcn1	Tmem140	Tcea3	Bmpr2	Lockd
A930007I19Rik	Myo7a	Aldh1l1	Ednrb	Itgb7
Fbxo30	Hgf	Phb	Tbpl1	Rhoc
Ldlr	Pnp	Atp6v0a4	Crebrf	Cox20
Lsmem1	Serpina3f	Iyd	Abhd12	Mrpl14
Pbrm1	Kank2	Chdh	Apc	Aurkb
Hdlbp	Hivep3	Mme	Nabp1	Arl6ip1
Kdm7a	Ube2q2	Gjb2	Cep170	Cenpw
Emp1	Tcf7l2	Hpn	2021-03-01	Hat1
Phlda1	Tfe3	Ppa2	Rbpj	Lsm3
Slc15a3	Ddx58	Enpp6	Ifit2	Brk1
Snx10	Tpst2	Dnajc12	Cdk13	Hmmr
Rapgef2	Olfml3	Ascc1	Acin1	Ssr4
Rnf141	Gpr146	Abhd14b	Mbnl2	Cct5
Myo9b	Cd300ld	Arhgef28	Tm6sf1	Tma7
Tcp11l2	Cndp2	1700016C15Rik	Slc8a1	Srsf3
Hilpda	Clec4a3	Grtp1	Gngt2	Pcna
Cfb	Ly9	Susd2	Ddi2	Cenpx
Myh9	1810013L24Rik	Adk	Dennd1a	Htra1
Ube2d3	Mcoln2	Bloc1s1	Neurl3	Dnph1
Med13	Lats2	Rac2	Ggt5	Actr3
Cd80	Gbp9	Slc9a3	Arid4a	Ubl5
Man2a2	Fkbp5	Mpv17l	Hs3st1	Mrpl51
Sgk1	2610507B11Rik	Kcnj1	Sat1	Commd2
Ppp1r15b	Gab2	Eva1a	Cttnbp2nl	Dctpp1
Slc37a2	Cbx4	Kif21a	Snx5	Rtraf
Mknk2	Prxl2b	Tacc2	Morc2a	Polr1d
Ist1	Gaa	Slc5a10	Dlc1	Uqcrb
Prdx5	Serinc1	Lrrc19	Tigd2	Nhp2
Mvp	Ntpcr	Selenbp1	Arid4b	Mrpl23
Eif4g2	Snx24	1810059H22Rik	Txndc16	Cdk1
Ctsz	Fam193a	Hadh	Ccdc152	Idh3a
Ap2s1	Slc11a2	Slc16a12	Fam168a	Rad51ap1
Tulp4	Rab11a	Ech1	9930111J21Rik2	Dscc1
Hspa8	Vav1	Slc5a1	Anks1	Hist1h3a
Slc7a11	Fndc3a	Cdkl1	Lbh	Exosc5
Ppig	Slc8b1	Evc	Fnbp1	Ocstamp
Pkm	Npl	Grcc10	Inpp4a	Uhrf1
Rassf1	Ifngr2	Adtrp	Gab3	Kif4
Paf1	Lpin1	Bicc1	Pik3cg	H2afv
Gbp5	Slc45a4	Glod5	1500002C15Rik	Ndufc2
Ewsr1	Ctnnb1	Mfap3l	Arl4d	Ndufs8
Sgms1	Smap2	Slc16a9	G530011O06Rik	Mrpl52
Treml2	Sp140	Rbpms2	Tifab	Lsm5
A530013C23Rik	Fam234a	Phyhipl	Lst1	Acat1
Sf3b1	Kmt2c	Tinag	Ifih1	Mical1
Gm12840	Ctnnd1	Ehhadh	Rassf4	Sdhb
Gpr35	Erf	Epb41l5	Pmaip1	Eif3i
Gm8251	Arih2	Cobll1	Pura	Ece1
Slc25a33	Zbtb2	S100a1	Arsk	Rfc4
Mex3c	Cnppd1	Ptprf	Rnf216	Clspn
Trim25	Slc12a7	Gstm5	Pip4k2a	Psip1
2021-03-07	Cmtm6	Tmem205	Cdc42se2	Nasp
Adam10	Mgat4a	Atp6v1g3	Slc23a2	Fkbp4
Plpbp	Sec24a	Apob	Tubb2b	Snrpd1
Crtc3	Max	Trim63	Otulinl	Timm8b
Vcp	Snx30	Gsta3	Retreg1	Hjurp
Akirin1	Map11	Mrpl50	Vsir	Romo1
D16Ertd472e	Samd4b	Nectin3	Il10ra	Supt16
Ptp4a2	Ly96	Hbb-bt	Mycbp2	Tubb4b
Slc30a1	Cyth3	Aamdc	Slfn8	Mcub
Larp4b	Vmp1	Cat	Znfx1	Vdac3
Kcnn4	Rb1cc1	Epcam	Smg1	Nme1
Ccdc88a	Pxdc1	Hoxd8	Tmf1	Gadd45gip1
Arpc1b	Cept1	Slc37a4	Lima1	Mrpl21
Tent5c	Fndc3b	Mettl7a1	Prdm2	Tbrg1
Prkar1a	Gdpd5	Atp6v1f	Lsr	Bola3
Ankrd13a	Zdhhc14	Nckap1	Srsf5	Ssrp1
Ago2	Poglut3	Fahd1	Skint3	Sumo2
Ppp2ca	Xylt2	Ptprk	H2-Q6	Snrpf
Itgb2	Hsbp1	Ppp1r16b	Adgrl3	Snrpb
Myo1e	Ncoa4	C130074G19Rik	Esr1	Nudt4
Med13l	Parp14	Slc51b	Sirt1	Uchl3
Ywhaz	Atp6ap1	Snhg18	Ppp1r21	Cdc42
Arrdc4	Camk1d	Bcl7a	Crybg3	Hist1h3b
Dusp2	Etv5	Acbd4	Ifi203	Sec61b
Pik3r5	Clcn5	Gclm	Phactr2	Hspd1
Gm17749	Eng	Sostdc1	Kmt2e	Iqgap3
Mfsd12	Mlxip	Cpn1	Cysltr1	Swi5
Msmo1	Cebpg	Smim22	Bcl2l1	Kif20b
Mib1	Smcr8	Scrn2	4933433G15Rik	Cep55
Gnai2	Arl8a	Xrcc5	Pgap1	Aurkaip1
Csf2rb2	Lrrc8a	Fhl1	Hivep1	Kif15
Kpna4	Tnfsf12	Abhd14a	Fabp4	Naa10
Sidt2	Mthfr	Hmgcs1	Ankfy1	Calm1
Rpn1	Rnf145	Mien1	Kat6a	Emg1
Cenpb	Vav2	Pcdh1	Nhlrc3	Mrps15
Brd4	Hs6st1	Tmem116	Igsf9	Erp29
Hbegf	Dusp7	Zfp697	Arhgef10	Sod1
Birc2	Tmem214	Tmem52b	Adcy7	Micos10
Gm48302	Slc36a1	Crot	Cdr2	Aunip
Calm2	Sorbs3	Adgrg1	Gm26802	Il1r2
H2-Q7	Tbk1	Kif12	Frmd4a	Cbfa2t3
Pik3cd	Jmjd6	Prkcz	Il1b	Krtcap2
Naa50	Kcnk13	Mal	Gm43331	Slc25a11
Mob1a	Fam214b	St6galnac2	Etnk1	Psmb5
Slc26a2	Spon1	Steap2	Zfp62	Dek
Tmem189	Ldb1	D630045J12Rik	Dleu2	Dtymk
Atp6v1b2	Tspan14	Timd2	Itga8	Psmb8
Vasp	Slc28a2	Acads	Tbl1xr1	Nedd8
Prrc2c	Ubn2	Lcn2	Sertad1	Pdcd5
Sh3bp1	Flot1	Rnf152	Slc2a3	Arhgef39
Elmsan1	Eef2k	Polr3e	Rsf1	Dynlrb1
Homer1	Mafk	Gstp1	Kmt2a	Tiam1
Gpr108	Gm20274	Hsd11b2	Cd81	Rer1
Ncapg2	Dcxr	C1qtnf3	Fer	Ndnf
Tap1	Cryba4	Morn2	Gm34455	Spdl1
Pcbp1	Erbin	Slc22a23	Hs3st3a1	Cct2
Klf10	Smim13	Lamb1	Klhl24	Ndufb2
Slamf8	Fez2	Ggct	Tgs1	Oxct1
Sirpb1c	Ppp1r13b	Nedd4	Fbxl20	Coa3
Necap2	Slc35f5	Dpep1	Rtn4	Taldo1
Zbtb1	Usp8	Igsf5	Zscan29	Taf10
Ap2m1	Tspan32	Adamts1	4930402H24Rik	Edf1
Rcc2	Tmem201	Igf1r	Cyth4	Ndufs5
Smarca4	Map3k1	Slc13a3	Cnot4	Qpct
Plgrkt	Ints6l	Rdh10	Usp24	Cenpq
Prpf40a	Ucp2	Bola1	Kansl1	Sf3b5
Rassf3	Sh3gl1	Sema5a	Arhgef12	Cops9
Jarid2	Tifa	Lyplal1	Parp12	Atp5a1
Matn4	Os9	Casc4	Ppp1r12a	Gins1
Coro1c	Pigz	Tead1	Pik3c2a	Mdh2
Cers6	Appl2	Hmgcl	Oasl2	Eif1ad
Pilra	H2-M3	Gprc5c	Fam76b	Ddx39b
Esyt1	Ipmk	Hist1h2bc	Rnf13	Unc119
Diaph1	Wdr41	Gmpr	Gpsm3	Sdc1
Itga4	Crlf2	Gabarapl2	Prr5	Acadl
Tmem123	Nfic	Aif1l	4921531C22Rik	Uqcrc2
Insig1	Aig1	Higd2a	Phf11d	St3gal5
Larp1	Hmbox1	Krt8	Gm10134	1110008P14Rik
Rbm3	Tmbim1	Folh1	Proser1	Knstrn
Adgre5	Agtrap	Acot13	Laptm4a	Lsm4
Bscl2	Pitpnc1	Slc16a11	Epc1	Ndufb5
M6pr	Dgat1	Glo1	Ddit4	Cnn2
Csnk1a1	Phf21a	Cys1	Dock10	Ska1
Gabarap	Hps4	Sephs2	Itga6	Asf1b
Bag3	Tnip2	Ppbp	Gatm	Ndufaf8
Sox4	Kcnk6	Gimap9	Rassf2	Bub1
Zfp516	Tbc1d9b	Clcnkb	Maml2	Psmb3
Chd1	Ppard	Tln2	Mtdh	Mrps21
Adcy3	9930022D16Rik	mt-Atp8	Filip1l	Ndufv1
Dock2	Rabgap1	Nit1	Akap8l	Smc4
Ahnak2	Man2b2	Lhx1os	Ifi206	Kif23
Rps27l	Lgals8	Pcyt2	Zfp148	Gfra2
Usp7	Aldh2	Bpnt1	Maoa	Fkbp3
Bst1	Ly6a	Syne4	Tmem131l	Snrpa1
Anpep	Zmym5	Sema3c	Rps6ka1	Ube2s
Rnpep	Rapsn	Fam149a	Basp1	Oip5
Mbtd1	Irgm2	Fahd2a	Enpp4	Slc9b2
Rab11fip1	Wdr81	Hsd3b1	Gigyf1	Lrr1
Piezo1	Rybp	Anks4b	Oasl1	Ndufa11
Etv6	Rnf139		Plekhg5	Dbf4
Gfpt1	Mtmr6		Akap9	Smc1a
Ppp4r2	Gm12940		Dennd4b	Cd24a
Gm15832	Fgd4		Nr3c1	Suz12
Fyn	Mgat1		Pea15a	Coq8a
Gm15247	Tbc1d9		Ctso	Glrx5
Palld	Cpeb2		Zfp90	Card11
Src	Blvra		Slc16a7	Ran
Mob1b	Eif4ebp3		Slc12a9	Kctd14
Hsp90b1	Stx12		Hps3	Pcdh7
Egr2	Snx27		Tmem8	Sapcd2
Sod2	Grina		Tmcc3	H2afx
Myo9a	Axin1		Tsc22d3	Anp32e
Bhlhe40	Ctdsp2		Gpt2	Pimreg
Zfp91	Cfap45		Dock8	Mrps14
Nfix	C9orf72		Gm43813	Ndufa8
Ids	Dtx3l		Ell	Cdc25c
Arl13b	Snx13		Ankle2	Pgk1
Nab1	Ctns		Socs1	Eny2
Luc7l3	P2ry14		Adcy9	Cenpm
Rps29	Camta2		Ebi3	Ndufs4
Arf3	Adar		Trim30d	Nucks1
Uap1l1	Glmp		Nectin4	Anln
Traf1	Neu1		Rsrc2	Flrt3
Eif3c	Slc41a2		E230013L22Rik	Anapc13
Cask	Pnpla8		Clip1	Etfa
Eif4a1	Irgm1		Capn7	Sgo1
Plod3	Rcn3		Mvb12b	Net1
Nin	Zfp821		Stbd1	Mns1
Amdhd2	Ms4a4a		Map3k8	Tuba1a
Chd7	Pla2g2d		Asph	Mrpl35
Dpy19l1	Pld1		Fam71a	Npm3
Renbp	Bcl10		Asxl2	Dpy30
Orai2	Rgmb		Ctsf	Idh3g
Parvb	Aif1		Gm3336	Cdc20
Sh3kbp1	Tmem170b		Trmt112	Ulbp1
Brwd1	1600012H06Rik		Pacs1	Phb2
Hpse	Ddhd2		Atf6	Slc25a39
Cox5a	Ksr1		Tmem273	Chmp2a
H2-M2	Btbd9		Snap23	Rfc2
Rara	Abhd4		Trim26	Hnrnpa1
Smchd1	Nr1d1		Dnajb1	Alcam
Nuak2	Dcaf5		Nlrc4	Eme1
Stk40	Gm38843		Rasgrp3	Trip13
Mapre1	Card9		Relch	Cenpe
Dapk1	Ypel5		Abhd6	Ybx3
Ccar1	Trp53cor1		Ch25h	Ubl4a
Hnrnpa2b1	Prkar1b		Hist1h1c	Snrpd3
Hmgcr	Arnt		Cd79b	Mt3
Ptbp1	Slc40a1		Pds5b	Idh3b
Flvcr1	Atg16l1		Itpripl2	Gsn
Klf9	Trpc4ap		Gm43329	Ifrd2
Usp34	Art2b		Sesn1	Uqcrc1
Atxn2l	Mcfd2		Mndal	Coq7
Arih1	Nceh1		Slc4a7	Hist1h1a
Tcf25	Cbr1		Dnajb4	Thoc7
Slc25a5	Ppm1h		Gm35154	Rex1bd
Braf	Wls		Sh3bp5	Bola2
2021-09-09	Dnase1l3		Iqcn	Mtx2
Lrp12	Rab5a		E230001N04Rik	Tkt
Xcl1	Cald1		Ptpre	Prim1
Rab5c	Atxn7		Pml	Ppib
Dazap2	Trim41		Xylt1
Baz1b	Colec12		Nbeal1
Psrc1	2021-09-08		Herc6
Zzef1	Aldh1b1		Ifit3
Aebp2	Gm29488		Klf13
Cdv3	Sos2		Dnaja1
Traf3	Gm11696		Slc12a6
Usp16	Ambra1		Prkcb
Rab21	Slc38a7		Arl10
Gan	Hebp1		Ppt1
Hnrnpul2	Usp38		N4bp2l1
Anxa1	Ythdf3		Commd8
Atp6v1d	Fam53b		Tmem127
Atp6v1c1	Itpkc		Supt6
Gltp	Tbc1d13		Bend6
Ptpa	Cmtm3		Mid1
Ifitm3	Sc5d		Pde4a
Tnfsf14	Fbrs		Cmah
Smad7	Ulk1		Itpr2
Dok2	Fbxw4		Pnrc1
Acod1	Tecpr1		Specc1
Lrrc8c	Kdm4a		Bmt2
Mefv	Rap1gds1		Gm37494
Ms4a8a	Cln3		Ighm
Thrap3	Pcnx3		H2-T23
Gm16310	Ssh1		Mcm9
5330439K02Rik	Ralgps2		Chd9
Wdr1	Slc31a2		Rapgef5
Slc2a1	B3galnt1		Vsig4
Sntb2	Nos1ap		Ikzf1
Wdr91	Rufy3		Pign
Bcl2a1b	Mapre2		2610203C22Rik
Lrrc8d	Zrsr2		Fnbp1l
Ssbp4	4833438C02Rik		Creb5
Ttc39b	Pggt1b		Cpne8
Gm19325	Sp110		4930455G09Rik
Fam117b	Sh2b3		Psen2
Slk	Oga		Arhgef3
Ipo7	Ppp1r3b		Ifi213
Hnrnpa0	Wipi2		Acvrl1
Rps6ka3	Kat6b		Brd3
Ube2d2a	Mknk1		9930021J03Rik
9130230L23Rik	Slc7a8		Csnk1g1
Ccr2	Zfyve16		Acer3
Psmd2	Vnn3		Gm15655
Taf1d	Rnft1		Arhgap45
AI504432	Coro7		Wtip
Ncf2	Fpr1		Arrdc3
Zfp800	Cd300c2		Acsl3
Clk4	Rcbtb2		Gm20186
Nolc1	Bgn		Zfp592
Zswim4	Batf2		Slc29a3
Zfp622	Golga2		Hdac9
Snx3	AW011738		Mast3
Itga5	Dlgap4		Zfp318
Rai14	Trpv4		P3h2
Bambi	Akr1c13		Abl1
Chp1	Sik2		Lrrk1
Selenof	Chpf2		Xaf1
Slc25a28	Mtmr3		Dgkd
Msl2	Ildr1		Hepacam2
H3f3a	Washc1		Selenon
Cd200r1	Sypl		Card6
Cyth1	Il15ra		Trim56
Gpcpd1	Kdm6a		Thra
Plxnd1	Fam89b		Ago4
Arhgef10l	Mgrn1		Eif4e3
Cyba	Txndc11		Mid1ip1
Mnt	Ccdc134		Fcgr4
1700019L13Rik	Igsf6		Lat2
Edem1	Mag		Zfp710
Rpl31	Khdc4		Stxbp5
Eif3b	Nme4		Dgkh
Gm15987	Gm11713		Arrb1
Hpcal1	Tpcn1		Ncoa2
Lpp	Arhgap25		Tle4
Cmip	Ocrl		Dcakd
Ndufa1	Maml1		Rubcn
Psmd1	Igtp		AU040320
Smarca5	Oxr1		Sptan1
Wdfy4	Vps26c		Mcoln1
Bzw1	Reps2		Csf2ra
Casp3	Scyl1		Swap70
Fbh1	Gpr107		Kcnq1ot1
Cish	Herpud2		Tmem159
Ckap4	Pip4k2b		Ifi208
Ubald2	Samd8		Fbxl18
Eef2	Fbxw7		2810013P06Rik
Siah2	Fbxl5		Gkap1
Ms4a4c	Saraf		Fmnl1
Ttc19	Ssh3		S1pr1
Tpm3	Kctd12b		Lacc1
Cisd2	Brwd3		Myc
Gng12	Ifi211		Polg2
Srrm1	Fam114a1		Pde7a
Myo1b	Scoc		Ppfibp2
Ace	Daam1		Irf2
Sppl2a	Uvssa		Zcchc7
Agtpbp1	Ascc3		Stim2
Clec4e	Ube3b		Gm17056
Nab2	Tnks2		Sp100
Pip5k1c	Dop1b		Tnpo3
Gzma	Tspyl2		Elk4
Rnf166	Foxk1		Lmo2
Hnrnpl	Zcchc14		Rnf44
Zfp667	Gm10802		Irf7
Mmp25	Sfxn5		Ets1
Sem1	Lpgat1		Wiz
Itprip	Efcab14		Pspc1
Fam129b	Scaf1
Cyb5r3	Gtf2i
Atp1a3	Ifi27
Slc25a3	Ctdp1
G3bp1	Hspa2
Cass4	Rhobtb1
Gm14636	Bhlhe41
Emd	Slc25a36
Lrrfip1	Vamp2
Abcc1	Fzd5
Hmgn5	Rela
Hprt	Smim15
Zyx	Ccdc93
0610012G03Rik	Nbr1
B430306N03Rik	Naip5
Capn1	Mavs
Lasp1	Usf3
Map1lc3b	Rab5b
Prkcd	Pcmtd1
Naip2	Tfpi
Sestd1	Pik3r4
5031439G07Rik	Arc
Mllt6	Lrrc25
Rps17	Itch
Chst2	Acta2
Lactb	Rnf2
Ptpn12	Nrbf2
Sh2b2	AW549877
Cenpa	Zbtb33
Mir155hg	Borcs6
Ube2l3	Gm42670
Plec	Pja2
Dhrs1	Irak3
Hspa4	Akt1s1
Nt5dc3	Snap29
Nfam1	A130077B15Rik
Hcar2	Nek6
Sec24b	Tcn2
Ddx21	Gm21860
Heatr1	Scamp1
Abracl	Bin1
Atp13a3	Nagk
Hcst	Crtc2
4930523C07Rik	Mindy2
Tbc1d8	Kif3a
Otud5	Dpy19l4
Morf4l2	Hist3h2a
Dram1	Zbtb34
Myd88	Tbc1d12
Fbxo34	Tlr12
Gnb4	Abcd2
Abcf1	Limd2
Gpr84	Atmin
Kpnb1	Selenok
Hnrnpf	Nrbp1
Ndufb1-ps	Fam3c
Gm36161	Idua
Syncrip	Mgmt
Cfl1	Tmbim6
Anxa11	Fam53c
Ddx54	Mroh1
Tatdn2	Nod1
Noct	Mir142hg
Atad1	D830050J10Rik
Nlk	Mtmr12
Pcnt	Zxdb
Mast2	Zdhhc9
Crybg1	Hrh2
Ubald1	Tecpr2
Lrrc59	Tmem250-ps
Taf1	Slmap
Gbp3	Mrap
Fes	Sparc
Asap1	Arel1
Pds5a	Pdlim4
Gpr171	Coq8b
Dhx15	Dpp8
Rnf115	Epg5
Cast	Tmem164
Tet2	Inpp5k
Trmt61b	Fbxl17
Atrnl1	Nmd3
Trim28	Lrch1
Ptpn7	Vamp3
Adora2b	Slc25a37
Eva1b	Ago1
Pfn1	Gna15
Psmd13	Uhmk1
Eml4	Kmt2d
Lsm12	Tlr6
Saa3	Tcf20
Pfkp	Bfar
Nufip1	Leng8
Lamtor1	Dolk
Kdm4b	Dpp7
Akr1a1	Parp10
Ppp4c	Ipo13
Dnajb14	Tmem185b
Rap2a	Tlr4
Gm15726	Slc17a5
2021-09-11	Msantd4
0610010K14Rik	Tmem9b
Hnrnpul1	Wdr11
Zbtb18	Tmem259
Agpat5	Sec16a
Zbtb11	Mocs2
Gpr141	Foxo3
Cd226	Tex264
Azin1	Gm13710
Kif2c	Rabggta
Tnfrsf12a	Psd
Hnrnpab	Parp9
Zbp1	Asah2
Prkx	Bcas3
1700016P03Rik	Cracr2b
Rps6kb1	Tapbpl
Actn4	Snx11
Srgn	Slc25a45
Snhg6	Hsdl1
Atp6v1e1	Selenot
Ube2a	Kif3b
Hnrnpm	Gm47754
Nop56	Fam167b
Akt3	Rps6kc1
Mras	Dmxl2
Anxa4	Mms19
Cux1	Tspyl1
Tcerg1	Cyb5r1
Utp14a	Epsti1
Parp3	Nudt9
Prkar2a	Loxl3
F10	Kdm4c
Dyrk1a	Ufl1
Hmg20b	Smad3
Pafah1b1	Col3a1
Zc3hav1	Phc2
Hp1bp3	Abhd5
Smpdl3a	2010013B24Rik
Pon2	Pmm2
Arg1	Wdsub1
Dnajc15	Fam160b1
Nt5dc2	Gnpda2
Gm42829	BC029722
Rasgrp4	Hmg20a
Lonrf3	Pkig
Ccnyl1	Hsd17b4
Cst7	Ankrd16
Arhgap10	Fmnl2
Taf4b	Ern1
Evl	Pank3
Fam111a	Gm27010
Xpr1	Sertad2
Tln1	Qtrt1
Cbarp	Tmem33
Chsy1	Tmem63a
Gca	Plekhm1
Nfatc1
Smarcc1
Smurf1
Zmiz2
Ly6i
Pitpna
Areg
Slc7a6
Gm36486
Nfkbib
Odc1
Zfand3
Ddx46
Htatip2
Nudcd2
Cuedc2
Metrnl
Arf4
Procr
Gclc
Ppp1cc
Tppp3
Brd9
Ddias
Arf1
Lyst
Cs
Rnd1
Sf3b3
Clint1
Lrrc58
Stimate
Relt
Mdn1
Rnf217
Ero1l
Birc6
Mcur1
Ftsj3
Rnh1
Akt2
Spop
Hadha
Il12b
Ube2m
Casp8ap2
Dtnbp1
Runx3
Psma5
Slc4a11
Tardbp
Vars
Pkdcc
Osgin2
Csrp1
Mcemp1
Htra4
Ptgs2os2
Pbdc1
Dck
Strap
Svil
Glipr2
Prdx2
Gatad2a
Snapin
Metap2
Dmac1
Ybx1
Lmo4
Lap3
Mtpn
Utp18
Parp1
Gm28192
Gpnmb
Vdac2
AI413582
Atp11b
Cep295
Slc9a4
Naa60
Cxcl3
Adap1
Mfhas1
Samd11
Ipo5
Ywhae
Ppargc1b
Vamp8
Gch1
Sema4d
Ssu72
Prelid1
Ccl24
Ktn1
Fgr
Hnrnpdl
Psmd8
Prpf8
Rab5if
Lims1
Gm29994
Glb1
Ear2
Steap4
B4galt5
Ccno
Lrrfip2
Rbpms
Tomm20
Hyou1
Magt1
Slc2a6
Ext1
Fkbp8
Mpdu1
Batf
Rab6a
E2f3
2021-09-07
Slc44a1
Rbm38
Ptprs
Psmb2
Arg2
Zc3h12c
Kif19a
Ap5s1
Psmc1
Zc3hav1l
Gng11
Sf3b2
Bach2
Il7r
Mybbp1a
Gja1
Atp6v0a2
Sipa1l3
Gspt1
Eldr
Rffl
Ly6c2
Ltb4r1
Ssr1
Gbp4
Letm1
Tpm1
Ppp1r14b
Tmem256
Shisa5
Guca1a
Pgap2
Myo1g

## Sheet: 4.Monocle DEGs cluster GO items
Cluster	GO item	Description	pvalue
Cluster1 (C1)	GO:0034341	response to interferon-gamma	9.41304e-17
Cluster1 (C1)	GO:0022407	regulation of cell-cell adhesion	7.13516e-16
Cluster1 (C1)	GO:0007159	leukocyte cell-cell adhesion	2.05675e-15
Cluster1 (C1)	GO:1903037	regulation of leukocyte cell-cell adhesion	1.1555e-14
Cluster1 (C1)	GO:0071346	cellular response to interferon-gamma	1.64905e-14
Cluster1 (C1)	GO:2000377	regulation of reactive oxygen species metabolic process	2.23241e-14
Cluster1 (C1)	GO:0001819	positive regulation of cytokine production	2.45276e-14
Cluster1 (C1)	GO:0045862	positive regulation of proteolysis	3.4231e-14
Cluster1 (C1)	GO:1901652	response to peptide	4.50043e-14
Cluster1 (C1)	GO:0050900	leukocyte migration	4.66103e-14
Cluster2 (C2)	GO:0006914	autophagy	1.04426e-22
Cluster2 (C2)	GO:0061919	process utilizing autophagic mechanism	1.04426e-22
Cluster2 (C2)	GO:0016236	macroautophagy	2.9184e-19
Cluster2 (C2)	GO:0007033	vacuole organization	2.47267e-17
Cluster2 (C2)	GO:0002221	pattern recognition receptor signaling pathway	6.19973e-15
Cluster2 (C2)	GO:0010506	regulation of autophagy	1.31198e-14
Cluster2 (C2)	GO:0002274	myeloid leukocyte activation	1.61835e-13
Cluster2 (C2)	GO:1905037	autophagosome organization	3.95652e-12
Cluster2 (C2)	GO:0006898	receptor-mediated endocytosis	1.26209e-11
Cluster2 (C2)	GO:0002224	toll-like receptor signaling pathway	3.48522e-11
Cluster3 (C3)	GO:0044282	small molecule catabolic process	8.26982e-27
Cluster3 (C3)	GO:0016054	organic acid catabolic process	9.8652e-24
Cluster3 (C3)	GO:0046395	carboxylic acid catabolic process	9.8652e-24
Cluster3 (C3)	GO:0015711	organic anion transport	1.23969e-22
Cluster3 (C3)	GO:1901605	alpha-amino acid metabolic process	1.87671e-21
Cluster3 (C3)	GO:0006520	cellular amino acid metabolic process	5.08265e-20
Cluster3 (C3)	GO:0006631	fatty acid metabolic process	8.54703e-20
Cluster3 (C3)	GO:1901615	organic hydroxy compound metabolic process	6.73834e-19
Cluster3 (C3)	GO:0072521	purine-containing compound metabolic process	1.32427e-18
Cluster3 (C3)	GO:0006790	sulfur compound metabolic process	1.699e-18
Cluster4 (C4)	GO:0030099	myeloid cell differentiation	3.51476e-14
Cluster4 (C4)	GO:0002683	negative regulation of immune system process	3.41056e-13
Cluster4 (C4)	GO:1903706	regulation of hemopoiesis	3.52726e-13
Cluster4 (C4)	GO:0030098	lymphocyte differentiation	4.79273e-13
Cluster4 (C4)	GO:0032103	positive regulation of response to external stimulus	4.10726e-12
Cluster4 (C4)	GO:1902105	regulation of leukocyte differentiation	5.10838e-12
Cluster4 (C4)	GO:0009615	response to virus	1.55234e-11
Cluster4 (C4)	GO:0051607	defense response to virus	2.39296e-11
Cluster4 (C4)	GO:00224071	regulation of cell-cell adhesion	3.19464e-11
Cluster4 (C4)	GO:00018191	positive regulation of cytokine production	3.63202e-11
Cluster5 (C5)	GO:0006119	oxidative phosphorylation	1.52569e-40
Cluster5 (C5)	GO:0006091	generation of precursor metabolites and energy	3.3333e-40
Cluster5 (C5)	GO:0046034	ATP metabolic process	4.77904e-37
Cluster5 (C5)	GO:0045333	cellular respiration	5.63687e-33
Cluster5 (C5)	GO:0042775	mitochondrial ATP synthesis coupled electron transport	5.92986e-32
Cluster5 (C5)	GO:0022900	electron transport chain	6.33343e-32
Cluster5 (C5)	GO:0022904	respiratory electron transport chain	4.89245e-31
Cluster5 (C5)	GO:0042773	ATP synthesis coupled electron transport	6.9923e-31
Cluster5 (C5)	GO:0015980	energy derivation by oxidation of organic compounds	1.18853e-26
Cluster5 (C5)	GO:0010257	NADH dehydrogenase complex assembly	2.07671e-26

## Sheet: 5.Monocle BEAM analysis
sample_name	data_dim_1	data_dim_2	sample_state	sample	type	cell_type_sub	Size_Factor	num_genes_expressed	Pseudotime	State
AAACCCACATCGTGGC-1_1	-11.565	-8.54967	1	KA1	Treatment	Macro M1	2.35478	3846	2.21266	1
AAACCCAGTCTACAGT-1_1	-4.31548	9.12121	3	KA1	Treatment	Macro M1	1.67635	3369	25.3754	3
AAACCCAGTCTGTAAC-1_1	-9.39546	-7.2397	1	KA1	Treatment	Macro M1	2.15121	3575	4.62281	1
AAACCCATCTACTGCC-1_1	-7.0803	-3.78794	1	KA1	Treatment	Macro M1	2.44358	3787	8.74635	1
AAACGAAAGCAACAGC-1_1	-3.84933	9.10119	3	KA1	Treatment	Macro M2	1.6207	3276	25.1623	3
AAACGCTCATCATTGG-1_1	-3.86911	9.58722	3	KA1	Treatment	Macro M1	0.779057	2242	25.6122	3
AAACGCTGTAACGATA-1_1	3.68756	0.690618	2	KA1	Treatment	Macro M1	1.78597	2764	21.9759	2
AAACGCTGTAGGTACG-1_1	-8.67057	-6.42988	1	KA1	Treatment	Macro Pro	2.11214	3437	5.71211	1
AAACGCTGTTGCCAAT-1_1	-3.64499	10.0171	3	KA1	Treatment	Macro M1	1.38269	3194	25.9091	3
AAACGCTGTTGGGATG-1_1	-9.1339	-6.05609	1	KA1	Treatment	Macro M1	2.0723	3563	5.68698	1
AAAGAACAGGATAATC-1_1	-7.13662	-3.70564	1	KA1	Treatment	Macro M1	0.86105	2204	8.77069	1
AAAGAACAGGCATGGT-1_1	14.5145	-3.11203	2	KA1	Treatment	Macro M2	0.162828	607	33.4692	2
AAAGAACAGTCTACCA-1_1	-11.8426	-8.54099	1	KA1	Treatment	Macro Pro	3.05287	5019	2.03852	1
AAAGGATCACTTCAAG-1_1	-7.31214	-4.91261	1	KA1	Treatment	Macro M1	1.35853	2483	7.75388	1
AAAGGGCAGCGGTATG-1_1	-9.62109	-5.80751	1	KA1	Treatment	Macro M1	1.80319	3378	5.55206	1
AAAGGTAAGTACTGTC-1_1	-2.70103	1.29585	1	KA1	Treatment	Macro M1	1.7897	3360	15.3702	1
AAAGTCCCAGCGTTTA-1_1	-4.35571	-0.516743	1	KA1	Treatment	Macro M2	2.1178	3876	12.9711	1
AAAGTCCGTTCGTGCG-1_1	-4.01948	9.44233	3	KA1	Treatment	Macro M2	2.63096	4318	25.5435	3
AAAGTGACAAACGTGG-1_1	-0.993927	2.74106	3	KA1	Treatment	Macro M2	0.997661	2586	18.1774	3
AAAGTGAGTGCCTGCA-1_1	-10.9372	-8.76302	1	KA1	Treatment	Macro M1	2.38716	3305	2.45932	1
AAAGTGAGTTGTTGAC-1_1	-2.06911	0.21487	1	KA1	Treatment	Macro M2	1.10818	2128	15.183	1
AAAGTGATCTAACGCA-1_1	4.45269	0.877442	2	KA1	Treatment	Macro M2	1.1371	2334	22.6487	2
AAATGGAAGTACGTCT-1_1	-3.30784	9.58277	3	KA1	Treatment	Macro M2	1.19609	2788	25.3735	3
AAATGGAGTCACTCTC-1_1	14.5975	-4.06243	2	KA1	Treatment	Macro M2	0.0845628	419	33.9394	2
AAATGGATCCTACGGG-1_1	-4.56524	-0.0138677	1	KA1	Treatment	Macro M1	2.4779	3826	13.1489	1
AACAACCGTAAGTAGT-1_1	-7.69724	-4.00039	1	KA1	Treatment	Macro M2	1.7478	3596	8.18393	1
AACAACCGTTGCACGC-1_1	-4.17262	9.59219	3	KA1	Treatment	Macro M1	1.56493	3077	25.7436	3
AACAAGAAGCGTCTGC-1_1	-6.56726	-4.2758	1	KA1	Treatment	Macro M1	0.906287	2043	8.72077	1
AACAAGAGTGTTTGCA-1_1	-2.75105	1.08556	1	KA1	Treatment	Macro M1	1.57456	3036	15.2197	1
AACACACAGACAGCTG-1_1	-7.72969	-3.1735	1	KA1	Treatment	Macro M2	2.42096	4403	8.77641	1
AACACACAGTGGTGGT-1_1	-6.86057	-3.97525	1	KA1	Treatment	Macro M1	2.72709	3856	8.7516	1
AACACACCACGTAGAG-1_1	-5.25961	-2.38266	1	KA1	Treatment	Macro M1	1.97026	3276	11.0146	1
AACACACCACTGGAAG-1_1	-3.53672	10.0638	3	KA1	Treatment	Macro M2	1.11127	2903	25.9063	3
AACACACTCCAATGCA-1_1	14.6706	-3.2066	2	KA1	Treatment	Macro M2	0.100113	483	33.6505	2
AACCAACGTCCACATA-1_1	-3.67686	9.65864	3	KA1	Treatment	Macro M1	1.03249	2551	25.5968	3
AACCAACTCACATACG-1_1	-3.91772	9.98726	3	KA1	Treatment	Macro M2	2.03233	3712	25.996	3
AACCACACAGCGGATA-1_1	3.68503	0.658248	2	KA1	Treatment	Macro M1	0.400966	1293	21.9832	2
AACCATGGTGCGACAA-1_1	-11.8743	-8.35491	1	KA1	Treatment	Macro Pro	4.5385	5541	2.15918	1
AACCCAAAGGATTTCC-1_1	-3.58859	0.69445	1	KA1	Treatment	Macro M1	1.8722	3529	14.3533	1
AACCCAATCGCAATTG-1_1	-9.86591	-7.58594	1	KA1	Treatment	Macro M1	1.18516	2479	4.0516	1
AACCCAATCGCAGATT-1_1	-7.41112	-3.84968	1	KA1	Treatment	Macro M1	1.79831	3556	8.4835	1
AACCTGAAGCACTCAT-1_1	-10.9922	-8.435	1	KA1	Treatment	Macro M1	1.32615	2664	2.67261	1
AACCTGAGTTAGTCGT-1_1	-2.38004	0.617937	1	KA1	Treatment	Macro M1	2.26957	3409	15.2036	1
AACCTTTCAGTTCCAA-1_1	-3.05954	0.766392	1	KA1	Treatment	Macro Pro	1.11461	2515	14.7795	1
AACCTTTCATAATCGC-1_1	-8.25115	-4.23684	1	KA1	Treatment	Macro M1	2.88028	4411	7.62963	1
AACCTTTGTACCCAGC-1_1	-5.73818	-2.96203	1	KA1	Treatment	Macro M1	1.73302	3042	10.2616	1
AACGAAACAAGATTGA-1_1	-11.9713	-9.46366	1	KA1	Treatment	Macro M1	3.10723	4793	1.25428	1
AACGAAATCAGCTAGT-1_1	-3.24228	9.45566	3	KA1	Treatment	Macro M1	0.480003	1633	25.2306	3
AACGAAATCGAGAAGC-1_1	-4.23474	-0.54002	1	KA1	Treatment	Macro Pro	2.25004	3423	13.044	1
AACGGGATCCAATCTT-1_1	-4.20656	8.97313	3	KA1	Treatment	Macro M1	1.92207	3563	25.1953	3
AACGGGATCCCGAGTG-1_1	-11.7501	-8.26796	1	KA1	Treatment	Macro M1	1.78764	3472	2.30606	1
AACGTCATCACGAACT-1_1	-4.40893	8.93806	3	KA1	Treatment	Macro M1	2.69881	4328	25.248	3
AACTTCTAGCTCCACG-1_1	-6.39729	-3.22957	1	KA1	Treatment	Macro M1	1.18529	2527	9.61841	1
AACTTCTTCGTAATGC-1_1	-7.56097	-3.71096	1	KA1	Treatment	Macro M1	1.81129	3380	8.49017	1
AAGAACACACCAGGTC-1_1	-11.9138	-8.70833	1	KA1	Treatment	Macro M1	2.80201	4511	1.86515	1
AAGAACACAGAGTCAG-1_1	0.355893	2.72902	2	KA1	Treatment	Macro M2	1.48884	2994	18.2891	2
AAGAACAGTTAAAGTG-1_1	-3.90795	9.46703	3	KA1	Treatment	Macro M1	2.22138	3708	25.5193	3
AAGACTCAGCCTTGAT-1_1	-5.58535	-1.19431	1	KA1	Treatment	Macro M1	2.12371	3820	11.6577	1
AAGACTCCAGATTAAG-1_1	-3.93434	0.168847	1	KA1	Treatment	Macro M1	1.92978	3528	13.7482	1
AAGACTCGTGGTCCGT-1_1	-11.2816	-8.2927	1	KA1	Treatment	Macro Pro	3.07485	4980	2.59225	1
AAGACTCTCATCGCTC-1_1	-9.97638	-6.78032	1	KA1	Treatment	Macro M1	3.28458	4449	4.58813	1
AAGATAGAGCCGATTT-1_1	-4.57557	8.84097	3	KA1	Treatment	Macro M1	1.14622	2939	25.2295	3
AAGATAGCACAAATGA-1_1	-4.01095	10.1781	3	KA1	Treatment	Macro M2	2.62697	4237	26.2084	3
AAGATAGGTAACAGGC-1_1	-2.69391	1.273	1	KA1	Treatment	Macro M1	1.61826	3052	15.3702	1
AAGATAGGTCTAGGCC-1_1	-5.00618	-1.72428	1	KA1	Treatment	Macro M1	1.89547	3320	11.6697	1
AAGCATCAGGCATCAG-1_1	-11.8717	-8.21957	1	KA1	Treatment	Macro Pro	2.80188	4777	2.26367	1
AAGCATCAGGCGTTAG-1_1	-2.77953	8.82935	3	KA1	Treatment	Macro M1	0.955251	2326	24.4725	3
AAGCATCGTACACGTT-1_1	-8.20629	-5.38255	1	KA1	Treatment	Macro M1	2.01498	3386	6.80556	1
AAGCCATCAAGAATGT-1_1	-8.13774	-3.98988	1	KA1	Treatment	Macro M1	2.09312	3885	7.9094	1
AAGCCATCACGTGTGC-1_1	-2.69641	1.345	1	KA1	Treatment	Macro M1	0.915797	2393	15.3734	1
AAGCCATCAGGATTCT-1_1	-11.2974	-8.57698	1	KA1	Treatment	Macro M1	2.26366	3728	2.3661	1
AAGCCATTCAAGCCTA-1_1	-11.4134	-8.22081	1	KA1	Treatment	Macro M1	3.26813	4857	2.56101	1
AAGCCATTCCAGCAAT-1_1	-3.87649	9.95565	3	KA1	Treatment	Macro M2	1.26086	3157	25.9501	3
AAGCCATTCTTCCCAG-1_1	14.752	-2.73938	2	KA1	Treatment	Macro M2	0.136483	476	33.5305	2
AAGCGAGGTAAGTTGA-1_1	-10.6669	-7.22557	1	KA1	Treatment	Macro M1	2.09171	3832	3.80156	1
AAGCGAGTCGAACACT-1_1	14.461	-4.49852	2	KA1	Treatment	Macro M2	0.0850769	403	33.9964	2
AAGCGTTAGAAATGGG-1_1	-11.1871	-9.87768	1	KA1	Treatment	Macro Pro	3.00853	4128	1.45039	1
AAGCGTTGTACACGTT-1_1	-10.7809	-8.18089	1	KA1	Treatment	Macro M1	1.3958	2877	3.00307	1
AAGCGTTGTACCCGCA-1_1	-3.42678	9.58185	3	KA1	Treatment	Macro M2	1.44181	3063	25.4224	3
AAGGAATAGACCTGGA-1_1	0.326856	2.42658	2	KA1	Treatment	Macro M1	1.25855	2583	18.3116	2
AAGGAATGTCGGCTAC-1_1	-6.76129	-3.65825	1	KA1	Treatment	Macro M1	0.876214	2245	9.05554	1
AAGGAATTCGTCAACA-1_1	-8.00636	-4.82655	1	KA1	Treatment	Macro M1	2.09492	3356	7.35502	1
AAGTACCAGGAAGTCC-1_1	4.41225	0.726972	2	KA1	Treatment	Macro M2	0.779314	1947	22.6569	2
AAGTACCAGTCATGCT-1_1	-11.9895	-8.94195	1	KA1	Treatment	Macro Pro	2.32895	4357	1.63851	1
AAGTACCGTGCAACGA-1_1	-9.29416	-5.53388	1	KA1	Treatment	Macro M1	2.16715	3850	5.97267	1
AAGTACCTCCATAAGC-1_1	-11.3033	-9.15267	1	KA1	Treatment	Macro M1	2.59793	4303	1.92517	1
AAGTACCTCCATCAGA-1_1	-11.3155	-9.52112	1	KA1	Treatment	Macro Pro	2.16098	3815	1.6375	1
AAGTCGTAGATGAATC-1_1	-11.1291	-8.41837	1	KA1	Treatment	Macro M1	1.93055	3467	2.59607	1
AAGTCGTCACAGCTTA-1_1	-11.4044	-8.73071	1	KA1	Treatment	Macro M1	2.1701	4010	2.17974	1
AAGTCGTGTTACAGCT-1_1	-10.9029	-9.24684	1	KA1	Treatment	Macro M1	1.23002	2663	2.11433	1
AAGTGAACAAACTGCT-1_1	-3.32908	9.45353	3	KA1	Treatment	Macro M1	0.740631	2143	25.265	3
AAGTGAATCTTGTTAC-1_1	-10.6221	-7.62552	1	KA1	Treatment	Macro M1	1.8262	3612	3.52843	1
AAGTTCGAGGACTTCT-1_1	-11.616	-7.98255	1	KA1	Treatment	Macro M1	2.67285	4333	2.61006	1
AAGTTCGCAGTCTCTC-1_1	-2.56313	7.42308	3	KA1	Treatment	Macro M2	1.14507	2699	23.1065	3
AATAGAGGTGTCATCA-1_1	-3.94657	9.95724	3	KA1	Treatment	Macro M1	0.945227	2701	25.9808	3
AATAGAGTCAGTCCGG-1_1	-4.37141	10.2797	3	KA1	Treatment	Macro M1	1.50054	3608	26.4514	3
AATCACGCATTGCCGG-1_1	-3.44405	9.82019	3	KA1	Treatment	Macro M1	0.749499	2276	25.6462	3
AATCACGGTGGGATTG-1_1	-3.34041	9.45589	3	KA1	Treatment	Macro M1	0.735748	2039	25.2718	3
AATCGACGTATGTCAC-1_1	-11.7584	-8.33738	1	KA1	Treatment	Macro M1	2.09338	3722	2.24792	1
AATCGACTCCATGATG-1_1	-10.3919	-7.46626	1	KA1	Treatment	Macro M1	1.47419	2998	3.79853	1
AATCGTGCACTGAGGA-1_1	-4.14706	9.98211	3	KA1	Treatment	Macro M1	1.87465	3662	26.0872	3
AATCGTGGTTTGCAGT-1_1	-8.08522	-4.76595	1	KA1	Treatment	Macro M1	2.48085	4001	7.34863	1
AATCGTGTCACTAGCA-1_1	-10.2273	-7.256	1	KA1	Treatment	Macro M1	2.13335	3791	4.06502	1
AATCGTGTCTTGCGCT-1_1	0.647692	2.36695	2	KA1	Treatment	Macro M1	1.40158	2913	18.6334	2
AATGAAGGTCAGGTGA-1_1	0.330921	2.46715	2	KA1	Treatment	Macro M1	0.97787	2172	18.3088	2
AATGAAGGTCGAAACG-1_1	-0.355389	2.26782	2	KA1	Treatment	Macro M2	1.10291	2676	17.6698	2
AATGACCCAAATCGTC-1_1	-2.28025	1.36932	1	KA1	Treatment	Macro M1	1.35455	2689	15.7272	1
AATGACCCACATATCG-1_1	-2.76949	7.84393	3	KA1	Treatment	Macro M2	1.65527	3256	23.5731	3
AATGACCGTGTAACGG-1_1	-2.65495	8.12473	3	KA1	Treatment	Macro M1	1.18594	2715	23.7856	3
AATGCCAAGACCACGA-1_1	-3.62802	9.66347	3	KA1	Treatment	Macro M1	1.07554	2601	25.5807	3
AATGCCAAGCCTATTG-1_1	-3.99016	9.15643	3	KA1	Treatment	Macro M2	2.10327	3699	25.2714	3
AATGCCAAGGGCCCTT-1_1	-5.57062	-2.60746	1	KA1	Treatment	Macro M1	1.54462	2981	10.6365	1
AATGGAATCATTACCT-1_1	-3.36483	0.887726	1	KA1	Treatment	Macro M2	1.93274	3787	14.6451	1
AATGGAATCTCAGAAC-1_1	-2.56098	9.86288	3	KA1	Treatment	Macro M1	0.420244	1298	25.3158	3
AATGGCTAGTAACGAT-1_1	-10.7989	-8.65217	1	KA1	Treatment	Macro M1	1.88634	3150	2.63352	1
AATGGCTCAGTAGTGG-1_1	-4.25385	-2.88899	1	KA1	Treatment	Macro M2	0.295327	1053	11.3318	1
AATGGCTGTGAGACGT-1_1	13.931	-3.61948	2	KA1	Treatment	Macro M2	0.333625	878	33.1491	2
AATGGCTGTGTTCCAA-1_1	-11.3313	-8.55664	1	KA1	Treatment	Macro M1	2.41505	3866	2.35949	1
AATTCCTGTACTTGTG-1_1	-4.11026	9.11933	3	KA1	Treatment	Macro M1	2.23102	3465	25.2879	3
AATTCCTGTGCATGAG-1_1	2.5716	1.68979	2	KA1	Treatment	Macro M2	1.10664	2320	20.6221	2
AATTTCCGTCATCTAG-1_1	-6.97132	-3.46729	1	KA1	Treatment	Macro M1	3.00018	4522	9.05752	1
AATTTCCTCACATCAG-1_1	-3.57672	9.67084	3	KA1	Treatment	Macro M2	1.62057	3108	25.566	3
ACAAAGACATAATCCG-1_1	-2.89107	9.56382	3	KA1	Treatment	Macro M2	0.787668	2207	25.182	3
ACAAAGAGTAAGTAGT-1_1	-7.27745	-3.9629	1	KA1	Treatment	Macro Pro	2.98039	4259	8.48549	1
ACAAAGAGTACGAAAT-1_1	-12.0597	-10.0667	1	KA1	Treatment	Macro Pro	3.67797	4828	0.738899	1
ACAAAGAGTATGCAAA-1_1	-10.5787	-8.35665	1	KA1	Treatment	Macro M1	1.63381	2920	3.0012	1
ACAACCAGTACCCGAC-1_1	-4.51563	9.61851	3	KA1	Treatment	Macro M1	3.39716	4710	25.911	3
ACAACCAGTACCCGCA-1_1	-4.69858	9.55859	3	KA1	Treatment	Macro M1	2.46569	4379	25.933	3
ACAACCATCCAACACA-1_1	-11.1483	-8.47836	1	KA1	Treatment	Macro M1	1.64268	3238	2.53807	1
ACAAGCTAGAATTCAG-1_1	-12.1889	-8.76909	1	KA1	Treatment	Macro Pro	5.03817	5855	1.63994	1
ACAAGCTTCATGTCTT-1_1	-2.88903	0.721049	1	KA1	Treatment	Macro M1	1.95407	3187	14.8806	1
ACACCAACATGAATAG-1_1	-3.02654	0.553145	1	KA1	Treatment	Macro M1	1.93929	3574	14.6735	1
ACACCAATCAATGCAC-1_1	-6.00899	-2.40352	1	KA1	Treatment	Macro M1	2.88233	4040	10.4906	1
ACACCAATCTGCTCTG-1_1	-11.8983	-9.7961	1	KA1	Treatment	Macro Pro	4.62101	5702	1.04939	1
ACACGCGCAACTAGAA-1_1	-3.9514	9.87915	3	KA1	Treatment	Macro M2	2.04673	3723	25.9119	3
ACACGCGCACGACGAA-1_1	-8.18345	-5.04873	1	KA1	Treatment	Macro M1	1.7122	3078	7.07124	1
ACACGCGCAGAACTCT-1_1	-11.8954	-9.17073	1	KA1	Treatment	Macro Pro	3.35732	4752	1.52606	1
ACACGCGGTTGGTAGG-1_1	-4.07051	9.9546	3	KA1	Treatment	Macro M1	0.924279	2479	26.0302	3
ACAGAAACACTGTCCT-1_1	-5.04192	-1.29387	1	KA1	Treatment	Macro M1	2.04531	3784	11.9557	1
ACAGGGAAGGGAGGAC-1_1	-3.44983	9.70832	3	KA1	Treatment	Macro M1	1.23387	2775	25.547	3
ACAGGGATCATGAAAG-1_1	-3.92032	9.68541	3	KA1	Treatment	Macro M1	1.47779	3205	25.7229	3
ACATCCCGTCCTTTGC-1_1	-4.42698	9.35935	3	KA1	Treatment	Macro M2	1.79163	3625	25.6384	3
ACATCGAAGGCGAAGG-1_1	-4.80631	-1.09718	1	KA1	Treatment	Macro M1	1.47856	2987	12.259	1
ACATGCAAGCAATAAC-1_1	-4.71565	10.211	3	KA1	Treatment	Macro M2	1.68213	3804	26.5329	3
ACATTTCGTTTGACAC-1_1	-3.20316	8.11463	3	KA1	Treatment	Macro M1	1.618	3258	23.9931	3
ACCAAACCACAAAGTA-1_1	-2.96765	9.51208	3	KA1	Treatment	Macro M1	0.985709	2341	25.167	3
ACCAACAAGTCCCAAT-1_1	13.6006	-4.9627	2	KA1	Treatment	Macro M2	0.153575	648	33.4064	2
ACCAACACAGGTCTCG-1_1	-8.39769	-5.19544	1	KA1	Treatment	Macro M1	1.31753	2701	6.81927	1
ACCATTTCACCCTGTT-1_1	-3.5826	8.96646	3	KA1	Treatment	Macro M1	1.72724	3411	24.9284	3
ACCATTTCACTACCCT-1_1	-4.31	9.71962	3	KA1	Treatment	Macro M1	1.8172	3649	25.9169	3
ACCATTTCAGACACCC-1_1	-2.63392	1.28614	1	KA1	Treatment	Macro M2	1.92978	3758	15.3912	1
ACCATTTCAGTCGTTA-1_1	-5.75995	-2.83582	1	KA1	Treatment	Macro M1	1.77222	3054	10.3387	1
ACCATTTCATACCAGT-1_1	-12.0572	-9.40039	1	KA1	Treatment	Macro Pro	2.66	4404	1.24638	1
ACCCAAAAGCTGACAG-1_1	-3.43748	0.50339	1	KA1	Treatment	Macro M1	2.21765	3505	14.3369	1
ACCCAAACAACGGGTA-1_1	-3.00788	1.42689	1	KA1	Treatment	Macro M1	2.95173	4383	15.2421	1
ACCCAAACAATTTCGG-1_1	-3.77509	10.0586	3	KA1	Treatment	Macro M1	1.14185	2688	26.0013	3
ACCCAAAGTGACCGTC-1_1	1.43097	1.98285	2	KA1	Treatment	Macro M2	1.20894	2626	19.4619	2
ACCCTCAAGACGGTCA-1_1	-3.99551	9.35108	3	KA1	Treatment	Macro M1	2.21495	3874	25.4505	3
ACCCTCAAGTTCTCTT-1_1	-4.18061	9.37031	3	KA1	Treatment	Macro M2	1.92901	3574	25.5454	3
ACCCTCAGTGAGACGT-1_1	-3.5697	9.51815	3	KA1	Treatment	Macro M2	0.764792	2169	25.4243	3
ACCCTTGAGAGACAAG-1_1	-0.400484	2.22074	2	KA1	Treatment	Macro M2	1.42999	2891	17.6326	2
ACCCTTGCAGGATTCT-1_1	-11.9925	-9.25334	1	KA1	Treatment	Macro Pro	4.26374	5293	1.40011	1
ACCTACCCATAACTCG-1_1	-11.5192	-8.04187	1	KA1	Treatment	Macro M1	3.22984	4886	2.628	1
ACCTACCTCCATAGGT-1_1	-11.2676	-7.78003	1	KA1	Treatment	Macro M1	1.11101	2869	2.9906	1
ACCTGAAAGCGCCTAC-1_1	-2.4913	0.280913	1	KA1	Treatment	Macro M2	1.41688	2700	14.9007	1
ACCTGAAAGGGCCAAT-1_1	-5.64696	-1.94993	1	KA1	Treatment	Macro M1	2.16034	3536	11.0673	1
ACCTGAAAGTCGTCTA-1_1	0.685686	2.4711	2	KA1	Treatment	Macro M1	1.1443	2540	18.6523	2
ACCTGAACAGAAATTG-1_1	-11.1436	-8.73328	1	KA1	Treatment	Macro M2	2.89403	4120	2.34755	1
ACCTGAACAGCGCGTT-1_1	0.710455	2.48667	2	KA1	Treatment	Macro M1	1.03789	2423	18.6739	2
ACCTGTCTCACCATCC-1_1	-5.58121	-1.18788	1	KA1	Treatment	Macro M1	2.51028	4243	11.6652	1
ACCTGTCTCCTTTAGT-1_1	-4.19598	9.20299	3	KA1	Treatment	Macro M2	3.31504	4932	25.3998	3
ACCTGTCTCGACCTAA-1_1	-11.2181	-8.97819	1	KA1	Treatment	Macro Pro	3.95864	4894	2.11311	1
ACCTGTCTCTGATGGT-1_1	-6.67591	-5.56666	1	KA1	Treatment	Macro M2	0.341978	1131	7.69206	1
ACGATCACAAACGGCA-1_1	-11.8017	-8.90837	1	KA1	Treatment	Macro Pro	2.84442	4700	1.78621	1
ACGATCATCCTTGAAG-1_1	-10.1655	-6.15011	1	KA1	Treatment	Macro M2	3.91019	5700	4.93931	1
ACGATGTGTGGGACAT-1_1	-7.96837	-5.5268	1	KA1	Treatment	Macro M2	3.44677	4313	6.85477	1
ACGATGTTCGTTGCCT-1_1	-4.46759	9.45135	3	KA1	Treatment	Macro M1	2.19439	3843	25.739	3
ACGCACGCAGAGTCAG-1_1	-9.25301	-6.25491	1	KA1	Treatment	Macro Pro	0.9424	2602	5.4594	1
ACGGAAGAGCGAGAAA-1_1	-3.03723	-0.903093	1	KA1	Treatment	Macro M2	0.34442	1179	13.682	1
ACGGAAGGTACGAAAT-1_1	-8.71499	-6.03513	1	KA1	Treatment	Macro Pro	2.74958	4133	5.97956	1
ACGGAAGGTCCATCTC-1_1	4.76952	0.813095	2	KA1	Treatment	Macro M2	0.437079	1529	22.9697	2
ACGGGTCAGTTGCTGT-1_1	-4.0853	10.313	3	KA1	Treatment	Macro M2	1.72737	3521	26.362	3
ACGGGTCCATCGATCA-1_1	14.7095	-2.65164	2	KA1	Treatment	Macro M2	0.102555	489	33.4554	2
ACGGGTCGTCCGATCG-1_1	-12.1248	-8.13539	1	KA1	Treatment	Macro Pro	3.22881	5243	2.16276	1
ACGGTCGAGGAATCGC-1_1	-2.47512	8.46321	3	KA1	Treatment	Macro M2	0.819411	2185	24.0205	3
ACGGTCGTCAATCAGC-1_1	-2.59505	8.42841	3	KA1	Treatment	Macro M2	1.28823	2737	24.0367	3
ACGGTCGTCTTCGGAA-1_1	-3.39416	10.3196	3	KA1	Treatment	Macro M2	0.807073	2410	26.0791	3
ACGGTTAGTCCTCAGG-1_1	-4.21875	9.486	3	KA1	Treatment	Macro M1	1.36868	3014	25.6664	3
ACGGTTATCACCTTAT-1_1	-3.55647	9.31942	3	KA1	Treatment	Macro M1	2.03735	3535	25.2382	3
ACGTAACAGCAGCACA-1_1	-12.4431	-9.43786	1	KA1	Treatment	Macro Pro	3.85673	5292	0.966732	1
ACGTAACAGGCTGGAT-1_1	-1.25041	1.59398	1	KA1	Treatment	Macro M2	1.79407	3165	16.7034	1
ACGTAACAGTCCCGGT-1_1	-9.34101	-6.23365	1	KA1	Treatment	Macro M1	1.41906	2989	5.41778	1
ACGTAACGTAATGCTC-1_1	-3.0514	9.20997	3	KA1	Treatment	Macro M2	0.62394	1990	24.9276	3
ACGTAACGTGTCATGT-1_1	14.3564	-2.77895	2	KA1	Treatment	Macro M2	0.468308	875	33.187	2
ACGTACACAAATCCCA-1_1	-1.93547	6.92086	3	KA1	Treatment	Macro M1	0.83419	2113	22.4092	3
ACGTACACATGGCACC-1_1	-11.8169	-7.92827	1	KA1	Treatment	Macro M1	1.78481	3522	2.52051	1
ACGTACAGTGTTCCTC-1_1	-5.38926	-2.16759	1	KA1	Treatment	Macro M1	0.872231	2214	11.0836	1
ACGTACATCACCCTCA-1_1	-4.87628	-0.106651	1	KA1	Treatment	Macro M2	2.35568	4222	12.8785	1
ACGTAGTAGCCTCATA-1_1	-4.62647	-2.08237	1	KA1	Treatment	Macro M1	1.1619	2418	11.6698	1
ACGTAGTGTGCATTTG-1_1	-3.64348	9.27743	3	KA1	Treatment	Macro M1	2.09878	3569	25.2364	3
ACGTCCTGTCACTACA-1_1	-3.65334	9.24138	3	KA1	Treatment	Macro M1	1.21151	2648	25.2077	3
ACGTCCTTCACAAGGG-1_1	-2.8467	8.81301	3	KA1	Treatment	Macro M1	0.885596	2282	24.4851	3
ACGTTCCAGGGCTGAT-1_1	-4.77253	9.45134	3	KA1	Treatment	Macro M2	4.00015	5555	25.8665	3
ACGTTCCGTATTGAGA-1_1	-8.65001	-5.37706	1	KA1	Treatment	Macro M1	2.19041	3661	6.51642	1
ACTACGAAGAGGGTGG-1_1	-8.72796	-6.21686	1	KA1	Treatment	Macro M1	1.02105	2251	5.83464	1
ACTACGAAGATTGCGG-1_1	-3.74215	9.2008	3	KA1	Treatment	Macro M1	1.81322	3738	25.208	3
ACTACGAGTAGTTACC-1_1	-12.2843	-7.33052	1	KA1	Treatment	Macro Pro	3.45679	5666	2.67006	1
ACTACGAGTCGCATGC-1_1	4.84263	1.00185	2	KA1	Treatment	Macro M1	0.706575	1744	22.9802	2
ACTACGATCATAGCAC-1_1	-2.57282	1.21001	1	KA1	Treatment	Macro Pro	0.978769	2412	15.398	1
ACTACGATCCAATGCA-1_1	-3.28249	9.55017	3	KA1	Treatment	Macro M1	1.18516	2640	25.3333	3
ACTACGATCTTTGGAG-1_1	-0.365227	1.92866	2	KA1	Treatment	Macro M1	1.16923	2528	17.7129	2
ACTATGGAGAATTTGG-1_1	-11.4761	-9.17177	1	KA1	Treatment	Macro Pro	3.47363	4633	1.79818	1
ACTATGGAGGTTTGAA-1_1	-11.0459	-8.36698	1	KA1	Treatment	Macro M1	2.48715	3848	2.68929	1
ACTATTCCAACGATTC-1_1	0.338191	2.47968	2	KA1	Treatment	Macro M2	1.88737	3154	18.3138	2
ACTATTCTCCTCTAAT-1_1	-11.5607	-9.88422	1	KA1	Treatment	Macro Pro	2.8894	4224	1.20222	1
ACTATTCTCGGCGATC-1_1	14.0657	-2.17053	2	KA1	Treatment	Macro M2	0.172595	688	32.6698	2
ACTCCCACAACACGAG-1_1	-11.4854	-8.57816	1	KA1	Treatment	Macro M1	4.23534	5139	2.24283	1
ACTCTCGAGTAGCCAG-1_1	-11.2661	-9.32327	1	KA1	Treatment	Macro Pro	1.52778	3264	1.81984	1
ACTGATGCATTCTTCA-1_1	-10.9134	-7.3557	1	KA1	Treatment	Macro M1	3.53185	4734	3.5445	1
ACTGCAAAGGCCTAAG-1_1	-9.61651	-6.70078	1	KA1	Treatment	Macro M1	1.0713	2551	4.88433	1
ACTGCAAGTCCAGGTC-1_1	-3.90199	9.27711	3	KA1	Treatment	Macro M1	1.06539	2520	25.3442	3
ACTGCAAGTCTAGGCC-1_1	-11.6682	-8.62903	1	KA1	Treatment	Macro M1	2.67851	4114	2.08522	1
ACTGCAATCCTAGAGT-1_1	-3.10647	8.69611	3	KA1	Treatment	Macro M1	0.813242	2329	24.4852	3
ACTGTCCTCCTCAGGG-1_1	-4.98307	-0.808924	1	KA1	Treatment	Macro M1	1.99134	3609	12.3408	1
ACTGTCCTCTGAACGT-1_1	-12.0542	-7.53386	1	KA1	Treatment	Macro M1	4.24446	5564	2.6655	1
ACTGTGAGTAATCAAG-1_1	-0.423524	2.07281	2	KA1	Treatment	Macro M1	1.48178	2719	17.6328	2
ACTGTGAGTTTCACAG-1_1	11.9459	-2.32127	2	KA1	Treatment	Macro M2	0.134684	648	30.7974	2
ACTGTGATCACTCGAA-1_1	-9.00695	-5.43936	1	KA1	Treatment	Macro M1	1.778	3326	6.23499	1
ACTGTGATCGCTGTTC-1_1	10.4823	-3.2787	2	KA1	Treatment	Macro M2	0.348789	1068	29.8077	2
ACTTAGGGTGACAGGT-1_1	-0.364497	2.19584	2	KA1	Treatment	Macro M1	1.44605	2900	17.672	2
ACTTATCAGGTGCCTC-1_1	-4.02563	9.35743	3	KA1	Treatment	Macro M1	1.93531	3688	25.4689	3
ACTTATCCATCATGAC-1_1	-3.33846	9.93237	3	KA1	Treatment	Macro M2	1.06359	2708	25.704	3
ACTTCCGAGAATTGCA-1_1	-3.93164	9.22907	3	KA1	Treatment	Macro M2	1.89675	3447	25.3129	3
ACTTCGCCACGGTGAA-1_1	-4.1648	9.30897	3	KA1	Treatment	Macro M1	1.4688	3196	25.483	3
ACTTCGCCACTTCATT-1_1	-3.05362	8.96352	3	KA1	Treatment	Macro M2	1.29132	2995	24.7052	3
ACTTTGTAGGATTTAG-1_1	-5.10232	-1.37361	1	KA1	Treatment	Macro M1	0.978255	2513	11.8564	1
AGAAATGAGGCTCCCA-1_1	-3.20878	9.76238	3	KA1	Treatment	Macro M2	0.936102	2458	25.4953	3
AGAAATGAGGTCATAA-1_1	-8.99564	-6.8809	1	KA1	Treatment	Macro Pro	2.54125	3814	5.15565	1
AGAAATGTCCAACTAG-1_1	-4.72708	-0.744141	1	KA1	Treatment	Macro M1	1.71118	3147	12.5529	1
AGAACAACACGACAAG-1_1	-11.9874	-9.74674	1	KA1	Treatment	Macro Pro	4.19331	5297	1.02885	1
AGAACAACAGGTAGTG-1_1	-3.57167	9.437	3	KA1	Treatment	Macro M1	1.07927	2651	25.3514	3
AGAACAAGTATGTGTC-1_1	1.08232	2.20355	2	KA1	Treatment	Macro M2	0.928006	2394	19.08	2
AGAACAATCTATACTC-1_1	-4.31658	9.58891	3	KA1	Treatment	Macro M1	2.09286	4026	25.8009	3
AGAACCTCACAATCTG-1_1	-3.71162	9.66443	3	KA1	Treatment	Macro M2	1.67956	3734	25.6166	3
AGAACCTTCACCCATC-1_1	-8.08273	-4.03085	1	KA1	Treatment	Macro M1	2.44487	4135	7.91372	1
AGAAGCGGTATGAAAC-1_1	-10.9468	-8.6745	1	KA1	Treatment	Macro M1	2.72953	3976	2.52032	1
AGAAGTACAACTTCTT-1_1	-3.53226	9.7813	3	KA1	Treatment	Macro M1	0.947926	2562	25.6478	3
AGAAGTAGTATTTCGG-1_1	14.0466	-4.52807	2	KA1	Treatment	Macro M2	0.150491	592	33.6317	2
AGACAAAAGATAACGT-1_1	-11.5842	-8.78399	1	KA1	Treatment	Macro Pro	3.2369	5000	2.02223	1
AGACAAAAGGAACGTC-1_1	-8.885	-5.5423	1	KA1	Treatment	Macro M1	1.99519	3734	6.23781	1
AGACAAATCTGCGGAC-1_1	-0.789296	2.01828	1	KA1	Treatment	Macro M1	0.911042	2264	17.3234	1
AGACACTCACCGAATT-1_1	-3.86453	10.1804	3	KA1	Treatment	Macro M2	1.17874	2781	26.1493	3
AGACACTTCGCGTGCA-1_1	15.0326	-3.25666	2	KA1	Treatment	Macro M2	0.0718398	375	34.0006	2
AGACAGGTCATTCATC-1_1	-2.65845	1.49506	1	KA1	Treatment	Macro M2	2.49435	4076	15.4902	1
AGACCCGTCTGAGATC-1_1	-3.56589	9.31608	3	KA1	Treatment	Macro M2	1.54976	3183	25.2391	3
AGACTCAGTTGCATAC-1_1	-8.47229	-5.89555	1	KA1	Treatment	Macro M1	1.50504	2648	6.24369	1
AGAGAATAGCAGCCCT-1_1	-11.288	-8.22784	1	KA1	Treatment	Macro M1	3.37519	4574	2.63732	1
AGAGAATCAACCGCTG-1_1	-6.15001	-2.9591	1	KA1	Treatment	Macro M1	1.89495	3168	9.98452	1
AGAGAATCACTTCAAG-1_1	-0.325273	2.37513	2	KA1	Treatment	Macro M2	1.03634	2395	17.6828	2
AGAGAATCACTTGGCG-1_1	-8.38056	-5.23424	1	KA1	Treatment	Macro M2	1.59911	3400	6.8015	1
AGAGAGCAGAATAGTC-1_1	-11.2239	-8.43413	1	KA1	Treatment	Macro M1	2.32522	3814	2.52241	1
AGAGAGCCATGTCAGT-1_1	-7.30154	-5.07455	1	KA1	Treatment	Macro M1	1.43307	2535	7.64044	1
AGAGAGCTCCGATAAC-1_1	-3.77177	10.0726	3	KA1	Treatment	Macro M1	1.32833	3062	26.0126	3
AGAGCAGAGCCTGGAA-1_1	-5.17317	-1.16137	1	KA1	Treatment	Macro M1	1.86295	3290	11.96	1
AGAGCAGTCGTGGAAG-1_1	-3.82774	9.26788	3	KA1	Treatment	Macro M1	1.28232	2699	25.3047	3
AGAGCCCCAAGGTCTT-1_1	2.66625	2.34451	2	KA1	Treatment	Macro M1	0.828792	2085	20.5404	2
AGAGCCCGTTTCCCAC-1_1	-6.23112	-2.5821	1	KA1	Treatment	Macro M1	1.74896	3265	10.2081	1
AGATAGAGTTTAGACC-1_1	-11.0926	-8.61232	1	KA1	Treatment	Macro M1	3.15825	4132	2.47263	1
AGATCCAAGTCCTGTA-1_1	-3.89936	9.56538	3	KA1	Treatment	Macro M2	2.56747	4291	25.605	3
AGATCCACATAGTCGT-1_1	9.11652	-2.92246	2	KA1	Treatment	Macro M2	0.662494	1536	28.4222	2
AGATCCAGTAGCGCCT-1_1	-3.78126	9.47476	3	KA1	Treatment	Macro M1	1.18722	2845	25.4733	3
AGATCCATCGTCGACG-1_1	-3.44469	10.1597	3	KA1	Treatment	Macro M2	1.23156	3075	25.955	3
AGATCGTCACGCGGTT-1_1	-4.99749	-0.803464	1	KA1	Treatment	Macro M2	1.3985	3239	12.3346	1
AGATGAAAGATTTGCC-1_1	-7.96293	-4.12597	1	KA1	Treatment	Macro M1	2.60538	4575	7.91865	1
AGATGAAAGGAACGAA-1_1	-5.88195	-1.73192	1	KA1	Treatment	Macro M1	2.31378	3791	11.0666	1
AGATGCTTCTTCGCTG-1_1	-4.68765	-0.808925	1	KA1	Treatment	Macro M1	1.42574	2909	12.5368	1
AGCATCATCTGTCAGA-1_1	2.54499	1.99175	2	KA1	Treatment	Macro M1	0.53912	1570	20.5167	2
AGCCAATCATGTGCCG-1_1	-11.0179	-8.45538	1	KA1	Treatment	Macro M1	1.8438	3286	2.64042	1
AGCCACGAGACCATGG-1_1	-4.05185	9.29964	3	KA1	Treatment	Macro M1	1.65244	3324	25.4273	3
AGCCACGAGTGAGGTC-1_1	-11.6633	-9.1502	1	KA1	Treatment	Macro Pro	3.27726	4747	1.69272	1
AGCCACGCAATGTCAC-1_1	-4.28888	9.80501	3	KA1	Treatment	Macro M1	1.67172	3435	25.9856	3
AGCCACGCATTGAAGA-1_1	3.18534	2.5613	2	KA1	Treatment	Macro M2	0.484244	1446	20.9563	2
AGCCACGTCGGTATGT-1_1	-9.96242	-5.86556	1	KA1	Treatment	Macro M1	2.39565	4078	5.28858	1
AGCCACGTCGTAACTG-1_1	-0.282168	1.98321	2	KA1	Treatment	Macro M1	0.626639	1779	17.7863	2
AGCCAGCAGCAATTCC-1_1	-12.035	-8.5812	1	KA1	Treatment	Macro Pro	2.61386	4476	1.88278	1
AGCCAGCCAATACGCT-1_1	-11.7262	-9.17008	1	KA1	Treatment	Macro Pro	3.50858	4878	1.63672	1
AGCCAGCTCAAAGACA-1_1	-6.54325	-3.08462	1	KA1	Treatment	Macro M1	2.20069	3538	9.62725	1
AGCCAGCTCAACCTTT-1_1	-3.51841	9.49271	3	KA1	Treatment	Macro M2	1.58986	3271	25.3797	3
AGCCAGCTCAGAGCAG-1_1	-10.8317	-8.16006	1	KA1	Treatment	Macro M1	1.67635	3009	2.98582	1
AGCGCCACAGATCCTA-1_1	14.5102	-3.15512	2	KA1	Treatment	Macro M2	0.150234	567	33.4832	2
AGCGCCATCAAGTGTC-1_1	-11.6493	-8.83629	1	KA1	Treatment	Macro Pro	4.0567	5021	1.9402	1
AGCGCCATCCACCTCA-1_1	-3.23996	9.59609	3	KA1	Treatment	Macro M2	1.51622	3186	25.3572	3
AGCGCTGAGCTCAGAG-1_1	-10.9768	-9.02944	1	KA1	Treatment	Macro Pro	3.97599	4703	2.2313	1
AGCGCTGCATCGAACT-1_1	-3.79918	10.1439	3	KA1	Treatment	Macro M1	1.12052	2800	26.0888	3
AGCGTATGTGCGCTCA-1_1	-4.48968	-2.66268	1	KA1	Treatment	Macro M2	0.227728	988	11.3361	1
AGCGTATGTTCAAAGA-1_1	-3.42846	9.65169	3	KA1	Treatment	Macro M1	1.14545	2717	25.4866	3
AGCGTCGCAAGATGTA-1_1	-7.10044	-5.15628	1	KA1	Treatment	Macro M2	0.904873	2259	7.71393	1
AGCGTCGCACAGCATT-1_1	1.78501	1.73319	2	KA1	Treatment	Macro M2	0.619827	1673	19.859	2
AGCTACACATCATTGG-1_1	-11.7486	-7.8732	1	KA1	Treatment	Macro M1	3.18267	4884	2.60677	1
AGCTACAGTCAAACGG-1_1	-3.06362	0.687896	1	KA1	Treatment	Macro M1	1.68329	3180	14.7359	1
AGCTACATCATTTGCT-1_1	-3.43803	-0.660601	1	KA1	Treatment	Macro M1	0.795507	1958	13.5591	1
AGCTCAAAGTCAGCCC-1_1	-11.414	-9.24001	1	KA1	Treatment	Macro Pro	2.3107	4143	1.78679	1
AGCTCAACAACTCCAA-1_1	-7.28356	-2.798	1	KA1	Treatment	Macro M2	3.70123	5147	9.34431	1
AGCTCAACAAGATTGA-1_1	-9.10672	-5.33109	1	KA1	Treatment	Macro M1	1.65527	3220	6.25078	1
AGCTCAAGTCTTACTT-1_1	-11.5822	-10.0127	1	KA1	Treatment	Macro Pro	3.8237	5183	1.09069	1
AGCTTCCGTTGCTCCT-1_1	-10.4504	-7.41789	1	KA1	Treatment	Macro M1	1.3219	2807	3.79701	1
AGGAAATAGATACTGA-1_1	-3.34882	9.68391	3	KA1	Treatment	Macro M2	0.574205	1942	25.4826	3
AGGAAATAGTCCCTAA-1_1	-3.50436	9.45733	3	KA1	Treatment	Macro M1	1.75243	3179	25.3417	3
AGGAATAAGACATACA-1_1	-6.20837	-3.35756	1	KA1	Treatment	Macro M1	1.19647	2396	9.65106	1
AGGACGACATTGCTGA-1_1	-8.56054	-4.42597	1	KA1	Treatment	Macro M2	3.86457	5178	7.29113	1
AGGACGATCTGCAGCG-1_1	-3.33631	9.63778	3	KA1	Treatment	Macro M2	1.51493	3164	25.4354	3
AGGACTTAGTACCCTA-1_1	-9.20604	-5.26394	1	KA1	Treatment	Macro Pro	1.78584	3899	6.23593	1
AGGACTTCAACACTAC-1_1	-9.33161	-5.29693	1	KA1	Treatment	Macro M1	1.32627	3070	6.12841	1
AGGACTTTCCAGTTCC-1_1	-2.73344	7.83209	3	KA1	Treatment	Macro M1	0.985966	2278	23.5481	3
AGGAGGTCACTGCGTG-1_1	2.47158	1.27662	2	KA1	Treatment	Macro M2	0.948183	2209	20.6348	2
AGGATAACATCTGTTT-1_1	-6.74526	-2.53067	1	KA1	Treatment	Macro M1	1.55272	3291	9.90344	1
AGGATAAGTATAATGG-1_1	-9.10023	-6.07825	1	KA1	Treatment	Macro Pro	0.787154	2278	5.69257	1
AGGATCTCAAGAGGTC-1_1	-5.08922	-0.578421	1	KA1	Treatment	Macro M2	1.50015	3191	12.4048	1
AGGATCTCACGGCACT-1_1	-10.7079	-7.83467	1	KA1	Treatment	Macro M1	2.25608	3777	3.3135	1
AGGATCTTCACGATCA-1_1	-3.89289	9.37659	3	KA1	Treatment	Macro M1	2.07899	3745	25.4308	3
AGGCATTCATCGCTCT-1_1	-2.99294	0.658277	1	KA1	Treatment	Macro M1	1.85961	3277	14.7684	1
AGGCCACAGAGTCACG-1_1	13.9197	-4.14723	2	KA1	Treatment	Macro M2	0.126844	625	33.358	2
AGGCTGCCAGAGGACT-1_1	-4.07268	9.29736	3	KA1	Treatment	Macro M1	1.32846	2897	25.4339	3
AGGCTGCGTCGTTGCG-1_1	-9.88788	-7.53836	1	KA1	Treatment	Macro M1	1.24659	2532	4.07325	1
AGGGAGTAGGTCTACT-1_1	-3.91596	9.15856	3	KA1	Treatment	Macro M1	2.5906	3869	25.2423	3
AGGGAGTCATCCTTGC-1_1	-2.86493	7.99664	3	KA1	Treatment	Macro M1	0.760551	2161	23.7504	3
AGGGAGTCATTGGATC-1_1	-4.23769	10.4782	3	KA1	Treatment	Macro M2	1.60181	3641	26.5758	3
AGGGAGTGTTGAGAGC-1_1	-2.66539	1.33754	1	KA1	Treatment	Macro M1	1.89572	3418	15.3946	1
AGGGCCTCATAGAATG-1_1	-11.0714	-8.68525	1	KA1	Treatment	Macro M1	2.15095	3447	2.43105	1
AGGGCCTGTTGCTCCT-1_1	-3.47388	9.35381	3	KA1	Treatment	Macro M1	0.975814	2585	25.2349	3
AGGGCTCAGCATTTCG-1_1	-3.5495	9.30185	3	KA1	Treatment	Macro M1	1.62083	3087	25.2193	3
AGGGCTCGTTATCTTC-1_1	-4.5113	9.28038	3	KA1	Treatment	Macro M2	1.81579	3703	25.6019	3
AGGGTCCAGGCATCAG-1_1	-3.10778	9.47983	3	KA1	Treatment	Macro M1	0.874801	2176	25.1963	3
AGGGTGACAAAGGTTA-1_1	-3.64235	9.83457	3	KA1	Treatment	Macro M2	1.82967	3494	25.7422	3
AGGGTGACAACCAGAG-1_1	-9.58342	-7.45553	1	KA1	Treatment	Macro M1	1.5148	2716	4.33555	1
AGGGTTTAGGCCGCTT-1_1	-3.69853	9.75118	3	KA1	Treatment	Macro M1	1.42857	3039	25.6899	3
AGGGTTTGTAGTCTGT-1_1	-2.77818	1.26695	1	KA1	Treatment	Macro M1	1.26446	2679	15.3154	1
AGGGTTTTCCCAAGCG-1_1	-11.9187	-7.97744	1	KA1	Treatment	Macro Pro	1.9186	4095	2.41689	1
AGGGTTTTCGCAGTCG-1_1	-12.2349	-8.70095	1	KA1	Treatment	Macro Pro	2.9525	4699	1.66176	1
AGGGTTTTCGTCACCT-1_1	-2.79614	9.33319	3	KA1	Treatment	Macro M1	0.719298	1915	24.9328	3
AGGTAGGCATGGCTGC-1_1	-4.06359	9.46572	3	KA1	Treatment	Macro M1	1.70796	3266	25.5831	3
AGGTAGGGTACCGGAA-1_1	-0.429811	2.09325	2	KA1	Treatment	Macro M1	1.45479	2733	17.6234	2
AGGTAGGTCAAGAGTA-1_1	12.5864	-3.83828	2	KA1	Treatment	Macro M2	0.699892	1468	32.002	2
AGGTAGGTCCTCGCAT-1_1	14.7004	-3.77212	2	KA1	Treatment	Macro M2	0.0799363	404	33.9125	2
AGGTAGGTCGTGTGGC-1_1	-11.9237	-9.6791	1	KA1	Treatment	Macro Pro	2.35246	3918	1.12167	1
AGGTAGGTCTCGACGG-1_1	-6.53312	-2.70192	1	KA1	Treatment	Macro M1	1.45774	2941	9.91856	1
AGGTCATAGCTGGAGT-1_1	-2.57894	1.23262	1	KA1	Treatment	Macro M1	1.62276	3381	15.4058	1
AGGTCATAGTCGAAGC-1_1	-10.4999	-8.92809	1	KA1	Treatment	Macro M1	1.99005	3085	2.61865	1
AGGTCATCACACTGGC-1_1	-3.61612	9.27189	3	KA1	Treatment	Macro M1	1.91114	3604	25.2199	3
AGGTCTACAAAGCACG-1_1	-3.04049	0.512304	1	KA1	Treatment	Macro M1	1.45222	2838	14.6359	1
AGGTCTAGTCCTGTCT-1_1	-3.22759	9.59071	3	KA1	Treatment	Macro M1	2.1426	4146	25.3472	3
AGGTTACAGCGAGGAG-1_1	-4.65136	-0.375097	1	KA1	Treatment	Macro M1	1.08107	2655	12.8585	1
AGGTTACAGCTAATGA-1_1	14.4339	-3.6854	2	KA1	Treatment	Macro M2	0.138539	531	33.634	2
AGGTTACCAAGAAACT-1_1	-6.09715	-3.37801	1	KA1	Treatment	Macro M1	2.09132	3343	9.71086	1
AGGTTACTCGAGTGGA-1_1	-11.8391	-8.80054	1	KA1	Treatment	Macro Pro	2.7817	4532	1.84377	1
AGTAACCGTTCTTGCC-1_1	-8.7999	-5.98097	1	KA1	Treatment	Macro Pro	2.67157	4038	5.96405	1
AGTACTGAGTATCTGC-1_1	-5.19445	-1.47872	1	KA1	Treatment	Macro M1	1.54835	3272	11.7191	1
AGTACTGGTCTTTATC-1_1	-6.85437	-2.41136	1	KA1	Treatment	Macro M1	3.98383	4810	9.91884	1
AGTACTGTCCGAGGCT-1_1	2.8541	1.93011	2	KA1	Treatment	Macro M2	0.61006	1812	20.8183	2
AGTAGCTCACACCTTC-1_1	-12.0857	-9.49863	1	KA1	Treatment	Macro M1	1.42292	3231	1.15327	1
AGTAGCTGTGCAACGA-1_1	-6.00612	-2.00072	1	KA1	Treatment	Macro M1	2.32381	3742	10.7879	1
AGTAGCTGTTCTCGTC-1_1	-5.49498	-0.865149	1	KA1	Treatment	Macro M2	1.90703	3979	11.9499	1
AGTAGCTTCTCCAAGA-1_1	-11.6081	-8.28322	1	KA1	Treatment	Macro Pro	2.4414	4297	2.38689	1
AGTAGTCAGCGATTCT-1_1	1.83427	1.56876	2	KA1	Treatment	Macro M1	0.87313	1913	19.9428	2
AGTAGTCGTCTCTCAC-1_1	-4.03805	9.28367	3	KA1	Treatment	Macro M1	1.39246	3127	25.407	3
AGTAGTCTCCGCTAGG-1_1	-2.55435	7.28078	3	KA1	Treatment	Macro M2	2.12666	3541	22.9721	3
AGTCAACCACCCATAA-1_1	-11.7976	-8.78984	1	KA1	Treatment	Macro M1	4.29188	5153	1.87893	1
AGTCAACCAGATTTCG-1_1	-3.55078	9.60247	3	KA1	Treatment	Macro M2	1.50555	3256	25.493	3
AGTCAACCATGATGCT-1_1	-11.7088	-10.1714	1	KA1	Treatment	Macro Pro	3.45448	4370	0.887817	1
AGTCAACGTGTTAAAG-1_1	-11.2716	-8.81898	1	KA1	Treatment	Macro M1	2.61129	4127	2.19918	1
AGTCACAGTCGAGTGA-1_1	-11.6212	-9.24258	1	KA1	Treatment	Macro M1	2.99363	4276	1.64999	1
AGTCTCCGTTGCATCA-1_1	-12.0665	-7.76801	1	KA1	Treatment	Macro Pro	2.60834	5032	2.47968	1
AGTCTCCTCAGACCCG-1_1	14.5941	-2.80552	2	KA1	Treatment	Macro M2	0.122089	504	33.4143	2
AGTGACTTCTACCAGA-1_1	-10.5828	-8.92462	1	KA1	Treatment	Macro Pro	4.47245	4867	2.56733	1
AGTGATCAGATGACAT-1_1	-3.5039	9.42233	3	KA1	Treatment	Macro M1	1.52085	2766	25.3097	3
AGTGATCAGTAGTCTC-1_1	-2.78088	9.77057	3	KA1	Treatment	Macro M2	0.766848	2075	25.3239	3
AGTGATCAGTATCTGC-1_1	-11.6489	-8.24025	1	KA1	Treatment	Macro M1	1.58086	3331	2.39295	1
AGTGATCGTGTTCCTC-1_1	-11.2985	-9.18689	1	KA1	Treatment	Macro Pro	2.65268	4177	1.9023	1
AGTGATCTCGCTCTAC-1_1	-6.73313	-1.72139	1	KA1	Treatment	Macro M2	2.75793	4742	10.5072	1
AGTGCCGTCAGTAGGG-1_1	-2.47321	1.14478	1	KA1	Treatment	Macro M1	1.09186	2492	15.4426	1
AGTGTTGGTGTAGGAC-1_1	-2.54484	1.29712	1	KA1	Treatment	Macro M2	1.67236	3198	15.4706	1
AGTGTTGGTTCCAAAC-1_1	7.24996	0.772028	2	KA1	Treatment	Macro M1	0.39634	1237	25.3065	2
AGTGTTGTCAACTTTC-1_1	-4.61981	9.58864	3	KA1	Treatment	Macro M2	1.70475	3582	25.9274	3
AGTTAGCAGACTAAGT-1_1	-10.5675	-7.99849	1	KA1	Treatment	Macro Pro	2.29592	4014	3.28037	1
AGTTAGCAGGCTATCT-1_1	-12.2266	-8.14392	1	KA1	Treatment	Macro Pro	2.65782	4528	2.09002	1
AGTTAGCAGTTCATCG-1_1	-6.78303	-4.01994	1	KA1	Treatment	Macro M1	1.08955	2439	8.76949	1
AGTTCCCAGCCGAACA-1_1	-12.098	-8.99379	1	KA1	Treatment	Macro Pro	3.45718	5279	1.52851	1
AGTTCCCAGTACAACA-1_1	-6.54421	-2.70252	1	KA1	Treatment	Macro M1	2.48753	3946	9.91068	1
AGTTCCCCAAGATTGA-1_1	-3.644	9.87362	3	KA1	Treatment	Macro M1	1.49681	3070	25.7784	3
AGTTCGAGTATTCTCT-1_1	14.7448	-3.48284	2	KA1	Treatment	Macro M2	0.0655426	357	33.8327	2
ATACCGAAGCAACAAT-1_1	-3.33205	9.79886	3	KA1	Treatment	Macro M1	0.970544	2287	25.58	3
ATACCGAGTTAAGCAA-1_1	-10.6118	-8.34157	1	KA1	Treatment	Macro M1	0.819668	2073	2.99114	1
ATACCTTCAACTTCTT-1_1	-6.34933	-2.08998	1	KA1	Treatment	Macro M1	1.87182	3406	10.4932	1
ATACCTTGTCAGGCAA-1_1	-12.2219	-9.52372	1	KA1	Treatment	Macro Pro	5.08688	5825	1.04555	1
ATACCTTGTTCAAACC-1_1	14.7812	-3.40439	2	KA1	Treatment	Macro M2	0.122475	486	33.8333	2
ATACTTCTCAGCGTCG-1_1	-3.71674	10.1046	3	KA1	Treatment	Macro M1	1.34247	2944	26.0186	3
ATACTTCTCATACGGT-1_1	-6.75188	-2.10948	1	KA1	Treatment	Macro M1	2.19581	3974	10.2041	1
ATACTTCTCGTCGGGT-1_1	-8.45862	-4.81039	1	KA1	Treatment	Macro M1	1.01591	2502	7.06948	1
ATAGACCAGGCTAGCA-1_1	-4.07231	0.738194	1	KA1	Treatment	Macro M1	2.13656	3883	14.032	1
ATAGACCCAACTTGGT-1_1	-10.8546	-8.11933	1	KA1	Treatment	Macro M1	2.25107	4010	3.00183	1
ATAGACCTCAAATGAG-1_1	-5.34578	-1.42135	1	KA1	Treatment	Macro M1	1.82864	2973	11.657	1
ATAGACCTCGCACGGT-1_1	-3.78296	9.69922	3	KA1	Treatment	Macro M2	2.08939	3851	25.678	3
ATAGAGACAATCGCAT-1_1	-5.77514	-2.95452	1	KA1	Treatment	Macro M1	1.18683	2692	10.2421	1
ATAGAGATCTCTCGAC-1_1	0.66315	2.37507	2	KA1	Treatment	Macro M1	0.947926	2361	18.6472	2
ATCACAGAGAGATGCC-1_1	-2.71667	9.51714	3	KA1	Treatment	Macro M2	1.02966	2295	25.0667	3
ATCACAGCAGCCGTTG-1_1	-6.51036	-2.70918	1	KA1	Treatment	Macro M1	2.24091	3651	9.92843	1
ATCACAGTCAAGCCCG-1_1	-3.53126	9.92551	3	KA1	Treatment	Macro M1	0.772889	2202	25.7784	3
ATCACAGTCACACGAT-1_1	14.7319	-3.09249	2	KA1	Treatment	Macro M2	0.0963862	474	33.6589	2
ATCACGAGTATGAGAT-1_1	-3.38397	8.31329	3	KA1	Treatment	Macro M1	1.93736	3653	24.249	3
ATCACTTAGGCACTCC-1_1	-12.2326	-9.46887	1	KA1	Treatment	Macro Pro	4.1171	5565	1.08024	1
ATCACTTAGGCCCGTT-1_1	-10.8245	-8.1413	1	KA1	Treatment	Macro Pro	3.34421	4625	3.00473	1
ATCACTTGTGTTAAAG-1_1	2.5744	2.20711	2	KA1	Treatment	Macro M1	1.29877	2580	20.4881	2
ATCACTTGTTCCGGTG-1_1	-3.87432	0.527591	1	KA1	Treatment	Macro M1	1.78571	3540	14.0351	1
ATCAGGTGTTTCACAG-1_1	-11.5775	-8.78655	1	KA1	Treatment	Macro M1	2.88426	4422	2.02464	1
ATCATTCCAACTCCAA-1_1	-10.0244	-7.0522	1	KA1	Treatment	Macro M2	2.43073	4374	4.35175	1
ATCATTCGTCATAAAG-1_1	-8.22072	-6.82569	1	KA1	Treatment	Macro M1	0.781113	1776	5.71181	1
ATCATTCGTTTCTTAC-1_1	1.38728	1.7703	2	KA1	Treatment	Macro M1	1.07683	2264	19.4633	2
ATCATTCTCGGTAGGA-1_1	-9.91274	-7.5189	1	KA1	Treatment	Macro M1	1.39207	2605	4.07172	1
ATCCACCTCCGATTAG-1_1	-4.15245	9.63008	3	KA1	Treatment	Macro M1	1.92168	3811	25.7696	3
ATCCATTAGTAAGGGA-1_1	-7.75165	-4.69643	1	KA1	Treatment	Macro M1	2.31211	3768	7.62121	1
ATCCCTGCAGCTTTGA-1_1	-7.64783	-3.26191	1	KA1	Treatment	Macro M1	2.32997	3955	8.76442	1
ATCCCTGCATTGTCGA-1_1	7.15477	-2.36271	2	KA1	Treatment	Macro M2	0.487843	1382	26.3407	2
ATCCCTGGTTGAAGTA-1_1	-4.04345	9.6106	3	KA1	Treatment	Macro M2	2.13952	4000	25.7064	3
ATCCCTGTCAGTGTGT-1_1	-11.8901	-8.21413	1	KA1	Treatment	Macro Pro	2.5721	4423	2.25576	1
ATCCTATCATCGCTGG-1_1	3.94791	1.62585	2	KA1	Treatment	Macro M1	0.722125	1803	21.9428	2
ATCGCCTTCGCCCAGA-1_1	-3.74824	9.19415	3	KA1	Treatment	Macro M1	1.38064	2974	25.2045	3
ATCGCCTTCGGATACT-1_1	-11.7109	-8.98341	1	KA1	Treatment	Macro Pro	4.54853	5439	1.78839	1
ATCGCCTTCGGTCTGG-1_1	-4.07168	10.0863	3	KA1	Treatment	Macro M2	1.52791	3506	26.1504	3
ATCGGATAGAGGTTAT-1_1	-11.794	-10.2082	1	KA1	Treatment	Macro Pro	3.26839	4594	0.804421	1
ATCGGATAGCTAGCCC-1_1	-2.99382	9.79313	3	KA1	Treatment	Macro M1	1.39066	2839	25.4334	3
ATCGGATGTTAAGGGC-1_1	-10.1861	-7.30267	1	KA1	Treatment	Macro M1	3.10042	4165	4.05663	1
ATCGGCGTCCTTGAAG-1_1	-11.495	-8.81993	1	KA1	Treatment	Macro M1	3.17856	4749	2.05304	1
ATCGTAGTCACACCCT-1_1	-4.92504	-0.107495	1	KA1	Treatment	Macro M1	1.89508	3499	12.8424	1
ATCGTAGTCGCATGAT-1_1	-12.0079	-8.27601	1	KA1	Treatment	Macro Pro	2.19709	4083	2.1321	1
ATCGTAGTCGTCAGAT-1_1	-3.12528	9.66365	3	KA1	Treatment	Macro M1	0.943813	2206	25.3707	3
ATCGTAGTCTGCGGGT-1_1	2.06457	2.34275	2	KA1	Treatment	Macro M1	0.942271	2241	19.9996	2
ATCGTCCAGGTAGGCT-1_1	-11.507	-7.94313	1	KA1	Treatment	Macro M1	2.29913	4104	2.71091	1
ATCGTCCTCGTTAGAC-1_1	0.319779	2.38289	2	KA1	Treatment	Macro M1	1.46661	3073	18.312	2
ATCGTGAAGAACAGGA-1_1	-3.7362	9.1638	3	KA1	Treatment	Macro M2	1.13209	2826	25.1719	3
ATCTCTATCTCTCAAT-1_1	-12.4525	-9.1979	1	KA1	Treatment	Macro Pro	4.52064	5896	1.14281	1
ATCTTCAAGACCAGAC-1_1	-4.04357	9.30889	3	KA1	Treatment	Macro M2	2.90277	4481	25.4323	3
ATCTTCAAGGCTTCCG-1_1	-3.75859	9.97734	3	KA1	Treatment	Macro M1	1.96911	3469	25.9205	3
ATCTTCATCTGCCCTA-1_1	-11.865	-9.931	1	KA1	Treatment	Macro Pro	2.79417	4352	0.968646	1
ATGAAAGAGTGGTCAG-1_1	-9.83866	-7.59551	1	KA1	Treatment	Macro M1	1.73714	3087	4.06218	1
ATGAAAGGTGTACATC-1_1	-6.84595	-3.5872	1	KA1	Treatment	Macro M1	2.55616	3712	9.05193	1
ATGAAAGGTTGTCATG-1_1	-0.383815	2.18576	2	KA1	Treatment	Macro M2	1.25122	2555	17.6545	2
ATGAAAGTCATTGCGA-1_1	-6.77695	-2.47873	1	KA1	Treatment	Macro M1	2.00933	3636	9.92074	1
ATGACCAAGGATATAC-1_1	-3.41173	9.83074	3	KA1	Treatment	Macro M1	1.16139	2624	25.6423	3
ATGACCAAGTTGTCGT-1_1	-3.76074	9.58587	3	KA1	Treatment	Macro M2	1.23863	2667	25.5657	3
ATGACCATCTCCAATT-1_1	-3.72772	9.98732	3	KA1	Treatment	Macro M1	1.78392	3361	25.9167	3
ATGAGGGCACTCGATA-1_1	15.1255	-3.4707	2	KA1	Treatment	Macro M2	0.0984424	396	34.174	2
ATGAGGGCAGCGATTT-1_1	1.42079	1.92955	2	KA1	Treatment	Macro M1	0.670719	1761	19.4622	2
ATGAGGGCATCGTGCG-1_1	-11.1941	-8.48981	1	KA1	Treatment	Macro M1	1.25778	2628	2.49952	1
ATGAGTCCAACAAGTA-1_1	-11.1101	-8.59337	1	KA1	Treatment	Macro M1	2.58559	3903	2.47558	1
ATGAGTCCAGTTAGGG-1_1	-3.60312	9.80386	3	KA1	Treatment	Macro M2	1.24634	2959	25.6979	3
ATGATCGGTCGTGATT-1_1	-5.05262	-0.411907	1	KA1	Treatment	Macro M1	2.41518	3966	12.5461	1
ATGATCGGTTGTGCCG-1_1	-3.59787	9.33471	3	KA1	Treatment	Macro M2	1.23721	2976	25.2694	3
ATGCATGCACTATCGA-1_1	-11.0489	-8.93857	1	KA1	Treatment	Macro M1	1.85049	3141	2.25334	1
ATGCATGCACTGTTCC-1_1	-11.516	-7.98252	1	KA1	Treatment	Macro M1	2.52557	4285	2.67514	1
ATGCATGGTAGCGCCT-1_1	-11.8951	-9.94554	1	KA1	Treatment	Macro Pro	3.83733	4762	0.938039	1
ATGCATGGTCAAATCC-1_1	-2.9607	8.7651	3	KA1	Treatment	Macro M2	1.75346	3482	24.4883	3
ATGCCTCAGCATACTC-1_1	-11.9085	-8.30188	1	KA1	Treatment	Macro M1	2.75279	4485	2.17716	1
ATGCCTCCACAGCTGC-1_1	-12.2725	-9.54368	1	KA1	Treatment	Macro Pro	3.43983	5061	0.997424	1
ATGCGATGTGGCTCTG-1_1	-4.35417	9.61841	3	KA1	Treatment	Macro M1	2.9782	4359	25.8434	3
ATGGAGGAGGGCAAGG-1_1	-3.85611	9.39369	3	KA1	Treatment	Macro M1	2.06832	3454	25.4309	3
ATGGATCGTGGATTTC-1_1	-11.6218	-10.1817	1	KA1	Treatment	Macro Pro	3.04465	4446	0.936671	1
ATGGATCTCAGCGCAC-1_1	-10.6697	-8.67063	1	KA1	Treatment	Macro M1	0.70876	1870	2.70364	1
ATGGGAGTCGTCTCAC-1_1	-11.1511	-8.53396	1	KA1	Treatment	Macro M1	2.36776	3806	2.49401	1
ATGGGTTTCTGGCCAG-1_1	-10.6877	-6.37304	1	KA1	Treatment	Macro M2	2.20647	4269	4.43089	1
ATGGTTGCATCGTCCT-1_1	-3.01992	-0.00403546	1	KA1	Treatment	Macro M2	1.37202	2830	14.3053	1
ATGGTTGTCAAGCTTG-1_1	-11.3445	-8.19779	1	KA1	Treatment	Macro M1	2.80677	4281	2.62338	1
ATGGTTGTCACACGAT-1_1	14.9439	-3.10199	2	KA1	Treatment	Macro M2	0.0657996	342	33.8557	2
ATGTCCCAGTTCATGC-1_1	-3.42254	9.30796	3	KA1	Treatment	Macro M2	2.32059	3915	25.1718	3
ATGTCCCCATTGCCGG-1_1	-3.59487	9.82311	3	KA1	Treatment	Macro M1	1.14789	2661	25.7119	3
ATGTCCCTCGATTGGT-1_1	0.752915	2.27971	2	KA1	Treatment	Macro M1	1.15008	2465	18.7524	2
ATGTCTTCAGCTAACT-1_1	-3.26115	9.94535	3	KA1	Treatment	Macro M2	0.997147	2605	25.6835	3
ATGTCTTTCAATCGGT-1_1	-3.26334	9.451	3	KA1	Treatment	Macro M2	1.90832	3431	25.2352	3
ATTACCTCAACCCGCA-1_1	-11.9781	-8.44407	1	KA1	Treatment	Macro Pro	3.00673	4695	2.02395	1
ATTACTCGTGCGAACA-1_1	-4.18824	-0.821505	1	KA1	Treatment	Macro M1	1.5923	2938	12.8902	1
ATTACTCTCGAACGGA-1_1	-8.10985	-5.11344	1	KA1	Treatment	Macro M1	1.24672	2750	7.07099	1
ATTATCCAGGGATGTC-1_1	-12.3268	-9.64974	1	KA1	Treatment	Macro Pro	3.60664	4839	0.8816	1
ATTATCCGTCCAGGTC-1_1	-3.69035	10.168	3	KA1	Treatment	Macro M2	1.32846	3046	26.0652	3
ATTATCCTCCATAAGC-1_1	-3.57051	9.45212	3	KA1	Treatment	Macro M2	1.82144	3513	25.3646	3
ATTCACTCACCTCAGG-1_1	-9.02627	-6.48963	1	KA1	Treatment	Macro M1	1.82979	3138	5.4307	1
ATTCACTCAGGCCTGT-1_1	-11.1917	-7.81183	1	KA1	Treatment	Macro Pro	1.91808	3812	3.01584	1
ATTCACTGTAACACGG-1_1	-3.34086	9.84739	3	KA1	Treatment	Macro M2	1.18735	2795	25.6278	3
ATTCAGGGTGCCGTAC-1_1	-4.22267	9.01267	3	KA1	Treatment	Macro M1	1.96499	3796	25.238	3
ATTCAGGTCTGTCTCG-1_1	-2.53325	1.27901	1	KA1	Treatment	Macro M1	1.12322	2801	15.4698	1
ATTCATCCACGCTGTG-1_1	-4.0734	9.59746	3	KA1	Treatment	Macro M2	2.57582	4202	25.707	3
ATTCCATAGTAGATCA-1_1	-3.65051	-0.605282	1	KA1	Treatment	Macro M1	0.453015	1477	13.4368	1
ATTCCATGTACTGACT-1_1	-8.39113	-5.57955	1	KA1	Treatment	Macro M1	2.64574	3967	6.53534	1
ATTCCCGTCCCAGGAC-1_1	-12.2697	-10.419	1	KA1	Treatment	Macro Pro	4.65417	5382	0.334718	1
ATTCCCGTCGGATACT-1_1	-8.38246	-4.54538	1	KA1	Treatment	Macro M1	2.08644	3619	7.31866	1
ATTCGTTAGGTTCTAC-1_1	-5.41355	-1.76039	1	KA1	Treatment	Macro M1	1.4048	2891	11.3648	1
ATTCTACAGTATTGCC-1_1	-7.35185	-3.90802	1	KA1	Treatment	Macro M1	2.21084	3642	8.47823	1
ATTCTACAGTTTGAGA-1_1	-3.68337	9.68087	3	KA1	Treatment	Macro M2	1.13157	2786	25.6197	3
ATTCTACGTTAAGAAC-1_1	-2.39089	1.12235	1	KA1	Treatment	Macro M1	1.05331	2479	15.4974	1
ATTCTACGTTCAATCG-1_1	-11.3016	-8.44797	1	KA1	Treatment	Macro M1	2.22266	3765	2.46135	1
ATTCTACTCTGTCCGT-1_1	-10.3895	-7.11504	1	KA1	Treatment	Macro M1	3.35809	4722	4.06568	1
ATTCTTGAGACATAGT-1_1	-4.37539	8.98491	3	KA1	Treatment	Macro M1	2.21997	3891	25.2766	3
ATTCTTGGTTACCGTA-1_1	-4.78208	8.54228	3	KA1	Treatment	Macro M1	1.98813	3725	25.0444	3
ATTCTTGTCCTAGAGT-1_1	-3.93307	9.54297	3	KA1	Treatment	Macro M1	1.52406	3309	25.5988	3
ATTGTTCCACGAGGAT-1_1	-2.72359	1.26215	1	KA1	Treatment	Macro M2	1.63625	3327	15.3542	1
ATTGTTCTCAATCAGC-1_1	-6.7589	-3.67051	1	KA1	Treatment	Macro M1	1.09713	2411	9.048	1
ATTTACCGTATCCTCC-1_1	-12.927	-9.74776	1	KA1	Treatment	Macro Pro	4.93022	5671	0.416493	1
ATTTACCTCACCTTAT-1_1	-4.12943	9.47222	3	KA1	Treatment	Macro M2	1.80448	3843	25.6166	3
ATTTCTGTCGTAGTGT-1_1	-3.59566	9.96024	3	KA1	Treatment	Macro M1	1.26279	2860	25.8369	3
CAAAGAACAAATGGTA-1_1	-8.06457	-4.76066	1	KA1	Treatment	Macro M2	1.54295	2903	7.36622	1
CAAAGAACAAGCACAG-1_1	-11.1635	-8.26922	1	KA1	Treatment	Macro M1	1.47625	3122	2.68693	1
CAAAGAAGTGGCAACA-1_1	-8.12302	-4.71863	1	KA1	Treatment	Macro M1	1.59307	3026	7.35932	1
CAACAACAGGATGTTA-1_1	14.1086	-3.39279	2	KA1	Treatment	Macro M2	0.235953	795	33.2165	2
CAACAACAGTATGGAT-1_1	3.94541	1.66096	2	KA1	Treatment	Macro M2	0.691539	1760	21.9299	2
CAACAACAGTCGCCAC-1_1	-3.47318	9.42467	3	KA1	Treatment	Macro M2	1.99712	3638	25.299	3
CAACCAAAGAAATCCA-1_1	-3.12106	-0.890636	1	KA1	Treatment	Macro M2	0.872102	2183	13.6288	1
CAACCAACAGCTACCG-1_1	14.3234	-3.6726	2	KA1	Treatment	Macro M2	0.0921452	465	33.5282	2
CAACCAATCTTTACAC-1_1	-2.68045	8.36805	3	KA1	Treatment	Macro M1	1.21948	2484	24.0156	3
CAACCTCAGACCTTTG-1_1	-0.395045	2.06255	2	KA1	Treatment	Macro M1	1.72968	2974	17.6626	2
CAACCTCGTAGGCAAC-1_1	-0.0146453	2.40154	2	KA1	Treatment	Macro M1	1.22565	2581	17.9818	2
CAACCTCGTCTAGTGT-1_1	-11.0008	-9.12122	1	KA1	Treatment	Macro Pro	3.79183	4880	2.14597	1
CAACCTCGTGCGTGCT-1_1	-3.56494	10.2895	3	KA1	Treatment	Macro M1	0.701948	1986	26.1231	3
CAACCTCTCTTAGCCC-1_1	-4.17707	9.35029	3	KA1	Treatment	Macro M1	1.88801	3642	25.5257	3
CAACGATCACAAGCTT-1_1	-3.46712	0.556427	1	KA1	Treatment	Macro M2	1.58022	3244	14.3506	1
CAACGGCCAGAGCTAG-1_1	-3.74847	10.2299	3	KA1	Treatment	Macro M2	1.75885	3542	26.1458	3
CAACGGCTCACCCTCA-1_1	-11.2183	-8.23136	1	KA1	Treatment	Macro M1	1.61967	3158	2.68001	1
CAACGGCTCGACCTAA-1_1	-10.704	-7.55783	1	KA1	Treatment	Macro M1	1.90472	3593	3.52678	1
CAAGACTAGTCTAACC-1_1	-9.68693	-6.2851	1	KA1	Treatment	Macro M1	2.84339	4440	5.15194	1
CAAGACTCAGTCGTTA-1_1	-3.72187	9.88986	3	KA1	Treatment	Macro M1	0.994063	2537	25.8257	3
CAAGAGGAGAAGAACG-1_1	-5.59576	-1.17992	1	KA1	Treatment	Macro M1	2.18681	3747	11.661	1
CAAGAGGAGTGCAAAT-1_1	9.92262	-4.55194	2	KA1	Treatment	Macro Pro	0.727009	1535	29.776	2
CAAGAGGCATGGCGCT-1_1	-7.67043	-3.24453	1	KA1	Treatment	Macro M1	1.62957	3525	8.76246	1
CAAGAGGGTCTGCAAT-1_1	-4.41456	-0.544672	1	KA1	Treatment	Macro M1	1.84869	3183	12.9149	1
CAAGAGGGTTGCTGAT-1_1	-4.97889	-0.775287	1	KA1	Treatment	Macro M1	2.64522	4304	12.3678	1
CAAGCTAAGAAACTCA-1_1	-2.54483	6.92528	3	KA1	Treatment	Macro M1	1.34118	2692	22.6393	3
CAAGCTACAAGTTCGT-1_1	-10.8969	-8.55013	1	KA1	Treatment	Macro Pro	3.30013	4481	2.64722	1
CAAGCTAGTGAGTGAC-1_1	-4.09153	9.19008	3	KA1	Treatment	Macro M1	1.49913	3159	25.3443	3
CAAGCTATCGAGCCAC-1_1	-1.36559	3.86808	3	KA1	Treatment	Macro M2	1.54912	3076	19.3625	3
CAAGCTATCGCGTAGC-1_1	-3.08087	0.226167	1	KA1	Treatment	Macro M1	1.46867	2977	14.4148	1
CAAGGGACAGTGGCTC-1_1	-3.06113	8.20017	3	KA1	Treatment	Macro M1	1.4188	2747	24.0145	3
CAATACGGTCGACGCT-1_1	-3.99737	10.1655	3	KA1	Treatment	Macro M2	1.61762	3265	26.1913	3
CAATACGTCATCCTGC-1_1	13.2618	-3.85881	2	KA1	Treatment	Macro M2	0.391713	1005	32.6397	2
CAATCGAAGCGATGAC-1_1	-4.5743	9.07709	3	KA1	Treatment	Macro M1	2.00111	3782	25.4435	3
CAATGACAGAGAAGGT-1_1	-2.50052	1.1875	1	KA1	Treatment	Macro M2	1.72184	3456	15.4445	1
CAATGACAGCACTAGG-1_1	-9.4671	-6.54433	1	KA1	Treatment	Macro M1	2.55423	3886	5.10046	1
CAATGACCAAACACCT-1_1	-3.52636	9.46309	3	KA1	Treatment	Macro M2	1.26523	2923	25.3561	3
CAATGACGTGTTACAC-1_1	-11.9115	-9.64746	1	KA1	Treatment	Macro Pro	2.70177	4511	1.15363	1
CAATGACGTGTTAGCT-1_1	-11.643	-8.58507	1	KA1	Treatment	Macro Pro	2.47327	4697	2.13497	1
CACAACACATGACTTG-1_1	-4.12036	9.3528	3	KA1	Treatment	Macro M2	2.55192	4518	25.5043	3
CACAGATAGAGAGTTT-1_1	-4.34466	-0.272257	1	KA1	Treatment	Macro M1	1.37909	2824	13.1408	1
CACAGATAGCTTACGT-1_1	4.51615	1.10016	2	KA1	Treatment	Macro M2	0.846656	1891	22.6401	2
CACAGATAGGCTAGCA-1_1	-10.7798	-8.95356	1	KA1	Treatment	Macro M1	1.78327	3128	2.4171	1
CACAGATCACTATCGA-1_1	-11.9556	-9.61255	1	KA1	Treatment	Macro Pro	3.54907	4666	1.15143	1
CACAGATGTCGCTCGA-1_1	-8.44571	-6.9972	1	KA1	Treatment	Macro M2	1.03339	2017	5.42778	1
CACAGATGTTTACCTT-1_1	14.6984	-3.53812	2	KA1	Treatment	Macro M2	0.0717113	373	33.8135	2
CACATGACACTCCTTG-1_1	-7.69279	-3.61907	1	KA1	Treatment	Macro M1	1.86192	3491	8.47327	1
CACATGAGTACTTGTG-1_1	-2.68692	1.40911	1	KA1	Treatment	Macro M1	1.33913	3099	15.4178	1
CACCAAAGTTTAGACC-1_1	-3.87551	9.96949	3	KA1	Treatment	Macro M2	2.37868	4033	25.9623	3
CACCGTTGTTCAAAGA-1_1	1.71158	2.17945	2	KA1	Treatment	Macro M2	1.11769	2250	19.6933	2
CACGGGTCATGCTGCG-1_1	-4.09941	9.28513	3	KA1	Treatment	Macro M2	1.58986	3466	25.434	3
CACGTGGGTCACTTCC-1_1	-3.91639	9.92855	3	KA1	Treatment	Macro M2	1.65399	3545	25.9421	3
CACGTGGGTTCGGTCG-1_1	-3.07896	0.568527	1	KA1	Treatment	Macro M1	1.53511	3140	14.6448	1
CACGTTCAGCTTAAGA-1_1	-3.06492	9.97899	3	KA1	Treatment	Macro M1	0.736519	2013	25.632	3
CACGTTCAGTGGTTGG-1_1	-2.73771	1.34112	1	KA1	Treatment	Macro M1	1.62867	3129	15.3702	1
CACTAAGAGCTGAGTG-1_1	-3.09545	9.75196	3	KA1	Treatment	Macro M1	0.783555	1973	25.4385	3
CACTAAGCAACCGACC-1_1	-11.944	-8.70342	1	KA1	Treatment	Macro Pro	4.20205	5466	1.84922	1
CACTAAGGTATCAAGA-1_1	-3.50855	-0.703235	1	KA1	Treatment	Macro M1	1.10073	2377	13.478	1
CACTAAGGTGAGTGAC-1_1	-11.966	-9.70113	1	KA1	Treatment	Macro Pro	4.30435	5141	1.07741	1
CACTAAGGTTCAATCG-1_1	-3.80463	9.34796	3	KA1	Treatment	Macro M1	1.66851	3375	25.3679	3
CACTAAGTCGGATACT-1_1	-3.57651	8.98033	3	KA1	Treatment	Macro M2	1.2259	2843	24.9385	3
CACTGAATCTCGTCGT-1_1	-3.11091	9.56415	3	KA1	Treatment	Macro M2	0.83072	2156	25.2743	3
CACTGGGGTCCTGTTC-1_1	-3.42519	9.34997	3	KA1	Treatment	Macro M2	1.40685	2703	25.211	3
CACTGTCAGGTTAAAC-1_1	-3.89919	9.12674	3	KA1	Treatment	Macro M1	1.38243	3164	25.2064	3
CACTGTCGTAACACCT-1_1	-3.76056	10.4614	3	KA1	Treatment	Macro M1	0.723924	2266	26.3611	3
CACTGTCGTGAGCTCC-1_1	-2.74091	1.33593	1	KA1	Treatment	Macro M2	1.95561	3888	15.3702	1
CACTTCGCATGTGCTA-1_1	-11.7036	-9.25754	1	KA1	Treatment	Macro Pro	4.22441	4994	1.58501	1
CACTTCGTCACCCATC-1_1	-9.92466	-6.80851	1	KA1	Treatment	Macro M1	2.09852	3487	4.60081	1
CACTTCGTCCGGCAAC-1_1	-1.69991	4.7532	3	KA1	Treatment	Macro M1	1.18606	2560	20.3086	3
CACTTCGTCTCAACCC-1_1	-10.2863	-6.33397	1	KA1	Treatment	Macro M1	3.41862	4777	4.72148	1
CAGAGCCAGTTAGAAC-1_1	-2.785	1.27589	1	KA1	Treatment	Macro M1	1.70231	3381	15.316	1
CAGAGCCCACCCGTAG-1_1	-2.53655	7.18673	3	KA1	Treatment	Macro M2	1.98324	3399	22.8783	3
CAGAGCCGTTTGGCTA-1_1	-11.2244	-8.341	1	KA1	Treatment	Macro M1	0.86452	2485	2.59279	1
CAGAGCCTCTCATTTG-1_1	-3.651	10.3076	3	KA1	Treatment	Macro M2	0.702976	2168	26.1756	3
CAGATACCACGCCAGT-1_1	-3.56251	0.65021	1	KA1	Treatment	Macro M2	2.80407	4334	14.3429	1
CAGATACGTTTCGTTT-1_1	-3.96178	9.0974	3	KA1	Treatment	Macro M1	1.7131	3322	25.2059	3
CAGATACTCTATCGTT-1_1	-9.04601	-4.74427	1	KA1	Treatment	Macro M1	2.34424	4024	6.72874	1
CAGATCACATACGCAT-1_1	-3.38933	9.27446	3	KA1	Treatment	Macro M1	1.26613	2719	25.1274	3
CAGATCAGTGGAGAAA-1_1	13.9301	-3.79878	2	KA1	Treatment	Macro M2	0.0812214	503	33.2228	2
CAGATTGGTAGTCTGT-1_1	-4.54169	10.5474	3	KA1	Treatment	Macro M2	2.63764	4643	26.7658	3
CAGCAATAGGTCACAG-1_1	-1.79451	5.46119	3	KA1	Treatment	Macro M2	1.39901	3080	21.0026	3
CAGCACGCAAGGGTCA-1_1	-1.98743	-0.284627	1	KA1	Treatment	Macro M1	0.431296	1241	14.921	1
CAGCAGCAGATAGTCA-1_1	2.46502	2.24508	2	KA1	Treatment	Macro M2	1.06565	2423	20.4065	2
CAGCAGCTCCAATCTT-1_1	11.0759	-1.13707	2	KA1	Treatment	Macro M2	0.162828	735	29.5372	2
CAGCCAGCATTGGATC-1_1	-10.5453	-8.91829	1	KA1	Treatment	Macro Pro	2.3932	3625	2.59659	1
CAGCCAGTCATGGTAC-1_1	-5.14931	-1.63055	1	KA1	Treatment	Macro M1	1.23554	2510	11.6396	1
CAGCGTGCACCCTATC-1_1	13.8252	-3.42522	2	KA1	Treatment	Macro M2	0.465481	1053	32.9721	2
CAGCGTGCACTAACGT-1_1	-10.8555	-8.63523	1	KA1	Treatment	Macro M1	1.71169	2973	2.60954	1
CAGCGTGTCTACAGGT-1_1	-6.90112	-3.60696	1	KA1	Treatment	Macro M1	1.94674	3361	9.00039	1
CAGCGTGTCTTCGTGC-1_1	-11.0552	-9.02519	1	KA1	Treatment	Macro M2	2.93451	4228	2.18346	1
CAGGCCAAGGCAGCTA-1_1	-12.0347	-8.48088	1	KA1	Treatment	Macro Pro	3.82846	5275	1.95912	1
CAGGCCACATAACTCG-1_1	-11.841	-8.03002	1	KA1	Treatment	Macro M1	4.93587	5522	2.42751	1
CAGGCCAGTAGAGATT-1_1	-4.13996	10.0064	3	KA1	Treatment	Macro M2	1.71182	3422	26.1063	3
CAGGCCAGTAGCTTTG-1_1	-4.68337	-2.50986	1	KA1	Treatment	Macro M2	1.37305	2556	11.3156	1
CAGGCCATCACTTCTA-1_1	-4.28511	9.13455	3	KA1	Treatment	Macro M1	2.29772	3922	25.3748	3
CAGGGCTCACCCTAAA-1_1	13.8111	-4.08588	2	KA1	Treatment	Macro M2	0.429625	1001	33.2338	2
CAGGGCTGTTCCCACT-1_1	-1.71743	4.74131	3	KA1	Treatment	Macro M2	1.05703	2643	20.3039	3
CAGGGCTTCGTAGGAG-1_1	8.82047	-3.5692	2	KA1	Treatment	Macro M2	0.359328	1217	28.4002	2
CAGGTATCACGGCCAT-1_1	-9.09053	-7.16052	1	KA1	Treatment	Macro M1	0.995348	2153	4.88282	1
CAGTGCGCAACACACT-1_1	-3.57624	1.08523	1	KA1	Treatment	Macro M1	1.95073	3509	14.6196	1
CAGTGCGTCCTACCAC-1_1	-2.323	8.02969	3	KA1	Treatment	Macro M2	1.05973	2458	23.5706	3
CAGTTAGAGCAAGTGC-1_1	-3.39829	-1.38164	1	KA1	Treatment	Macro M1	0.442862	1405	13.1055	1
CAGTTAGGTACTCCGG-1_1	-3.93241	9.38164	3	KA1	Treatment	Macro M1	1.50902	3188	25.4519	3
CAGTTAGTCAAGGCTT-1_1	-1.65989	5.01704	3	KA1	Treatment	Macro M1	0.753997	2017	20.54	3
CAGTTAGTCGACCCAG-1_1	-8.1956	-4.65684	1	KA1	Treatment	Macro M1	2.18462	3752	7.35796	1
CAGTTCCGTCATAACC-1_1	3.74009	0.852769	2	KA1	Treatment	Macro M2	0.923122	2067	21.9772	2
CAGTTCCGTGCTGATT-1_1	-3.40533	9.39563	3	KA1	Treatment	Macro M1	0.874929	2423	25.2442	3
CAGTTCCGTGGGCTTC-1_1	-11.3723	-9.36176	1	KA1	Treatment	Macro M1	2.53457	3872	1.72153	1
CATAAGCCATCTCCCA-1_1	-6.3459	-2.08186	1	KA1	Treatment	Macro M2	2.11934	3929	10.5015	1
CATACAGCATGTCTAG-1_1	-5.14409	-1.19013	1	KA1	Treatment	Macro M1	2.13193	3472	11.9595	1
CATACAGTCTCTCTAA-1_1	-9.75794	-6.9288	1	KA1	Treatment	Macro M1	2.01164	3497	4.61948	1
CATACCCAGAACGCGT-1_1	-3.34434	9.32002	3	KA1	Treatment	Macro M1	1.3593	2881	25.15	3
CATACCCAGCTGGCTC-1_1	-4.03106	0.7097	1	KA1	Treatment	Macro M1	2.49769	4281	14.0431	1
CATACTTCATCGAACT-1_1	-7.94174	-4.88246	1	KA1	Treatment	Macro M1	1.58909	2898	7.35555	1
CATAGACAGGATTCAA-1_1	-4.32842	10.2973	3	KA1	Treatment	Macro M2	1.40377	3261	26.4494	3
CATAGACTCCCATTCG-1_1	-4.86296	-1.06273	1	KA1	Treatment	Macro M2	2.33666	3589	12.2439	1
CATAGACTCGGACAAG-1_1	-3.89564	9.93214	3	KA1	Treatment	Macro M2	1.17848	2787	25.9367	3
CATAGACTCTGGAGAG-1_1	-6.61978	-3.00376	1	KA1	Treatment	Macro Pro	1.6829	3279	9.63547	1
CATCAAGAGCTACTAC-1_1	-11.1067	-8.55218	1	KA1	Treatment	Macro M1	1.98016	3572	2.50911	1
CATCAAGCAATAAGGT-1_1	2.73275	2.37372	2	KA1	Treatment	Macro M2	0.948183	2118	20.5969	2
CATCCGTGTCCAGCGT-1_1	0.72063	2.32166	2	KA1	Treatment	Macro M2	0.802704	2059	18.7132	2
CATCCGTGTTTCGACA-1_1	-2.84523	0.499172	1	KA1	Treatment	Macro M1	1.66375	3095	14.771	1
CATCGCTAGGCATGGT-1_1	-3.87302	0.519768	1	KA1	Treatment	Macro M1	2.03889	3651	14.0308	1
CATCGCTCATGGCTAT-1_1	-12.2235	-9.3501	1	KA1	Treatment	Macro Pro	3.92343	5196	1.17631	1
CATGAGTGTGGGTATG-1_1	-10.9401	-8.38988	1	KA1	Treatment	Macro M1	1.15946	2607	2.74075	1
CATGAGTTCATAGACC-1_1	-3.40314	9.57068	3	KA1	Treatment	Macro M2	1.53203	3126	25.4024	3
CATGAGTTCGAAATCC-1_1	15.0128	-3.1574	2	KA1	Treatment	Macro M2	0.064643	361	33.9414	2
CATGCCTCATATTCGG-1_1	-5.75221	-1.83473	1	KA1	Treatment	Macro M1	1.64383	3113	11.0798	1
CATGCGGTCGGACGTC-1_1	9.66708	-1.61229	2	KA1	Treatment	Macro M2	0.453529	1426	28.4214	2
CATGCTCCATGTGACT-1_1	-3.49743	9.40096	3	KA1	Treatment	Macro M1	1.59063	3318	25.2876	3
CATGCTCTCTGTCGTC-1_1	-8.03255	-5.17551	1	KA1	Treatment	Macro M1	2.75433	3835	7.07516	1
CATGGATGTTGCACGC-1_1	-3.88502	10.2783	3	KA1	Treatment	Macro M2	1.90857	3689	26.2468	3
CATGGTAAGCAGTAAT-1_1	-7.03811	-5.05741	1	KA1	Treatment	Macro M1	1.46764	2762	7.80632	1
CATGGTAAGTGCAGCA-1_1	-11.6985	-9.22325	1	KA1	Treatment	Macro Pro	2.58135	4376	1.61432	1
CATGGTACACTGTGAT-1_1	-3.54394	9.75293	3	KA1	Treatment	Macro M2	1.71734	3374	25.6269	3
CATGGTAGTACTGAGG-1_1	-3.09923	8.43884	3	KA1	Treatment	Macro M2	1.29067	2829	24.248	3
CATGGTAGTAGTCTTG-1_1	-2.7861	1.51175	1	KA1	Treatment	Macro M2	2.23218	3638	15.3948	1
CATGGTATCTTGTGCC-1_1	-3.83299	9.45451	3	KA1	Treatment	Macro M2	1.85511	3558	25.4765	3
CATTCATAGCGAGTAC-1_1	13.0711	-5.48681	2	KA1	Treatment	Macro M2	0.307793	955	33.1424	2
CATTCATTCCGACATA-1_1	-3.67847	9.63811	3	KA1	Treatment	Macro M2	1.22886	2906	25.5788	3
CATTCCGTCTGCGATA-1_1	-3.58227	9.48129	3	KA1	Treatment	Macro M1	1.5166	3190	25.3961	3
CATTCTACACAAGCCC-1_1	-11.726	-8.6989	1	KA1	Treatment	Macro M1	2.37611	4160	1.99453	1
CATTCTATCCGAGAAG-1_1	-5.4173	-1.36336	1	KA1	Treatment	Macro M1	2.35786	3923	11.6501	1
CATTGAGGTGGCAACA-1_1	-11.4119	-8.9431	1	KA1	Treatment	Macro M1	2.65653	4086	2.01361	1
CATTGCCAGTGGAAGA-1_1	-5.782	-1.8251	1	KA1	Treatment	Macro M2	1.7185	3243	11.0666	1
CATTGCCGTGCATGAG-1_1	-5.10502	-0.795165	1	KA1	Treatment	Macro M1	1.69588	3334	12.2652	1
CATTGCCTCTGTGCTC-1_1	-3.61964	10.6364	3	KA1	Treatment	Macro M2	1.20496	2949	26.4612	3
CATTGTTCACTTGAAC-1_1	-10.9966	-8.45781	1	KA1	Treatment	Macro M1	2.39783	4072	2.65243	1
CATTGTTTCACGTCCT-1_1	13.7381	-4.68745	2	KA1	Treatment	Macro M2	0.189302	670	33.4172	2
CATTTCAAGTCACTGT-1_1	-4.35864	-0.658732	1	KA1	Treatment	Macro M1	1.00858	2558	12.8775	1
CCAAGCGCAAGTGCTT-1_1	-3.6192	9.34646	3	KA1	Treatment	Macro M1	1.62366	2980	25.289	3
CCAATTTGTCGTCATA-1_1	-7.89398	-4.53774	1	KA1	Treatment	Macro M1	1.82838	3391	7.64425	1
CCAATTTGTCTGTTAG-1_1	-11.0819	-8.40868	1	KA1	Treatment	Macro M1	1.93492	3294	2.63417	1
CCACAAACACAGCCAC-1_1	-4.26204	-1.25474	1	KA1	Treatment	Macro M1	1.37999	2466	12.5379	1
CCACAAAGTTCGAGCC-1_1	-2.81974	0.897704	1	KA1	Treatment	Macro M1	1.08351	2497	15.0475	1
CCACACTCACCGCTGA-1_1	-2.90138	7.52574	3	KA1	Treatment	Macro M1	1.29337	2946	23.3307	3
CCACGAGCACCGTGAC-1_1	8.93348	-3.28292	2	KA1	Treatment	Macro M2	0.641032	1553	28.3933	2
CCACGAGGTCGCAGTC-1_1	-7.17045	-4.43694	1	KA1	Treatment	Macro M1	1.66812	2998	8.19593	1
CCACGTTAGCCTCACG-1_1	-8.4621	-5.88463	1	KA1	Treatment	Macro M1	2.28949	3791	6.25862	1
CCACTTGCAACAACAA-1_1	-4.12163	-0.726648	1	KA1	Treatment	Macro M2	1.77299	3244	13.0037	1
CCACTTGTCTGATTCT-1_1	-5.51371	-1.27323	1	KA1	Treatment	Macro M1	2.2413	3840	11.6495	1
CCATAAGAGTTGAAAC-1_1	-6.32465	-2.88235	1	KA1	Treatment	Macro M2	0.750527	2063	9.92441	1
CCATAAGCACCAAATC-1_1	-11.9338	-8.42227	1	KA1	Treatment	Macro Pro	3.86958	5479	2.06934	1
CCATAAGCATTATGCG-1_1	-11.1291	-9.71861	1	KA1	Treatment	Macro Pro	1.14327	2544	1.60893	1
CCATAAGGTCCCACGA-1_1	-11.8395	-8.79792	1	KA1	Treatment	Macro M1	2.52827	4137	1.84548	1
CCATAAGTCGGTCTAA-1_1	-3.49323	-0.565637	1	KA1	Treatment	Macro M2	1.7275	3095	13.5751	1
CCATCACTCCATACTT-1_1	-4.7794	9.26512	3	KA1	Treatment	Macro M2	2.42173	4561	25.7001	3
CCCAACTAGTGCACAG-1_1	-2.70817	7.10595	3	KA1	Treatment	Macro M1	0.973115	2489	22.8682	3
CCCAACTCAAATACAG-1_1	-7.63955	-4.47798	1	KA1	Treatment	Macro M1	2.40734	3962	7.8593	1
CCCAACTGTAGCTCGC-1_1	-10.2416	-8.31097	1	KA1	Treatment	Macro M1	1.89765	3152	3.25508	1
CCCATTGCAAGTAGTA-1_1	-4.31803	-0.640546	1	KA1	Treatment	Macro M1	1.28528	2787	12.9196	1
CCCGAAGTCCGAGCTG-1_1	-3.215	8.87915	3	KA1	Treatment	Macro M1	1.06243	2470	24.6957	3
CCCGAAGTCCGTAATG-1_1	-11.677	-8.82608	1	KA1	Treatment	Macro M2	3.10094	4840	1.92985	1
CCCGGAAAGATAGTCA-1_1	2.82362	1.85338	2	KA1	Treatment	Macro M2	0.861821	2232	20.8172	2
CCCGGAAGTATCAGGG-1_1	-3.41785	9.35842	3	KA1	Treatment	Macro M2	1.74099	3290	25.2156	3
CCCTAACAGAGATCGC-1_1	-8.5388	-6.19223	1	KA1	Treatment	Macro M1	0.938159	2140	5.97819	1
CCCTCAAAGAAGGTAG-1_1	-3.10252	8.94073	3	KA1	Treatment	Macro M1	1.19532	2403	24.7049	3
CCCTCAAGTATGCGTT-1_1	-2.9744	9.01105	3	KA1	Treatment	Macro M2	1.06346	2441	24.7155	3
CCCTCAAGTTAAGCAA-1_1	-11.9936	-10.0551	1	KA1	Treatment	Macro Pro	3.59109	4973	0.790759	1
CCCTCAATCACCATCC-1_1	-3.37061	9.60993	3	KA1	Treatment	Macro M1	1.43268	3279	25.4244	3
CCCTCTCAGCACTAAA-1_1	-4.43399	9.16919	3	KA1	Treatment	Macro M2	2.94132	4644	25.4685	3
CCCTGATGTTATAGCC-1_1	8.43415	0.169528	2	KA1	Treatment	Macro M2	0.382717	1288	26.6134	2
CCCTGATGTTCAAAGA-1_1	-2.80818	1.21082	1	KA1	Treatment	Macro M1	2.01614	3539	15.2564	1
CCCTTAGCACAAGTGG-1_1	-2.73037	7.58553	3	KA1	Treatment	Macro M1	1.11024	2564	23.3201	3
CCCTTAGGTAGCGTAG-1_1	-3.38908	9.95995	3	KA1	Treatment	Macro M1	1.06205	2445	25.7502	3
CCCTTAGGTCGTCAGC-1_1	5.13044	0.813641	2	KA1	Treatment	Macro M1	0.748342	1817	23.311	2
CCCTTAGTCTATACGG-1_1	14.2329	-3.77341	2	KA1	Treatment	Macro M2	0.127358	547	33.4877	2
CCGAACGAGGTCATCT-1_1	-8.47868	-5.14092	1	KA1	Treatment	Macro M1	2.24348	3478	6.80658	1
CCGATCTCATCGGTTA-1_1	-12.8385	-9.83215	1	KA1	Treatment	Macro Pro	4.22711	5333	0.410029	1
CCGATCTGTATTGGCT-1_1	-0.428523	2.00835	2	KA1	Treatment	Macro M1	2.04236	3126	17.6379	2
CCGATCTTCACTGGTA-1_1	-10.2848	-7.91845	1	KA1	Treatment	Macro M1	1.01899	2488	3.52467	1
CCGATGGCACGTCGGT-1_1	-3.70181	9.53	3	KA1	Treatment	Macro M2	1.5148	3337	25.4903	3
CCGCAAGAGTTGGCTT-1_1	-3.67794	9.76009	3	KA1	Treatment	Macro M1	1.42613	2899	25.6894	3
CCGCAAGTCCACCCTA-1_1	-2.76488	1.47565	1	KA1	Treatment	Macro M1	1.56287	3190	15.3917	1
CCGCAAGTCCCGAGTG-1_1	-11.0102	-8.78955	1	KA1	Treatment	Macro M1	1.69961	3212	2.39165	1
CCGGACACAAGCAGGT-1_1	-3.58818	9.73868	3	KA1	Treatment	Macro M2	2.14247	3775	25.6324	3
CCGGACACAGGGTCTC-1_1	11.6749	-2.19894	2	KA1	Treatment	Macro M2	0.465738	1071	30.4991	2
CCGGACATCGGCGATC-1_1	-4.48255	-1.29113	1	KA1	Treatment	Macro M1	1.33219	2589	12.3475	1
CCGGTGATCTCATTAC-1_1	-3.06004	9.21327	3	KA1	Treatment	Macro M1	1.03969	2443	24.9342	3
CCGTAGGCAAAGCTAA-1_1	-12.2122	-9.02786	1	KA1	Treatment	Macro Pro	2.51761	4187	1.4283	1
CCGTAGGCAATAAGGT-1_1	-2.05632	1.69116	1	KA1	Treatment	Macro M2	1.46635	3105	16.0919	1
CCGTAGGCACCTAAAC-1_1	-3.12426	9.99693	3	KA1	Treatment	Macro M2	1.09533	2616	25.6731	3
CCGTAGGCATACCGTA-1_1	-3.71239	9.28899	3	KA1	Treatment	Macro M1	1.04251	2555	25.2757	3
CCGTAGGCATGAATAG-1_1	-9.04922	-5.37482	1	KA1	Treatment	Macro M1	2.372	3948	6.25574	1
CCGTAGGGTGAGACCA-1_1	-11.8198	-9.72184	1	KA1	Treatment	Macro Pro	2.40297	4458	1.15688	1
CCGTGAGCAGCAATTC-1_1	-10.4618	-7.3689	1	KA1	Treatment	Macro M1	1.58986	3280	3.82674	1
CCGTGAGGTGCGTTTA-1_1	-8.98946	-4.7689	1	KA1	Treatment	Macro M2	3.09618	4878	6.74768	1
CCGTTCACACGACGCT-1_1	-4.35507	9.12667	3	KA1	Treatment	Macro M1	1.93351	3904	25.3969	3
CCGTTCACAGACCCGT-1_1	-11.3702	-8.3934	1	KA1	Treatment	Macro M1	3.19462	4387	2.45809	1
CCGTTCAGTAGACAGC-1_1	-10.7656	-6.32645	1	KA1	Treatment	Macro M2	4.33841	5948	4.41511	1
CCTAACCAGACGCCCT-1_1	-3.08588	8.18725	3	KA1	Treatment	Macro M1	1.3336	2893	24.0126	3
CCTAACCAGCGTGTCC-1_1	-3.22061	1.21671	1	KA1	Treatment	Macro M1	1.55452	3320	14.9469	1
CCTAACCAGTGAGGTC-1_1	-4.16309	-0.742238	1	KA1	Treatment	Macro Pro	1.24235	2686	12.9628	1
CCTAACCCAGACAAGC-1_1	-6.87742	-2.40466	1	KA1	Treatment	Macro M1	1.86295	3535	9.90836	1
CCTAACCGTATGTCAC-1_1	-5.27631	-0.646467	1	KA1	Treatment	Macro M1	1.74292	3496	12.2513	1
CCTAAGACAGCTATAC-1_1	-2.61825	1.41329	1	KA1	Treatment	Macro M1	2.16715	3543	15.4766	1
CCTACGTGTATCATGC-1_1	-9.88556	-5.99371	1	KA1	Treatment	Macro M1	1.57508	3430	5.24161	1
CCTCAACCATCGCTGG-1_1	-6.55303	-2.70307	1	KA1	Treatment	Macro M1	2.44101	4056	9.90436	1
CCTCAACGTTTCGCTC-1_1	-11.9043	-8.87136	1	KA1	Treatment	Macro M1	5.01311	5384	1.74753	1
CCTCATGAGACGGTCA-1_1	14.5472	-2.92423	2	KA1	Treatment	Macro M2	0.142523	549	33.421	2
CCTCATGGTCTACAAC-1_1	-11.1598	-8.6895	1	KA1	Treatment	Macro M1	1.58317	2998	2.37027	1
CCTCATGTCGGCTTGG-1_1	6.0104	0.296128	2	KA1	Treatment	Macro M1	0.38336	1333	24.3096	2
CCTCCAAAGAATCGAT-1_1	-8.65244	-4.37638	1	KA1	Treatment	Macro M1	1.48589	3256	7.26787	1
CCTCCAAAGCAGCCTC-1_1	-7.86101	-3.45843	1	KA1	Treatment	Macro M2	2.41184	4323	8.48449	1
CCTCTAGAGAAGCCAC-1_1	-3.39215	9.194	3	KA1	Treatment	Macro M1	1.19545	2697	25.0555	3
CCTCTAGGTGGAGAAA-1_1	-3.2511	9.55578	3	KA1	Treatment	Macro M1	1.70578	3142	25.3253	3
CCTCTCCTCAAGGACG-1_1	11.4145	-1.99856	2	KA1	Treatment	Macro M2	0.134041	684	30.181	2
CCTGCATCACATCCCT-1_1	-3.93374	9.65282	3	KA1	Treatment	Macro M1	1.35712	3137	25.6989	3
CCTGCATCATGAATCC-1_1	-4.05317	9.83188	3	KA1	Treatment	Macro M1	1.57534	3154	25.9115	3
CCTGCATGTGCCTTTC-1_1	-4.21549	9.78616	3	KA1	Treatment	Macro M1	1.93479	3641	25.9378	3
CCTGTTGGTTTGGGTT-1_1	-6.68878	-3.35256	1	KA1	Treatment	Macro M1	1.98555	3448	9.33139	1
CCTTCAGTCGAACGGA-1_1	-4.31935	-0.527166	1	KA1	Treatment	Macro M1	1.54025	3045	12.9896	1
CCTTGTGCAGTATTCG-1_1	-4.27317	10.2589	3	KA1	Treatment	Macro M2	1.80859	3743	26.3914	3
CCTTGTGGTATCAGGG-1_1	-3.60203	9.93262	3	KA1	Treatment	Macro M1	1.12373	2739	25.8144	3
CCTTGTGTCGTCGACG-1_1	-10.8573	-8.66979	1	KA1	Treatment	Macro M1	1.88827	3364	2.58214	1
CCTTTGGCACTGCATA-1_1	-4.61172	9.073	3	KA1	Treatment	Macro M1	3.32609	4889	25.4555	3
CCTTTGGGTGGGTATG-1_1	-7.84545	-4.97593	1	KA1	Treatment	Macro M1	1.08068	2542	7.3487	1
CCTTTGGGTGTCGCTG-1_1	-4.39297	-0.486099	1	KA1	Treatment	Macro M2	1.65746	3400	12.9708	1
CCTTTGGTCGGTAGAG-1_1	-4.2465	9.3149	3	KA1	Treatment	Macro M2	2.7222	4268	25.5226	3
CGAAGGATCGAGTCTA-1_1	-11.6718	-9.35699	1	KA1	Treatment	Macro Pro	2.95481	4396	1.5302	1
CGAAGTTAGGTGCGAT-1_1	-3.28705	9.77108	3	KA1	Treatment	Macro M2	1.03416	2583	25.536	3
CGAAGTTCAATCCAGT-1_1	-3.54899	9.6394	3	KA1	Treatment	Macro M1	1.30224	2892	25.5258	3
CGAAGTTCATAGGAGC-1_1	-10.0555	-7.04452	1	KA1	Treatment	Macro M1	3.03732	4264	4.33721	1
CGAAGTTGTATCATGC-1_1	-4.75518	-0.247383	1	KA1	Treatment	Macro M1	1.78559	3465	12.8704	1
CGAAGTTGTGGATACG-1_1	-4.22989	9.19967	3	KA1	Treatment	Macro M2	2.38498	3936	25.4109	3
CGAATTGCATTGCCGG-1_1	-3.71276	9.26734	3	KA1	Treatment	Macro M1	1.67455	3347	25.2562	3
CGAATTGTCATGTCTT-1_1	-3.98479	9.08751	3	KA1	Treatment	Macro M1	2.36056	3713	25.2065	3
CGACAGCAGAGTCTTC-1_1	-4.08237	9.84861	3	KA1	Treatment	Macro M1	1.19519	2997	25.9389	3
CGACAGCAGATCACTC-1_1	-3.75271	9.53726	3	KA1	Treatment	Macro M2	1.75384	3443	25.5182	3
CGACAGCGTCAGCTTA-1_1	-6.8023	-2.85296	1	KA1	Treatment	Macro M1	0.944841	2415	9.62401	1
CGACAGCTCATGTCTT-1_1	-4.97918	-0.806115	1	KA1	Treatment	Macro M1	1.64036	3522	12.3456	1
CGAGAAGAGCTCGAAG-1_1	-3.63783	9.57834	3	KA1	Treatment	Macro M1	0.845628	2147	25.5075	3
CGAGAAGGTCGCAACC-1_1	-2.94427	0.689601	1	KA1	Treatment	Macro M2	1.71182	3152	14.8181	1
CGAGAAGGTGTTTGCA-1_1	-3.89093	9.6199	3	KA1	Treatment	Macro M1	1.67558	3428	25.6511	3
CGAGAAGGTTAATGAG-1_1	-3.85978	9.29897	3	KA1	Treatment	Macro M2	2.01756	3550	25.3464	3
CGAGAAGTCCAGCCTT-1_1	-8.2257	-5.73955	1	KA1	Treatment	Macro M1	1.99224	3346	6.52444	1
CGAGGAAAGATGAACT-1_1	-7.97856	-4.84327	1	KA1	Treatment	Macro M1	1.15651	2600	7.36076	1
CGAGGAAGTAAGATTG-1_1	14.4196	-3.65976	2	KA1	Treatment	Macro M2	0.127872	538	33.6103	2
CGAGGAAGTAGGTGCA-1_1	-5.18402	-1.12	1	KA1	Treatment	Macro M2	2.47918	3914	11.9822	1
CGAGGAAGTCATAACC-1_1	-2.89972	9.93977	3	KA1	Treatment	Macro M1	0.842415	2107	25.5273	3
CGAGGAAGTCCCGGTA-1_1	1.07554	2.30756	2	KA1	Treatment	Macro M1	0.858736	2117	19.0527	2
CGAGGAAGTTAAAGTG-1_1	-3.92364	10.013	3	KA1	Treatment	Macro M1	1.79175	3482	26.0219	3
CGAGGCTAGTGCTCAT-1_1	-2.06199	2.0305	1	KA1	Treatment	Macro M1	1.81746	3418	16.2763	1
CGAGGCTGTAGTCACT-1_1	6.57022	-0.121183	2	KA1	Treatment	Macro M1	0.277207	970	24.9786	2
CGAGGCTTCAGTCCGG-1_1	-3.64406	9.93727	3	KA1	Treatment	Macro M2	1.48884	3374	25.8362	3
CGAGGCTTCGGACTGC-1_1	-11.8355	-8.46753	1	KA1	Treatment	Macro Pro	3.19334	4836	2.09896	1
CGAGTGCGTCCTGGGT-1_1	-3.28064	-0.378765	1	KA1	Treatment	Macro M1	0.529096	1535	13.8581	1
CGAGTGCTCGAACCAT-1_1	0.679482	2.05822	2	KA1	Treatment	Macro M1	0.910014	2134	18.7194	2
CGATCGGAGAGTACCG-1_1	-1.90259	5.68125	3	KA1	Treatment	Macro M2	0.795636	2169	21.2467	3
CGATCGGCACAGAGAC-1_1	-11.1253	-8.99858	1	KA1	Treatment	Macro M1	2.59125	3855	2.15801	1
CGATGCGAGGGTGAGG-1_1	-1.95656	5.4058	3	KA1	Treatment	Macro M2	1.86025	3496	21.0099	3
CGATGGCAGGAATTAC-1_1	-2.31866	6.51418	3	KA1	Treatment	Macro M1	1.77749	3026	22.1738	3
CGATGGCCACGTTCGG-1_1	-4.1196	9.70848	3	KA1	Treatment	Macro M2	2.28769	4055	25.8271	3
CGATGGCGTAGTTAGA-1_1	-3.92848	8.22832	3	KA1	Treatment	Macro M1	1.51275	3117	24.3961	3
CGCAGGTCATGAGGGT-1_1	-3.85129	9.44672	3	KA1	Treatment	Macro M1	2.03555	3682	25.4771	3
CGCAGGTTCCAGCCTT-1_1	-2.80601	1.36147	1	KA1	Treatment	Macro M2	2.15237	3721	15.3548	1
CGCATAAGTGCCCAGT-1_1	-7.11046	-4.6277	1	KA1	Treatment	Macro M2	1.86822	3497	8.09029	1
CGCATAAGTGGCCTCA-1_1	-3.4548	-0.666613	1	KA1	Treatment	Macro M1	1.10985	2371	13.5426	1
CGCATGGAGGTGATCG-1_1	-11.0059	-8.65393	1	KA1	Treatment	Macro M1	2.50373	4221	2.49747	1
CGCATGGAGTACAACA-1_1	-3.0869	9.8208	3	KA1	Treatment	Macro M1	0.588598	2040	25.4974	3
CGCCAGACAATATCCG-1_1	-4.81895	-1.49678	1	KA1	Treatment	Macro M1	1.98466	3376	11.9644	1
CGCCAGACAGTCCCGA-1_1	-2.20856	6.31679	3	KA1	Treatment	Macro M2	1.88043	3408	21.9497	3
CGCCAGAGTAGTTCCA-1_1	0.0133787	2.58865	2	KA1	Treatment	Macro M1	1.42536	2710	17.9788	2
CGCGTGACAGGGATAC-1_1	9.88173	-3.02314	2	KA1	Treatment	Macro M2	0.345834	1127	29.1507	2
CGCGTGAGTATCAGCT-1_1	-11.1359	-8.24615	1	KA1	Treatment	Macro Pro	2.66938	4184	2.72241	1
CGGAACCGTATGCTTG-1_1	-3.09504	9.50711	3	KA1	Treatment	Macro M2	1.62983	2794	25.2158	3
CGGAACCGTGCGTCGT-1_1	8.18508	-0.492716	2	KA1	Treatment	Macro M1	0.317689	1045	26.6221	2
CGGAACCTCACTTGTT-1_1	-3.32381	8.60777	3	KA1	Treatment	Macro M2	1.57546	3270	24.4939	3
CGGAACCTCCTTCAGC-1_1	-10.7926	-8.5403	1	KA1	Treatment	Macro Pro	3.73259	4606	2.7226	1
CGGAATTCATAGAGGC-1_1	-0.00331746	2.49258	2	KA1	Treatment	Macro M2	1.65322	2923	17.978	2
CGGAATTTCGAGAATA-1_1	-3.49385	9.5613	3	KA1	Treatment	Macro M2	1.31098	2995	25.4318	3
CGGAATTTCTTGTTAC-1_1	-11.2811	-8.8299	1	KA1	Treatment	Macro M1	3.27456	4673	2.18468	1
CGGACACCATGACCCG-1_1	-12.3781	-9.41699	1	KA1	Treatment	Macro Pro	4.01956	5428	1.02487	1
CGGAGAACACGTCGTG-1_1	-7.2066	-5.50088	1	KA1	Treatment	Macro M2	0.913612	2021	7.37483	1
CGGAGAAGTTAGTCGT-1_1	-2.18644	1.3268	1	KA1	Treatment	Macro M1	1.68624	3075	15.7805	1
CGGCAGTAGGTAAGGA-1_1	-3.4609	9.36564	3	KA1	Treatment	Macro M2	1.81887	3449	25.2402	3
CGGCAGTCAAGTTTGC-1_1	14.3965	-3.01439	2	KA1	Treatment	Macro M2	0.191616	654	33.3213	2
CGGCAGTCAATTAGGA-1_1	-8.7908	-6.33462	1	KA1	Treatment	Macro M1	1.99044	3395	5.70429	1
CGGCAGTTCCTGCTAC-1_1	-5.85159	-2.79649	1	KA1	Treatment	Macro M1	1.38359	2786	10.3068	1
CGGGACTCATCAGCGC-1_1	-0.192935	1.95437	2	KA1	Treatment	Macro M1	0.790367	1952	17.8791	2
CGGGACTTCCGACATA-1_1	-11.1251	-9.58126	1	KA1	Treatment	Macro Pro	3.06675	4450	1.71576	1
CGGGCATGTGGTCTTA-1_1	-4.20532	9.86746	3	KA1	Treatment	Macro M2	1.47407	3585	26.0074	3
CGGGCATTCCAAGCAT-1_1	-11.7707	-9.96099	1	KA1	Treatment	Macro Pro	3.45371	4848	1.00725	1
CGGGTCAAGAGATCGC-1_1	-0.271278	1.98289	2	KA1	Treatment	Macro M1	1.06243	2297	17.7971	2
CGGGTCAAGTCATGCT-1_1	-3.2191	-0.237057	1	KA1	Treatment	Macro M2	0.556084	1865	13.9994	1
CGGGTCAAGTGTAGAT-1_1	-5.00236	-0.700159	1	KA1	Treatment	Macro M2	2.70742	4038	12.3838	1
CGGGTCATCTTGGTCC-1_1	14.3145	-2.91108	2	KA1	Treatment	Macro M2	0.117977	563	33.2037	2
CGGGTGTAGCACACAG-1_1	-10.8991	-8.72183	1	KA1	Treatment	Macro Pro	4.07444	4863	2.51538	1
CGGGTGTTCTCCCAAC-1_1	-11.977	-10.4199	1	KA1	Treatment	Macro Pro	2.95713	4455	0.524525	1
CGGTCAGAGCGCATCC-1_1	-4.28035	-0.800116	1	KA1	Treatment	Macro M1	1.08646	2385	12.8377	1
CGGTCAGCACGGGCTT-1_1	-3.81189	9.94197	3	KA1	Treatment	Macro M2	2.09723	3758	25.9107	3
CGGTCAGCAGTCCGTG-1_1	0.704383	2.30519	2	KA1	Treatment	Macro M2	1.44965	2684	18.7001	2
CGGTCAGTCGTTAGAC-1_1	-2.87072	0.445876	1	KA1	Treatment	Macro M1	1.29119	2598	14.7179	1
CGTAAGTAGCGGATCA-1_1	-8.18743	-5.77409	1	KA1	Treatment	Macro M1	0.960906	2248	6.52377	1
CGTAAGTGTATAATGG-1_1	-10.6795	-9.24503	1	KA1	Treatment	Macro Pro	3.36529	4359	2.26114	1
CGTAAGTTCTTAGCAG-1_1	-2.51983	1.13919	1	KA1	Treatment	Macro M1	1.796	3359	15.4011	1
CGTAATGAGGATTACA-1_1	-3.0237	0.798208	1	KA1	Treatment	Macro M2	1.75089	3546	14.8275	1
CGTAATGCAAGTCCAT-1_1	-8.43182	-5.20362	1	KA1	Treatment	Macro M1	2.58803	3890	6.79056	1
CGTAATGGTTTCACTT-1_1	-4.26657	9.36672	3	KA1	Treatment	Macro M2	2.44654	4369	25.5781	3
CGTAGTAAGCTGACCC-1_1	-9.50737	-6.11522	1	KA1	Treatment	Macro M1	2.09068	3539	5.39821	1
CGTAGTAGTCGCAACC-1_1	-7.09864	-5.18766	1	KA1	Treatment	Macro M2	2.36557	3024	7.69178	1
CGTCAAACAAGCGATG-1_1	-3.98939	9.27426	3	KA1	Treatment	Macro M1	1.78713	3497	25.3781	3
CGTCAAATCGAAGGAC-1_1	-11.0949	-8.34532	1	KA1	Treatment	Macro M1	2.39436	3950	2.67385	1
CGTCAAATCGCCATAA-1_1	-3.37089	-0.212728	1	KA1	Treatment	Macro M1	1.39194	2907	13.9042	1
CGTGAATTCCAGTTCC-1_1	-3.01658	0.807404	1	KA1	Treatment	Macro M1	2.36943	3754	14.8388	1
CGTGAATTCTCGTTTA-1_1	-11.4468	-9.78606	1	KA1	Treatment	Macro Pro	2.86832	4344	1.3509	1
CGTGATACAAATGGAT-1_1	-5.72016	-3.50948	1	KA1	Treatment	Macro M1	0.878271	1920	9.86423	1
CGTGATAGTGGACTGA-1_1	-6.06151	-3.94455	1	KA1	Treatment	Macro M2	1.43757	2530	9.31246	1
CGTGATAGTTACGTAC-1_1	-5.01726	-1.33043	1	KA1	Treatment	Macro M1	1.99108	3333	11.9465	1
CGTGATATCACCGACG-1_1	-2.71404	1.38955	1	KA1	Treatment	Macro M2	1.71233	3299	15.3843	1
CGTGCTTCACACACTA-1_1	-11.7147	-8.46546	1	KA1	Treatment	Macro M1	1.80139	3561	2.17912	1
CGTGCTTCAGTTGTTG-1_1	10.8233	-2.20678	2	KA1	Treatment	Macro M1	0.618157	1464	29.7163	2
CGTGTCTAGCCTCTGG-1_1	9.77619	-0.0861276	2	KA1	Treatment	Macro M1	0.216291	852	27.9345	2
CGTTCTGAGCTGCGAA-1_1	-11.4092	-8.49379	1	KA1	Treatment	Macro Pro	3.71845	5009	2.35653	1
CGTTGGGAGAGAGAAC-1_1	-12.2032	-8.46678	1	KA1	Treatment	Macro Pro	3.2788	5478	1.86015	1
CGTTGGGCAGCAGTTT-1_1	-12.3123	-9.11476	1	KA1	Treatment	Macro Pro	2.41994	4513	1.29719	1
CGTTGGGCAGTCTACA-1_1	-11.7056	-9.2182	1	KA1	Treatment	Macro M1	1.70218	3268	1.61354	1
CGTTGGGGTGGATGAC-1_1	-7.36511	-5.01975	1	KA1	Treatment	Macro M1	0.822624	1952	7.63876	1
CGTTGGGGTTTACACG-1_1	-6.85297	-2.42575	1	KA1	Treatment	Macro M1	4.01326	5505	9.9091	1
CGTTGGGTCCGCATAA-1_1	3.11058	1.04039	2	KA1	Treatment	Macro M1	0.983139	2186	21.3177	2
CTAACCCCAAACCATC-1_1	-3.66701	9.80818	3	KA1	Treatment	Macro M2	1.80409	3518	25.7285	3
CTAACCCGTAGATGTA-1_1	-2.66639	1.44299	1	KA1	Treatment	Macro M2	1.78983	3545	15.454	1
CTAACCCTCCTTACCG-1_1	-3.48987	9.62199	3	KA1	Treatment	Macro M2	1.73058	3412	25.4853	3
CTAAGTGAGAAACCAT-1_1	-8.99815	-5.79474	1	KA1	Treatment	Macro M1	1.02054	2489	5.97267	1
CTAAGTGCAGAGAGGG-1_1	-2.81929	1.34014	1	KA1	Treatment	Macro M1	1.98658	3186	15.331	1
CTAAGTGGTGCGGTAA-1_1	13.7224	-2.16788	2	KA1	Treatment	Macro M2	0.174523	680	32.357	2
CTAAGTGTCTTGGAAC-1_1	-11.2229	-9.35012	1	KA1	Treatment	Macro Pro	2.07076	3511	1.82762	1
CTACAGAAGCGATCGA-1_1	-3.53572	9.80002	3	KA1	Treatment	Macro M1	1.27564	2790	25.6662	3
CTACAGAAGGTCATCT-1_1	-3.54317	9.31315	3	KA1	Treatment	Macro M1	1.56261	3181	25.2269	3
CTACAGACAGTTAAAG-1_1	-8.82382	-5.58893	1	KA1	Treatment	Macro M1	1.56852	2914	6.243	1
CTACAGATCACCATCC-1_1	0.299342	2.36375	2	KA1	Treatment	Macro M2	1.74446	3094	18.2951	2
CTACAGATCATTCGGA-1_1	-12.136	-9.46852	1	KA1	Treatment	Macro Pro	2.82373	4458	1.14336	1
CTACAGATCGTCAAAC-1_1	-3.9084	9.57469	3	KA1	Treatment	Macro M1	1.58369	3207	25.6173	3
CTACATTGTCCCGCAA-1_1	1.43284	1.83497	2	KA1	Treatment	Macro M2	1.41662	2646	19.4941	2
CTACATTGTGACCTGC-1_1	-11.3652	-8.29529	1	KA1	Treatment	Macro M1	2.60397	4288	2.53586	1
CTACCCAAGAAGTCCG-1_1	14.2979	-4.07198	2	KA1	Treatment	Macro M2	0.10384	464	33.6709	2
CTACCCAGTTAAGACA-1_1	-12.2597	-10.0317	1	KA1	Treatment	Macro Pro	3.66833	5296	0.635304	1
CTACCCAGTTTCGTGA-1_1	-3.12172	9.49544	3	KA1	Treatment	Macro M2	0.687169	1989	25.2163	3
CTACCCATCAAAGGAT-1_1	-11.6588	-8.21694	1	KA1	Treatment	Macro M1	2.15417	3990	2.40421	1
CTACCTGTCGCCGAGT-1_1	2.79143	2.50951	2	KA1	Treatment	Macro M2	0.793065	2161	20.6176	2
CTACTATAGATAGTCA-1_1	-2.75082	8.84748	3	KA1	Treatment	Macro M2	0.96142	2354	24.4772	3
CTACTATAGGAACATT-1_1	-4.4883	9.91649	3	KA1	Treatment	Macro M2	1.9096	3890	26.1703	3
CTACTATCAACAAAGT-1_1	-10.1816	-7.29274	1	KA1	Treatment	Macro Pro	2.9169	4408	4.06709	1
CTACTATGTGGTATGG-1_1	-7.52138	-4.86027	1	KA1	Treatment	Macro M1	1.66632	2819	7.65308	1
CTACTATTCACTCTTA-1_1	-4.20899	9.19351	3	KA1	Treatment	Macro M1	1.70295	3385	25.3966	3
CTACTATTCTTTGCAT-1_1	-10.1661	-6.43993	1	KA1	Treatment	Macro M1	2.0155	3666	4.72043	1
CTAGACAGTCGTTATG-1_1	-12.4814	-9.99465	1	KA1	Treatment	Macro Pro	2.68982	4365	0.519097	1
CTAGACATCTTCCGTG-1_1	-2.88229	10.195	3	KA1	Treatment	Macro M2	0.658125	1984	25.7519	3
CTAGGTACATTCATCT-1_1	-3.34614	-0.707132	1	KA1	Treatment	Macro M1	0.890608	2165	13.5875	1
CTAGGTATCGTGGACC-1_1	-6.74181	-3.30527	1	KA1	Treatment	Macro M1	1.99661	3427	9.33094	1
CTATAGGCACTACGGC-1_1	-4.06196	9.11777	3	KA1	Treatment	Macro M1	1.78803	3587	25.2663	3
CTATCCGAGAGCAGTC-1_1	-3.11616	9.57646	3	KA1	Treatment	Macro M2	0.79615	2090	25.2876	3
CTATCCGTCGTGCGAC-1_1	-3.53063	9.5394	3	KA1	Treatment	Macro M1	1.23503	2525	25.4273	3
CTATCTAAGCTCACTA-1_1	-4.0848	10.3171	3	KA1	Treatment	Macro M2	1.37408	3197	26.3655	3
CTATCTAAGGACGGAG-1_1	-2.40238	1.14341	1	KA1	Treatment	Macro M1	1.08557	2398	15.5	1
CTATCTAAGGAGTACC-1_1	-3.43432	8.79431	3	KA1	Treatment	Macro M1	1.26471	2809	24.7099	3
CTCAACCGTGCTGCAC-1_1	-4.08666	9.61269	3	KA1	Treatment	Macro M2	2.51799	4336	25.7263	3
CTCAACCTCCGTGGCA-1_1	-10.1621	-7.34063	1	KA1	Treatment	Macro M1	1.56711	3250	4.04359	1
CTCAACCTCGTGTGAT-1_1	-6.0574	-2.75246	1	KA1	Treatment	Macro M1	1.89662	3323	10.2001	1
CTCAATTGTATACAGA-1_1	-3.92869	9.37867	3	KA1	Treatment	Macro M2	1.92078	3571	25.4476	3
CTCACTGGTCCTACAA-1_1	-8.45206	-4.81155	1	KA1	Treatment	Macro M1	2.2778	3744	7.07292	1
CTCACTGGTGGAGAAA-1_1	1.39082	1.72511	2	KA1	Treatment	Macro M1	0.885339	2091	19.4763	2
CTCAGAACAAATTGCC-1_1	12.56	-1.7676	2	KA1	Treatment	Macro M2	0.222716	812	31.1436	2
CTCAGAACACTGTCCT-1_1	-11.3478	-8.9974	1	KA1	Treatment	Macro Pro	4.69748	5425	2.0141	1
CTCAGGGAGAGTCAGC-1_1	-11.2036	-8.7362	1	KA1	Treatment	Macro M1	3.19347	4213	2.3063	1
CTCAGGGGTGACTATC-1_1	-9.84811	-6.86547	1	KA1	Treatment	Macro M1	1.16717	2715	4.60808	1
CTCAGGGTCGCTACAA-1_1	-11.5224	-9.95824	1	KA1	Treatment	Macro Pro	2.78556	4096	1.171	1
CTCAGTCGTTTACTGG-1_1	-8.38008	-5.2665	1	KA1	Treatment	Macro M1	1.17283	2592	6.77762	1
CTCATCGCATGTTACG-1_1	-4.29709	10.078	3	KA1	Treatment	Macro M1	2.43227	4383	26.2371	3
CTCATCGCATTAGGCT-1_1	8.02472	-0.0551735	2	KA1	Treatment	Macro M2	0.412918	1171	26.3139	2
CTCATCGGTCACAGAG-1_1	-4.04865	9.676	3	KA1	Treatment	Macro M2	1.90665	3696	25.768	3
CTCATCGGTGTTCGAT-1_1	14.5705	-2.96441	2	KA1	Treatment	Macro M2	0.103454	497	33.4588	2
CTCATCGGTGTTGATC-1_1	-6.72056	-5.2704	1	KA1	Treatment	Macro Pro	1.48602	2559	7.84924	1
CTCATCGGTTTGAACC-1_1	-6.15845	-3.43198	1	KA1	Treatment	Macro M1	0.622398	1803	9.62967	1
CTCATGCGTCGAATTC-1_1	-3.14675	9.72907	3	KA1	Treatment	Macro M2	0.987765	2488	25.4391	3
CTCATGCGTGTGTACT-1_1	3.99947	1.79183	2	KA1	Treatment	Macro M2	0.528453	1445	21.9421	2
CTCATGCGTTGCTGAT-1_1	2.0198	2.05148	2	KA1	Treatment	Macro M1	0.91811	2073	20.0191	2
CTCATTAAGGACTGGT-1_1	-3.42573	9.43561	3	KA1	Treatment	Macro M2	1.48769	2889	25.2891	3
CTCATTACACAAGCTT-1_1	-3.05667	0.613912	1	KA1	Treatment	Macro M1	1.25161	2903	14.6917	1
CTCATTAGTATAGGGC-1_1	-5.59394	-3.65827	1	KA1	Treatment	Macro M1	0.928392	1918	9.83842	1
CTCCAACCACACCTGG-1_1	-4.6213	0.0358302	1	KA1	Treatment	Macro M1	2.46646	4359	13.1403	1
CTCCAACGTTCCGTTC-1_1	14.0859	-3.74675	2	KA1	Treatment	Macro M2	0.121061	582	33.3429	2
CTCCACAAGGGTCAAC-1_1	-5.60963	-1.58464	1	KA1	Treatment	Macro M1	2.48059	3855	11.3593	1
CTCCACAGTAGACGGT-1_1	-3.80571	9.70308	3	KA1	Treatment	Macro M2	1.8929	3828	25.691	3
CTCCACATCTCGCAGG-1_1	-4.51005	9.10917	3	KA1	Treatment	Macro M1	2.33396	4033	25.4458	3
CTCCATGGTCCAATCA-1_1	14.4782	-3.338	2	KA1	Treatment	Macro M2	0.288644	678	33.53	2
CTCCCAAAGATTGATG-1_1	-2.96156	1.4319	1	KA1	Treatment	Macro M1	1.86719	3440	15.2809	1
CTCCCAACAGCTACCG-1_1	-8.09388	-4.37126	1	KA1	Treatment	Macro M1	2.148	3851	7.63463	1
CTCCCTCGTGTCCATA-1_1	-3.84251	9.69529	3	KA1	Treatment	Macro M1	1.09585	2629	25.6993	3
CTCCGATAGAGCCTGA-1_1	-3.89031	9.7951	3	KA1	Treatment	Macro M2	2.09492	3830	25.81	3
CTCCGATCATTCAGGT-1_1	-3.51471	9.35904	3	KA1	Treatment	Macro M1	1.13427	2516	25.2567	3
CTCCTCCCATAGATCC-1_1	-3.16171	10.3316	3	KA1	Treatment	Macro M1	0.535136	1675	25.9929	3
CTCCTTTAGTGGTTAA-1_1	-4.07813	9.81078	3	KA1	Treatment	Macro M2	1.43024	3473	25.9028	3
CTCCTTTCATCTGTTT-1_1	-10.9646	-8.69474	1	KA1	Treatment	Macro M1	1.49154	2950	2.49334	1
CTCCTTTGTTGTTTGG-1_1	13.399	-4.50092	2	KA1	Treatment	Macro M2	0.136483	723	33.0312	2
CTCCTTTTCATGGAGG-1_1	-11.6478	-9.85269	1	KA1	Treatment	Macro Pro	3.96661	5291	1.1695	1
CTCTCAGGTTGAGGAC-1_1	-3.00686	0.592515	1	KA1	Treatment	Macro M1	1.67198	3056	14.7145	1
CTCTCGAAGTAACAGT-1_1	-12.0842	-9.23818	1	KA1	Treatment	Macro M1	3.60073	5100	1.35193	1
CTCTCGAGTAGGAAAG-1_1	-5.24313	-1.52671	1	KA1	Treatment	Macro M1	1.71156	3216	11.6508	1
CTCTCGAGTGATACCT-1_1	13.5999	-4.42781	2	KA1	Treatment	Macro M2	0.64206	1113	33.1836	2
CTCTGGTTCCAAGCCG-1_1	13.2875	-4.77603	2	KA1	Treatment	Macro M2	0.505835	1150	33.044	2
CTGAATGGTGCAAGAC-1_1	-4.38141	9.78991	3	KA1	Treatment	Macro M2	2.90598	4650	26.0106	3
CTGAGCGAGCAATTCC-1_1	10.1071	-3.2917	2	KA1	Treatment	Macro M2	0.983139	1765	29.4735	2
CTGAGCGAGGAACGCT-1_1	14.1564	-4.38621	2	KA1	Treatment	Macro M2	0.128643	556	33.6727	2
CTGAGCGCACCTCGTT-1_1	-4.30855	-0.325121	1	KA1	Treatment	Macro M1	2.0705	3438	13.1324	1
CTGAGGCAGATGCCGA-1_1	-11.3624	-8.81542	1	KA1	Treatment	Macro M1	2.62762	3854	2.14278	1
CTGATCCCAGATTTCG-1_1	-5.15878	-1.18421	1	KA1	Treatment	Macro M2	1.88673	3934	11.9535	1
CTGCAGGAGGATTACA-1_1	-5.97129	-2.05106	1	KA1	Treatment	Macro M1	3.15196	4387	10.7745	1
CTGCATCAGATGAAGG-1_1	0.301443	2.31799	2	KA1	Treatment	Macro M1	1.2065	2543	18.3049	2
CTGCATCTCTGTGCGG-1_1	2.96814	1.96935	2	KA1	Treatment	Macro M2	0.596823	1709	20.9165	2
CTGCCATTCATCGCAA-1_1	-2.53332	8.18696	3	KA1	Treatment	Macro M1	1.12078	2401	23.7951	3
CTGCCTAAGCGTGTCC-1_1	-5.0795	-0.800018	1	KA1	Treatment	Macro M1	1.94302	3520	12.2796	1
CTGCCTACAAATCAAG-1_1	-5.01858	-0.894517	1	KA1	Treatment	Macro M1	2.1836	3784	12.2549	1
CTGCCTACACTACCGG-1_1	-3.69812	9.52567	3	KA1	Treatment	Macro M1	1.22488	2817	25.4848	3
CTGCCTACAGGAATCG-1_1	-3.85546	8.82418	3	KA1	Treatment	Macro M1	1.51558	2961	24.9132	3
CTGCCTACATGGACAG-1_1	-12.8283	-10.381	1	KA1	Treatment	Macro Pro	3.48969	5163	0	1
CTGCCTAGTTGTTGCA-1_1	5.54821	0.99182	2	KA1	Treatment	Macro M2	0.409448	1298	23.6455	2
CTGCGAGGTTAAGACA-1_1	-3.06132	0.687334	1	KA1	Treatment	Macro M1	1.54205	3069	14.7372	1
CTGCTCACAAGCACAG-1_1	-6.82228	-2.82933	1	KA1	Treatment	Macro M1	2.31674	3702	9.62802	1
CTGGCAGCACCCAATA-1_1	-2.9694	0.631784	1	KA1	Treatment	Macro M1	1.87182	3306	14.7684	1
CTGGTCTGTTGTGGAG-1_1	-5.50419	-1.68135	1	KA1	Treatment	Macro M1	1.60528	3082	11.3606	1
CTGGTCTTCCAAGGGA-1_1	12.7334	-2.07762	2	KA1	Treatment	Macro M2	0.21809	815	31.4245	2
CTGGTCTTCCATTTCA-1_1	14.3981	-3.22814	2	KA1	Treatment	Macro M2	0.082378	425	33.4115	2
CTGTACCAGCTTGTGT-1_1	-2.78958	1.33982	1	KA1	Treatment	Macro M2	1.99134	3599	15.3535	1
CTGTACCCACTCCCTA-1_1	-4.05624	9.24566	3	KA1	Treatment	Macro M1	1.26767	2971	25.3801	3
CTGTACCGTTGGGATG-1_1	-7.96344	-5.59155	1	KA1	Treatment	Macro M1	1.22847	2752	6.80948	1
CTGTACCTCATACGGT-1_1	-3.94129	9.57149	3	KA1	Treatment	Macro M2	2.38948	4222	25.6281	3
CTGTAGAGTGTCCTAA-1_1	-11.685	-9.2618	1	KA1	Treatment	Macro Pro	2.73043	4336	1.59385	1
CTGTATTAGGCCCAAA-1_1	-4.12296	9.03657	3	KA1	Treatment	Macro M1	2.28589	3803	25.218	3
CTGTCGTAGGGTGAGG-1_1	-7.36386	-4.77487	1	KA1	Treatment	Macro M2	4.81532	5694	7.81115	1
CTGTCGTGTCGATTAC-1_1	-9.26708	-7.47103	1	KA1	Treatment	Macro M1	1.0055	2165	4.53253	1
CTGTGAACAGGAAGTC-1_1	-12.0604	-9.77697	1	KA1	Treatment	Macro Pro	3.40089	4836	0.958401	1
CTGTGAATCATTTCCA-1_1	-3.40941	9.96946	3	KA1	Treatment	Macro M2	1.15818	2821	25.7674	3
CTTACCGAGCGACATG-1_1	-11.7037	-9.89594	1	KA1	Treatment	Macro Pro	3.07922	4673	1.10025	1
CTTACCGGTTGCGAAG-1_1	14.6703	-4.12621	2	KA1	Treatment	Macro M2	0.0751812	382	34.0322	2
CTTACCGTCTCCTACG-1_1	-6.57795	-5.66163	1	KA1	Treatment	Macro M2	0.214748	924	7.68681	1
CTTAGGACAGAGGCTA-1_1	-10.746	-9.46783	1	KA1	Treatment	Macro Pro	2.2156	3247	2.04869	1
CTTCCGAAGATACAGT-1_1	-2.26408	7.29387	3	KA1	Treatment	Macro M1	1.3079	2466	22.8748	3
CTTCCGATCCTAGCGG-1_1	-4.49573	8.86339	3	KA1	Treatment	Macro M1	3.32879	4707	25.2165	3
CTTCCGATCCTATGGA-1_1	-11.2693	-8.16799	1	KA1	Treatment	Macro M1	2.20454	3479	2.69495	1
CTTCCGATCTCGCAGG-1_1	-3.96435	9.68978	3	KA1	Treatment	Macro M2	1.70025	3616	25.7453	3
CTTCCTTAGACGCATG-1_1	14.5878	-2.8973	2	KA1	Treatment	Macro M2	0.0997276	499	33.4467	2
CTTCCTTCATTCCTAT-1_1	-3.37739	9.56986	3	KA1	Treatment	Macro M1	0.87403	2368	25.3909	3
CTTCCTTGTAGATTGA-1_1	-5.08325	-0.679512	1	KA1	Treatment	Macro M2	1.78623	3373	12.363	1
CTTCGGTGTATTCTCT-1_1	-4.40076	0.243166	1	KA1	Treatment	Macro M1	1.60875	3544	13.4382	1
CTTCGGTGTCGGTGTC-1_1	-1.93813	5.66581	3	KA1	Treatment	Macro M2	1.62224	2999	21.2453	3
CTTCTAACAATAACGA-1_1	-12.0904	-9.80383	1	KA1	Treatment	Macro Pro	2.76011	4551	0.918493	1
CTTCTCTGTCGATTCA-1_1	-4.27726	10.0223	3	KA1	Treatment	Macro M2	2.51105	4316	26.1782	3
CTTCTCTGTTACGTAC-1_1	-11.6077	-7.98572	1	KA1	Treatment	Macro Pro	1.77016	3877	2.61306	1
CTTGAGAGTGCGTTTA-1_1	-1.28477	1.61916	1	KA1	Treatment	Macro Pro	1.20367	2606	16.6891	1
CTTGAGATCCGATAGT-1_1	-3.39865	10.3661	3	KA1	Treatment	Macro M2	0.823395	2392	26.1233	3
CTTTCAAGTACAAAGT-1_1	-3.88513	9.74814	3	KA1	Treatment	Macro M1	1.88608	3484	25.7652	3
CTTTCAAGTGTCCTAA-1_1	-1.09441	2.9576	3	KA1	Treatment	Macro M2	1.60425	2937	18.4157	3
CTTTCGGAGACAGTCG-1_1	-5.19782	-0.636594	1	KA1	Treatment	Macro M2	2.16059	3820	12.3133	1
CTTTCGGAGTAGTCCT-1_1	-1.63354	4.53075	3	KA1	Treatment	Macro M2	1.63638	3093	20.0772	3
CTTTCGGCAAGATCCT-1_1	-12.2747	-9.79577	1	KA1	Treatment	Macro Pro	3.03424	4672	0.804612	1
GAAACCTCAAGCCTGC-1_1	-3.76651	9.93998	3	KA1	Treatment	Macro M2	2.07886	3846	25.8899	3
GAAACCTCATGTCGTA-1_1	-4.32754	9.29238	3	KA1	Treatment	Macro M2	2.78954	4600	25.536	3
GAAACCTGTGCTGTCG-1_1	-11.0432	-8.54877	1	KA1	Treatment	Macro M1	1.77852	3207	2.55299	1
GAAATGACACGTACTA-1_1	-6.54562	-5.63241	1	KA1	Treatment	Macro M2	0.213463	912	7.73015	1
GAAATGACAGCACCCA-1_1	-2.86052	1.43334	1	KA1	Treatment	Macro M2	2.90315	4263	15.3592	1
GAAATGAGTCAATGGG-1_1	-5.68231	-3.02965	1	KA1	Treatment	Macro M1	0.950368	2196	10.2495	1
GAAATGAGTGACTGTT-1_1	-3.80302	9.198	3	KA1	Treatment	Macro M2	1.92297	3520	25.2309	3
GAAATGAGTTTAGACC-1_1	-6.9952	-3.45057	1	KA1	Treatment	Macro M1	2.14736	3468	9.05403	1
GAAATGATCTGCCCTA-1_1	-4.48404	-1.01559	1	KA1	Treatment	Macro M1	1.35982	2981	12.5419	1
GAACGTTAGAGAATCT-1_1	-3.60584	10.6028	3	KA1	Treatment	Macro M2	1.36316	3164	26.4249	3
GAACGTTAGGCTTAAA-1_1	-3.58735	9.50419	3	KA1	Treatment	Macro M2	1.25456	2874	25.419	3
GAACGTTTCGTTCCTG-1_1	-12.6067	-9.55464	1	KA1	Treatment	Macro Pro	4.28854	5552	0.771567	1
GAACTGTGTACGCTTA-1_1	-1.13756	3.19097	3	KA1	Treatment	Macro M1	1.70128	2990	18.6488	3
GAACTGTGTCCGATCG-1_1	-7.55286	-4.0969	1	KA1	Treatment	Macro M1	2.67324	4150	8.20477	1
GAACTGTGTTGACTAC-1_1	-11.3783	-6.82608	1	KA1	Treatment	Macro Pro	4.33121	5934	3.64547	1
GAACTGTTCGACCCAG-1_1	-11.3595	-8.25719	1	KA1	Treatment	Macro Pro	1.42305	3272	2.56848	1
GAAGAATGTACTGCCG-1_1	-3.47384	10.2387	3	KA1	Treatment	Macro M2	1.36624	3184	26.039	3
GAAGAATGTCCCAAAT-1_1	12.2471	-1.65655	2	KA1	Treatment	Macro M2	0.219246	819	30.816	2
GAAGAATTCACAATGC-1_1	-3.44957	9.59556	3	KA1	Treatment	Macro M2	0.983396	2630	25.4444	3
GAAGAATTCATTGCGA-1_1	-2.67183	1.33102	1	KA1	Treatment	Macro M1	1.57508	3366	15.3856	1
GAAGCCCCAGGGATAC-1_1	-4.04385	9.04541	3	KA1	Treatment	Macro M1	1.83622	3287	25.1929	3
GAAGCCCTCTTAGCCC-1_1	-4.25212	9.15836	3	KA1	Treatment	Macro M1	1.80769	3666	25.3827	3
GAAGCGAGTGGGTCAA-1_1	-1.53731	4.29278	3	KA1	Treatment	Macro M1	1.34671	2695	19.8205	3
GAAGCGAGTTCTTGCC-1_1	-3.76431	9.42391	3	KA1	Treatment	Macro M2	1.54398	3523	25.42	3
GAAGGACAGGACGCAT-1_1	-12.0348	-8.85631	1	KA1	Treatment	Macro M1	3.52092	4627	1.674	1
GAAGGACGTGTTTACG-1_1	14.5412	-3.88003	2	KA1	Treatment	Macro M2	0.0747957	408	33.8125	2
GAAGGACTCAGACATC-1_1	-3.59577	10.2362	3	KA1	Treatment	Macro M2	1.39374	3194	26.0877	3
GAAGGGTAGTGATGGC-1_1	-3.65541	10.0285	3	KA1	Treatment	Macro M1	1.17861	2761	25.9238	3
GAAGGGTCAGTCGAGA-1_1	13.1757	-5.00763	2	KA1	Treatment	Macro Pro	0.329641	1076	33.0385	2
GAAGTAAGTTCAGTAC-1_1	-11.3179	-8.10182	1	KA1	Treatment	Macro M1	2.81679	4217	2.71356	1
GAAGTAATCGGCTGAC-1_1	14.8788	-2.74915	2	KA1	Treatment	Macro M2	0.0782656	408	33.6499	2
GAATAGAAGTCCGCCA-1_1	-11.9794	-10.0469	1	KA1	Treatment	Macro Pro	3.2103	4880	0.806216	1
GAATAGACATCTGGGC-1_1	-7.00566	-4.19456	1	KA1	Treatment	Macro M1	1.40685	2709	8.48844	1
GAATAGAGTAGGCAAC-1_1	1.50226	1.91184	2	KA1	Treatment	Macro M1	1.22706	2593	19.5456	2
GAATAGAGTTCAATCG-1_1	-11.8857	-8.60581	1	KA1	Treatment	Macro Pro	4.72935	5557	1.96127	1
GAATCACGTCTACGAT-1_1	-2.93728	9.2596	3	KA1	Treatment	Macro M1	1.55374	2839	24.925	3
GAATCGTAGCGTCTGC-1_1	-12.219	-9.58002	1	KA1	Treatment	Macro Pro	2.51568	4217	1.00469	1
GAATCGTGTGATGGCA-1_1	-5.91133	-2.85589	1	KA1	Treatment	Macro M1	2.17717	3332	10.2227	1
GAATCGTGTTGTTGCA-1_1	-9.22811	-7.0401	1	KA1	Treatment	Macro M1	1.19917	2491	4.88334	1
GACACGCAGTCCGCGT-1_1	-3.20826	10.21	3	KA1	Treatment	Macro M2	0.839331	2322	25.9018	3
GACACGCTCGCCTAGG-1_1	-6.48095	-3.59297	1	KA1	Treatment	Macro M1	0.805917	1969	9.29226	1
GACACGCTCTGACCCT-1_1	-6.33285	-2.53994	1	KA1	Treatment	Macro M2	2.07423	3589	10.1704	1
GACAGCCGTCAAAGCG-1_1	-3.44837	9.36055	3	KA1	Treatment	Macro M1	1.33424	2933	25.2303	3
GACATCACACGAGGAT-1_1	14.691	-3.29586	2	KA1	Treatment	Macro M2	0.164242	561	33.7062	2
GACATCACAGAGCCCT-1_1	-3.83125	9.28895	3	KA1	Treatment	Macro M1	0.889194	2440	25.3254	3
GACATCAGTGGCTGAA-1_1	-9.73302	-7.32934	1	KA1	Treatment	Macro M1	1.15779	2540	4.333	1
GACCAATAGCATTGAA-1_1	-11.306	-8.713	1	KA1	Treatment	Macro Pro	1.72865	3565	2.25723	1
GACCAATAGGATTTCC-1_1	-3.37477	-0.289661	1	KA1	Treatment	Macro M2	1.48769	2843	13.8492	1
GACCAATCAACCGTAT-1_1	-11.6034	-8.98416	1	KA1	Treatment	Macro M1	2.72516	4193	1.85781	1
GACCAATCAATACCCA-1_1	-12.4026	-10.1199	1	KA1	Treatment	Macro Pro	3.10106	5133	0.475343	1
GACCAATGTACGTGAG-1_1	-9.3496	-5.83867	1	KA1	Treatment	Macro M1	3.04645	4544	5.70789	1
GACCAATGTCGAACGA-1_1	-11.4112	-8.29829	1	KA1	Treatment	Macro M1	2.64625	4361	2.50362	1
GACCAATGTGCGTGCT-1_1	10.6879	-2.86129	2	KA1	Treatment	Macro M2	0.28209	1014	29.8385	2
GACCCAGGTGACTCTA-1_1	-3.60627	9.46856	3	KA1	Treatment	Macro M1	1.3931	2860	25.3945	3
GACCCAGTCCCGTAAA-1_1	-2.37398	6.4972	3	KA1	Treatment	Macro M1	1.30944	2988	22.1784	3
GACCCTTAGACAAGCC-1_1	-10.7731	-9.05792	1	KA1	Treatment	Macro M1	2.02668	3280	2.34228	1
GACCTTCGTTGTACGT-1_1	14.9727	-3.32879	2	KA1	Treatment	Macro M2	0.0738961	384	33.9761	2
GACGCTGAGCCTGTGC-1_1	13.5387	-4.48892	2	KA1	Treatment	Macro M2	0.406107	990	33.1533	2
GACGTTACAGGAGACT-1_1	-3.34613	9.82841	3	KA1	Treatment	Macro M2	1.46623	3162	25.6127	3
GACTATGAGGCTCTAT-1_1	-2.82328	1.43728	1	KA1	Treatment	Macro Pro	2.19491	4015	15.3702	1
GACTATGCAATGCAAA-1_1	-9.22919	-6.22507	1	KA1	Treatment	Macro M1	1.38745	2856	5.49755	1
GACTATGCACCGTCTT-1_1	-2.2069	8.05238	3	KA1	Treatment	Macro M1	0.581401	1659	23.5464	3
GACTATGTCTTAGCAG-1_1	-0.306867	2.34626	2	KA1	Treatment	Macro M2	1.18812	2793	17.7055	2
GACTCAAGTGCCCGTA-1_1	-10.3894	-7.12654	1	KA1	Treatment	Macro M1	1.77993	3541	4.05704	1
GACTCAATCGATCCCT-1_1	-5.57847	-1.17618	1	KA1	Treatment	Macro M2	1.57109	3528	11.6756	1
GACTCTCAGCACTAAA-1_1	-8.58957	-4.41359	1	KA1	Treatment	Macro M1	2.01833	3869	7.28131	1
GACTCTCGTATGGAGC-1_1	-4.81961	-1.4995	1	KA1	Treatment	Macro M1	1.45273	2636	11.962	1
GACTCTCTCATGCCAA-1_1	-10.8115	-7.06269	1	KA1	Treatment	Macro Pro	4.0558	5390	3.83065	1
GACTGATAGCACTAGG-1_1	-11.575	-8.51852	1	KA1	Treatment	Macro Pro	2.51208	4435	2.2298	1
GACTTCCCAAGCGAAC-1_1	14.2104	-2.79246	2	KA1	Treatment	Macro M2	0.144965	645	33.0597	2
GACTTCCCATGTGACT-1_1	-2.54512	6.92829	3	KA1	Treatment	Macro M1	1.3408	2771	22.6422	3
GACTTCCGTGCTCGTG-1_1	-5.77784	-1.80123	1	KA1	Treatment	Macro M1	2.20275	3621	11.0869	1
GAGAAATGTACCTAGT-1_1	-3.6262	9.33888	3	KA1	Treatment	Macro M1	1.1921	2622	25.285	3
GAGAAATTCGGCCCAA-1_1	-3.45023	9.70458	3	KA1	Treatment	Macro M2	1.33103	2802	25.5437	3
GAGACCCCATGGGTTT-1_1	-11.3663	-9.0311	1	KA1	Treatment	Macro Pro	4.47386	5146	1.97646	1
GAGACCCGTCAGGTGA-1_1	-3.3367	9.80961	3	KA1	Treatment	Macro M1	1.50979	3080	25.5917	3
GAGACCCTCAGGAAGC-1_1	-4.06023	9.43752	3	KA1	Treatment	Macro M1	3.43109	4770	25.5561	3
GAGACTTGTACGAGTG-1_1	-4.44748	9.83978	3	KA1	Treatment	Macro M1	2.20519	4163	26.0835	3
GAGACTTTCTCGCGTT-1_1	-2.18418	6.31062	3	KA1	Treatment	Macro M2	1.3034	2794	21.935	3
GAGAGGTAGCCACCGT-1_1	10.8016	-3.36208	2	KA1	Treatment	Macro M2	0.253174	952	30.1332	2
GAGAGGTTCATCCTGC-1_1	-3.96064	9.91642	3	KA1	Treatment	Macro M2	2.77078	4303	25.9496	3
GAGATGGCAAGCTCTA-1_1	-4.98922	-0.476928	1	KA1	Treatment	Macro M1	1.21639	2708	12.5472	1
GAGCCTGAGGTAGCAC-1_1	13.8545	-4.42149	2	KA1	Treatment	Macro M2	0.202154	708	33.4126	2
GAGCCTGCAGACAATA-1_1	11.9898	-1.46228	2	KA1	Treatment	Macro M2	0.13237	672	30.5062	2
GAGCTGCCACGGGTAA-1_1	-7.90987	-4.14879	1	KA1	Treatment	Macro M1	1.75731	3302	7.93557	1
GAGCTGCCATAATCGC-1_1	-3.08691	9.97712	3	KA1	Treatment	Macro M1	0.993035	2437	25.6395	3
GAGCTGCGTAGCGTTT-1_1	-11.4684	-8.67986	1	KA1	Treatment	Macro M1	3.43225	4683	2.17667	1
GAGCTGCTCCGTAGTA-1_1	-11.7615	-10.5325	1	KA1	Treatment	Macro Pro	4.64774	5090	0.579339	1
GAGCTGCTCCGTGCGA-1_1	-3.53836	1.10932	1	KA1	Treatment	Macro M1	2.3409	3904	14.6639	1
GAGGCAACAGGACTTT-1_1	-2.74499	1.45033	1	KA1	Treatment	Macro M1	1.60926	3149	15.3936	1
GAGGGATAGAAGCGCT-1_1	-3.87086	9.2236	3	KA1	Treatment	Macro M1	1.20418	2752	25.2825	3
GAGGGTATCAGAGCGA-1_1	1.43833	1.7735	2	KA1	Treatment	Macro M2	1.08287	2499	19.5125	2
GAGGGTATCCTACCAC-1_1	-3.93735	9.51556	3	KA1	Treatment	Macro M1	2.00278	3666	25.5756	3
GAGTCATTCCGCACGA-1_1	-6.32805	-3.2854	1	KA1	Treatment	Macro M1	1.04675	2311	9.62379	1
GAGTGAGAGTATAGAC-1_1	-5.48624	-1.28599	1	KA1	Treatment	Macro M1	2.58893	3881	11.659	1
GAGTGAGCAAGCGAAC-1_1	-6.49336	-2.76129	1	KA1	Treatment	Macro M1	1.22976	2754	9.90115	1
GAGTGAGCAGAATGTA-1_1	-7.52284	-4.88487	1	KA1	Treatment	Macro M1	2.30864	3520	7.63379	1
GAGTGTTCAACATCGT-1_1	-2.94145	0.418811	1	KA1	Treatment	Macro M1	1.70128	2860	14.6472	1
GAGTGTTGTACGACAG-1_1	-0.384229	2.06758	2	KA1	Treatment	Macro M1	1.23413	2421	17.6725	2
GAGTGTTGTGTATACC-1_1	-11.5577	-10.4047	1	KA1	Treatment	Macro Pro	2.51375	4119	0.808973	1
GAGTTACCACTTTATC-1_1	-4.43936	8.94178	3	KA1	Treatment	Macro M1	3.14707	5063	25.2641	3
GAGTTACTCAGGAAAT-1_1	-4.7936	-0.222659	1	KA1	Treatment	Macro M1	2.55937	4002	12.8593	1
GAGTTGTAGGTCTTTG-1_1	-3.94125	9.37366	3	KA1	Treatment	Macro M2	2.39282	4027	25.4483	3
GAGTTGTTCGAGTCTA-1_1	-5.52444	-2.03591	1	KA1	Treatment	Macro M1	1.23863	2385	11.0878	1
GAGTTGTTCGCTACAA-1_1	15.4118	-3.67709	2	KA1	Treatment	Macro M2	0.218732	388	34.5202	2
GAGTTTGAGTAGTCAA-1_1	-5.66066	-1.91461	1	KA1	Treatment	Macro M1	1.56223	3148	11.0838	1
GAGTTTGAGTTGGAGC-1_1	-3.67606	9.28031	3	KA1	Treatment	Macro M1	1.61993	3035	25.2526	3
GAGTTTGCAACGATCT-1_1	-3.25573	8.62498	3	KA1	Treatment	Macro M1	2.21637	4064	24.4816	3
GAGTTTGGTGATTGGG-1_1	-3.80133	9.15132	3	KA1	Treatment	Macro M1	1.15239	2667	25.1878	3
GAGTTTGGTTCAATCG-1_1	-3.29724	9.80511	3	KA1	Treatment	Macro M1	1.7622	3222	25.5711	3
GATAGAAAGACAAGCC-1_1	-3.42179	8.50623	3	KA1	Treatment	Macro M1	1.06963	2491	24.4415	3
GATAGAAAGGATATGT-1_1	-7.03954	-5.00774	1	KA1	Treatment	Macro M2	1.2917	2417	7.84329	1
GATAGCTGTATCGTAC-1_1	-3.24329	9.53314	3	KA1	Treatment	Macro M1	0.783427	2152	25.3014	3
GATAGCTTCCCTCTCC-1_1	-10.9686	-8.5272	1	KA1	Treatment	Macro Pro	3.45152	4867	2.61797	1
GATAGCTTCCTGGGAC-1_1	-3.57904	9.77905	3	KA1	Treatment	Macro M1	1.41546	3050	25.6653	3
GATCACAAGGTAAGAG-1_1	-8.52288	-6.20286	1	KA1	Treatment	Macro M1	1.45916	2725	5.98074	1
GATCACAAGTCGAGGT-1_1	-5.68433	-2.50119	1	KA1	Treatment	Macro M1	2.77309	3778	10.6377	1
GATCATGAGGTAATCA-1_1	-10.7949	-8.72063	1	KA1	Treatment	Macro M1	1.74138	2986	2.58413	1
GATCATGGTGACCGAA-1_1	14.9991	-3.5602	2	KA1	Treatment	Macro M2	0.073382	350	34.0962	2
GATCGTAGTCTTGCGG-1_1	-3.35453	9.72698	3	KA1	Treatment	Macro M2	0.990464	2545	25.5241	3
GATGACTAGAGTCCGA-1_1	-4.13424	9.61324	3	KA1	Treatment	Macro M2	3.12098	5178	25.7467	3
GATGACTCAATTGCTG-1_1	-11.7626	-8.04484	1	KA1	Treatment	Macro M1	2.01409	3802	2.46733	1
GATGAGGCAAATGATG-1_1	12.9556	-5.4868	2	KA1	Treatment	Macro M2	0.385288	1102	33.0373	2
GATGAGGCACCGTCTT-1_1	-9.31115	-5.32003	1	KA1	Treatment	Macro M1	2.41724	4131	6.1245	1
GATGAGGGTTTCCCAC-1_1	15.0666	-3.31158	2	KA1	Treatment	Macro M2	0.0817355	372	34.0543	2
GATGAGGTCCTTCGAC-1_1	-12.6128	-8.69049	1	KA1	Treatment	Macro Pro	3.56269	5430	1.42369	1
GATGATCAGGCGTTAG-1_1	-12.6912	-9.50242	1	KA1	Treatment	Macro Pro	3.51552	5153	0.756272	1
GATGATCCACTACTTT-1_1	-3.08034	8.19128	3	KA1	Treatment	Macro M1	1.27641	2789	24.0141	3
GATGCTAGTACGAGTG-1_1	-10.9855	-8.50287	1	KA1	Treatment	Macro M1	2.41647	3595	2.62542	1
GATGCTATCTGTAACG-1_1	-8.59233	-4.39022	1	KA1	Treatment	Macro M1	2.21534	4183	7.29707	1
GATGGAGAGCATTGTC-1_1	-3.66316	9.193	3	KA1	Treatment	Macro M1	1.58253	3059	25.1679	3
GATGGAGAGTGCCCGT-1_1	-3.3952	9.26494	3	KA1	Treatment	Macro M1	1.3309	2882	25.1212	3
GATGGAGCAACTGATC-1_1	-3.70706	9.30687	3	KA1	Treatment	Macro M2	1.51018	3111	25.2897	3
GATGGAGCAATACGAA-1_1	-12.5095	-8.78159	1	KA1	Treatment	Macro Pro	4.23161	5563	1.42175	1
GATGGAGCAGATACTC-1_1	-11.6855	-9.05907	1	KA1	Treatment	Macro Pro	4.59325	5778	1.74744	1
GATGGAGTCGAGGCAA-1_1	-6.07315	-2.72122	1	KA1	Treatment	Macro M1	1.71015	3081	10.2124	1
GATGTTGAGTCGCCAC-1_1	-7.37791	-3.1098	1	KA1	Treatment	Macro M1	1.94854	3604	9.0523	1
GATGTTGGTCAAGCGA-1_1	-3.79148	0.915935	1	KA1	Treatment	Macro M2	3.55562	4897	14.3518	1
GATTCGAAGGAGTATT-1_1	-3.84264	10.0303	3	KA1	Treatment	Macro M1	1.57289	3338	26.0038	3
GATTCGATCCGACGGT-1_1	-3.4124	9.5904	3	KA1	Treatment	Macro M1	1.321	2854	25.4242	3
GATTGGTAGACGGTTG-1_1	-10.6853	-7.91065	1	KA1	Treatment	Macro M1	1.82054	3381	3.27047	1
GATTGGTTCTCACTCG-1_1	-6.60802	-2.64165	1	KA1	Treatment	Macro M1	1.73341	3173	9.91308	1
GATTTCTAGGTCGTAG-1_1	-2.97548	0.536895	1	KA1	Treatment	Macro M1	1.48679	2676	14.7007	1
GATTTCTTCCAACCGG-1_1	-3.48016	9.34541	3	KA1	Treatment	Macro M1	1.00717	2559	25.2299	3
GATTTCTTCGCAGATT-1_1	-3.80861	9.54779	3	KA1	Treatment	Macro M1	1.83995	3466	25.5511	3
GCAACATGTTTGTGGT-1_1	-11.3078	-8.24515	1	KA1	Treatment	Macro M1	4.14358	4971	2.61131	1
GCAACCGCACCGGAAA-1_1	-12.4937	-9.61285	1	KA1	Treatment	Macro Pro	4.21657	5663	0.800985	1
GCACATAAGCGAAACC-1_1	-3.69322	9.13102	3	KA1	Treatment	Macro M1	2.16419	3567	25.1241	3
GCACATAGTGTTGATC-1_1	-3.84338	10.0805	3	KA1	Treatment	Macro M2	1.29864	3066	26.0497	3
GCACATAGTTACCTTT-1_1	-2.04083	1.69091	1	KA1	Treatment	Macro M1	1.99339	3311	16.1045	1
GCACGGTAGCGACCCT-1_1	-3.87957	9.45955	3	KA1	Treatment	Macro M2	2.19439	3986	25.5006	3
GCACGTGAGGTCATTC-1_1	-11.9796	-10.1489	1	KA1	Treatment	Macro Pro	3.34049	4680	0.728565	1
GCACTAAGTACTCGTA-1_1	-11.3809	-8.39722	1	KA1	Treatment	Macro Pro	2.70948	4354	2.44825	1
GCACTAAGTAGGATAT-1_1	3.104	2.30028	2	KA1	Treatment	Macro M2	0.502622	1534	20.9526	2
GCACTAAGTATGAGGC-1_1	-10.0158	-6.7094	1	KA1	Treatment	Macro M1	2.12101	3696	4.61576	1
GCACTAATCCTCTTTC-1_1	-3.87706	9.41909	3	KA1	Treatment	Macro M2	3.25708	4608	25.4628	3
GCAGCCACAGCGTGCT-1_1	-11.9448	-10.2245	1	KA1	Treatment	Macro Pro	3.13255	4754	0.693832	1
GCAGCCACATCTTAGG-1_1	-2.4706	0.72502	1	KA1	Treatment	Macro M2	1.66465	3027	15.203	1
GCAGCTGCAAATGATG-1_1	14.6351	-4.40564	2	KA1	Treatment	Macro M2	0.322829	656	34.1162	2
GCAGGCTAGTCACGAG-1_1	-2.07825	5.85592	3	KA1	Treatment	Macro M1	1.83763	3321	21.4733	3
GCAGGCTGTAATCAGA-1_1	-8.67035	-5.31441	1	KA1	Treatment	Macro M1	2.85881	4181	6.55004	1
GCAGGCTTCACCATGA-1_1	-11.9312	-8.54822	1	KA1	Treatment	Macro Pro	3.35591	5365	1.97538	1
GCAGGCTTCAGACCGC-1_1	-4.12761	9.04358	3	KA1	Treatment	Macro M1	1.93993	3777	25.2263	3
GCATCGGAGTCAGAGC-1_1	-4.90023	-3.0901	1	KA1	Treatment	Macro M1	0.509047	1441	10.7355	1
GCATCGGAGTTTCAGC-1_1	-5.58675	-1.58639	1	KA1	Treatment	Macro M1	3.23909	4488	11.3737	1
GCATCGGCATCGGAGA-1_1	-7.25219	-4.98115	1	KA1	Treatment	Macro M1	1.66131	3159	7.74291	1
GCATCGGGTGTCTTGA-1_1	-2.86492	8.04664	3	KA1	Treatment	Macro M1	1.69563	3050	23.7963	3
GCATCGGTCATTGCCC-1_1	-10.9584	-7.66698	1	KA1	Treatment	Macro Pro	1.98915	3969	3.27787	1
GCATCTCAGCCGCACT-1_1	-9.42307	-5.99596	1	KA1	Treatment	Macro M1	1.42652	2922	5.54307	1
GCATCTCCAACATACC-1_1	-8.9218	-5.8697	1	KA1	Treatment	Macro M1	1.67159	3435	5.96692	1
GCATCTCCAATCGCCG-1_1	-2.47606	6.94358	3	KA1	Treatment	Macro M1	0.897933	2237	22.6305	3
GCATTAGAGAAGCCAC-1_1	-3.24023	-0.647682	1	KA1	Treatment	Macro M1	1.15419	2436	13.7057	1
GCATTAGCACTGAGGA-1_1	-11.2942	-6.91747	1	KA1	Treatment	Macro Pro	2.20673	4375	3.63052	1
GCATTAGTCCCTCGAT-1_1	-11.7791	-9.07124	1	KA1	Treatment	Macro Pro	3.68414	5120	1.67732	1
GCCAACGAGGTAGACC-1_1	-4.06484	9.40007	3	KA1	Treatment	Macro M1	1.065	2688	25.524	3
GCCAACGGTAGTCGGA-1_1	1.5013	2.04965	2	KA1	Treatment	Macro M2	0.780214	2069	19.5154	2
GCCAGCATCAAGCCTA-1_1	-1.97374	1.57341	1	KA1	Treatment	Macro M1	1.15651	2548	16.0939	1
GCCAGGTAGCATCAAA-1_1	-9.4824	-5.75182	1	KA1	Treatment	Macro M1	3.10402	4317	5.68545	1
GCCAGGTAGGTTCTAC-1_1	-11.0228	-8.47913	1	KA1	Treatment	Macro M1	2.22421	3721	2.61915	1
GCCAGTGGTATGCAAA-1_1	-4.86071	-1.03922	1	KA1	Treatment	Macro M1	2.01344	3597	12.2622	1
GCCATGGGTCTCCTGT-1_1	13.2178	-4.9409	2	KA1	Treatment	Macro M2	0.290572	952	33.0491	2
GCCATGGTCGCTGTCT-1_1	-11.8249	-10.075	1	KA1	Treatment	Macro Pro	2.71706	4042	0.885427	1
GCCATTCCAAGGCTTT-1_1	-4.78916	8.98198	3	KA1	Treatment	Macro M1	1.63394	3741	25.4469	3
GCCATTCCACGATAGG-1_1	-10.707	-7.89146	1	KA1	Treatment	Macro M1	2.2945	3904	3.2709	1
GCCATTCTCCATTCGC-1_1	-3.58225	9.91989	3	KA1	Treatment	Macro M2	1.65142	3431	25.7946	3
GCCCAGAGTCCAGCCA-1_1	-11.1351	-8.66451	1	KA1	Treatment	Macro M1	2.6875	3957	2.40528	1
GCCCGAACATGACTTG-1_1	-4.80544	9.41417	3	KA1	Treatment	Macro M2	2.68313	4617	25.8465	3
GCCCGAAGTCACAATC-1_1	-3.91777	9.67626	3	KA1	Treatment	Macro M1	2.00123	3669	25.7135	3
GCCCGAAGTGGCATCC-1_1	-3.38836	9.89742	3	KA1	Treatment	Macro M2	0.623426	1913	25.6931	3
GCCCGAAGTTGTTGCA-1_1	7.77916	0.162126	2	KA1	Treatment	Macro M1	0.353801	1118	26.009	2
GCCGATGGTTACGCCG-1_1	-11.644	-8.25612	1	KA1	Treatment	Macro M1	2.17062	3842	2.38412	1
GCCGTGAGTCATATGC-1_1	-2.92876	1.33739	1	KA1	Treatment	Macro M2	1.66401	3552	15.2453	1
GCCTGTTAGTTGCGCC-1_1	-11.6817	-8.42146	1	KA1	Treatment	Macro M1	2.50463	4020	2.23405	1
GCCTGTTCACACTTAG-1_1	-12.1026	-8.28005	1	KA1	Treatment	Macro M1	3.24924	5274	2.0674	1
GCCTGTTGTCTACAGT-1_1	5.0357	1.58198	2	KA1	Treatment	Macro M2	0.618671	1800	22.9826	2
GCCTGTTTCTATACTC-1_1	-7.54965	-4.46682	1	KA1	Treatment	Macro M1	1.55773	3034	7.92596	1
GCGATCGGTGGGCTTC-1_1	-3.7887	9.45363	3	KA1	Treatment	Macro M2	1.3548	2967	25.4572	3
GCGATCGGTGTTGATC-1_1	-11.7112	-8.16208	1	KA1	Treatment	Macro Pro	2.47494	4248	2.41174	1
GCGATCGGTTTGAAAG-1_1	-2.76552	1.25291	1	KA1	Treatment	Macro M1	1.43256	2917	15.3161	1
GCGGAAAGTAGTACGG-1_1	-3.75114	9.61287	3	KA1	Treatment	Macro M1	1.63227	3090	25.5862	3
GCGGAAAGTGGCATCC-1_1	-10.6985	-7.54708	1	KA1	Treatment	Macro M1	2.15661	3816	3.53851	1
GCGGATCCAGATTAAG-1_1	-5.40545	-1.34262	1	KA1	Treatment	Macro M2	2.02192	3978	11.6733	1
GCGTGCAAGGGATCTG-1_1	-5.03869	-0.760436	1	KA1	Treatment	Macro M2	1.9745	3688	12.3364	1
GCGTGCACAACGCATT-1_1	14.6108	-3.097	2	KA1	Treatment	Macro M2	0.164499	537	33.5506	2
GCGTGCAGTTTGCAGT-1_1	-3.9893	9.75844	3	KA1	Treatment	Macro M2	2.23038	3813	25.8181	3
GCGTTTCTCGGATTAC-1_1	-7.14514	-5.00781	1	KA1	Treatment	Macro M1	1.15548	2282	7.77494	1
GCTACAAAGGCTCTAT-1_1	-10.3332	-7.15711	1	KA1	Treatment	Macro M1	2.58418	4084	4.07061	1
GCTACAAAGTATGATG-1_1	-10.2002	-7.97393	1	KA1	Treatment	Macro M1	1.19737	2627	3.53744	1
GCTACAACAAAGGCAC-1_1	-3.41478	9.32348	3	KA1	Treatment	Macro M1	1.5364	2741	25.1826	3
GCTACAAGTAGATTAG-1_1	-9.15592	-5.06032	1	KA1	Treatment	Macro M1	1.62751	3448	6.42016	1
GCTACAAGTGTGTCCG-1_1	1.6967	2.2279	2	KA1	Treatment	Macro M1	0.544389	1680	19.6685	2
GCTACCTGTGTCATCA-1_1	-2.86038	9.66406	3	KA1	Treatment	Macro M2	0.907187	2186	25.2603	3
GCTCAAAGTAGGAAAG-1_1	-7.84092	-3.8735	1	KA1	Treatment	Macro M1	2.03902	3631	8.18659	1
GCTGCAGAGATTGAGT-1_1	-2.76942	8.08191	3	KA1	Treatment	Macro M2	1.36611	2899	23.7912	3
GCTGCAGAGCCATGCC-1_1	-4.56786	9.20351	3	KA1	Treatment	Macro M2	2.34578	4300	25.5557	3
GCTGCAGCATACCATG-1_1	-8.27248	-5.32391	1	KA1	Treatment	Macro M1	1.75204	3098	6.80575	1
GCTGCAGGTAGACGTG-1_1	-4.54652	-1.43592	1	KA1	Treatment	Macro M2	1.30276	2725	12.1993	1
GCTGCAGGTATGGAGC-1_1	-11.879	-8.32429	1	KA1	Treatment	Macro M1	3.59225	4947	2.17937	1
GCTGGGTAGTATGATG-1_1	-5.8977	-2.51049	1	KA1	Treatment	Macro M1	1.47137	2795	10.4865	1
GCTGGGTTCACTACTT-1_1	-2.95341	0.443185	1	KA1	Treatment	Macro M1	1.13543	2492	14.6546	1
GCTGGGTTCTTAGGAC-1_1	-3.47402	8.4786	3	KA1	Treatment	Macro M1	1.53524	3188	24.4378	3
GCTTCACCAGCAGACA-1_1	-3.96447	10.1312	3	KA1	Treatment	Macro M1	1.41752	3405	26.1463	3
GCTTGGGGTACGGCAA-1_1	-3.29246	9.97489	3	KA1	Treatment	Macro M1	0.954095	2413	25.7234	3
GGAACCCTCGACGCTG-1_1	-6.06756	-2.33606	1	KA1	Treatment	Macro M1	2.43394	3636	10.501	1
GGAAGTGCAAAGAACT-1_1	2.42481	1.84056	2	KA1	Treatment	Macro M1	1.08826	2326	20.4577	2
GGAAGTGCATGGCCCA-1_1	-3.33982	9.96967	3	KA1	Treatment	Macro M2	1.32563	2890	25.7385	3
GGAAGTGGTTATGACC-1_1	-7.74094	-5.05391	1	KA1	Treatment	Macro M1	1.38411	2658	7.35891	1
GGAATGGCAAACACGG-1_1	-11.5859	-8.06553	1	KA1	Treatment	Macro Pro	2.87783	4944	2.56662	1
GGAATGGTCTATTGTC-1_1	1.33596	1.77108	2	KA1	Treatment	Macro M1	0.885211	2093	19.4134	2
GGACGTCCAAGCGCTC-1_1	-8.33552	-5.65234	1	KA1	Treatment	Macro M1	1.1033	2510	6.5174	1
GGAGAACCAACGTTAC-1_1	-4.52807	9.59604	3	KA1	Treatment	Macro M1	2.81602	5043	25.8957	3
GGAGAACCACTTCAAG-1_1	-3.99883	10.0803	3	KA1	Treatment	Macro M2	1.92978	3827	26.1145	3
GGAGAACCATTCGATG-1_1	-3.12652	10.0961	3	KA1	Treatment	Macro M2	0.680486	1950	25.7642	3
GGAGAACTCACCGGGT-1_1	-10.5204	-7.32317	1	KA1	Treatment	Macro M1	1.988	3437	3.82314	1
GGAGGATCAAAGAGTT-1_1	-8.30134	-4.96017	1	KA1	Treatment	Macro M1	2.0511	3454	7.06028	1
GGAGGATGTGAGAACC-1_1	-11.5264	-8.6321	1	KA1	Treatment	Macro M1	2.97204	4021	2.17517	1
GGAGGATTCGGAAGGT-1_1	-5.60492	-2.57552	1	KA1	Treatment	Macro M1	3.08243	4004	10.6368	1
GGAGGATTCGGCTTGG-1_1	12.634	-1.56197	2	KA1	Treatment	Macro M2	0.194315	733	31.1301	2
GGAGGTAAGATAGTGT-1_1	-3.55623	9.86042	3	KA1	Treatment	Macro M2	1.57842	3299	25.7297	3
GGAGGTAAGGTACCTT-1_1	-3.61485	9.75367	3	KA1	Treatment	Macro M2	2.0529	3695	25.6572	3
GGAGGTAAGTATGATG-1_1	-3.61891	9.92224	3	KA1	Treatment	Macro M1	1.26343	2860	25.8121	3
GGAGGTACAGACTCTA-1_1	-7.88003	-5.66902	1	KA1	Treatment	Macro M1	2.1327	3333	6.80656	1
GGATCTACATGGTGGA-1_1	-6.40976	-2.41765	1	KA1	Treatment	Macro M1	2.38279	3996	10.2085	1
GGATGTTAGATGGGCT-1_1	-3.4984	-0.294551	1	KA1	Treatment	Macro M1	1.35686	2902	13.755	1
GGATGTTAGTTCCAGT-1_1	-7.87007	-4.20357	1	KA1	Treatment	Macro M1	1.55285	3317	7.91952	1
GGATGTTCACACAGAG-1_1	-4.38049	-0.815824	1	KA1	Treatment	Macro M1	2.14543	3701	12.754	1
GGATGTTTCCCTGGTT-1_1	-3.64873	9.71517	3	KA1	Treatment	Macro M1	1.11744	2744	25.6364	3
GGCACGTTCCCATTTA-1_1	-3.48006	-0.631775	1	KA1	Treatment	Macro M1	1.58125	2758	13.5468	1
GGCGTCAGTCGCACAC-1_1	7.98708	-0.0860033	2	KA1	Treatment	Macro M1	0.532823	1499	26.29	2
GGCTGTGAGCCTGACC-1_1	-3.64206	9.98876	3	KA1	Treatment	Macro M1	1.93852	3616	25.8822	3
GGCTGTGCAATCGAAA-1_1	-11.5814	-10.1007	1	KA1	Treatment	Macro Pro	3.3437	4610	1.02435	1
GGCTGTGTCAGCGCGT-1_1	14.5178	-3.48515	2	KA1	Treatment	Macro M2	0.203439	603	33.6272	2
GGCTGTGTCTCTCGCA-1_1	-11.6259	-10.2791	1	KA1	Treatment	Macro Pro	4.0319	4845	0.859975	1
GGCTTGGAGATACGAT-1_1	14.879	-2.68448	2	KA1	Treatment	Macro M2	0.103326	450	33.6232	2
GGCTTGGAGTAAGACT-1_1	-3.40308	9.67453	3	KA1	Treatment	Macro M2	1.66581	3415	25.4967	3
GGCTTTCCAACGATCT-1_1	-12.1497	-10.2526	1	KA1	Treatment	Macro Pro	3.23215	4585	0.539156	1
GGCTTTCGTACCCGAC-1_1	-3.69142	9.84833	3	KA1	Treatment	Macro M2	1.46031	2937	25.7752	3
GGGAAGTAGGTGAGCT-1_1	-7.85151	-6.7908	1	KA1	Treatment	Macro M2	0.498124	1390	5.98355	1
GGGAAGTTCGCAATTG-1_1	-6.21275	-2.22692	1	KA1	Treatment	Macro M1	1.28849	2960	10.4839	1
GGGACAATCCAACCAA-1_1	-5.46348	-1.3087	1	KA1	Treatment	Macro M1	2.52121	3600	11.6581	1
GGGACCTAGCGTCTGC-1_1	-9.89424	-6.81038	1	KA1	Treatment	Macro M1	1.63908	3040	4.61936	1
GGGACCTGTGATTCAC-1_1	-4.76779	-2.8182	1	KA1	Treatment	Macro M2	0.384774	1169	11.031	1
GGGACTCAGCTGTTAC-1_1	-8.76704	-5.27688	1	KA1	Treatment	Macro M1	2.46183	4177	6.51436	1
GGGACTCAGTATAACG-1_1	2.43495	2.18852	2	KA1	Treatment	Macro M2	0.973629	2245	20.3899	2
GGGACTCCACACCTGG-1_1	-11.399	-8.62808	1	KA1	Treatment	Macro M1	2.36493	3807	2.26119	1
GGGACTCGTGTGAATA-1_1	-2.73526	1.16028	1	KA1	Treatment	Macro M1	1.63445	3140	15.2798	1
GGGACTCGTGTGTGGA-1_1	-2.78738	9.64597	3	KA1	Treatment	Macro M2	0.69488	1915	25.2133	3
GGGACTCTCCCGAGTG-1_1	-5.01054	-0.895937	1	KA1	Treatment	Macro M2	1.52534	3382	12.2595	1
GGGAGATAGGAAAGTG-1_1	-5.83253	-2.5618	1	KA1	Treatment	Macro M1	1.86	3451	10.4924	1
GGGAGATAGGGCAACT-1_1	3.14478	1.19196	2	KA1	Treatment	Macro M1	0.757338	1764	21.3071	2
GGGAGATGTTACGGAG-1_1	-11.9491	-7.50016	1	KA1	Treatment	Macro Pro	4.97224	5911	2.75949	1
GGGAGTAGTGAATATG-1_1	-5.48293	-1.69755	1	KA1	Treatment	Macro M1	1.09623	2719	11.3633	1
GGGATCCAGTCTAGCT-1_1	-3.51505	9.40938	3	KA1	Treatment	Macro M1	1.8181	3442	25.3026	3
GGGATCCCAACCAACT-1_1	-2.3542	1.55111	1	KA1	Treatment	Macro M1	1.86604	3229	15.7692	1
GGGATCCTCGCTTGCT-1_1	-1.84871	5.44455	3	KA1	Treatment	Macro M2	1.64602	2930	21.0068	3
GGGATGAAGCTATCCA-1_1	-11.3971	-8.59926	1	KA1	Treatment	Macro M1	2.58739	3966	2.28433	1
GGGATGAAGGGTAGCT-1_1	-4.97909	-0.84999	1	KA1	Treatment	Macro M1	1.61466	3120	12.3143	1
GGGATGAAGTAAGACT-1_1	-12.6743	-9.84354	1	KA1	Treatment	Macro Pro	3.22585	5017	0.50824	1
GGGCCATGTCTGTTAG-1_1	-8.32142	-5.29531	1	KA1	Treatment	Macro M1	2.51555	3903	6.79482	1
GGGCCATTCCTGGTCT-1_1	11.8448	-2.54036	2	KA1	Treatment	Macro M2	0.420115	1074	30.7895	2
GGGTAGAGTAGAATAC-1_1	-12.0389	-9.99483	1	KA1	Treatment	Macro Pro	4.02059	5186	0.80696	1
GGGTAGATCCTTCTTC-1_1	15.1555	-2.75386	2	KA1	Treatment	Macro M2	0.0737675	345	33.9035	2
GGGTATTAGGTTCTAC-1_1	-4.73663	9.7441	3	KA1	Treatment	Macro M2	2.20686	3988	26.1174	3
GGGTATTTCTAGACAC-1_1	-10.6089	-7.65083	1	KA1	Treatment	Macro M1	1.44052	2943	3.51775	1
GGGTCACGTACTAAGA-1_1	-3.36911	-0.280688	1	KA1	Treatment	Macro M2	1.63612	3148	13.8595	1
GGGTGAAGTGAACGGT-1_1	-4.94908	-0.0492501	1	KA1	Treatment	Macro M1	3.09798	4711	12.8648	1
GGGTGAATCATTACCT-1_1	-3.55355	9.66717	3	KA1	Treatment	Macro M2	1.79728	3685	25.553	3
GGGTGTCCATAGGCGA-1_1	4.31734	1.56642	2	KA1	Treatment	Macro M1	0.472678	1475	22.3092	2
GGGTGTCTCTCCATAT-1_1	-4.02688	10.5232	3	KA1	Treatment	Macro M1	1.16345	2857	26.5286	3
GGGTTATCAGAGGCTA-1_1	-3.23486	8.38368	3	KA1	Treatment	Macro M2	1.50491	3235	24.2527	3
GGGTTTAAGACAAGCC-1_1	-11.8584	-8.52369	1	KA1	Treatment	Macro Pro	2.92089	4679	2.04137	1
GGGTTTAAGCACCGTC-1_1	-3.58662	-0.643542	1	KA1	Treatment	Macro M2	0.602863	1755	13.4592	1
GGGTTTACAGATCACT-1_1	-7.00436	-5.04193	1	KA1	Treatment	Macro M1	1.13157	2316	7.83996	1
GGGTTTACAGATCCTA-1_1	-7.8879	-4.9443	1	KA1	Treatment	Macro M1	2.40156	3594	7.34451	1
GGGTTTACATGAAGCG-1_1	-11.9941	-9.28278	1	KA1	Treatment	Macro M1	2.99414	4602	1.37675	1
GGTAACTCACGCAAAG-1_1	-4.13828	9.87973	3	KA1	Treatment	Macro M1	1.84894	3662	25.9905	3
GGTAATCCACAATTCG-1_1	14.9725	-2.93722	2	KA1	Treatment	Macro M2	0.0754382	364	33.8132	2
GGTAATCCATCCTTGC-1_1	-4.47474	9.21949	3	KA1	Treatment	Macro M1	1.83031	3685	25.5313	3
GGTAATCGTCTGGTTA-1_1	-2.86107	1.27088	1	KA1	Treatment	Macro M2	3.13409	4421	15.2544	1
GGTCACGTCATGAGTC-1_1	2.51552	2.37609	2	KA1	Treatment	Macro M2	0.673804	1924	20.4265	2
GGTCTGGCAGTAGAAT-1_1	-3.79086	10.1781	3	KA1	Treatment	Macro M2	1.14198	2572	26.1164	3
GGTCTGGTCCGCGGAT-1_1	-2.67078	1.31049	1	KA1	Treatment	Macro M2	1.38475	3385	15.3748	1
GGTGAAGAGATGAAGG-1_1	-2.00516	1.64123	1	KA1	Treatment	Macro M1	0.885468	2176	16.1061	1
GGTGAAGAGGGCGAGA-1_1	-4.93955	-0.94566	1	KA1	Treatment	Macro M1	2.29887	3861	12.2737	1
GGTGAAGCACTCAAGT-1_1	-3.81349	9.5848	3	KA1	Treatment	Macro M2	1.32139	3166	25.5868	3
GGTGAAGGTACGTGAG-1_1	-11.2839	-8.69311	1	KA1	Treatment	Macro Pro	2.51401	3964	2.28671	1
GGTGATTAGGAACGAA-1_1	-5.08996	8.68175	3	KA1	Treatment	Macro M1	3.309	5132	25.2999	3
GGTGATTCATGGATCT-1_1	-2.42435	7.99022	3	KA1	Treatment	Macro M2	1.31586	2799	23.5737	3
GGTGGCTGTCCGTACG-1_1	13.927	-3.80833	2	KA1	Treatment	Macro M2	0.111037	558	33.2239	2
GGTGGCTTCCCATAGA-1_1	-6.47609	-4.37262	1	KA1	Treatment	Macro M1	0.990593	2195	8.70865	1
GGTGTCGAGTGATAGT-1_1	-10.533	-9.30252	1	KA1	Treatment	Macro M1	1.41713	2808	2.31285	1
GGTGTCGCAGCTGAGA-1_1	-3.58013	9.32512	3	KA1	Treatment	Macro M2	1.8429	3454	25.2532	3
GGTGTCGTCGTCCTCA-1_1	-6.09265	-2.70329	1	KA1	Treatment	Macro M1	1.81656	3200	10.2125	1
GGTGTCGTCTCGTTTA-1_1	-3.97453	9.30237	3	KA1	Treatment	Macro M1	1.52933	3225	25.3975	3
GGTGTTACATACAGGG-1_1	-3.03804	9.21977	3	KA1	Treatment	Macro M1	0.811957	2240	24.9309	3
GGTGTTAGTGGAGAAA-1_1	4.34909	0.515733	2	KA1	Treatment	Macro M1	0.279391	1079	22.6623	2
GGTTAACCATCGAACT-1_1	-11.7513	-8.58053	1	KA1	Treatment	Macro Pro	4.2906	5418	2.06796	1
GGTTAACGTCTGCCTT-1_1	-2.93266	1.3738	1	KA1	Treatment	Macro M1	2.16046	3894	15.2657	1
GGTTAACGTGGAAATT-1_1	-10.0196	-7.77504	1	KA1	Treatment	Macro M1	1.11474	2480	3.8074	1
GGTTCTCAGTGCCAGA-1_1	2.4018	1.80311	2	KA1	Treatment	Macro M1	0.750013	1730	20.4436	2
GGTTCTCGTAGGACCA-1_1	-11.4226	-8.69662	1	KA1	Treatment	Macro M1	4.75132	5424	2.1938	1
GGTTCTCTCAGGACAG-1_1	-11.8271	-9.79574	1	KA1	Treatment	Macro Pro	1.56184	3518	1.096	1
GGTTCTCTCATCACTT-1_1	-3.67308	9.60145	3	KA1	Treatment	Macro M1	1.36393	2993	25.5432	3
GGTTGTAAGAGTGTTA-1_1	-11.9287	-8.90465	1	KA1	Treatment	Macro M1	2.85329	4492	1.70642	1
GTAACCAGTAGAATGT-1_1	-3.95247	9.01022	3	KA1	Treatment	Macro M1	1.50452	3351	25.1228	3
GTAACCAGTATCGATC-1_1	-9.5653	-5.94413	1	KA1	Treatment	Macro M1	2.25672	3726	5.48948	1
GTAAGTCAGAGAGGTA-1_1	-4.31979	-0.615002	1	KA1	Treatment	Macro M1	2.60718	4008	12.9358	1
GTAAGTCCACGACAGA-1_1	-3.73722	9.36908	3	KA1	Treatment	Macro M2	1.90009	3698	25.3589	3
GTAAGTCGTCGATTAC-1_1	-4.87239	-0.174374	1	KA1	Treatment	Macro M1	2.11548	3753	12.835	1
GTAAGTCGTCGTTCAA-1_1	-11.2584	-9.20041	1	KA1	Treatment	Macro Pro	2.16406	3483	1.91818	1
GTAAGTCTCTTAAGGC-1_1	-2.87836	0.455851	1	KA1	Treatment	Macro M1	0.9735	2369	14.7189	1
GTAATCGAGCGCACAA-1_1	-3.47103	9.27974	3	KA1	Treatment	Macro M2	0.821339	2204	25.1664	3
GTAATCGCACCAAAGG-1_1	-7.2348	-5.00007	1	KA1	Treatment	Macro M2	1.18632	2570	7.74044	1
GTAATCGTCTTAGGAC-1_1	-6.99247	-3.4529	1	KA1	Treatment	Macro M1	1.41611	2874	9.05413	1
GTAATGCTCCCGAATA-1_1	-10.8696	-8.35678	1	KA1	Treatment	Macro M1	1.70102	3368	2.81179	1
GTACAACAGACCAGAC-1_1	-11.7668	-8.69285	1	KA1	Treatment	Macro M1	3.23536	4451	1.97257	1
GTACAACCAAGGTTGG-1_1	-2.94051	0.575681	1	KA1	Treatment	Macro Pro	2.15532	3627	14.7526	1
GTACAACCATCGATAC-1_1	-3.68731	9.41264	3	KA1	Treatment	Macro M2	1.67956	3697	25.3776	3
GTACAACGTAGATCGG-1_1	-3.38131	-0.781099	1	KA1	Treatment	Macro M1	0.780856	1806	13.5216	1
GTACAACGTCCAAATC-1_1	2.96878	1.93845	2	KA1	Treatment	Macro M1	0.580759	1504	20.9259	2
GTACAACTCATGAAAG-1_1	-2.47301	1.13213	1	KA1	Treatment	Macro M1	1.21986	2761	15.4355	1
GTACAGTAGATACAGT-1_1	10.8646	-0.890587	2	KA1	Treatment	Macro M2	0.137254	623	29.2518	2
GTACAGTTCCGGTAGC-1_1	-10.9497	-9.08094	1	KA1	Treatment	Macro Pro	3.11726	4294	2.2098	1
GTAGAAAGTGCCCACA-1_1	-11.9211	-9.35728	1	KA1	Treatment	Macro Pro	3.56475	4902	1.36769	1
GTAGAGGTCAACTGGT-1_1	-8.60856	-5.03831	1	KA1	Treatment	Macro M1	2.71282	3924	6.79761	1
GTAGAGGTCATGAAAG-1_1	-7.23804	-5.02629	1	KA1	Treatment	Macro Pro	1.75346	2941	7.71877	1
GTAGATCAGGAAGTGA-1_1	-9.28687	-6.2788	1	KA1	Treatment	Macro M1	2.26687	3728	5.41916	1
GTAGATCGTGCGAGTA-1_1	-12.0049	-8.66999	1	KA1	Treatment	Macro Pro	3.27649	4801	1.83498	1
GTAGATCTCTGCAGCG-1_1	-6.39666	-3.59478	1	KA1	Treatment	Macro M1	0.997533	2144	9.34742	1
GTAGCTACACCTGCAG-1_1	1.08483	2.05171	2	KA1	Treatment	Macro M2	1.0127	2206	19.1125	2
GTAGCTACAGCAGACA-1_1	-6.55282	-2.69939	1	KA1	Treatment	Macro M1	1.96756	3651	9.90723	1
GTAGGAGTCACCTGGG-1_1	-1.47838	1.90652	1	KA1	Treatment	Macro M2	1.49514	3186	16.6902	1
GTAGGTTGTGAATTGA-1_1	14.1862	-3.04842	2	KA1	Treatment	Macro M2	0.170668	680	33.1441	2
GTAGGTTTCGGTCACG-1_1	-4.08916	9.8438	3	KA1	Treatment	Macro M1	1.78636	3671	25.9374	3
GTATTGGGTGCCGAAA-1_1	-4.2991	-0.506149	1	KA1	Treatment	Macro M2	2.25711	3510	13.0187	1
GTATTGGTCCCGAGAC-1_1	-1.90929	0.942263	1	KA1	Treatment	Macro M1	0.623169	1712	15.7912	1
GTATTTCTCCTACGAA-1_1	14.8262	-3.22579	2	KA1	Treatment	Macro M2	0.0877757	417	33.8	2
GTCAAACCACGAGGAT-1_1	-8.60532	-4.33481	1	KA1	Treatment	Macro M1	2.61219	4247	7.33018	1
GTCACGGCAACGAGGT-1_1	-7.79714	-4.2698	1	KA1	Treatment	Macro M1	1.78751	3187	7.91617	1
GTCACTCCATGCCGCA-1_1	-6.01311	-2.38858	1	KA1	Treatment	Macro M1	1.54578	3047	10.4989	1
GTCACTCTCCGCAGTG-1_1	13.5502	-4.32925	2	KA1	Treatment	Macro M2	0.179792	723	33.0974	2
GTCAGCGAGGAGACCT-1_1	2.80129	1.80762	2	KA1	Treatment	Macro M1	0.908086	2163	20.8125	2
GTCATCCTCCACTAGA-1_1	15.1569	-2.40028	2	KA1	Treatment	Macro M2	0.0677273	342	33.758	2
GTCATGAGTCCGGTGT-1_1	-10.8862	-8.71577	1	KA1	Treatment	Macro M1	0.898062	2292	2.52841	1
GTCATTTAGGCCCAAA-1_1	-11.563	-10.0864	1	KA1	Treatment	Macro Pro	3.44908	4745	1.04721	1
GTCATTTCATCATTTC-1_1	-3.13357	8.16473	3	KA1	Treatment	Macro M1	1.27962	2744	24.0111	3
GTCCACTAGAACTTCC-1_1	14.261	-3.42124	2	KA1	Treatment	Macro M2	0.156403	634	33.367	2
GTCCCATCATCCAATG-1_1	-3.37504	9.97484	3	KA1	Treatment	Macro M2	0.804503	2533	25.7579	3
GTCCCATGTAGGCTGA-1_1	-3.34138	9.41351	3	KA1	Treatment	Macro M1	0.968488	2312	25.2337	3
GTCCTCACATCGATAC-1_1	-10.9297	-8.86127	1	KA1	Treatment	Macro Pro	3.20323	4497	2.38965	1
GTCCTCACATGCGGTC-1_1	-3.88173	10.012	3	KA1	Treatment	Macro M1	1.14404	2736	26.0035	3
GTCCTCAGTGCCCAGT-1_1	-4.17015	9.51053	3	KA1	Treatment	Macro M2	2.19593	4006	25.6684	3
GTCCTCAGTGTCGATT-1_1	-2.76273	1.26051	1	KA1	Treatment	Macro M1	1.45337	3058	15.3231	1
GTCGAATAGCTGGAGT-1_1	-3.32793	9.6225	3	KA1	Treatment	Macro M2	1.25225	2898	25.418	3
GTCGAATCACTTCTCG-1_1	-3.22136	9.38917	3	KA1	Treatment	Macro M1	1.39272	2681	25.1614	3
GTCGAATGTAGACAAT-1_1	-8.1937	-6.12872	1	KA1	Treatment	Macro M1	1.51082	2586	6.25163	1
GTCGCGACAAGGTCAG-1_1	2.7159	1.9165	2	KA1	Treatment	Macro M2	1.63509	2876	20.7014	2
GTCGCGACAGCTATTG-1_1	-3.71443	-0.544408	1	KA1	Treatment	Macro M2	0.426155	1507	13.4294	1
GTCGCGAGTGTCATTG-1_1	1.41053	1.61962	2	KA1	Treatment	Macro M1	0.901275	2118	19.518	2
GTCGCGAGTTGATCGT-1_1	-4.09231	10.1837	3	KA1	Treatment	Macro M2	1.29607	3203	26.2475	3
GTCGTAACAGTAACGG-1_1	-2.73754	7.0733	3	KA1	Treatment	Macro M1	0.873773	2279	22.8491	3
GTCGTAACAGTCGGTC-1_1	-3.78308	9.506	3	KA1	Treatment	Macro M2	0.999846	2637	25.5025	3
GTCGTAACATATCTCT-1_1	-10.2757	-6.46679	1	KA1	Treatment	Macro M2	2.1854	3809	4.62821	1
GTCGTTCAGCCTCAAT-1_1	-11.3184	-8.40606	1	KA1	Treatment	Macro M1	1.95073	3276	2.48219	1
GTCTACCGTAGGACTG-1_1	-3.60084	9.79552	3	KA1	Treatment	Macro M1	1.65938	3181	25.6894	3
GTCTACCTCTCGGCTT-1_1	-7.04455	-3.78733	1	KA1	Treatment	Macro M1	1.82504	3156	8.77049	1
GTCTAGATCGGTATGT-1_1	-9.24971	-7.0125	1	KA1	Treatment	Macro M1	1.16113	2318	4.88998	1
GTCTCACTCCACTTTA-1_1	-3.61853	9.47098	3	KA1	Treatment	Macro M2	1.3611	3230	25.4018	3
GTCTGTCAGAGTTGCG-1_1	-10.382	-7.15749	1	KA1	Treatment	Macro M1	2.17306	3677	4.03843	1
GTGACGCAGTTATGGA-1_1	-8.43803	-5.1986	1	KA1	Treatment	Macro M1	1.57444	3055	6.79021	1
GTGACGCGTCACAATC-1_1	-3.6702	9.83187	3	KA1	Treatment	Macro M2	1.40274	3289	25.7514	3
GTGACGCTCACTCTTA-1_1	1.09216	2.00569	2	KA1	Treatment	Macro M1	0.634606	1745	19.1262	2
GTGAGCCCACCAGGTC-1_1	-0.33827	2.29446	2	KA1	Treatment	Macro M1	1.00422	2432	17.6826	2
GTGAGCCGTACCCGAC-1_1	-3.37084	9.5877	3	KA1	Treatment	Macro M1	0.984681	2435	25.4043	3
GTGAGGACAAATACAG-1_1	-3.95432	9.1324	3	KA1	Treatment	Macro M1	1.13813	2782	25.2346	3
GTGAGTTCAATCGCAT-1_1	-3.75794	9.77259	3	KA1	Treatment	Macro M2	1.43397	3276	25.7342	3
GTGCACGAGTCACTAC-1_1	-6.90591	-2.76653	1	KA1	Treatment	Macro M1	2.64085	4266	9.6181	1
GTGCACGCATCAGCTA-1_1	-8.45729	-4.12642	1	KA1	Treatment	Macro M1	3.15106	4727	7.57412	1
GTGCACGTCCACTTCG-1_1	-3.48278	9.4233	3	KA1	Treatment	Macro M1	1.6608	3348	25.3018	3
GTGCAGCCACGGAAGT-1_1	-8.13298	-3.99058	1	KA1	Treatment	Macro M1	1.70205	3292	7.91195	1
GTGCAGCTCTGATGGT-1_1	-9.99585	-5.51036	1	KA1	Treatment	Macro M1	1.8253	3750	5.53497	1
GTGCGTGAGACGAAGA-1_1	-3.90037	9.54907	3	KA1	Treatment	Macro M1	2.03799	3539	25.5906	3
GTGCGTGGTATCGCGC-1_1	-1.21531	3.42476	3	KA1	Treatment	Macro M2	0.622912	1889	18.8949	3
GTGCGTGGTTGCTCGG-1_1	-2.70778	8.63801	3	KA1	Treatment	Macro M2	1.25598	2758	24.2709	3
GTGCGTGTCGGAACTT-1_1	-11.6625	-10.104	1	KA1	Treatment	Macro Pro	3.79363	4749	0.969087	1
GTGCGTGTCGGACTTA-1_1	-4.14676	-0.929059	1	KA1	Treatment	Macro M1	1.53665	2744	12.8467	1
GTGCTGGAGACATCCT-1_1	-1.58279	4.7991	3	KA1	Treatment	Macro M2	0.72174	1947	20.309	3
GTGCTGGTCATCGACA-1_1	-10.6006	-9.06439	1	KA1	Treatment	Macro Pro	2.91382	4093	2.44965	1
GTGCTGGTCGAGAAGC-1_1	-11.2634	-10.1489	1	KA1	Treatment	Macro Pro	4.09744	5114	1.19481	1
GTGGAAGGTCGCATTA-1_1	-8.03847	-4.79432	1	KA1	Treatment	Macro M1	1.94057	3679	7.3581	1
GTGGAGACAGTAGAGC-1_1	-11.1758	-8.85719	1	KA1	Treatment	Macro M1	3.28972	4604	2.23252	1
GTGGAGAGTGTTAGCT-1_1	-3.81174	9.3403	3	KA1	Treatment	Macro M2	1.83943	3701	25.3639	3
GTGGCGTAGGTCCGAA-1_1	-11.3721	-8.90259	1	KA1	Treatment	Macro Pro	3.11404	4691	2.0703	1
GTGGCGTCACATGACT-1_1	-3.00188	8.72782	3	KA1	Treatment	Macro M2	1.30327	2923	24.4712	3
GTGGCGTCATCTAGAC-1_1	-3.71067	9.423	3	KA1	Treatment	Macro M1	1.75603	3384	25.3968	3
GTGGCGTGTGAATGTA-1_1	-7.24116	-4.92688	1	KA1	Treatment	Macro M1	1.33103	2514	7.77456	1
GTGGCGTTCCACTTCG-1_1	-7.00034	-3.07652	1	KA1	Treatment	Macro M1	1.72647	3275	9.32743	1
GTGGGAAAGGATGCGT-1_1	-4.47955	-0.493927	1	KA1	Treatment	Macro M1	2.63173	4098	12.9023	1
GTGGGAACAACTTGCA-1_1	-3.26126	9.46782	3	KA1	Treatment	Macro M2	1.41598	2892	25.2496	3
GTGGGAACAGAGGGTT-1_1	-3.24094	9.41084	3	KA1	Treatment	Macro M2	1.46147	2886	25.1893	3
GTGGGAAGTATTCCGA-1_1	2.84909	1.76715	2	KA1	Treatment	Macro M1	1.12104	2455	20.8599	2
GTGGGAAGTGAGACCA-1_1	-6.39286	-2.05102	1	KA1	Treatment	Macro M2	1.66761	3123	10.4927	1
GTGGTTACAATCAGCT-1_1	-0.322955	2.38126	2	KA1	Treatment	Macro M2	1.34864	2637	17.6842	2
GTGGTTAGTATTTCTC-1_1	-11.0885	-8.34346	1	KA1	Treatment	Macro M1	2.01486	3359	2.67943	1
GTGGTTATCAATCAGC-1_1	-11.2008	-8.65087	1	KA1	Treatment	Macro Pro	4.13445	5124	2.37288	1
GTGTAACCAACCGTGC-1_1	-11.6247	-8.60102	1	KA1	Treatment	Macro M1	3.12484	4523	2.13482	1
GTGTAACGTGGCTTAT-1_1	-11.8854	-8.83627	1	KA1	Treatment	Macro M1	1.99249	3815	1.78651	1
GTGTAACGTGTGAGCA-1_1	-3.34596	9.08315	3	KA1	Treatment	Macro M1	1.21164	2648	24.9355	3
GTGTAACGTTACACAC-1_1	-12.4266	-9.4936	1	KA1	Treatment	Macro Pro	5.05925	5993	0.935158	1
GTGTCCTAGAGGTCAC-1_1	-9.20496	-6.33713	1	KA1	Treatment	Macro M1	1.52329	3070	5.42878	1
GTGTCCTCAGCGACAA-1_1	-3.44628	9.37262	3	KA1	Treatment	Macro M2	1.21125	2975	25.2404	3
GTGTTAGAGCGATGAC-1_1	-3.95164	8.7604	3	KA1	Treatment	Macro M1	1.18941	2761	24.8955	3
GTGTTAGCAGTTTGGT-1_1	-7.40202	-4.59083	1	KA1	Treatment	Macro M1	1.63985	3061	7.92685	1
GTGTTAGCATGACGGA-1_1	-5.3929	-2.1751	1	KA1	Treatment	Macro M1	0.952809	2426	11.0756	1
GTGTTAGTCTCCGATC-1_1	-12.07	-9.61824	1	KA1	Treatment	Macro Pro	3.36452	4839	1.07265	1
GTGTTCCCACGTCGTG-1_1	-6.10022	-2.30935	1	KA1	Treatment	Macro M1	1.20868	2545	10.4988	1
GTTACAGGTAGCCCTG-1_1	-4.06017	9.15724	3	KA1	Treatment	Macro M1	1.93274	3664	25.3014	3
GTTACCCAGGAATCGC-1_1	-11.5847	-8.36231	1	KA1	Treatment	Macro Pro	3.42094	5105	2.3421	1
GTTACCCCAGACCGCT-1_1	-3.70271	9.69943	3	KA1	Treatment	Macro M1	1.35673	2975	25.6446	3
GTTACGAGTTTGGGTT-1_1	-10.8534	-8.75005	1	KA1	Treatment	Macro M1	1.11255	2451	2.52372	1
GTTAGACAGTTGCGCC-1_1	-3.32832	-0.68108	1	KA1	Treatment	Macro M2	1.66337	3090	13.6182	1
GTTAGTGGTAAGTCAA-1_1	-3.79299	9.55488	3	KA1	Treatment	Macro M1	1.34285	3103	25.551	3
GTTAGTGTCAGACAAA-1_1	14.3128	-3.34727	2	KA1	Treatment	Macro M2	0.189688	660	33.3834	2
GTTCATTGTATGAAAC-1_1	-8.0395	-6.62769	1	KA1	Treatment	Macro M2	0.586799	1541	5.98163	1
GTTCCGTCACATTCTT-1_1	-4.14997	9.35773	3	KA1	Treatment	Macro M1	2.212	4201	25.5211	3
GTTCCGTGTACCCGAC-1_1	15.0515	-2.8175	2	KA1	Treatment	Macro M2	0.0979283	406	33.8354	2
GTTCTATAGTATGGAT-1_1	-10.8373	-9.39345	1	KA1	Treatment	Macro Pro	3.55369	4718	2.04573	1
GTTCTATTCGTCTAAG-1_1	-4.56229	-0.472135	1	KA1	Treatment	Macro M1	0.738061	2090	12.8569	1
GTTGAACCATCGTTCC-1_1	-10.7875	-8.86364	1	KA1	Treatment	Macro M1	3.53236	4524	2.48036	1
GTTGAACGTTTACGTG-1_1	-3.42973	9.72948	3	KA1	Treatment	Macro M2	2.0047	3680	25.5578	3
GTTGAACTCCGATGCG-1_1	-9.01454	-6.13474	1	KA1	Treatment	Macro M1	2.09004	3497	5.70671	1
GTTGCTCGTATGAGCG-1_1	-11.7855	-8.71685	1	KA1	Treatment	Macro M1	2.60114	4224	1.9422	1
GTTGCTCGTCGAACGA-1_1	-11.0276	-8.66307	1	KA1	Treatment	Macro M1	1.12862	2715	2.4764	1
GTTGTAGGTGCCTATA-1_1	-7.09438	-3.9881	1	KA1	Treatment	Macro M1	0.935203	2184	8.58635	1
GTTGTAGGTTTCACAG-1_1	-12.6506	-9.47136	1	KA1	Treatment	Macro Pro	4.83062	5902	0.80626	1
GTTGTAGTCGATCCCT-1_1	3.5755	1.4478	2	KA1	Treatment	Macro M1	0.545546	1631	21.646	2
GTTGTAGTCGGAATGG-1_1	-3.8755	0.551694	1	KA1	Treatment	Macro M1	1.59179	3237	14.0506	1
GTTGTCCAGATGAATC-1_1	-8.90715	-5.52696	1	KA1	Treatment	Macro M1	2.22678	3682	6.23477	1
GTTGTCCGTCTTACTT-1_1	10.9021	-1.5773	2	KA1	Treatment	Macro M2	0.222202	892	29.5465	2
GTTGTCCGTTGCTCCT-1_1	-9.08486	-5.71628	1	KA1	Treatment	Macro M1	1.8884	3509	5.97421	1
GTTTACTGTGTACAGG-1_1	-6.60941	-2.647	1	KA1	Treatment	Macro M1	1.88776	3242	9.90818	1
GTTTACTGTTGCATTG-1_1	-3.75926	9.99561	3	KA1	Treatment	Macro M2	1.9506	3756	25.9374	3
TAACACGCAATGAAAC-1_1	-3.84396	9.71046	3	KA1	Treatment	Macro M2	1.76772	3429	25.7137	3
TAACACGGTGTTTGCA-1_1	-3.98897	9.99386	3	KA1	Treatment	Macro M1	1.10831	2655	26.0318	3
TAACCAGAGGGATGTC-1_1	-11.559	-9.27489	1	KA1	Treatment	Macro M1	2.98951	4379	1.66593	1
TAACCAGAGTGAATAC-1_1	-3.51534	1.04512	1	KA1	Treatment	Macro M2	2.01473	3714	14.6381	1
TAACCAGGTCCAGAAG-1_1	-10.4838	-9.08933	1	KA1	Treatment	Macro M2	1.22462	2759	2.50675	1
TAACCAGGTTAGGAGC-1_1	14.2736	-3.56287	2	KA1	Treatment	Macro M2	0.15486	651	33.4373	2
TAACGACCAGTCACGC-1_1	-4.07819	9.24466	3	KA1	Treatment	Macro M1	1.14494	2998	25.3884	3
TAACGACGTATGCGGA-1_1	-4.39904	-0.403044	1	KA1	Treatment	Macro M2	1.96949	3471	13.013	1
TAACGACGTGTGATGG-1_1	-5.61355	-2.53483	1	KA1	Treatment	Macro M1	0.908986	2103	10.6609	1
TAACTTCCAGAGTGTG-1_1	-4.1716	10.4999	3	KA1	Treatment	Macro M2	1.10214	3004	26.5679	3
TAACTTCGTGATTCAC-1_1	-8.75968	-6.04132	1	KA1	Treatment	Macro M1	1.02439	2266	5.94536	1
TAAGCACGTGCCAAGA-1_1	-3.86992	9.58083	3	KA1	Treatment	Macro M1	1.39876	3056	25.6068	3
TAAGCACTCGTAGTGT-1_1	-3.74226	9.48221	3	KA1	Treatment	Macro M2	2.21521	4331	25.4638	3
TAAGCACTCTGTTCAT-1_1	-9.34281	-6.58771	1	KA1	Treatment	Macro M1	1.54449	2727	5.14923	1
TAAGCCACATAGGAGC-1_1	-4.95844	-0.972778	1	KA1	Treatment	Macro M1	2.72529	3939	12.2412	1
TAAGCCAGTCCATAGT-1_1	-2.27817	1.91617	1	KA1	Treatment	Macro M2	1.97527	3821	16.0351	1
TAAGCCAGTCTCGGAC-1_1	-4.07623	9.67775	3	KA1	Treatment	Macro M1	2.56567	4586	25.7811	3
TAAGTCGCATACCGTA-1_1	14.6771	-3.26262	2	KA1	Treatment	Macro M2	0.0925307	465	33.6797	2
TAAGTCGGTCGTGGAA-1_1	2.63028	2.26517	2	KA1	Treatment	Macro M1	0.495682	1566	20.5267	2
TAAGTCGGTTCCGCAG-1_1	-10.8595	-9.11632	1	KA1	Treatment	Macro Pro	3.92253	4618	2.24167	1
TAATCTCTCGACCACG-1_1	-3.47631	9.44044	3	KA1	Treatment	Macro M2	2.06883	3674	25.3146	3
TAATCTCTCTGACGCG-1_1	-3.98504	10.0417	3	KA1	Treatment	Macro M2	1.86925	3683	26.0736	3
TAATTCCTCTCGACGG-1_1	0.744918	2.4113	2	KA1	Treatment	Macro M2	0.832262	2206	18.7212	2
TACACCCAGATACTGA-1_1	-3.79699	9.35552	3	KA1	Treatment	Macro M1	1.45363	2943	25.3715	3
TACACCCGTAAGGCTG-1_1	-6.87359	-2.40949	1	KA1	Treatment	Macro M1	2.13103	3826	9.90734	1
TACAGGTCAACGATCT-1_1	14.6078	-2.89974	2	KA1	Treatment	Macro M2	0.0795507	405	33.4659	2
TACAGGTCAACTCATG-1_1	-11.4317	-8.72774	1	KA1	Treatment	Macro M1	3.13949	4521	2.16423	1
TACAGGTCAATTGAGA-1_1	-4.45418	9.05363	3	KA1	Treatment	Macro M1	3.19552	4702	25.372	3
TACAGGTCAGGTCAGA-1_1	-10.4728	-7.73902	1	KA1	Treatment	Macro M1	1.66967	2906	3.5391	1
TACAGGTGTAAGTTAG-1_1	-7.20059	-4.40666	1	KA1	Treatment	Macro M1	1.56981	2905	8.19926	1
TACCCACAGAATAGTC-1_1	-9.53118	-6.42267	1	KA1	Treatment	Macro M1	1.3025	2836	5.15026	1
TACCCACGTATGACAA-1_1	-4.44142	9.75381	3	KA1	Treatment	Macro M2	1.07246	3191	26.0029	3
TACCCGTAGTACGAGC-1_1	-7.88204	-4.56676	1	KA1	Treatment	Macro M1	1.01488	2442	7.63063	1
TACCGGGAGTAATACG-1_1	-11.5131	-10.5532	1	KA1	Treatment	Macro Pro	2.25865	3702	0.725353	1
TACCGGGCAACGGGTA-1_1	-3.53593	9.78682	3	KA1	Treatment	Macro M1	1.08248	2553	25.6543	3
TACCGGGGTCTTCTAT-1_1	-11.8409	-10.3652	1	KA1	Treatment	Macro Pro	3.05326	4613	0.654659	1
TACCGGGGTTCGGCCA-1_1	-1.63776	5.02617	3	KA1	Treatment	Macro M1	1.51121	2786	20.5405	3
TACCTCGAGGCACTAG-1_1	-3.56168	9.48181	3	KA1	Treatment	Macro M1	0.735105	2154	25.3879	3
TACCTCGGTCGCATGC-1_1	0.350746	2.58728	2	KA1	Treatment	Macro M2	0.888038	2188	18.308	2
TACCTGCGTATCGCTA-1_1	-4.19238	9.10268	3	KA1	Treatment	Macro M1	2.29361	3810	25.3071	3
TACCTGCTCAAGGTGG-1_1	-11.6017	-9.1358	1	KA1	Treatment	Macro M1	3.66563	5077	1.74374	1
TACCTGCTCCGCGATG-1_1	-3.49993	9.86182	3	KA1	Treatment	Macro M2	1.15946	2750	25.7074	3
TACGCTCGTACCTAGT-1_1	-12.4917	-9.52311	1	KA1	Treatment	Macro Pro	4.55971	5718	0.870388	1
TACGCTCGTATGGAAT-1_1	-4.008	9.11721	3	KA1	Treatment	Macro M1	2.18835	3957	25.2432	3
TACGCTCGTCATCCCT-1_1	-6.27604	-2.16719	1	KA1	Treatment	Macro M2	1.97939	3412	10.4855	1
TACGCTCGTGGCAGAT-1_1	-7.008	-5.30314	1	KA1	Treatment	Macro Pro	1.90588	2850	7.66638	1
TACGCTCTCTACGGTA-1_1	-12.0368	-10.1137	1	KA1	Treatment	Macro Pro	2.78402	4068	0.718127	1
TACGGGCAGCGCACAA-1_1	-3.05249	0.55986	1	KA1	Treatment	Macro M1	2.04429	3508	14.6587	1
TACGGGCGTCTACAAC-1_1	-11.7532	-10.0884	1	KA1	Treatment	Macro Pro	3.00763	4515	0.921911	1
TACGGTAGTAAGATTG-1_1	-4.0774	9.69494	3	KA1	Treatment	Macro M1	1.19223	2942	25.7972	3
TACGGTAGTACGACTT-1_1	-11.4417	-8.11534	1	KA1	Treatment	Macro M1	2.79828	4260	2.62267	1
TACGGTATCCTACAAG-1_1	-3.69981	9.63027	3	KA1	Treatment	Macro M2	2.06086	3616	25.5806	3
TACGTCCGTATCGAAA-1_1	14.0382	-2.95221	2	KA1	Treatment	Macro M2	0.229399	801	32.9695	2
TACTGCCAGACTAGAT-1_1	-7.67798	-3.61971	1	KA1	Treatment	Macro M1	1.96371	3678	8.48249	1
TACTGCCGTCAGTCTA-1_1	-11.3969	-8.78528	1	KA1	Treatment	Macro Pro	3.92664	4965	2.14318	1
TACTTACCACATTGTG-1_1	-3.58807	9.17143	3	KA1	Treatment	Macro M1	1.1727	2595	25.1169	3
TACTTACCACCCTATC-1_1	-3.93447	9.6268	3	KA1	Treatment	Macro M1	1.14391	2993	25.6755	3
TACTTACGTATGGTTC-1_1	-12.4494	-9.76145	1	KA1	Treatment	Macro Pro	2.65049	4614	0.716999	1
TACTTACTCGACGCGT-1_1	-5.78893	-2.82792	1	KA1	Treatment	Macro M2	1.45427	2769	10.326	1
TACTTCACAAGTCCAT-1_1	-3.56509	9.47851	3	KA1	Treatment	Macro M2	0.966817	2678	25.3863	3
TACTTGTGTGATAGTA-1_1	0.664211	2.22019	2	KA1	Treatment	Macro M2	0.891765	2102	18.6756	2
TACTTGTGTTTAGAGA-1_1	0.718821	2.42726	2	KA1	Treatment	Macro M1	1.07053	2365	18.6927	2
TAGACCAAGAGCATTA-1_1	-1.98313	5.39144	3	KA1	Treatment	Macro M1	1.60014	2876	21.0062	3
TAGACCACAACCAATC-1_1	0.698737	2.11107	2	KA1	Treatment	Macro M1	0.96142	2175	18.7289	2
TAGACCATCAAGTGGG-1_1	-3.66618	9.16778	3	KA1	Treatment	Macro M1	1.86025	3372	25.1462	3
TAGACTGAGCTAATCC-1_1	-10.8982	-8.47149	1	KA1	Treatment	Macro M1	1.58497	3061	2.70608	1
TAGACTGAGTATGATG-1_1	-3.09767	0.744577	1	KA1	Treatment	Macro M1	2.01331	3497	14.7484	1
TAGACTGAGTCCCGGT-1_1	-3.65556	9.43382	3	KA1	Treatment	Macro M1	1.52958	3059	25.3836	3
TAGAGTCCATCTCATT-1_1	-12.1387	-10.0286	1	KA1	Treatment	Macro Pro	3.42646	4678	0.716416	1
TAGAGTCGTGCCGGTT-1_1	-11.714	-8.89139	1	KA1	Treatment	Macro M1	2.55796	4108	1.85621	1
TAGATCGAGTGCGACA-1_1	-6.68162	-3.74276	1	KA1	Treatment	Macro M1	1.34876	2616	9.0458	1
TAGATCGCATGCAGCC-1_1	-3.43795	9.82645	3	KA1	Treatment	Macro M1	1.58652	3352	25.6494	3
TAGATCGTCTGTACAG-1_1	2.86761	1.57705	2	KA1	Treatment	Macro M1	0.772246	1874	20.9317	2
TAGCACACATATAGCC-1_1	14.0145	-3.87793	2	KA1	Treatment	Macro M2	0.292757	815	33.3324	2
TAGGAGGCATCCTCAC-1_1	-1.72224	1.73069	1	KA1	Treatment	Macro M2	2.1408	3593	16.3894	1
TAGGAGGGTGATCGTT-1_1	-2.97277	0.735232	1	KA1	Treatment	Macro M1	1.77351	2978	14.8258	1
TAGGGTTAGGAGACCT-1_1	-3.44185	9.90007	3	KA1	Treatment	Macro M2	1.47959	3167	25.7179	3
TAGGGTTAGTTGCATC-1_1	-4.32802	9.61014	3	KA1	Treatment	Macro M2	1.93608	3712	25.8249	3
TAGGGTTTCGCACTCT-1_1	-2.87886	0.241465	1	KA1	Treatment	Macro M1	1.51249	2874	14.5754	1
TAGGTACCACAAGCAG-1_1	-3.97405	9.5677	3	KA1	Treatment	Macro M2	2.46543	4230	25.6384	3
TAGGTTGAGTAATCCC-1_1	-4.06313	10.2265	3	KA1	Treatment	Macro M1	1.64293	3559	26.2742	3
TAGTGCAAGAACTCCT-1_1	-12.0516	-9.01308	1	KA1	Treatment	Macro Pro	2.9908	4769	1.54406	1
TATACCTCAACTTCTT-1_1	-2.60184	1.3127	1	KA1	Treatment	Macro M2	1.59114	3299	15.4327	1
TATACCTCAGGTTCCG-1_1	13.4944	-4.9246	2	KA1	Treatment	Macro M2	0.314219	952	33.294	2
TATACCTGTCCAGCAC-1_1	-8.99632	-6.15866	1	KA1	Treatment	Macro Pro	2.27985	3748	5.70077	1
TATACCTGTGACATCT-1_1	-10.5441	-6.97133	1	KA1	Treatment	Macro M1	1.48023	3211	4.07336	1
TATATCCAGTCCGCCA-1_1	-11.5945	-8.23888	1	KA1	Treatment	Macro M1	2.39693	4110	2.42943	1
TATATCCAGTTCACTG-1_1	-4.53863	-1.3761	1	KA1	Treatment	Macro M1	0.791266	1946	12.2475	1
TATATCCCACTACGGC-1_1	14.3822	-3.33741	2	KA1	Treatment	Macro M2	0.173238	606	33.4425	2
TATATCCGTCTCTCCA-1_1	-5.06698	8.45062	3	KA1	Treatment	Macro M1	2.0669	3893	25.0802	3
TATATCCTCCATAAGC-1_1	-4.40916	-0.191329	1	KA1	Treatment	Macro M1	1.53138	2931	13.1467	1
TATCAGGAGTTTCAGC-1_1	14.4229	-3.46479	2	KA1	Treatment	Macro M2	0.105382	508	33.5324	2
TATCAGGCACTGAGGA-1_1	-2.67754	7.6116	3	KA1	Treatment	Macro M1	1.10677	2562	23.3239	3
TATCAGGCAGGAGACT-1_1	-11.1811	-8.20542	1	KA1	Treatment	Macro M1	1.4332	2965	2.72393	1
TATCAGGTCTTACCAT-1_1	15.1172	-2.68212	2	KA1	Treatment	Macro M2	0.11772	422	33.8389	2
TATCCTAAGCCGCACT-1_1	-11.6764	-8.23152	1	KA1	Treatment	Macro M1	1.86321	3737	2.38169	1
TATCCTAAGGCCCGTT-1_1	-6.06304	-3.46685	1	KA1	Treatment	Macro M1	1.89469	3010	9.66816	1
TATCCTAGTAGCTGTT-1_1	-4.01148	9.42753	3	KA1	Treatment	Macro M1	0.823138	2355	25.5267	3
TATCGCCCATGGCTGC-1_1	-3.21577	9.9409	3	KA1	Treatment	Macro M1	1.18362	2424	25.6605	3
TATCGCCGTCATTGCA-1_1	-8.33134	-3.42399	1	KA1	Treatment	Macro M2	1.76798	3881	8.20811	1
TATCTTGCAAATTGGA-1_1	-9.5595	-7.12494	1	KA1	Treatment	Macro M1	1.55259	2910	4.60173	1
TATCTTGCAAGTGCAG-1_1	-3.6243	9.60894	3	KA1	Treatment	Macro M2	1.50272	3274	25.5296	3
TATCTTGGTGGGTTGA-1_1	-10.9424	-9.27096	1	KA1	Treatment	Macro Pro	1.53074	3263	2.07028	1
TATCTTGGTTGGACTT-1_1	-4.13208	9.75478	3	KA1	Treatment	Macro M2	2.11921	3923	25.8744	3
TATGTTCAGGCTCTAT-1_1	-3.30626	9.79181	3	KA1	Treatment	Macro M1	0.846528	2313	25.5628	3
TATGTTCCAATTGCTG-1_1	-2.9007	0.514298	1	KA1	Treatment	Macro M1	1.40814	3158	14.7413	1
TATGTTCGTAACATCC-1_1	-2.37347	6.99435	3	KA1	Treatment	Macro M2	1.14391	2830	22.6392	3
TATGTTCTCTTACACT-1_1	-9.70294	-5.85436	1	KA1	Treatment	Macro M1	2.18231	3800	5.46709	1
TATTCCAAGGTGCCTC-1_1	-7.3094	-6.1526	1	KA1	Treatment	Macro M2	0.444662	1366	6.82138	1
TATTCCAAGTCTCCTC-1_1	-4.06863	10.8544	3	KA1	Treatment	Macro M2	1.56865	3659	26.8469	3
TATTCCACATAGCACT-1_1	-4.0237	9.29258	3	KA1	Treatment	Macro M1	2.10816	3887	25.4091	3
TATTCCAGTCTCGACG-1_1	-9.50864	-6.43639	1	KA1	Treatment	Macro M1	1.5896	3136	5.15469	1
TATTCCATCGGTCACG-1_1	-11.6417	-8.04692	1	KA1	Treatment	Macro Pro	2.58649	4524	2.54445	1
TATTGCTAGGTTCATC-1_1	14.7623	-2.73454	2	KA1	Treatment	Macro M2	0.0970287	461	33.5379	2
TATTGCTAGTTGTCAC-1_1	-3.32219	8.84084	3	KA1	Treatment	Macro M2	0.957564	2498	24.7055	3
TATTGCTCACATCCCT-1_1	14.4186	-3.90731	2	KA1	Treatment	Macro M2	0.0902174	437	33.7123	2
TATTGCTGTAAGCAAT-1_1	-12.4516	-8.93713	1	KA1	Treatment	Macro Pro	4.67383	5780	1.34136	1
TATTGCTTCGCACGGT-1_1	-4.38612	-1.10632	1	KA1	Treatment	Macro M1	1.80268	3135	12.5503	1
TATTGGGAGGATATAC-1_1	-3.20018	9.57661	3	KA1	Treatment	Macro M2	1.66658	3405	25.3229	3
TATTGGGCACCTGTCT-1_1	-4.32416	-0.673658	1	KA1	Treatment	Macro M1	2.03323	3599	12.8924	1
TATTGGGGTAATGCGG-1_1	-3.34798	-0.260074	1	KA1	Treatment	Macro M1	1.33463	2753	13.889	1
TATTGGGGTGAACGGT-1_1	-12.1447	-9.35828	1	KA1	Treatment	Macro Pro	3.95839	5286	1.22142	1
TATTGGGGTTGCCGAC-1_1	-0.0507773	2.32712	2	KA1	Treatment	Macro M1	0.789338	1998	17.9583	2
TATTTCGCAGGTTCGC-1_1	-4.1612	10.5489	3	KA1	Treatment	Macro M2	1.34889	3261	26.6081	3
TATTTCGCATACTGAC-1_1	10.9906	-3.69421	2	KA1	Treatment	Macro M2	0.41279	1099	30.4428	2
TATTTCGTCGATGGAG-1_1	-11.0649	-8.32941	1	KA1	Treatment	Macro M1	2.06665	3559	2.70547	1
TCAAGACAGATGCTTC-1_1	-3.82072	9.62267	3	KA1	Treatment	Macro M2	1.17077	2802	25.6242	3
TCAAGACGTACTCGAT-1_1	-11.4228	-8.9581	1	KA1	Treatment	Macro M1	2.44371	3919	1.99515	1
TCAAGACTCTTGCGCT-1_1	-3.66567	1.25712	1	KA1	Treatment	Macro M2	1.93042	3910	14.6677	1
TCAAGCAGTGCCTTTC-1_1	-4.16918	9.89926	3	KA1	Treatment	Macro M2	2.16792	4076	26.0212	3
TCAAGCATCGGTCACG-1_1	-4.05786	9.48507	3	KA1	Treatment	Macro M1	2.29977	3959	25.5983	3
TCAAGTGAGAAGCGCT-1_1	-2.63438	1.40988	1	KA1	Treatment	Macro M1	1.89752	3224	15.4614	1
TCAAGTGAGTTCCTGA-1_1	0.338105	2.46726	2	KA1	Treatment	Macro M1	0.989308	2443	18.3158	2
TCAAGTGGTAAGGCCA-1_1	-3.3118	9.33493	3	KA1	Treatment	Macro M1	0.847299	2109	25.15	3
TCAAGTGTCTGGTTGA-1_1	-9.55096	-7.11628	1	KA1	Treatment	Macro M1	1.16113	2505	4.61386	1
TCAATTCGTACCGCGT-1_1	-3.41025	-0.210313	1	KA1	Treatment	Macro M2	2.44859	3731	13.8769	1
TCAATTCGTAGACACG-1_1	-3.69344	9.23318	3	KA1	Treatment	Macro M1	1.91911	3375	25.2171	3
TCAATTCTCAGTCATG-1_1	0.691165	2.38487	2	KA1	Treatment	Macro M2	0.846785	2186	18.673	2
TCACAAGCACTACTTT-1_1	14.0216	-4.512	2	KA1	Treatment	Macro M2	0.110137	531	33.6022	2
TCACAAGGTACGTGTT-1_1	-11.9845	-9.81727	1	KA1	Treatment	Macro Pro	4.35408	5114	0.977233	1
TCACAAGTCCCATTCG-1_1	-3.70969	9.51666	3	KA1	Treatment	Macro M1	1.65823	3269	25.4815	3
TCACAAGTCCGATTAG-1_1	-11.819	-8.95671	1	KA1	Treatment	Macro M1	2.7695	4355	1.7383	1
TCACAAGTCGTGCATA-1_1	14.5288	-2.6036	2	KA1	Treatment	Macro M2	0.120033	559	33.271	2
TCACACCAGCGCTTCG-1_1	-3.7908	10.128	3	KA1	Treatment	Macro M2	1.80589	3695	26.0709	3
TCACACCAGTGGAAAG-1_1	-5.32803	-0.567995	1	KA1	Treatment	Macro M1	1.99211	3546	12.271	1
TCACATTCATGGGATG-1_1	14.7265	-3.08213	2	KA1	Treatment	Macro M2	0.0763378	398	33.6497	2
TCACATTTCGACCCAG-1_1	-3.47546	9.9146	3	KA1	Treatment	Macro M1	1.16075	2876	25.7451	3
TCACGCTAGCATGCGA-1_1	14.9422	-3.58105	2	KA1	Treatment	Macro M2	0.0760808	395	34.0531	2
TCACTATTCAAGAGTA-1_1	-11.1641	-10.188	1	KA1	Treatment	Macro Pro	2.50039	3801	1.22978	1
TCACTATTCGGAATTC-1_1	7.75785	0.25977	2	KA1	Treatment	Macro M2	0.666864	1770	25.9541	2
TCACTCGAGGATACAT-1_1	-11.0216	-8.38242	1	KA1	Treatment	Macro M1	1.38205	2828	2.69339	1
TCACTCGTCTCGTCGT-1_1	-11.7653	-8.93786	1	KA1	Treatment	Macro M1	3.10171	4831	1.78755	1
TCAGCAACACATCCCT-1_1	-2.92791	7.22098	3	KA1	Treatment	Macro M1	1.0934	2373	23.0587	3
TCAGCAACAGATTTCG-1_1	-3.8639	9.66688	3	KA1	Treatment	Macro M1	1.20277	3089	25.6824	3
TCAGCCTAGTACCCTA-1_1	-3.89572	9.26319	3	KA1	Treatment	Macro M1	1.29479	2924	25.3289	3
TCAGCCTAGTCTAACC-1_1	-3.23613	9.54697	3	KA1	Treatment	Macro M1	1.17411	2663	25.311	3
TCAGCCTGTCTGCATA-1_1	-2.30585	1.4896	1	KA1	Treatment	Macro M1	1.19403	2643	15.7742	1
TCAGCCTGTTTGGGAG-1_1	-3.10697	0.600944	1	KA1	Treatment	Macro M1	1.34594	2939	14.6456	1
TCAGGGCAGCCGATCC-1_1	-2.32277	1.54716	1	KA1	Treatment	Macro M1	1.80756	3160	15.7929	1
TCAGGGCAGTTGCGAG-1_1	-10.8912	-8.78426	1	KA1	Treatment	Macro Pro	4.49931	4940	2.47319	1
TCAGGGCCAACACAGG-1_1	15.3002	-3.42692	2	KA1	Treatment	Macro M2	0.0647715	332	34.3148	2
TCAGGGCGTACGGATG-1_1	-4.80914	-1.0942	1	KA1	Treatment	Macro M1	1.68959	3201	12.2591	1
TCAGGTACACGCGTCA-1_1	-9.61445	-5.99436	1	KA1	Treatment	Macro M1	1.99429	3674	5.41933	1
TCAGGTAGTAGCACGA-1_1	-3.29147	10.0921	3	KA1	Treatment	Macro M2	0.780856	2196	25.8295	3
TCAGTCCAGGTACTGG-1_1	-11.6286	-9.20149	1	KA1	Treatment	Macro M1	2.97216	4375	1.67639	1
TCAGTGAAGATTGTGA-1_1	-3.08809	0.599357	1	KA1	Treatment	Macro M1	1.18041	2730	14.6586	1
TCAGTTTGTATCACGT-1_1	-10.8578	-6.9179	1	KA1	Treatment	Macro M1	2.80651	4289	3.91021	1
TCAGTTTGTTCTCTCG-1_1	-3.72386	9.68526	3	KA1	Treatment	Macro M1	1.4269	3098	25.6406	3
TCAGTTTTCATTACCT-1_1	-9.95503	-7.46477	1	KA1	Treatment	Macro Pro	1.70796	3284	4.08503	1
TCAGTTTTCCGGCAAC-1_1	-4.06683	9.58656	3	KA1	Treatment	Macro M1	1.82144	3404	25.6943	3
TCATACTTCGCTCTCA-1_1	-11.647	-8.85282	1	KA1	Treatment	Macro Pro	1.85794	3887	1.92914	1
TCATATCAGAAGCTCG-1_1	-2.20039	6.30976	3	KA1	Treatment	Macro M2	2.79417	3999	21.9401	3
TCATATCAGCATCCTA-1_1	2.37452	1.98513	2	KA1	Treatment	Macro M1	0.499409	1559	20.3764	2
TCATATCCAACTCATG-1_1	-3.57345	9.45098	3	KA1	Treatment	Macro M2	2.14183	3818	25.3648	3
TCATCATTCCGAGCTG-1_1	-2.29419	6.28868	3	KA1	Treatment	Macro M2	1.31149	2748	21.9551	3
TCATCATTCGCATAGT-1_1	-7.81786	-3.12907	1	KA1	Treatment	Macro M1	2.49255	4050	8.75128	1
TCATCATTCTAACGGT-1_1	-10.1166	-6.14106	1	KA1	Treatment	Macro Pro	2.44911	4244	4.97826	1
TCATGAGCAAGCTCTA-1_1	-12.0202	-8.11245	1	KA1	Treatment	Macro M1	3.15311	5180	2.24829	1
TCATGCCCAGAAGCTG-1_1	3.22569	1.48514	2	KA1	Treatment	Macro M2	1.06912	2340	21.3006	2
TCATGCCGTTGACTGT-1_1	-3.36393	8.29144	3	KA1	Treatment	Macro M1	1.55015	3005	24.2208	3
TCATGGACAAAGACGC-1_1	-3.97227	9.54495	3	KA1	Treatment	Macro M1	1.54076	3044	25.617	3
TCATGGACAATTGCAC-1_1	-3.98538	9.78981	3	KA1	Treatment	Macro M1	1.83108	3586	25.8449	3
TCATGGAGTCGAGTGA-1_1	-3.64659	9.49529	3	KA1	Treatment	Macro M1	0.874801	2240	25.4357	3
TCATGTTCAGTGACCC-1_1	-7.57445	-3.6953	1	KA1	Treatment	Macro M1	1.04958	2457	8.49318	1
TCATTACTCAACGAGG-1_1	-3.09905	0.00540423	1	KA1	Treatment	Macro M1	0.957179	2362	14.253	1
TCATTACTCGCTGACG-1_1	-3.88243	9.53378	3	KA1	Treatment	Macro M2	1.8172	3630	25.5692	3
TCATTCACAGATTCGT-1_1	-3.88052	9.48483	3	KA1	Treatment	Macro M1	1.60194	3040	25.524	3
TCATTCAGTAAGGTCG-1_1	-11.4708	-8.23642	1	KA1	Treatment	Macro M1	1.80988	3663	2.5118	1
TCATTCAGTACCCGCA-1_1	-3.99927	9.15851	3	KA1	Treatment	Macro M1	1.54475	3335	25.2771	3
TCATTCATCCGATAAC-1_1	-11.9775	-8.46268	1	KA1	Treatment	Macro Pro	3.18306	4971	2.01018	1
TCATTGTGTCGAGCTC-1_1	-11.6018	-8.00243	1	KA1	Treatment	Macro Pro	2.40606	4404	2.60419	1
TCATTTGTCTGGAAGG-1_1	14.2772	-3.81454	2	KA1	Treatment	Macro M2	0.13931	533	33.5452	2
TCCACCACACGTTGGC-1_1	-4.2875	9.65448	3	KA1	Treatment	Macro M2	2.46016	4302	25.8483	3
TCCACCAGTCCACTCT-1_1	-12.2009	-9.11837	1	KA1	Treatment	Macro Pro	4.06775	5548	1.36695	1
TCCACGTTCAACCTTT-1_1	-3.89456	9.59551	3	KA1	Treatment	Macro M1	1.62533	3353	25.6304	3
TCCAGAAAGAAGTCCG-1_1	-0.736731	1.86239	1	KA1	Treatment	Macro M2	1.38243	2780	17.2789	1
TCCAGAAAGATCGCCC-1_1	-11.7784	-9.17294	1	KA1	Treatment	Macro Pro	3.02794	4363	1.60054	1
TCCATCGCAATCGAAA-1_1	-11.0362	-8.83278	1	KA1	Treatment	Macro Pro	3.32237	4692	2.34193	1
TCCATCGGTAACATGA-1_1	-4.27354	-0.769355	1	KA1	Treatment	Macro M1	1.37729	2769	12.8637	1
TCCATGCAGTCACTCA-1_1	-4.62016	-0.874911	1	KA1	Treatment	Macro M1	3.00429	4378	12.5403	1
TCCATGCCATTGGCAT-1_1	-11.8978	-7.99999	1	KA1	Treatment	Macro Pro	2.33319	4677	2.41339	1
TCCATGCTCTAGCCAA-1_1	-3.12426	8.29714	3	KA1	Treatment	Macro M2	1.72634	3449	24.1286	3
TCCCACAGTTATTCCT-1_1	-4.6912	8.34759	3	KA1	Treatment	Macro M1	2.91844	4531	24.8269	3
TCCCAGTAGAGACAAG-1_1	-3.57842	9.574	3	KA1	Treatment	Macro M2	1.63574	3292	25.4787	3
TCCCAGTAGAGCTGAC-1_1	-11.7578	-7.98451	1	KA1	Treatment	Macro Pro	4.24549	5577	2.51628	1
TCCCAGTCAACCAGAG-1_1	-3.26679	9.42059	3	KA1	Treatment	Macro M1	1.07477	2521	25.209	3
TCCCAGTTCATCACTT-1_1	-6.47249	-1.90912	1	KA1	Treatment	Macro M2	2.63276	4448	10.544	1
TCCGAAAAGCTAAACA-1_1	-11.4329	-9.8725	1	KA1	Treatment	Macro Pro	3.55305	4867	1.29432	1
TCCGAAAGTTAAGACA-1_1	-3.73484	9.55503	3	KA1	Treatment	Macro M1	1.67995	3287	25.5268	3
TCCGATCGTCCTCCAT-1_1	-12.1619	-9.55349	1	KA1	Treatment	Macro Pro	4.72768	5468	1.06199	1
TCCGATCGTTACGCCG-1_1	-4.74177	-1.18101	1	KA1	Treatment	Macro M2	0.795122	2065	12.2444	1
TCCGTGTCAGCAGTCC-1_1	-4.34538	-0.477086	1	KA1	Treatment	Macro M1	0.930191	2538	13.0036	1
TCCTAATAGGGCATGT-1_1	-11.0096	-8.56263	1	KA1	Treatment	Macro M1	1.50722	2774	2.56434	1
TCCTAATAGTCTCCTC-1_1	-12.0243	-10.0214	1	KA1	Treatment	Macro Pro	4.92842	5872	0.796353	1
TCCTAATGTACGCTTA-1_1	-9.31767	-6.95115	1	KA1	Treatment	Macro Pro	3.05763	4265	4.89164	1
TCCTAATTCGTGACTA-1_1	1.5152	2.08687	2	KA1	Treatment	Macro M1	1.33514	2700	19.5211	2
TCCTCCCCATGCAGCC-1_1	-5.89098	-2.50373	1	KA1	Treatment	Macro M1	0.606976	1857	10.496	1
TCCTCCCTCTGCTCTG-1_1	-12.4199	-9.76421	1	KA1	Treatment	Macro Pro	2.94929	4683	0.734053	1
TCCTCGACACGACGAA-1_1	-4.289	9.07932	3	KA1	Treatment	Macro M1	1.75551	3495	25.3263	3
TCCTCGACAGCTAACT-1_1	-6.94781	-2.3145	1	KA1	Treatment	Macro M1	2.05033	3879	9.92808	1
TCCTCGATCCCGAATA-1_1	4.29411	1.47938	2	KA1	Treatment	Macro M2	0.791909	1911	22.3138	2
TCCTGCACAATGGCCC-1_1	14.6123	-3.03752	2	KA1	Treatment	Macro M2	0.095101	489	33.5272	2
TCCTTCTCATGGGATG-1_1	-3.81165	9.67417	3	KA1	Treatment	Macro M1	1.0943	2850	25.6672	3
TCCTTCTGTAGTGGCA-1_1	-4.0663	8.98398	3	KA1	Treatment	Macro M1	1.50748	3107	25.1465	3
TCCTTCTTCCTTCTTC-1_1	-3.04766	0.64995	1	KA1	Treatment	Macro M2	1.61299	3221	14.7225	1
TCCTTTCCAAGGGTCA-1_1	-2.66087	1.29912	1	KA1	Treatment	Macro M1	1.53781	2953	15.3764	1
TCCTTTCGTACCTGTA-1_1	-11.9186	-9.50313	1	KA1	Treatment	Macro Pro	3.27752	4619	1.2586	1
TCCTTTCGTGCCCTTT-1_1	-3.708	9.47947	3	KA1	Treatment	Macro M1	1.29813	2844	25.447	3
TCGAACAAGGTGGCTA-1_1	-3.04745	0.738961	1	KA1	Treatment	Macro M1	1.63535	3055	14.7711	1
TCGAACAGTGAGACGT-1_1	-10.3925	-9.10394	1	KA1	Treatment	Macro M1	2.42083	3213	2.55507	1
TCGAACAGTGCCTACG-1_1	-2.44646	6.72646	3	KA1	Treatment	Macro M2	2.26083	3756	22.4182	3
TCGAAGTAGTCATGGG-1_1	-11.1303	-9.05045	1	KA1	Treatment	Macro Pro	3.32905	4615	2.11539	1
TCGAAGTCAAGAGGCT-1_1	6.10031	0.527272	2	KA1	Treatment	Macro M2	0.898833	2026	24.3166	2
TCGAAGTCACGCAGTC-1_1	-11.9071	-9.66353	1	KA1	Treatment	Macro Pro	3.08012	4516	1.14429	1
TCGAAGTGTAGCTTTG-1_1	-11.0346	-8.52085	1	KA1	Treatment	Macro M1	2.99864	4378	2.57982	1
TCGAAGTGTAGTCGGA-1_1	-3.42503	-0.32465	1	KA1	Treatment	Macro M2	1.37177	2560	13.7885	1
TCGACCTAGACTTGTC-1_1	-3.11084	9.71018	3	KA1	Treatment	Macro M1	1.1308	2644	25.4069	3
TCGACCTCATTGCCTC-1_1	-3.71141	9.46208	3	KA1	Treatment	Macro M1	2.04853	3735	25.4326	3
TCGACCTGTAGCGCCT-1_1	-3.93107	9.75892	3	KA1	Treatment	Macro M1	1.41572	3300	25.7942	3
TCGACGGAGAATCGCG-1_1	-3.36284	9.60018	3	KA1	Treatment	Macro M2	1.3611	3009	25.4123	3
TCGACGGAGATCCGAG-1_1	-3.8541	9.46451	3	KA1	Treatment	Macro M2	2.31584	3863	25.4945	3
TCGACGGCAGGTACGA-1_1	-2.84277	8.06338	3	KA1	Treatment	Macro M1	1.14815	2576	23.803	3
TCGACGGCATAGACTC-1_1	-2.93528	0.663661	1	KA1	Treatment	Macro M1	0.865676	2239	14.8082	1
TCGACGGGTAATGCTC-1_1	14.6048	-3.22614	2	KA1	Treatment	Macro M2	0.126073	498	33.5987	2
TCGACGGTCCGTACGG-1_1	-10.9839	-8.51604	1	KA1	Treatment	Macro M1	1.87298	3530	2.61643	1
TCGATTTTCCGCACGA-1_1	-7.7564	-4.44398	1	KA1	Treatment	Macro M1	1.70925	3226	7.80967	1
TCGATTTTCTCATAGG-1_1	-3.43242	8.53608	3	KA1	Treatment	Macro M1	1.04804	2540	24.4731	3
TCGCACTAGGCTCTAT-1_1	-3.26289	1.24067	1	KA1	Treatment	Macro M2	2.2963	3887	14.93	1
TCGCAGGCAGATCACT-1_1	-1.38393	1.24268	1	KA1	Treatment	Macro M1	1.13363	2406	16.3958	1
TCGCAGGCATTACGGT-1_1	-11.4958	-8.87012	1	KA1	Treatment	Macro M1	2.42919	3949	2.01438	1
TCGCAGGGTGGACTAG-1_1	-3.48323	9.97052	3	KA1	Treatment	Macro M2	0.881098	2464	25.7992	3
TCGCTCACACGACAAG-1_1	-3.43324	9.35966	3	KA1	Treatment	Macro M1	0.697707	2098	25.2232	3
TCGCTCACAGGTCAAG-1_1	-9.388	-6.18051	1	KA1	Treatment	Macro M1	1.21626	2820	5.42713	1
TCGCTCAGTACTGGGA-1_1	-8.0911	-4.752	1	KA1	Treatment	Macro M1	2.43626	3730	7.35525	1
TCGCTTGAGTCCCTAA-1_1	-4.41415	-0.619592	1	KA1	Treatment	Macro M1	1.97733	3310	12.8639	1
TCGCTTGGTGACTCTA-1_1	-11.7186	-8.78588	1	KA1	Treatment	Macro M1	1.8073	3561	1.9333	1
TCGCTTGTCTGCAGCG-1_1	14.5568	-2.53555	2	KA1	Treatment	Macro M2	0.127615	549	33.2682	2
TCGGATAAGGTCTGGA-1_1	-12.0415	-9.05124	1	KA1	Treatment	Macro Pro	1.6892	3824	1.52168	1
TCGGATAGTTAAGGGC-1_1	-4.35073	9.42238	3	KA1	Treatment	Macro M2	2.53997	4181	25.6638	3
TCGGATATCTGTACAG-1_1	-3.98065	9.2658	3	KA1	Treatment	Macro M1	1.80319	3573	25.3668	3
TCGGGACCACCAGCTG-1_1	8.89824	-3.31688	2	KA1	Treatment	Macro M2	0.493754	1317	28.374	2
TCGGGACCAGATTAAG-1_1	-4.99603	-1.34188	1	KA1	Treatment	Macro M1	1.35635	2851	11.953	1
TCGGGACCAGTTCACA-1_1	-11.9425	-8.82518	1	KA1	Treatment	Macro Pro	4.6489	5796	1.75776	1
TCGGGCAGTGGAAATT-1_1	-2.85446	8.56846	3	KA1	Treatment	Macro M1	1.00858	2359	24.267	3
TCGGTCTGTGTCGCTG-1_1	-11.9603	-10.0048	1	KA1	Treatment	Macro M1	3.20105	4916	0.850576	1
TCGTAGAAGTGCTACT-1_1	-3.69505	9.38838	3	KA1	Treatment	Macro M2	1.23233	2754	25.3588	3
TCGTAGATCATGCAGT-1_1	-3.68121	9.71687	3	KA1	Treatment	Macro M2	1.36701	2830	25.6515	3
TCGTAGATCTAGATCG-1_1	14.6278	-3.46294	2	KA1	Treatment	Macro M2	0.0933018	431	33.718	2
TCGTCCAGTGTGTCGC-1_1	1.02651	2.26072	2	KA1	Treatment	Macro M2	1.34928	2671	19.0139	2
TCGTCCATCTCCGCAT-1_1	-11.5904	-8.66316	1	KA1	Treatment	Macro M1	3.16609	4588	2.10997	1
TCGTGCTAGCTTAGTC-1_1	13.6794	-4.09671	2	KA1	Treatment	Macro M2	0.306251	889	33.1184	2
TCGTGCTGTGTTAAAG-1_1	-11.1932	-8.70465	1	KA1	Treatment	Macro M1	0.952424	2501	2.33704	1
TCGTGCTGTGTTGAGG-1_1	-9.12671	-4.63536	1	KA1	Treatment	Macro M2	2.77592	4695	6.75703	1
TCGTGCTTCAACGAGG-1_1	-8.46436	-6.63488	1	KA1	Treatment	Macro Pro	1.33257	2579	5.69428	1
TCGTGCTTCAGCTCTC-1_1	-11.5725	-8.58759	1	KA1	Treatment	Macro M1	1.43423	3106	2.17901	1
TCGTGGGCATGTGGCC-1_1	-6.60019	-2.24139	1	KA1	Treatment	Macro M1	1.7915	3661	10.2095	1
TCTAACTCACGTCATA-1_1	-10.7303	-9.57176	1	KA1	Treatment	Macro Pro	3.59096	4283	1.97998	1
TCTAACTCAGAACATA-1_1	-8.25185	-3.90297	1	KA1	Treatment	Macro M1	2.60795	4217	7.90189	1
TCTAACTGTAGATGTA-1_1	-3.26534	9.76397	3	KA1	Treatment	Macro M2	1.23117	2673	25.5204	3
TCTAACTTCAATCGGT-1_1	-5.91077	-2.10481	1	KA1	Treatment	Macro M1	0.806174	2213	10.7759	1
TCTACATAGAGCAGCT-1_1	-4.09745	9.81112	3	KA1	Treatment	Macro M2	3.27546	4946	25.9111	3
TCTACATCACTGCGAC-1_1	1.50405	1.93607	2	KA1	Treatment	Macro M2	1.16075	2525	19.5422	2
TCTACATCAGCCCAGT-1_1	-11.6484	-8.16627	1	KA1	Treatment	Macro M1	3.73233	5305	2.44946	1
TCTACATCATGCACTA-1_1	-0.245921	1.97133	2	KA1	Treatment	Macro M1	1.18863	2690	17.824	2
TCTACCGAGGCCTAAG-1_1	-10.3892	-7.48154	1	KA1	Treatment	Macro M1	1.69254	3061	3.78869	1
TCTACCGAGGCGTTAG-1_1	-3.06918	8.96007	3	KA1	Treatment	Macro M1	1.0447	2393	24.7086	3
TCTACCGCATCCTGTC-1_1	-5.49147	-1.27432	1	KA1	Treatment	Macro M2	4.56344	5449	11.6639	1
TCTACCGTCCCGTTCA-1_1	-4.18247	9.30788	3	KA1	Treatment	Macro M2	2.22472	4275	25.4894	3
TCTATACAGTGTTGAA-1_1	-4.30871	-0.670653	1	KA1	Treatment	Macro Pro	1.43076	3135	12.9057	1
TCTATACGTGTATTGC-1_1	-11.3764	-8.12972	1	KA1	Treatment	Macro M1	1.68483	3281	2.65427	1
TCTATCAAGGACGCTA-1_1	-3.00599	9.84492	3	KA1	Treatment	Macro M2	1.10484	2728	25.4855	3
TCTATCACAGGTCAAG-1_1	-3.59748	9.5332	3	KA1	Treatment	Macro M2	1.11024	2819	25.4496	3
TCTCACGCAACCGTGC-1_1	-8.4588	-4.10884	1	KA1	Treatment	Macro M1	2.68532	4152	7.58619	1
TCTCACGCACGCAGTC-1_1	-11.9837	-8.24149	1	KA1	Treatment	Macro Pro	3.08346	5183	2.17409	1
TCTCACGGTCTCGACG-1_1	-2.62419	0.825643	1	KA1	Treatment	Macro M1	1.04907	2436	15.1499	1
TCTCACGTCCAAACCA-1_1	14.4225	-2.34568	2	KA1	Treatment	Macro M2	0.16013	624	33.0672	2
TCTCAGCGTGAGGAAA-1_1	-3.2394	-0.0889407	1	KA1	Treatment	Macro M1	0.832262	1982	14.0848	1
TCTCCGAGTACAAAGT-1_1	-3.31493	-0.279674	1	KA1	Treatment	Macro M1	1.67288	3034	13.9001	1
TCTCTGGAGGAGTATT-1_1	-3.9528	9.3292	3	KA1	Treatment	Macro M1	1.30365	2818	25.4128	3
TCTCTGGCATGGCCCA-1_1	-4.36271	8.98001	3	KA1	Treatment	Macro M1	4.25551	5430	25.2668	3
TCTCTGGGTCTGTAGT-1_1	-12.0817	-8.99115	1	KA1	Treatment	Macro Pro	3.71935	5217	1.5411	1
TCTCTGGGTTACACTG-1_1	-5.02748	-1.74773	1	KA1	Treatment	Macro M1	1.12849	2460	11.638	1
TCTGGCTGTCTAGATC-1_1	14.6958	-3.56756	2	KA1	Treatment	Macro M2	0.0852054	432	33.8234	2
TCTGGCTGTGCGAGTA-1_1	-8.32365	-3.88996	1	KA1	Treatment	Macro M1	2.16792	3805	7.86538	1
TCTGGCTGTTGTACGT-1_1	1.4569	2.04548	2	KA1	Treatment	Macro M1	0.790367	2046	19.4729	2
TCTGGCTTCAAAGCCT-1_1	-3.9277	9.58083	3	KA1	Treatment	Macro M1	1.96538	3739	25.6309	3
TCTGTCGCAAGGCCTC-1_1	-9.46225	-6.48958	1	KA1	Treatment	Macro M1	1.18362	2508	5.14497	1
TCTGTCGCACCCTTAC-1_1	-4.30911	-0.695951	1	KA1	Treatment	Macro Pro	1.74883	3284	12.8881	1
TCTGTCGCACTCTGCT-1_1	-4.91679	-1.4016	1	KA1	Treatment	Macro M1	1.86732	3488	11.965	1
TCTGTCGGTAGTGTGG-1_1	-3.51268	9.47796	3	KA1	Treatment	Macro M1	1.51403	3065	25.3639	3
TCTTAGTAGAGGCGGA-1_1	-10.9995	-9.01685	1	KA1	Treatment	Macro Pro	2.51298	4031	2.22608	1
TCTTAGTCAAATGAGT-1_1	1.09239	2.084	2	KA1	Treatment	Macro M2	0.584357	1719	19.1135	2
TCTTAGTTCTGCGGCA-1_1	1.74757	1.50718	2	KA1	Treatment	Macro M1	0.722382	1708	19.8715	2
TCTTCCTAGTTCCATG-1_1	-3.37227	9.94521	3	KA1	Treatment	Macro M1	1.12412	2622	25.7298	3
TCTTCCTGTGATATAG-1_1	15.2363	-3.17833	2	KA1	Treatment	Macro M2	0.0700406	328	34.1534	2
TCTTCCTGTTCAAACC-1_1	-3.42036	9.34166	3	KA1	Treatment	Macro M2	1.9416	3596	25.2015	3
TCTTGCGGTCACATTG-1_1	-3.29288	9.76389	3	KA1	Treatment	Macro M2	1.35853	2813	25.5319	3
TCTTTGACAGGAAGTC-1_1	-7.86121	-4.57221	1	KA1	Treatment	Macro M1	1.79779	3433	7.64048	1
TCTTTGAGTTCGAGCC-1_1	-11.0958	-8.67889	1	KA1	Treatment	Macro M1	4.0486	4830	2.41997	1
TGAACGTCACTCCGGA-1_1	-3.71419	9.82602	3	KA1	Treatment	Macro M2	2.59343	4153	25.7645	3
TGAATCGAGGAATCGC-1_1	-3.92074	9.48058	3	KA1	Treatment	Macro M1	1.85768	3557	25.5369	3
TGAATGCCAACCAATC-1_1	-3.79204	10.1261	3	KA1	Treatment	Macro M1	1.49167	3223	26.0696	3
TGAATGCGTACACGTT-1_1	-11.4652	-8.63625	1	KA1	Treatment	Macro M1	1.66799	3273	2.21186	1
TGAATGCTCCCGTTCA-1_1	-3.48693	9.56916	3	KA1	Treatment	Macro M2	0.858222	2441	25.436	3
TGACAGTAGGCTCCCA-1_1	-3.7141	9.8552	3	KA1	Treatment	Macro M1	2.52545	4262	25.7909	3
TGACAGTCATTACGGT-1_1	-4.04094	9.40785	3	KA1	Treatment	Macro M1	1.88377	3553	25.5211	3
TGACCCTAGGCATCGA-1_1	-8.25131	-5.7266	1	KA1	Treatment	Macro M2	1.13273	2588	6.51725	1
TGACCCTAGTTCATCG-1_1	-9.55472	-6.0492	1	KA1	Treatment	Macro M1	1.50041	3251	5.41705	1
TGACCCTCAGTGTGCC-1_1	-2.40872	1.67479	1	KA1	Treatment	Macro M2	1.9524	3512	15.7943	1
TGACGCGCAAGACAAT-1_1	-9.2129	-5.70182	1	KA1	Treatment	Macro M1	1.20675	2754	5.9004	1
TGACGCGGTCGTACTA-1_1	-3.7016	9.79711	3	KA1	Treatment	Macro M2	2.10173	3861	25.7329	3
TGACGCGTCAAGTTGC-1_1	-3.85016	9.56065	3	KA1	Treatment	Macro M2	1.7514	3591	25.5802	3
TGACTCCCACCAGTAT-1_1	2.80162	1.71427	2	KA1	Treatment	Macro M1	1.21074	2303	20.8294	2
TGACTCCGTTGTGCCG-1_1	-4.05947	10.0606	3	KA1	Treatment	Macro M2	1.27641	3262	26.1219	3
TGAGACTCACAAGTGG-1_1	-3.73464	10.3118	3	KA1	Treatment	Macro M2	0.917853	2483	26.2143	3
TGAGCATAGACGCATG-1_1	-3.25407	9.60773	3	KA1	Treatment	Macro M1	1.39374	2932	25.3737	3
TGAGCGCCATGTGCCG-1_1	4.18062	1.16687	2	KA1	Treatment	Macro M1	0.641289	1565	22.3014	2
TGAGCGCGTCATCGCG-1_1	0.669515	2.34911	2	KA1	Treatment	Macro M1	1.09842	2217	18.658	2
TGAGCGCGTGATTCAC-1_1	-6.6111	-5.43696	1	KA1	Treatment	Macro M1	0.349946	1024	7.79299	1
TGAGCGCGTTCAGGTT-1_1	-9.42261	-6.51159	1	KA1	Treatment	Macro M1	1.72416	3170	5.15435	1
TGAGGAGCAAGGACAC-1_1	-5.7956	-2.92215	1	KA1	Treatment	Macro M1	0.514702	1569	10.2521	1
TGAGGAGTCGGTAGGA-1_1	-7.51394	-5.60937	1	KA1	Treatment	Macro Pro	3.53724	4184	7.09004	1
TGAGGTTCACGTAGAG-1_1	-4.02469	9.3861	3	KA1	Treatment	Macro M1	1.3079	3070	25.4945	3
TGAGTCACATCACGGC-1_1	-12.1431	-9.67631	1	KA1	Treatment	Macro Pro	4.00028	5319	0.980954	1
TGATCAGCAGCTGAAG-1_1	-11.1406	-8.51474	1	KA1	Treatment	Macro M1	1.87979	3372	2.51542	1
TGATCAGGTCGAGTGA-1_1	-12.662	-8.95622	1	KA1	Treatment	Macro Pro	4.5349	5651	1.18992	1
TGATGCATCCGGCTTT-1_1	-12.4655	-10.1726	1	KA1	Treatment	Macro Pro	4.38403	5287	0.394347	1
TGATGGTCAACCGCTG-1_1	-3.23591	9.42521	3	KA1	Treatment	Macro M2	1.31972	2826	25.2003	3
TGATGGTCATAGCTGT-1_1	15.0531	-2.19512	2	KA1	Treatment	Macro M2	0.0750527	354	33.5783	2
TGATTTCGTGGACCTC-1_1	-2.66622	6.88354	3	KA1	Treatment	Macro M2	1.2953	2884	22.646	3
TGCACGGGTGCTCTTC-1_1	-1.55345	4.29086	3	KA1	Treatment	Macro M1	1.53447	3009	19.8246	3
TGCAGATTCGGCTTGG-1_1	-3.6298	9.21449	3	KA1	Treatment	Macro M1	1.71208	3246	25.1735	3
TGCAGGCAGGAAAGAC-1_1	-6.96669	-3.86069	1	KA1	Treatment	Macro M1	1.35969	2790	8.76711	1
TGCAGGCCATCCTCAC-1_1	-5.81729	-2.90581	1	KA1	Treatment	Macro M1	1.19635	2582	10.2495	1
TGCAGGCGTGTGCTTA-1_1	9.81461	-1.60016	2	KA1	Treatment	Macro M2	0.509304	1227	28.5454	2
TGCAGGCGTTGGCCTG-1_1	-9.76072	-5.53422	1	KA1	Treatment	Macro M2	3.22572	4853	5.66514	1
TGCAGGCTCGTCAGAT-1_1	4.23443	1.28063	2	KA1	Treatment	Macro M2	0.378348	1234	22.3178	2
TGCAGTATCAGCCCAG-1_1	-4.32511	-0.561706	1	KA1	Treatment	Macro M1	1.50966	3040	12.9684	1
TGCAGTATCCGGCAGT-1_1	-11.4012	-9.65121	1	KA1	Treatment	Macro Pro	4.02367	4963	1.48294	1
TGCATCCAGTTCATCG-1_1	-4.31046	8.97961	3	KA1	Treatment	Macro M1	1.33167	3080	25.2446	3
TGCATCCTCATGAGAA-1_1	-11.3589	-8.32298	1	KA1	Treatment	Macro M1	1.95574	4084	2.51892	1
TGCATGAAGGCGAAGG-1_1	13.6054	-3.13139	2	KA1	Treatment	Macro M2	0.569064	1217	32.6501	2
TGCATGACACGCGTGT-1_1	-12.2381	-9.52771	1	KA1	Treatment	Macro Pro	4.34933	5692	1.03197	1
TGCCGAGCACTAACGT-1_1	-7.48893	-3.76319	1	KA1	Treatment	Macro M2	2.58174	4126	8.49789	1
TGCCGAGGTGCTGATT-1_1	-4.98705	-0.829444	1	KA1	Treatment	Macro M1	1.42227	3208	12.3234	1
TGCGACGTCCTACTGC-1_1	-6.05586	-2.73548	1	KA1	Treatment	Macro M1	1.17797	2465	10.2136	1
TGCGACGTCGCTGCGA-1_1	-7.40718	-4.22682	1	KA1	Treatment	Macro M1	1.53961	2886	8.20111	1
TGCGATAAGGGAGAAT-1_1	-3.34573	9.63045	3	KA1	Treatment	Macro M2	1.66465	3293	25.4327	3
TGCGATAGTAGCTAAA-1_1	-2.66518	7.1173	3	KA1	Treatment	Macro M1	1.37974	3050	22.8625	3
TGCGATAGTGTACAGG-1_1	-11.0968	-8.63724	1	KA1	Treatment	Macro Pro	4.91878	5501	2.45093	1
TGCGATATCTGCGATA-1_1	-8.9306	-5.85006	1	KA1	Treatment	Macro M1	2.19105	3768	5.97585	1
TGCGGCAAGGATGTTA-1_1	-10.7771	-7.82023	1	KA1	Treatment	Macro M2	2.1034	4036	3.27943	1
TGCGGCAGTAAGATCA-1_1	1.03529	2.00207	2	KA1	Treatment	Macro M2	0.767748	2107	19.0738	2
TGCGGCATCTTTCTAG-1_1	-5.32835	-1.41918	1	KA1	Treatment	Macro M1	1.87465	3329	11.6705	1
TGCGGGTCAGCGATTT-1_1	-3.423	-0.715883	1	KA1	Treatment	Macro M1	1.22333	2492	13.5337	1
TGCGGGTTCCGTTGGG-1_1	-3.58724	1.15035	1	KA1	Treatment	Macro M2	3.03334	4886	14.6549	1
TGCGGGTTCTTACGTT-1_1	-3.38577	9.38054	3	KA1	Treatment	Macro M1	1.08274	2453	25.2223	3
TGCTCCAAGGTACAGC-1_1	-11.1853	-8.20689	1	KA1	Treatment	Macro M1	2.06176	3690	2.72007	1
TGCTCCACAGCGAGTA-1_1	-2.74234	8.08863	3	KA1	Treatment	Macro M1	1.51622	2783	23.7868	3
TGCTCCAGTCACGTGC-1_1	-3.72897	9.74299	3	KA1	Treatment	Macro M2	1.29247	2918	25.6952	3
TGCTCCAGTTTGAAAG-1_1	8.59362	-2.89062	2	KA1	Treatment	Macro Pro	0.363826	1182	27.9187	2
TGCTCGTAGCTCTGTA-1_1	-11.2825	-9.25706	1	KA1	Treatment	Macro M2	2.8236	4107	1.85947	1
TGCTCGTTCGTTCTGC-1_1	-11.1855	-8.22007	1	KA1	Treatment	Macro Pro	1.37074	3105	2.70998	1
TGCTGAAGTCTGTGCG-1_1	-11.2773	-9.1827	1	KA1	Treatment	Macro Pro	2.7348	3991	1.91933	1
TGCTTCGGTTGATGTC-1_1	-3.67712	9.40187	3	KA1	Treatment	Macro M1	1.15059	2583	25.3635	3
TGCTTGCGTGTAACGG-1_1	-2.16813	7.58547	3	KA1	Treatment	Macro M1	0.784969	2049	23.106	3
TGGAGAGCACAAGTGG-1_1	-3.46072	-0.636565	1	KA1	Treatment	Macro M1	0.997661	2238	13.5581	1
TGGAGGAAGAATTTGG-1_1	-12.0611	-10.0394	1	KA1	Treatment	Macro Pro	3.11019	4744	0.758724	1
TGGAGGATCTTCACGC-1_1	-3.86035	9.39235	3	KA1	Treatment	Macro M1	1.79587	3313	25.4315	3
TGGATCAAGGTTGGAC-1_1	-3.44805	9.52671	3	KA1	Treatment	Macro M2	1.19827	2872	25.3812	3
TGGATCACACAAGCCC-1_1	-3.93161	9.16679	3	KA1	Treatment	Macro M2	1.92271	3775	25.2563	3
TGGATCACACTCTAGA-1_1	-3.21161	1.22245	1	KA1	Treatment	Macro M2	2.20442	4008	14.9575	1
TGGATCATCACAATGC-1_1	-10.1653	-7.32182	1	KA1	Treatment	Macro M1	1.52586	2946	4.05577	1
TGGATCATCGCTGTTC-1_1	-0.739532	0.97582	1	KA1	Treatment	Macro M2	2.59754	3454	16.779	1
TGGATCATCTTACACT-1_1	-2.53983	7.91842	3	KA1	Treatment	Macro M1	0.990978	2255	23.5524	3
TGGATGTCACCGTCTT-1_1	7.76133	0.271562	2	KA1	Treatment	Macro M1	0.375006	1117	25.9532	2
TGGATGTCAGACCCGT-1_1	-8.0984	-6.58494	1	KA1	Treatment	Macro M2	0.632936	1685	5.97475	1
TGGGAAGAGACTTCCA-1_1	-11.3239	-9.67527	1	KA1	Treatment	Macro Pro	2.85123	4316	1.51501	1
TGGGAGATCCACACCT-1_1	-3.35831	10.0687	3	KA1	Treatment	Macro M2	1.0429	2614	25.8362	3
TGGGATTTCACGAACT-1_1	-2.47633	6.43423	3	KA1	Treatment	Macro M1	1.27859	2782	22.1576	3
TGGGCTGGTACATTGC-1_1	-2.87074	0.499598	1	KA1	Treatment	Macro M1	1.36894	2688	14.7538	1
TGGGCTGTCGTCGGGT-1_1	-5.25905	-0.641271	1	KA1	Treatment	Macro M1	1.90099	3501	12.2671	1
TGGGCTGTCTCCCATG-1_1	-2.88081	8.03354	3	KA1	Treatment	Macro M1	1.00126	2279	23.7905	3
TGGGTTAAGCATGCAG-1_1	-12.4211	-9.58374	1	KA1	Treatment	Macro Pro	3.23343	4999	0.870316	1
TGGGTTACACAGTACT-1_1	-3.61973	9.67525	3	KA1	Treatment	Macro M1	2.36814	4140	25.588	3
TGGGTTAGTGGTAACG-1_1	-10.9257	-7.35498	1	KA1	Treatment	Macro M1	1.48191	3107	3.5371	1
TGGTACACAGCGTACC-1_1	-11.0545	-8.6774	1	KA1	Treatment	Macro M1	2.22472	3858	2.44799	1
TGGTACATCGAGAACG-1_1	-12.6302	-9.68244	1	KA1	Treatment	Macro Pro	4.03254	5133	0.65924	1
TGGTACATCTAGAGCT-1_1	-11.6942	-8.15355	1	KA1	Treatment	Macro Pro	2.46504	4365	2.42931	1
TGGTAGTGTTAACAGA-1_1	-11.5285	-9.68745	1	KA1	Treatment	Macro Pro	3.79813	4912	1.3726	1
TGGTGATAGATGCTTC-1_1	-4.11463	9.1005	3	KA1	Treatment	Macro M2	1.98247	3833	25.2726	3
TGGTGATAGTTGAAAC-1_1	-11.5247	-9.2775	1	KA1	Treatment	Macro M1	2.36506	3928	1.6863	1
TGGTGATCATCGGCCA-1_1	-11.0892	-8.44206	1	KA1	Treatment	Macro M1	2.97332	4195	2.60407	1
TGGTGATTCGTCTACC-1_1	-3.28409	9.75526	3	KA1	Treatment	Macro M2	0.977998	2559	25.5203	3
TGGTTAGAGACTTCGT-1_1	-4.42748	9.27912	3	KA1	Treatment	Macro M2	2.18604	4232	25.5657	3
TGGTTAGAGTAGCCAG-1_1	-1.26409	3.39419	3	KA1	Treatment	Macro M2	2.33242	3586	18.884	3
TGTAACGCAATACCTG-1_1	-3.48584	9.76552	3	KA1	Treatment	Macro M1	1.50889	3022	25.614	3
TGTAACGGTAGCCCTG-1_1	-3.90689	9.62942	3	KA1	Treatment	Macro M2	1.32319	2963	25.6664	3
TGTAACGGTATGAAGT-1_1	-11.4665	-8.801	1	KA1	Treatment	Macro M1	2.09646	4072	2.08593	1
TGTAACGTCCCAAGTA-1_1	-3.03941	7.72215	3	KA1	Treatment	Macro M2	1.41289	3003	23.5658	3
TGTAAGCAGTTACGGG-1_1	-10.679	-8.69698	1	KA1	Treatment	Macro Pro	2.7659	4046	2.67756	1
TGTAAGCCATGACACT-1_1	-11.5176	-8.74819	1	KA1	Treatment	Macro M1	2.14363	3682	2.0928	1
TGTACAGGTCGAGTTT-1_1	-7.21205	-3.6419	1	KA1	Treatment	Macro M1	1.75641	3448	8.76846	1
TGTAGACGTAACGTTC-1_1	-3.0523	9.58343	3	KA1	Treatment	Macro M2	1.17398	2648	25.2673	3
TGTCAGACAGAGAAAG-1_1	2.65982	2.20374	2	KA1	Treatment	Macro M1	0.608646	1582	20.5714	2
TGTCCACGTCACGTGC-1_1	-8.57448	-5.36316	1	KA1	Treatment	Macro M1	1.68136	3168	6.57675	1
TGTCCACGTGGCAACA-1_1	-3.13069	8.17593	3	KA1	Treatment	Macro M2	1.938	3491	24.0202	3
TGTCCCACACATACGT-1_1	-4.48871	9.63663	3	KA1	Treatment	Macro M2	3.04773	4977	25.9162	3
TGTCCCATCAGGGATG-1_1	-2.90153	8.77139	3	KA1	Treatment	Macro M2	1.0713	2512	24.4697	3
TGTCCCATCTGAATGC-1_1	-2.77464	9.35525	3	KA1	Treatment	Macro M2	0.756824	2022	24.9439	3
TGTCCTGAGGATTTCC-1_1	-3.38921	-0.825976	1	KA1	Treatment	Macro M1	1.37639	2514	13.4859	1
TGTCCTGCAGGTACGA-1_1	-12.1235	-9.23756	1	KA1	Treatment	Macro Pro	3.73876	5333	1.32686	1
TGTCCTGCAGTGGGTA-1_1	3.16973	1.32875	2	KA1	Treatment	Macro M1	0.712615	1768	21.2918	2
TGTCCTGGTTATCTTC-1_1	-6.02511	-1.18344	1	KA1	Treatment	Macro M2	2.49679	4809	11.3688	1
TGTGAGTGTGGCAGAT-1_1	-11.3909	-10.113	1	KA1	Treatment	Macro Pro	1.86784	3402	1.13905	1
TGTGAGTGTTGCAAGG-1_1	-3.96403	9.86652	3	KA1	Treatment	Macro M1	2.23256	3864	25.9057	3
TGTGATGAGCTAGAAT-1_1	14.5293	-2.7406	2	KA1	Treatment	Macro M2	0.124531	523	33.3284	2
TGTGATGAGGTTCAGG-1_1	-5.47032	-1.71287	1	KA1	Treatment	Macro M1	1.2074	2628	11.3607	1
TGTGATGAGTGGAAAG-1_1	-3.42252	-0.791994	1	KA1	Treatment	Macro Pro	2.11407	3450	13.4835	1
TGTGATGGTCTTCATT-1_1	-2.98822	9.83326	3	KA1	Treatment	Macro M2	0.593482	1915	25.4675	3
TGTGATGTCCCAGGAC-1_1	-11.9602	-10.0603	1	KA1	Treatment	Macro Pro	3.37403	4620	0.808573	1
TGTGCGGCAGGATTCT-1_1	-4.11521	9.43171	3	KA1	Treatment	Macro M2	3.29731	4850	25.5738	3
TGTGGCGCACGCTGCA-1_1	-6.17532	-3.4008	1	KA1	Treatment	Macro M1	2.24079	3574	9.64136	1
TGTGGCGCAGCGATTT-1_1	-2.94239	7.49264	3	KA1	Treatment	Macro M1	1.35352	2825	23.3159	3
TGTGGCGCAGCTCCTT-1_1	-3.05314	8.72324	3	KA1	Treatment	Macro M2	1.18529	2810	24.488	3
TGTGGCGTCAAGCTGT-1_1	-4.24542	9.46958	3	KA1	Treatment	Macro M2	1.54822	3595	25.6627	3
TGTGTGACATGACAAA-1_1	-6.08753	-2.33306	1	KA1	Treatment	Macro M2	1.89881	3563	10.4898	1
TGTTACTCAAGGTTGG-1_1	-11.3936	-8.60629	1	KA1	Treatment	Macro M1	3.50537	4520	2.28123	1
TGTTACTCAATCTGCA-1_1	-9.35156	-6.93504	1	KA1	Treatment	Macro M1	1.22269	2567	4.88155	1
TGTTACTGTCACTCGG-1_1	-5.64689	-2.32675	1	KA1	Treatment	Macro M1	1.88107	3160	10.7914	1
TGTTCATAGACAGTCG-1_1	-11.6627	-8.96831	1	KA1	Treatment	Macro M1	3.16172	4632	1.83123	1
TGTTCATGTCCACAGC-1_1	14.3247	-3.65948	2	KA1	Treatment	Macro M2	0.108724	533	33.5239	2
TGTTCCGAGCAACTCT-1_1	-2.73714	1.30892	1	KA1	Treatment	Macro M1	0.987508	2491	15.3702	1
TGTTCCGAGGAAGTAG-1_1	-12.237	-9.5787	1	KA1	Treatment	Macro Pro	4.18766	5787	0.993982	1
TGTTCCGCACAGAAGC-1_1	-3.94493	9.54132	3	KA1	Treatment	Macro M1	1.20367	2910	25.6022	3
TGTTCCGCATAACTCG-1_1	-2.1439	0.303042	1	KA1	Treatment	Macro M1	1.14275	2422	15.1823	1
TGTTCCGTCCCTCTAG-1_1	-10.6934	-9.1175	1	KA1	Treatment	Macro Pro	3.32185	4293	2.34891	1
TGTTCTATCCAGCTCT-1_1	-10.8157	-9.32257	1	KA1	Treatment	Macro Pro	3.38084	4312	2.11359	1
TGTTGGAAGAAGAACG-1_1	-3.25666	-0.652994	1	KA1	Treatment	Macro M1	1.2579	2548	13.69	1
TGTTTGTAGTAGACCG-1_1	14.9373	-3.13738	2	KA1	Treatment	Macro M2	0.077623	411	33.8644	2
TGTTTGTGTTACGTAC-1_1	-6.1937	-2.83883	1	KA1	Treatment	Macro M2	1.71092	3236	10.0443	1
TTACAGGGTGCTGTCG-1_1	-2.73793	1.14147	1	KA1	Treatment	Macro M1	1.15702	2505	15.2657	1
TTACAGGTCCCTTGTG-1_1	-3.66819	10.1721	3	KA1	Treatment	Macro M2	1.40814	3201	26.0597	3
TTACAGGTCCGGTTCT-1_1	-3.40503	9.57919	3	KA1	Treatment	Macro M2	1.16781	2722	25.4109	3
TTACCATAGATACAGT-1_1	14.4598	-3.81811	2	KA1	Treatment	Macro M2	0.156403	613	33.7127	2
TTACCATTCTACCCAC-1_1	-9.24943	-4.96155	1	KA1	Treatment	Macro M1	2.56824	4355	6.43259	1
TTACCGCTCTATCCAT-1_1	-3.08174	9.49563	3	KA1	Treatment	Macro M2	1.52573	3104	25.1998	3
TTACGCCCAAAGCTAA-1_1	-3.0501	8.96367	3	KA1	Treatment	Macro M1	1.16769	2596	24.7039	3
TTACGCCTCCATCTCG-1_1	-4.29001	9.77649	3	KA1	Treatment	Macro M1	2.28397	4213	25.9602	3
TTACGTTGTCGAATTC-1_1	-7.46179	-4.19384	1	KA1	Treatment	Macro Pro	2.36647	4080	8.19056	1
TTACGTTTCGTCGATA-1_1	-3.92068	9.57585	3	KA1	Treatment	Macro M2	3.09297	4498	25.6235	3
TTAGGCAAGTCGAGGT-1_1	-0.245711	2.05895	2	KA1	Treatment	Macro M1	0.845242	2027	17.8099	2
TTAGGCATCCAAGAGG-1_1	-3.05925	0.658877	1	KA1	Treatment	Macro M1	1.7604	3014	14.7198	1
TTAGGCATCCCGAATA-1_1	-11.4456	-8.16194	1	KA1	Treatment	Macro M1	2.41621	4420	2.58477	1
TTAGGGTAGCCTCACG-1_1	-4.31878	-0.660196	1	KA1	Treatment	Macro M1	1.45633	3074	12.9055	1
TTAGTCTAGCAAGCCA-1_1	-9.04512	-6.01812	1	KA1	Treatment	Macro M1	1.52611	3259	5.77411	1
TTAGTCTCATCCTCAC-1_1	-3.66409	9.98184	3	KA1	Treatment	Macro M2	1.32036	2870	25.8851	3
TTAGTCTTCTGGGATT-1_1	-11.7467	-8.65711	1	KA1	Treatment	Macro Pro	2.40824	4457	2.01278	1
TTAGTCTTCTTGCGCT-1_1	-11.9694	-8.1078	1	KA1	Treatment	Macro M1	2.15031	4115	2.28488	1
TTATTGCCAACGGTAG-1_1	-3.96077	9.19003	3	KA1	Treatment	Macro M1	1.69151	3260	25.2896	3
TTATTGCCAATCCAGT-1_1	-4.17907	9.32009	3	KA1	Treatment	Macro M2	2.61399	4343	25.4991	3
TTATTGCTCACACGAT-1_1	-3.24529	0.758384	1	KA1	Treatment	Macro M1	1.7604	3360	14.6477	1
TTCAATCAGCGTACAG-1_1	13.9611	-4.45006	2	KA1	Treatment	Macro M2	0.136483	574	33.5215	2
TTCAATCAGTGGACGT-1_1	-11.4494	-9.36798	1	KA1	Treatment	Macro Pro	3.09297	4475	1.66661	1
TTCAATCTCCTGTTAT-1_1	-11.7741	-8.37547	1	KA1	Treatment	Macro M1	1.90472	3631	2.20881	1
TTCACCGCAAGTTGGG-1_1	1.35727	1.69008	2	KA1	Treatment	Macro M1	1.32268	2588	19.4511	2
TTCACCGGTGATCATC-1_1	-8.55903	-4.47751	1	KA1	Treatment	Macro M1	1.63908	3285	7.25336	1
TTCACCGTCGTGACTA-1_1	-3.70368	9.54975	3	KA1	Treatment	Macro M1	1.65848	3042	25.509	3
TTCAGGAAGGCACTAG-1_1	-3.70611	9.99556	3	KA1	Treatment	Macro M2	2.74084	4242	25.9151	3
TTCAGGAGTTTCACAG-1_1	-6.49375	-2.73055	1	KA1	Treatment	Macro M1	1.84239	3452	9.9237	1
TTCATGTGTAACGTTC-1_1	13.5409	-4.37408	2	KA1	Treatment	Macro M2	0.195985	739	33.1076	2
TTCATGTGTGCCGTAC-1_1	-3.80548	9.96431	3	KA1	Treatment	Macro M1	1.35737	2979	25.9283	3
TTCATTGCATCGTTCC-1_1	-2.72141	1.25973	1	KA1	Treatment	Macro M2	1.41212	2944	15.3543	1
TTCATTGGTATGGGAC-1_1	15.0504	-3.23897	2	KA1	Treatment	Macro M2	0.0864905	376	34.0095	2
TTCCAATAGCGGTAGT-1_1	-3.2686	-0.115968	1	KA1	Treatment	Macro M1	1.06963	2349	14.045	1
TTCCAATGTCGTCGGT-1_1	0.708315	2.11732	2	KA1	Treatment	Macro M1	1.05434	2309	18.7373	2
TTCCAATTCGCGCCAA-1_1	-11.6369	-8.52677	1	KA1	Treatment	Macro M1	3.3874	4861	2.18324	1
TTCCACGAGGGCAATC-1_1	-1.23293	3.75632	3	KA1	Treatment	Macro M2	1.49386	2852	19.2103	3
TTCCACGCAATACGCT-1_1	6.70825	0.351611	2	KA1	Treatment	Macro M2	0.40585	1284	24.9457	2
TTCCGGTAGAGGTGCT-1_1	14.546	-3.21627	2	KA1	Treatment	Macro M2	0.177993	584	33.5412	2
TTCCGGTAGGTTGGTG-1_1	-2.31937	1.55341	1	KA1	Treatment	Macro M2	1.9524	3530	15.7992	1
TTCCGGTAGTGCCCGT-1_1	-8.52931	-4.47792	1	KA1	Treatment	Macro M1	2.65152	4241	7.27263	1
TTCCGGTGTGGTATGG-1_1	-11.5087	-9.39261	1	KA1	Treatment	Macro Pro	2.57557	3793	1.60931	1
TTCCGGTTCGTGCATA-1_1	-11.2645	-7.77467	1	KA1	Treatment	Macro M1	3.22919	4651	2.99671	1
TTCCGTGAGCAATTCC-1_1	-7.24747	-3.99131	1	KA1	Treatment	Macro M1	2.36776	3676	8.48366	1
TTCCGTGCACCTGAAT-1_1	-4.16137	9.66181	3	KA1	Treatment	Macro M2	1.4571	3440	25.8022	3
TTCCGTGGTCAAAGCG-1_1	-3.85673	9.57813	3	KA1	Treatment	Macro M1	1.11628	2728	25.5988	3
TTCCTAACATTGCTTT-1_1	-7.78095	-4.28289	1	KA1	Treatment	Macro M2	2.54074	4032	7.91667	1
TTCCTAAGTAACACCT-1_1	-2.89613	9.88874	3	KA1	Treatment	Macro M1	0.725981	2015	25.4794	3
TTCCTAAGTCCTACGG-1_1	-5.43527	-2.67237	1	KA1	Treatment	Macro M1	1.17604	2421	10.6804	1
TTCCTCTCAGGTGACA-1_1	-3.10064	0.711495	1	KA1	Treatment	Macro M2	2.41634	3809	14.7241	1
TTCCTCTCATGCTGCG-1_1	-7.26886	-3.19415	1	KA1	Treatment	Macro M1	2.70138	4333	9.06229	1
TTCCTTCCATCTCCCA-1_1	14.5589	-2.71522	2	KA1	Treatment	Macro M2	0.161543	633	33.3448	2
TTCCTTCGTGAGCAGT-1_1	-12.0122	-9.79376	1	KA1	Treatment	Macro Pro	3.54598	4946	0.977025	1
TTCCTTCGTGTTTACG-1_1	13.527	-4.05138	2	KA1	Treatment	Macro M2	0.344805	964	32.9609	2
TTCCTTCGTTCGGACC-1_1	-2.45899	1.11115	1	KA1	Treatment	Macro M1	0.860279	2233	15.4351	1
TTCGGTCAGGTGAGAA-1_1	-5.93922	-3.20516	1	KA1	Treatment	Macro M1	0.768905	1799	9.94322	1
TTCGGTCGTTTAGACC-1_1	10.5593	-0.677565	2	KA1	Treatment	Macro M2	0.169511	733	28.8934	2
TTCTAACGTGATCGTT-1_1	-6.04004	-2.37629	1	KA1	Treatment	Macro M1	1.39619	3120	10.4898	1
TTCTAACTCGGTCTGG-1_1	-12.4334	-9.52808	1	KA1	Treatment	Macro M1	2.44178	4273	0.904548	1
TTCTAGTCAAAGCAAT-1_1	-2.93637	1.41068	1	KA1	Treatment	Macro M1	2.62286	4344	15.2865	1
TTCTCTCCACTTGGCG-1_1	-3.6325	8.90497	3	KA1	Treatment	Macro M1	1.79432	3441	24.8934	3
TTCTCTCCATTCAGGT-1_1	-9.52648	-6.41926	1	KA1	Treatment	Macro M1	2.38871	3883	5.15592	1
TTCTCTCGTATGGAAT-1_1	2.64114	2.21995	2	KA1	Treatment	Macro M1	0.672004	1832	20.5491	2
TTCTCTCGTCCAGCCA-1_1	4.25839	1.2346	2	KA1	Treatment	Macro M1	0.826351	1965	22.3547	2
TTCTCTCGTCGAGCTC-1_1	-5.65314	-1.9336	1	KA1	Treatment	Macro M1	1.45132	2948	11.075	1
TTCTCTCTCAGACTGT-1_1	-9.46699	-6.84939	1	KA1	Treatment	Macro M1	1.35262	2727	4.87038	1
TTCTGTAAGCTCCACG-1_1	-11.2041	-8.39616	1	KA1	Treatment	Macro M1	1.2552	2753	2.56416	1
TTCTGTATCGCCATAA-1_1	-12.3028	-9.21987	1	KA1	Treatment	Macro Pro	3.65882	5463	1.22356	1
TTCTTCCGTCGTATTG-1_1	-2.65845	1.26705	1	KA1	Treatment	Macro M1	1.4972	2914	15.3702	1
TTCTTCCTCGACGCGT-1_1	13.7565	-3.70833	2	KA1	Treatment	Macro M2	0.238781	845	33.0272	2
TTCTTGAAGAGAGTTT-1_1	-11.4725	-8.63049	1	KA1	Treatment	Macro M1	3.15555	4514	2.2115	1
TTCTTGACACGTGAGA-1_1	-5.3174	-1.87064	1	KA1	Treatment	Macro M1	1.2259	2527	11.3498	1
TTCTTGATCACGTAGT-1_1	1.83814	1.84685	2	KA1	Treatment	Macro M2	0.8117	2180	19.8862	2
TTGAACGCAACTTCTT-1_1	-3.51844	8.71657	3	KA1	Treatment	Macro M1	1.47111	2926	24.6742	3
TTGAACGTCGCTCATC-1_1	-2.65508	1.48696	1	KA1	Treatment	Macro M2	2.03182	3803	15.4883	1
TTGAGTGGTCGAATGG-1_1	-12.5931	-9.70945	1	KA1	Treatment	Macro Pro	3.54226	4888	0.662925	1
TTGAGTGTCGGATTAC-1_1	-4.85835	-1.48416	1	KA1	Treatment	Macro M1	1.3399	2586	11.9461	1
TTGATGGCATTGCTTT-1_1	-11.4424	-7.93928	1	KA1	Treatment	Macro Pro	2.44628	4200	2.75594	1
TTGCATTAGACATCAA-1_1	-3.13886	9.85335	3	KA1	Treatment	Macro M1	0.74937	2094	25.5487	3
TTGCATTAGGTTGCCC-1_1	-11.9801	-8.24727	1	KA1	Treatment	Macro M1	3.86997	5248	2.17207	1
TTGCATTGTGGCTTAT-1_1	-3.84806	10.0631	3	KA1	Treatment	Macro M2	3.01714	4363	26.0358	3
TTGCCTGGTGTGCCTG-1_1	-3.03715	9.64002	3	KA1	Treatment	Macro M2	1.11217	2544	25.3124	3
TTGCCTGTCGATCCCT-1_1	-6.27942	-3.68768	1	KA1	Treatment	Macro M1	1.43513	2701	9.35705	1
TTGCGTCAGGAGAGTA-1_1	-11.4553	-9.28368	1	KA1	Treatment	Macro Pro	3.12664	4357	1.72675	1
TTGCGTCAGGCTTTCA-1_1	-8.18843	-4.66835	1	KA1	Treatment	Macro M1	2.26572	3694	7.35403	1
TTGCGTCCAAACCATC-1_1	-11.2508	-8.2548	1	KA1	Treatment	Macro M1	2.01794	3716	2.64108	1
TTGCGTCCAGGCCCTA-1_1	-9.77719	-6.92651	1	KA1	Treatment	Macro M1	1.09225	2285	4.60857	1
TTGGATGAGAGCAGAA-1_1	-3.6158	-0.184159	1	KA1	Treatment	Macro M1	1.90125	3170	13.7434	1
TTGGATGCAAACGGCA-1_1	-11.6724	-8.58313	1	KA1	Treatment	Macro Pro	3.341	4790	2.11734	1
TTGGATGGTCGAGTGA-1_1	-3.02581	0.62761	1	KA1	Treatment	Macro M1	1.47535	2864	14.7238	1
TTGGGATCAGCTACTA-1_1	15.1393	-3.15665	2	KA1	Treatment	Macro M2	0.0668277	343	34.0561	2
TTGGGATCAGGGTCTC-1_1	1.84963	1.61823	2	KA1	Treatment	Macro M1	1.10754	2314	19.9471	2
TTGGGATTCGCTTTAT-1_1	1.09149	2.32858	2	KA1	Treatment	Macro M1	0.929291	2230	19.0641	2
[truncated: 5,508 more rows]
