# Supplementary material for: Integrated single-cell transcriptomics and proteomics reveal cellular-specific responses and microenvironment remodeling in aristolochic acid nephropathy
Source: JCI Insight. 2022 Aug 22;7(16):e157360. doi: 10.1172/jci.insight.157360 (PMC9462482; doi:10.1172/jci.insight.157360)
Supplement: Supplemental data set 6 [file jciinsight-7-157360-s186.xlsx]

## Sheet: 1.Cell type annotation 
Cluter	type	Define markers
Clute0	GE	Pecam1,Ptprb,Sema3g,Cldn5
Clute1	GE	Pecam1,Ptprb,Sema3g,Cldn5
Clute2	Peri	Vim,S100a4
Clute3	Peri	Vim,S100a4
Clute4	Peri	Vim,S100a4
Clute5	Fibro	Plac8,S100a4
Clute6	Peri	Vim,S100a4
Clute7	Endo	Pecam1,Ptprb
Clute8	MyoFibro	Acta2,Pdgfrb,
Clute9	Fibro	Plac8,S100a4
Clute10	Fibro	Plac8,S100a4
Clute11	Peri	Vim,S100a4
Clute12	Peri	Vim,S100a4

## Sheet: 2.Up regulated Go items
Cell subtype	Go items	Description	pvalue	log10Pvalue
GE	GO:0030198	extracellular matrix organization	1.57327e-15	14.8032
GE	GO:0043062	extracellular structure organization	1.72551e-15	14.7631
GE	GO:1901342	regulation of vasculature development	1.42733e-13	12.8455
GE	GO:0050673	epithelial cell proliferation	6.55973e-12	11.1831
GE	GO:0045765	regulation of angiogenesis	1.16564e-11	10.9334
Endo	GO:19013421	regulation of vasculature development	9.46278e-26	25.024
Endo	GO:00301981	extracellular matrix organization	1.54444e-22	21.8112
Endo	GO:00430621	extracellular structure organization	1.79254e-22	21.7465
Endo	GO:0001655	urogenital system development	3.82396e-22	21.4175
Endo	GO:00457651	regulation of angiogenesis	2.05421e-21	20.6874
Fibro	GO:00016551	urogenital system development	5.05681e-08	7.29612
Fibro	GO:0060326	cell chemotaxis	2.46051e-07	6.60897
Fibro	GO:0001822	kidney development	4.84903e-07	6.31435
Fibro	GO:0050900	leukocyte migration	5.91152e-07	6.2283
Fibro	GO:0030595	leukocyte chemotaxis	6.1152e-07	6.21359
MyoFibro	GO:00301982	extracellular matrix organization	2.36828e-15	14.6256
MyoFibro	GO:00430622	extracellular structure organization	2.58382e-15	14.5877
MyoFibro	GO:19013422	regulation of vasculature development	3.78958e-15	14.4214
MyoFibro	GO:0008217	regulation of blood pressure	1.11231e-13	12.9538
MyoFibro	GO:00457652	regulation of angiogenesis	5.13647e-13	12.2893
Peri	GO:00509001	leukocyte migration	7.41539e-14	13.1299
Peri	GO:0009611	response to wounding	9.71213e-14	13.0127
Peri	GO:00305951	leukocyte chemotaxis	2.97026e-13	12.5272
Peri	GO:0097529	myeloid leukocyte migration	1.6872e-11	10.7728
Peri	GO:00603261	cell chemotaxis	5.19641e-11	10.2843

## Sheet: 3.Down regulated Go items
Cell subtype	Go items	Description	pvalue	log10Pvalue
GE	GO:1901342	regulation of vasculature development	7.23208e-14	13.1407
GE	GO:0045785	positive regulation of cell adhesion	1.07747e-13	12.9676
GE	GO:0001667	ameboidal-type cell migration	2.56661e-13	12.5906
GE	GO:0014706	striated muscle tissue development	2.70023e-13	12.5686
GE	GO:0060537	muscle tissue development	3.46117e-13	12.4608
GE	GO:0045765	regulation of angiogenesis	3.49928e-13	12.456
GE	GO:0051271	negative regulation of cellular component movement	6.04179e-13	12.2188
GE	GO:0007517	muscle organ development	6.5856e-13	12.1814
GE	GO:0031589	cell-substrate adhesion	1.10041e-12	11.9584
GE	GO:0050900	leukocyte migration	2.32541e-12	11.6335
Endo	GO:00016671	ameboidal-type cell migration	1.82562e-10	9.73859
Endo	GO:00457851	positive regulation of cell adhesion	2.78957e-10	9.55446
Endo	GO:0007015	actin filament organization	3.09654e-10	9.50912
Endo	GO:0002821	positive regulation of adaptive immune response	3.16944e-10	9.49902
Endo	GO:0002824	positive regulation of adaptive immune response based on somatic recombination of immune receptors built from immunoglobulin superfamily domains	1.30556e-09	8.8842
Endo	GO:0002697	regulation of immune effector process	1.66389e-09	8.77888
Endo	GO:1903706	regulation of hemopoiesis	3.41487e-09	8.46663
Endo	GO:0001570	vasculogenesis	3.63558e-09	8.43943
Endo	GO:0090287	regulation of cellular response to growth factor stimulus	3.69577e-09	8.4323
Endo	GO:0022407	regulation of cell-cell adhesion	3.9539e-09	8.40297
Fibro	GO:0007159	leukocyte cell-cell adhesion	6.82383e-29	28.166
Fibro	GO:0050863	regulation of T cell activation	5.60498e-23	22.2514
Fibro	GO:1903037	regulation of leukocyte cell-cell adhesion	9.0949e-23	22.0412
Fibro	GO:00224071	regulation of cell-cell adhesion	4.52681e-21	20.3442
Fibro	GO:0050727	regulation of inflammatory response	2.39737e-20	19.6203
Fibro	GO:00457852	positive regulation of cell adhesion	6.08655e-20	19.2156
Fibro	GO:1903039	positive regulation of leukocyte cell-cell adhesion	7.28257e-20	19.1377
Fibro	GO:0001819	positive regulation of cytokine production	2.28434e-19	18.6412
Fibro	GO:0050870	positive regulation of T cell activation	2.31389e-19	18.6357
Fibro	GO:0032103	positive regulation of response to external stimulus	4.18068e-19	18.3788
MyoFibro	GO:0014911	positive regulation of smooth muscle cell migration	1.12668e-08	7.9482
MyoFibro	GO:00605371	muscle tissue development	1.32667e-08	7.87724
MyoFibro	GO:00147061	striated muscle tissue development	2.91798e-08	7.53492
MyoFibro	GO:0014812	muscle cell migration	1.16859e-07	6.93234
MyoFibro	GO:0014910	regulation of smooth muscle cell migration	1.87236e-07	6.72761
MyoFibro	GO:00075171	muscle organ development	2.77944e-07	6.55604
MyoFibro	GO:0014909	smooth muscle cell migration	3.71768e-07	6.42973
MyoFibro	GO:0019935	cyclic-nucleotide-mediated signaling	4.41376e-07	6.35519
MyoFibro	GO:0019933	cAMP-mediated signaling	6.95595e-07	6.15764
MyoFibro	GO:1904754	positive regulation of vascular associated smooth muscle cell migration	1.00882e-06	5.99618
Peri	GO:0030098	lymphocyte differentiation	1.98144e-30	29.703
Peri	GO:0030217	T cell differentiation	3.45246e-29	28.4619
Peri	GO:00026971	regulation of immune effector process	1.09495e-28	27.9606
Peri	GO:0002683	negative regulation of immune system process	1.53235e-27	26.8146
Peri	GO:00508631	regulation of T cell activation	1.79788e-27	26.7452
Peri	GO:1902107	positive regulation of leukocyte differentiation	3.52465e-27	26.4529
Peri	GO:1903708	positive regulation of hemopoiesis	1.60165e-26	25.7954
Peri	GO:0046631	alpha-beta T cell activation	2.60315e-26	25.5845
Peri	GO:0045621	positive regulation of lymphocyte differentiation	6.31583e-26	25.1996
Peri	GO:0046651	lymphocyte proliferation	7.58659e-26	25.12
