# Supplementary material for: Integrated single-cell transcriptomics and proteomics reveal cellular-specific responses and microenvironment remodeling in aristolochic acid nephropathy
Source: JCI Insight. 2022 Aug 22;7(16):e157360. doi: 10.1172/jci.insight.157360 (PMC9462482; doi:10.1172/jci.insight.157360)
Supplement: Supplemental data set 7 [file jciinsight-7-157360-s187.xlsx]

## Sheet: 1.DEGs list
Gene	logFC	AveExpr	t	P.Value	adj.P.Val	B	type
Ces1f	-5.28472	7.36831	-75.4536	6.91712e-13	7.37529e-09	19.6384	Down
Hykk	-5.39327	6.61883	-69.2788	1.38586e-12	7.37529e-09	19.1441	Down
Slc17a3	-6.17139	6.6763	-66.3347	1.97329e-12	7.37529e-09	18.8811	Down
Acy3	-6.31276	8.25322	-65.5136	2.18377e-12	7.37529e-09	18.8043	Down
Ugt3a1	-7.36187	4.51699	-64.0536	2.62329e-12	7.37529e-09	18.6637	Down
G6pc	-5.20981	6.34909	-61.4521	3.67568e-12	7.37529e-09	18.3999	Down
Serpinf2	-6.29109	5.89805	-59.8556	4.55333e-12	7.37529e-09	18.229	Down
Inmt	-6.72208	6.52823	-59.4468	4.81436e-12	7.37529e-09	18.1842	Down
Cdkn1a	6.03338	6.36026	59.3731	4.86315e-12	7.37529e-09	18.176	Up
Ugt3a2	-5.63058	8.08413	-59.0968	5.05122e-12	7.37529e-09	18.1453	Down
Treh	-4.82585	4.70255	-57.4879	6.32256e-12	8.39234e-09	17.9622	Down
Kap	-11.3879	8.92148	-55.6051	8.28886e-12	1.00021e-08	17.7377	Down
Ldc1	-6.411	3.271	-54.4431	9.84159e-12	1.00021e-08	17.5933	Down
Cbs	-4.16958	6.04779	-54.36	9.9647e-12	1.00021e-08	17.5828	Down
Pipox	-3.42379	6.87475	-54.1551	1.02754e-11	1.00021e-08	17.5568	Down
Ldhd	-4.39867	8.6916	-52.6106	1.30003e-11	1.18636e-08	17.3561	Down
Khk	-3.47301	7.52932	-50.3439	1.85958e-11	1.33784e-08	17.0454	Down
Amacr	-4.6541	6.57025	-50.2816	1.8784e-11	1.33784e-08	17.0366	Down
Crot	-3.49491	7.76409	-50.1017	1.93391e-11	1.33784e-08	17.0111	Down
Cyp4b1	-5.82086	9.23503	-49.9819	1.97192e-11	1.33784e-08	16.994	Down
Sugct	-4.51304	5.06051	-49.9121	1.99441e-11	1.33784e-08	16.984	Down
Slc17a1	-4.48807	7.35576	-49.8467	2.01578e-11	1.33784e-08	16.9746	Down
Slc16a2	-3.66351	6.82682	-49.2844	2.21047e-11	1.40327e-08	16.8933	Down
Paqr9	-3.90863	5.85583	-48.7962	2.39671e-11	1.4581e-08	16.8216	Down
Mep1a	-4.79438	8.80798	-48.0745	2.70516e-11	1.54259e-08	16.7137	Down
Slc22a22	-6.41232	3.85514	-47.984	2.74689e-11	1.54259e-08	16.7	Down
Them7	-4.16842	5.26498	-47.3802	3.04453e-11	1.55033e-08	16.6078	Down
Gcnt1	-3.76243	8.19847	-47.3378	3.06679e-11	1.55033e-08	16.6012	Down
Peg3	2.98059	6.2812	47.3142	3.07921e-11	1.55033e-08	16.5976	Up
Slc3a1	-4.21241	7.16707	-46.5451	3.5177e-11	1.71206e-08	16.4775	Down
Ghr	-3.20768	8.34643	-46.2088	3.73118e-11	1.73235e-08	16.4241	Down
Lap3	-2.93681	8.00025	-45.857	3.97011e-11	1.73235e-08	16.3677	Down
D630029K05Rik	-7.63509	3.98618	-45.8283	3.99036e-11	1.73235e-08	16.3631	Down
Slc27a2	-5.12939	9.72397	-45.767	4.03397e-11	1.73235e-08	16.3532	Down
Cmah	-4.21988	4.577	-45.5976	4.15729e-11	1.7343e-08	16.3257	Down
Aadat	-7.05163	5.30619	-45.329	4.36164e-11	1.76901e-08	16.2819	Down
Hsd17b11	-3.0316	7.79513	-44.9922	4.63399e-11	1.81303e-08	16.2264	Down
Akr1c14	-7.34733	4.83002	-44.8921	4.71852e-11	1.81303e-08	16.2099	Down
Lrp2	-4.51073	9.30378	-44.1274	5.42504e-11	2.03105e-08	16.0815	Down
Ephx2	-3.78713	7.19246	-43.4557	6.14455e-11	2.1875e-08	15.9662	Down
Agps	-3.00602	8.02352	-43.0811	6.59198e-11	2.1875e-08	15.9009	Down
Mep1b	-8.62083	3.77122	-43.0779	6.59602e-11	2.1875e-08	15.9003	Down
Galns	-2.84276	6.23618	-42.9858	6.71152e-11	2.1875e-08	15.8842	Down
Aldh8a1	-4.85048	6.58295	-42.9379	6.77258e-11	2.1875e-08	15.8757	Down
Slc22a30	-8.16371	3.87216	-42.8742	6.85474e-11	2.1875e-08	15.8645	Down
Csad	-3.4421	6.77018	-42.8458	6.89164e-11	2.1875e-08	15.8595	Down
Slc7a13	-11.6088	4.46882	-42.6426	7.16291e-11	2.22523e-08	15.8234	Down
Slc6a18	-3.62239	7.51929	-42.4606	7.41595e-11	2.25584e-08	15.791	Down
Dmgdh	-6.59798	3.95362	-42.3068	7.63769e-11	2.27587e-08	15.7634	Down
Tmsb10	2.79605	6.18543	41.7954	8.42998e-11	2.46172e-08	15.6708	Up
Dnajc12	-3.81232	5.82415	-41.5198	8.89508e-11	2.54517e-08	15.6203	Down
Ahcy	-3.00773	7.24704	-41.4234	9.06437e-11	2.54517e-08	15.6025	Down
Slc22a6	-6.66021	7.11482	-41.2269	9.42102e-11	2.58108e-08	15.5661	Down
Mogat1	-6.19758	3.57066	-41.1602	9.54579e-11	2.58108e-08	15.5537	Down
Gk	-3.96028	7.84133	-41.0045	9.84388e-11	2.61328e-08	15.5246	Down
C1qtnf3	-5.97175	4.89023	-40.8286	1.01934e-10	2.65776e-08	15.4916	Down
Plk2	4.37563	5.84266	40.492	1.09017e-10	2.76534e-08	15.4279	Up
Slco1a1	-11.6187	4.02111	-40.3704	1.11709e-10	2.76534e-08	15.4047	Down
Cyp2a4	-8.06069	4.85131	-40.3377	1.12447e-10	2.76534e-08	15.3985	Down
Ggt1	-4.13788	8.40722	-40.2622	1.14168e-10	2.76534e-08	15.384	Down
Lipo3	-3.18125	5.3984	-40.2034	1.1553e-10	2.76534e-08	15.3727	Down
Cyp2j5	-4.42595	8.47394	-40.0941	1.18111e-10	2.78151e-08	15.3517	Down
Acadm	-2.94358	8.68985	-39.7015	1.27926e-10	2.9358e-08	15.2756	Down
Slc6a20b	-4.75471	5.96423	-39.6425	1.29479e-10	2.9358e-08	15.264	Down
Atp11a	-3.42409	9.66561	-39.5969	1.30694e-10	2.9358e-08	15.2551	Down
Pank1	-3.48677	7.29605	-39.149	1.43328e-10	3.1708e-08	15.1668	Down
Coasy	-2.91207	6.90418	-39.0684	1.45745e-10	3.17616e-08	15.1507	Down
Guca2b	-3.06643	6.25978	-38.6506	1.59027e-10	3.35813e-08	15.0669	Down
Napsa	-4.93326	7.67077	-38.6243	1.59907e-10	3.35813e-08	15.0616	Down
4931406C07Rik	-3.62844	8.23024	-38.592	1.60995e-10	3.35813e-08	15.0551	Down
Pecr	-4.53432	6.58513	-38.3682	1.68773e-10	3.45124e-08	15.0096	Down
Enc1	3.15716	4.90072	38.2528	1.72945e-10	3.45124e-08	14.986	Up
Eda2r	6.68501	3.01264	38.2478	1.73128e-10	3.45124e-08	14.985	Up
Slc16a4	-4.27207	4.76688	-38.1571	1.76493e-10	3.45124e-08	14.9664	Down
Gpr137b	-2.94076	6.57204	-38.0576	1.80271e-10	3.45124e-08	14.946	Down
Slc5a8	-7.45355	5.13878	-37.9769	1.834e-10	3.45124e-08	14.9293	Down
St8sia1	-4.10078	5.81091	-37.958	1.84143e-10	3.45124e-08	14.9254	Down
Glyctk	-4.16683	4.99313	-37.9523	1.84369e-10	3.45124e-08	14.9242	Down
Slc18a1	-4.86034	6.05721	-37.7925	1.90786e-10	3.52616e-08	14.8911	Down
Haao	-4.61493	5.33968	-37.6953	1.9481e-10	3.55553e-08	14.8709	Down
Slc9a8	-3.33888	6.95389	-37.6329	1.97447e-10	3.55916e-08	14.8578	Down
Acsm1	-3.81988	5.4836	-37.5617	2.00499e-10	3.5701e-08	14.843	Down
Eci3	-5.9823	4.72076	-36.7917	2.37162e-10	4.15923e-08	14.6796	Down
Upb1	-3.88758	5.35952	-36.7514	2.39282e-10	4.15923e-08	14.6709	Down
Ccnd2	2.82196	6.00121	36.6924	2.42416e-10	4.16413e-08	14.6582	Up
Myo15b	-2.69128	5.75845	-36.3201	2.6331e-10	4.47045e-08	14.5774	Down
Mmp2	3.9026	4.86003	36.0644	2.78827e-10	4.62184e-08	14.5213	Up
Acsm2	-5.59792	9.96505	-36.0255	2.81278e-10	4.62184e-08	14.5127	Down
Acox1	-3.18055	9.12855	-36.0184	2.81723e-10	4.62184e-08	14.5112	Down
Axl	3.34921	7.18442	35.953	2.85904e-10	4.63831e-08	14.4967	Up
Pcx	-2.97404	8.19167	-35.8598	2.91986e-10	4.67236e-08	14.4761	Down
Proc	-4.59454	5.40347	-35.8233	2.94402e-10	4.67236e-08	14.468	Down
Miox	-5.17446	8.0633	-35.7653	2.98296e-10	4.68325e-08	14.4551	Down
Chdh	-2.33606	7.98341	-35.6781	3.04257e-10	4.70563e-08	14.4356	Down
Cldn2	-2.83036	7.93112	-35.6505	3.06167e-10	4.70563e-08	14.4295	Down
Mmp14	3.20151	5.45614	35.5386	3.14067e-10	4.73749e-08	14.4044	Up
F13b	-4.56823	5.12069	-35.5124	3.1595e-10	4.73749e-08	14.3985	Down
Slc22a19	-8.04274	2.72807	-35.4844	3.17974e-10	4.73749e-08	14.3923	Down
Reps2	-2.76395	5.77535	-35.3893	3.24969e-10	4.79279e-08	14.3708	Down
Mfsd4b5	-4.28698	6.90506	-35.3375	3.28847e-10	4.8015e-08	14.3591	Down
Slc6a13	-4.40986	4.95805	-35.2372	3.36511e-10	4.8489e-08	14.3364	Down
Dnajc22	-3.88233	4.9835	-35.193	3.39948e-10	4.8489e-08	14.3264	Down
Slc37a4	-3.11187	6.7823	-35.1036	3.47031e-10	4.8489e-08	14.3061	Down
Fuca2	-2.70187	8.24731	-35.102	3.47152e-10	4.8489e-08	14.3057	Down
Tpmt	-3.2496	5.62501	-35.0828	3.48698e-10	4.8489e-08	14.3013	Down
Cd44	5.1291	4.45276	34.9938	3.55947e-10	4.903e-08	14.281	Up
Slc2a5	-2.9907	4.7889	-34.9142	3.62579e-10	4.94768e-08	14.2628	Down
Slc47a1	-4.29733	7.56082	-34.7635	3.75508e-10	5.00941e-08	14.2282	Down
Mtor	-2.20244	7.44115	-34.7378	3.77762e-10	5.00941e-08	14.2222	Down
Calml4	-3.03601	5.98086	-34.698	3.81289e-10	5.00941e-08	14.213	Down
C1qa	3.07837	5.64269	34.6433	3.86194e-10	5.00941e-08	14.2004	Up
Fbxo40	-4.52819	3.9995	-34.597	3.90402e-10	5.00941e-08	14.1897	Down
Ttc36	-3.76933	4.34811	-34.5709	3.92792e-10	5.00941e-08	14.1836	Down
Gstz1	-2.94768	6.83151	-34.5621	3.93611e-10	5.00941e-08	14.1816	Down
Vim	2.95323	7.09098	34.5519	3.9455e-10	5.00941e-08	14.1792	Up
Phlda3	4.81785	5.20954	34.4033	4.08566e-10	5.14264e-08	14.1446	Up
Slc6a19	-3.54485	6.9	-34.3496	4.13765e-10	5.16358e-08	14.1321	Down
Tmem229a	-2.69562	7.66079	-34.0996	4.38991e-10	5.39293e-08	14.0733	Down
Slc22a2	-5.6259	5.8097	-34.0944	4.39531e-10	5.39293e-08	14.0721	Down
Shmt2	-2.67541	6.9193	-33.9973	4.49802e-10	5.47296e-08	14.0491	Down
Cyp2j13	-4.95932	6.45182	-33.8974	4.60651e-10	5.47451e-08	14.0254	Down
Cyb5a	-2.69835	8.3264	-33.893	4.61138e-10	5.47451e-08	14.0244	Down
Macrod2	-4.71596	5.55961	-33.8926	4.61177e-10	5.47451e-08	14.0243	Down
Tmigd1	-4.28278	6.25028	-33.8211	4.69135e-10	5.47881e-08	14.0073	Down
Mpv17l	-5.1257	7.13806	-33.7899	4.72658e-10	5.47881e-08	13.9998	Down
Lrrc19	-4.46178	5.92687	-33.7476	4.77472e-10	5.47881e-08	13.9897	Down
Pzp	-9.38487	2.62835	-33.7428	4.78029e-10	5.47881e-08	13.9886	Down
Acss2	-3.56435	6.50963	-33.723	4.80301e-10	5.47881e-08	13.9838	Down
Osbpl8	-2.57044	7.10842	-33.5865	4.96339e-10	5.57672e-08	13.9511	Down
C3	3.75461	6.44553	33.5481	5.00955e-10	5.57672e-08	13.9419	Up
Ivd	-2.49511	8.18285	-33.5322	5.02883e-10	5.57672e-08	13.9381	Down
Galnt11	-3.65123	7.80703	-33.5217	5.04162e-10	5.57672e-08	13.9355	Down
Lypla1	-2.37599	7.72439	-33.3654	5.23612e-10	5.73176e-08	13.8978	Down
Fbp1	-3.63322	8.35491	-33.3175	5.29733e-10	5.73176e-08	13.8862	Down
Slc22a12	-5.49329	7.70466	-33.3158	5.29955e-10	5.73176e-08	13.8857	Down
Adhfe1	-3.40888	6.70808	-33.1701	5.491e-10	5.89516e-08	13.8503	Down
Adtrp	-4.16278	4.36992	-33.1193	5.55958e-10	5.92521e-08	13.8379	Down
Far1	-2.11537	7.43155	-33.0801	5.6131e-10	5.9389e-08	13.8283	Down
Havcr1	8.90469	4.66698	32.9005	5.86599e-10	6.16183e-08	13.7842	Up
Cubn	-3.84064	7.09236	-32.8551	5.93204e-10	6.1867e-08	13.773	Down
Rab11fip3	-3.06696	7.64336	-32.7962	6.01877e-10	6.23263e-08	13.7584	Down
Snx29	-3.53078	5.25902	-32.7594	6.0737e-10	6.24521e-08	13.7493	Down
Fah	-2.97649	7.23069	-32.6975	6.16752e-10	6.29734e-08	13.734	Down
Bst2	2.59523	5.60143	32.5345	6.42199e-10	6.50771e-08	13.6934	Up
Aass	-4.1076	7.42495	-32.5092	6.4627e-10	6.50771e-08	13.6871	Down
Sult1d1	-3.55508	7.68009	-32.4737	6.51998e-10	6.52042e-08	13.6782	Down
Acat1	-2.67471	8.79253	-32.3932	6.6523e-10	6.5381e-08	13.658	Down
Slc23a1	-3.26941	6.50162	-32.3905	6.6569e-10	6.5381e-08	13.6573	Down
Cth	-3.08895	6.21658	-32.3771	6.67913e-10	6.5381e-08	13.654	Down
Ctss	3.11555	5.63321	32.3411	6.73957e-10	6.5381e-08	13.6449	Up
Pbld1	-4.14064	6.00537	-32.3281	6.76154e-10	6.5381e-08	13.6417	Down
Slco1a6	-4.4764	6.1954	-32.2464	6.90146e-10	6.60124e-08	13.6211	Down
Kmo	-4.01367	5.50738	-32.2373	6.91727e-10	6.60124e-08	13.6188	Down
Galnt14	-2.7833	5.12931	-32.1378	7.09256e-10	6.72457e-08	13.5936	Down
Tmco3	-1.95665	6.42178	-32.0171	7.31177e-10	6.88769e-08	13.5629	Down
Pter	-2.83404	7.59127	-31.8932	7.54483e-10	7.06167e-08	13.5313	Down
Slc25a21	-3.90577	3.34982	-31.8216	7.68337e-10	7.14554e-08	13.513	Down
Ptp4a3	2.92992	4.93411	31.7917	7.74203e-10	7.15452e-08	13.5053	Up
Pxmp4	-2.59773	6.01761	-31.6203	8.08811e-10	7.40581e-08	13.4612	Down
Spp1	3.03083	10.8298	31.6034	8.12319e-10	7.40581e-08	13.4568	Up
Gm10804	-4.68799	3.86666	-31.5828	8.16612e-10	7.40581e-08	13.4515	Down
Vwa8	-2.29325	7.49068	-31.536	8.26468e-10	7.44893e-08	13.4394	Down
Fhl1	-2.65405	7.23065	-31.5088	8.32266e-10	7.45516e-08	13.4323	Down
Gcdh	-2.84326	7.34556	-31.3734	8.61771e-10	7.67239e-08	13.3971	Down
Bphl	-2.90103	6.81459	-31.3131	8.75281e-10	7.71699e-08	13.3814	Down
Ace	-5.82023	5.57814	-31.2845	8.81782e-10	7.71699e-08	13.3739	Down
Pdzk1	-3.77868	7.35035	-31.2808	8.82637e-10	7.71699e-08	13.3729	Down
Ppt2	-2.07768	6.63734	-31.1358	9.16433e-10	7.93699e-08	13.3349	Down
Chpt1	-3.05044	9.71886	-31.1264	9.18671e-10	7.93699e-08	13.3324	Down
Tbc1d13	-1.98631	6.85175	-31.0352	9.40742e-10	8.07986e-08	13.3084	Down
C1qb	3.04456	5.71969	30.9418	9.63959e-10	8.23085e-08	13.2837	Up
Cfb	-2.16388	7.93533	-30.9037	9.73625e-10	8.26505e-08	13.2736	Down
Fut9	-3.33492	7.46257	-30.8473	9.88098e-10	8.32861e-08	13.2586	Down
Selenop	-3.47981	9.89722	-30.8303	9.92534e-10	8.32861e-08	13.2541	Down
Cyp7b1	-4.72249	5.51514	-30.8085	9.98224e-10	8.32861e-08	13.2483	Down
Vil1	-2.976	6.50553	-30.7539	1.01264e-09	8.40085e-08	13.2337	Down
Abca3	-2.64305	8.17102	-30.7031	1.02626e-09	8.42458e-08	13.2201	Down
Aldh3a2	-2.3608	7.36796	-30.6858	1.03097e-09	8.42458e-08	13.2155	Down
Ces1d	-3.67114	6.78315	-30.6663	1.03626e-09	8.42458e-08	13.2103	Down
Cyp2e1	-6.08031	7.89284	-30.6579	1.03858e-09	8.42458e-08	13.208	Down
Mettl7a2	-6.66481	3.67098	-30.6232	1.04812e-09	8.45502e-08	13.1987	Down
Csf1	4.29927	6.22256	30.5756	1.0614e-09	8.51514e-08	13.186	Up
Lgals3	2.93794	6.25691	30.4784	1.08907e-09	8.68939e-08	13.1598	Up
Hao2	-3.10897	6.26061	-30.3836	1.11688e-09	8.86153e-08	13.1342	Down
Fgfr4	-2.45838	4.6348	-30.3562	1.12506e-09	8.86153e-08	13.1267	Down
Basp1	4.23857	4.04847	30.3435	1.12886e-09	8.86153e-08	13.1233	Up
Cryzl2	-3.11449	7.07345	-30.2978	1.1427e-09	8.92221e-08	13.1109	Down
Serpine2	3.78089	6.60095	30.2599	1.15432e-09	8.96503e-08	13.1006	Up
Slc5a10	-4.98785	4.5489	-30.0881	1.20869e-09	9.33762e-08	13.0537	Down
Acsm3	-8.68086	5.61906	-30.0388	1.22483e-09	9.41253e-08	13.0402	Down
Ugt2b38	-4.76546	7.82103	-30.013	1.23338e-09	9.42856e-08	13.0331	Down
Iah1	-2.06422	6.42401	-29.9037	1.2703e-09	9.66025e-08	13.003	Down
Ppp1r16b	-2.5166	6.08928	-29.747	1.3254e-09	1.0027e-07	12.9597	Down
Itgam	4.22349	3.24826	29.7208	1.33488e-09	1.00467e-07	12.9524	Up
Mfap3l	-1.85762	7.15749	-29.6514	1.36035e-09	1.01651e-07	12.9331	Down
Mettl7a1	-2.5373	8.03152	-29.6401	1.36453e-09	1.01651e-07	12.93	Down
Tex2	-1.73659	6.56914	-29.5536	1.39716e-09	1.03553e-07	12.9058	Down
Lrpap1	-2.35928	8.02361	-29.4791	1.42598e-09	1.05155e-07	12.885	Down
Fgl2	2.48201	4.46934	29.4252	1.44719e-09	1.06183e-07	12.8699	Up
Bdh2	-3.23919	6.22686	-29.3903	1.46115e-09	1.06671e-07	12.86	Down
Nudt19	-3.77552	7.88395	-29.3053	1.49574e-09	1.0832e-07	12.8361	Down
Adam8	6.85028	3.06744	29.2793	1.50651e-09	1.0832e-07	12.8288	Up
Acsm5	-5.25199	4.36634	-29.2538	1.51718e-09	1.0832e-07	12.8215	Down
H2-Ab1	2.30758	7.66711	29.2452	1.52077e-09	1.0832e-07	12.8191	Up
Slc22a18	-3.77052	7.29245	-29.2451	1.52082e-09	1.0832e-07	12.8191	Down
Slc29a3	-2.29664	6.50933	-29.1759	1.55024e-09	1.09739e-07	12.7995	Down
Ankrd13c	-2.08122	7.71576	-29.163	1.55578e-09	1.09739e-07	12.7958	Down
Tgfbi	2.30322	5.46735	29.0905	1.58736e-09	1.11013e-07	12.7752	Up
Hnf4a	-3.69644	8.2884	-29.0867	1.58905e-09	1.11013e-07	12.7741	Down
Znrf2	-1.71271	7.3657	-29.0692	1.59679e-09	1.11022e-07	12.7691	Down
Echdc2	-2.18158	6.21319	-28.981	1.63649e-09	1.13045e-07	12.744	Down
Nit1	-2.16054	6.3579	-28.9703	1.64137e-09	1.13045e-07	12.7409	Down
Slc22a1	-3.29576	7.27781	-28.9361	1.65713e-09	1.13595e-07	12.7311	Down
Fcamr	-4.68847	2.81114	-28.8452	1.69978e-09	1.15974e-07	12.705	Down
Cideb	-3.70993	3.10941	-28.7599	1.74096e-09	1.17964e-07	12.6804	Down
Ctsc	2.18385	6.02971	28.7505	1.74553e-09	1.17964e-07	12.6777	Up
Isoc2a	-2.73819	6.34565	-28.735	1.75318e-09	1.17964e-07	12.6733	Down
Lrrk2	-2.41667	7.03757	-28.69	1.77552e-09	1.18473e-07	12.6603	Down
Acad9	-1.94954	5.71624	-28.6871	1.77697e-09	1.18473e-07	12.6594	Down
Sucnr1	-3.98752	3.87089	-28.6131	1.81442e-09	1.19212e-07	12.638	Down
Slc7a9	-2.95276	5.59444	-28.6023	1.81996e-09	1.19212e-07	12.6349	Down
Cckar	-4.68113	5.06794	-28.5924	1.82507e-09	1.19212e-07	12.632	Down
Gpm6a	-3.63018	5.6647	-28.5851	1.82882e-09	1.19212e-07	12.6299	Down
Ace2	-2.4629	4.88271	-28.5725	1.83535e-09	1.19212e-07	12.6262	Down
Glb1l	-2.32511	5.90064	-28.5684	1.83751e-09	1.19212e-07	12.625	Down
Krt20	7.32984	2.09621	28.5536	1.84521e-09	1.19212e-07	12.6207	Up
Ly6g2	-3.23678	3.9614	-28.4571	1.89634e-09	1.21976e-07	12.5926	Down
Mapt	-2.19275	6.67931	-28.4091	1.92238e-09	1.23103e-07	12.5785	Down
Glb1l2	-1.91341	7.00413	-28.3824	1.93703e-09	1.23103e-07	12.5707	Down
Pdzd2	-2.51586	5.92556	-28.3463	1.95709e-09	1.23103e-07	12.5601	Down
Akr1c21	-3.84704	8.35895	-28.339	1.96113e-09	1.23103e-07	12.558	Down
Prodh	-2.88592	6.75619	-28.3376	1.96192e-09	1.23103e-07	12.5576	Down
Susd2	-3.10562	6.59524	-28.3322	1.96495e-09	1.23103e-07	12.556	Down
Azgp1	-8.41271	2.58267	-28.3044	1.98057e-09	1.23103e-07	12.5478	Down
Ccdc80	3.22568	4.72099	28.3031	1.98132e-09	1.23103e-07	12.5475	Up
Ces2c	-4.24374	6.62952	-28.2642	2.00346e-09	1.23951e-07	12.536	Down
Slco2a1	2.41864	6.62835	28.2029	2.03891e-09	1.25612e-07	12.5179	Up
Pgap6	-2.81961	7.16518	-28.1612	2.06342e-09	1.26588e-07	12.5056	Down
Aldh4a1	-2.36975	8.53493	-28.1386	2.07684e-09	1.26878e-07	12.499	Down
Psrc1	6.99079	1.88437	28.1092	2.09445e-09	1.27421e-07	12.4903	Up
Selplg	2.96129	3.73324	28.0517	2.12937e-09	1.29008e-07	12.4732	Up
Slc10a5	-4.61527	3.96897	-28.0069	2.15704e-09	1.30144e-07	12.4599	Down
Acads	-2.1931	7.09455	-27.9924	2.16606e-09	1.30151e-07	12.4556	Down
Cmbl	-3.62226	5.86212	-27.9547	2.18978e-09	1.31037e-07	12.4444	Down
Slc44a4	-2.13191	6.09364	-27.9067	2.22035e-09	1.32137e-07	12.4301	Down
Dpyd	-2.70902	5.48828	-27.8975	2.22626e-09	1.32137e-07	12.4273	Down
Vill	-2.55097	5.50048	-27.8587	2.25146e-09	1.33091e-07	12.4157	Down
Cd74	2.32994	9.14478	27.7888	2.29754e-09	1.35064e-07	12.3948	Up
Aldh9a1	-2.70293	7.79681	-27.7802	2.30332e-09	1.35064e-07	12.3922	Down
Slc5a9	-2.72504	4.03027	-27.6915	2.36355e-09	1.38041e-07	12.3655	Down
Anxa3	3.24843	5.77962	27.6509	2.39175e-09	1.39131e-07	12.3533	Up
Aco1	-1.81467	7.96905	-27.636	2.40218e-09	1.39183e-07	12.3488	Down
C1qc	3.13164	5.28538	27.6128	2.41846e-09	1.39573e-07	12.3418	Up
Slc16a9	-3.54806	5.6753	-27.5789	2.4426e-09	1.40411e-07	12.3315	Down
A1cf	-6.08486	3.89221	-27.5361	2.47341e-09	1.41229e-07	12.3186	Down
Tmem64	-2.43407	7.36309	-27.5323	2.47617e-09	1.41229e-07	12.3174	Down
Ccl9	4.60798	2.94421	27.4698	2.52205e-09	1.43286e-07	12.2984	Up
Sephs2	-2.24923	7.7291	-27.4078	2.56846e-09	1.45357e-07	12.2796	Down
Folr1	-3.26971	7.10214	-27.3568	2.60738e-09	1.46439e-07	12.264	Down
Lyz2	4.27968	6.96129	27.3564	2.60763e-09	1.46439e-07	12.2639	Up
Slc25a15	-2.8272	6.66753	-27.3119	2.64217e-09	1.47382e-07	12.2503	Down
Slc22a5	-2.45929	7.15629	-27.3087	2.64461e-09	1.47382e-07	12.2493	Down
Slco3a1	-1.54492	7.65356	-27.2477	2.69283e-09	1.49498e-07	12.2306	Down
B3galt5	-3.21849	4.47284	-27.2163	2.71798e-09	1.49803e-07	12.221	Down
Apob	-4.00382	6.35117	-27.2113	2.72204e-09	1.49803e-07	12.2194	Down
Abhd3	-3.32046	5.37737	-27.2025	2.72911e-09	1.49803e-07	12.2167	Down
Nat8	-4.51754	5.32479	-27.1831	2.7449e-09	1.50106e-07	12.2108	Down
Ak4	-4.0468	6.82427	-27.1524	2.77001e-09	1.50751e-07	12.2013	Down
Cryz	-2.88553	7.64768	-27.1435	2.77734e-09	1.50751e-07	12.1986	Down
Cyp2a5	-5.72853	3.59905	-27.0954	2.81738e-09	1.52111e-07	12.1838	Down
Cybb	2.25675	4.9177	27.0759	2.83382e-09	1.52111e-07	12.1777	Up
Apom	-5.65661	3.48762	-27.0613	2.84618e-09	1.52111e-07	12.1732	Down
Ehhadh	-4.76067	7.57467	-27.0499	2.85591e-09	1.52111e-07	12.1697	Down
Slc34a1	-3.63746	10.6968	-27.048	2.85753e-09	1.52111e-07	12.1691	Down
Por	-1.65696	7.67056	-27.0393	2.8649e-09	1.52111e-07	12.1664	Down
Pyroxd2	-3.62914	5.44799	-27.0227	2.87914e-09	1.52313e-07	12.1613	Down
Fggy	-2.35344	5.36594	-26.9295	2.96052e-09	1.55386e-07	12.1324	Down
Fmo2	-3.59789	7.12735	-26.9272	2.96262e-09	1.55386e-07	12.1316	Down
Cyp2d9	-7.79446	4.09502	-26.9102	2.97776e-09	1.55386e-07	12.1263	Down
AI506816	2.62754	5.07908	26.9012	2.98575e-09	1.55386e-07	12.1236	Up
Ugt1a7c	-3.29234	6.46959	-26.896	2.99045e-09	1.55386e-07	12.1219	Down
Grtp1	-2.71533	4.60991	-26.8388	3.04226e-09	1.57518e-07	12.1041	Down
Paqr7	-2.68205	5.53046	-26.809	3.06963e-09	1.58373e-07	12.0948	Down
Vwa1	-2.62527	5.35015	-26.7786	3.09791e-09	1.59269e-07	12.0853	Down
Cndp1	-4.5225	3.67661	-26.7377	3.13635e-09	1.6068e-07	12.0725	Down
Mpeg1	2.50916	6.04958	26.6836	3.18795e-09	1.62753e-07	12.0555	Up
Ubiad1	-2.54207	5.56916	-26.6694	3.20169e-09	1.62885e-07	12.0511	Down
Nat8f6	-5.53808	3.42554	-26.5713	3.29832e-09	1.67132e-07	12.0202	Down
Rap2b	3.54799	3.24637	26.5616	3.30807e-09	1.67132e-07	12.0171	Up
Slc16a13	-2.8873	5.10356	-26.5356	3.33427e-09	1.67543e-07	12.0089	Down
Dhrs4	-2.46827	6.59859	-26.5308	3.33916e-09	1.67543e-07	12.0074	Down
Hgd	-3.59849	6.96208	-26.5131	3.35721e-09	1.67872e-07	12.0018	Down
Socs3	4.372	3.69538	26.4805	3.39068e-09	1.68967e-07	11.9914	Up
Ptprc	2.49762	5.22687	26.4422	3.43049e-09	1.70369e-07	11.9793	Up
Neu1	-2.49154	7.99818	-26.3783	3.49812e-09	1.73139e-07	11.959	Down
Aldh5a1	-2.19482	5.46215	-26.3405	3.53873e-09	1.74558e-07	11.947	Down
Acox3	-2.69104	7.17081	-26.3163	3.56507e-09	1.75265e-07	11.9393	Down
Lsp1	2.71913	4.32462	26.2498	3.63854e-09	1.78276e-07	11.918	Up
Sox4	2.24911	6.21124	26.2153	3.67739e-09	1.79577e-07	11.907	Up
Usp20	-1.66064	5.94427	-26.1837	3.71338e-09	1.8029e-07	11.8968	Down
Ahcyl2	-2.16466	7.95731	-26.1808	3.71669e-09	1.8029e-07	11.8959	Down
Slc22a7	-8.97445	3.67783	-26.1625	3.73762e-09	1.80357e-07	11.89	Down
Nipsnap1	-2.13949	6.39432	-26.1581	3.74278e-09	1.80357e-07	11.8886	Down
Mdm2	2.61044	7.39488	26.114	3.79404e-09	1.82226e-07	11.8744	Up
Ddc	-4.23641	4.84578	-26.0946	3.81681e-09	1.82719e-07	11.8682	Down
Rcn1	2.22683	5.06909	26.0805	3.83348e-09	1.82917e-07	11.8637	Up
Adh1	-3.13322	7.28253	-26.0279	3.89639e-09	1.8448e-07	11.8467	Down
Fhl2	1.84582	5.52075	26.0269	3.8976e-09	1.8448e-07	11.8464	Up
Aldh6a1	-2.89149	8.72279	-26.0215	3.90414e-09	1.8448e-07	11.8446	Down
Apeh	-1.97678	7.07241	-26.0084	3.92006e-09	1.84635e-07	11.8404	Down
Aldob	-3.31082	10.9364	-25.9818	3.95248e-09	1.85563e-07	11.8318	Down
Serpina1f	-5.54116	4.0816	-25.9463	3.99633e-09	1.8666e-07	11.8203	Down
Tyrobp	2.94319	3.8285	25.9422	4.0014e-09	1.8666e-07	11.819	Up
Scp2	-2.29916	8.73724	-25.9277	4.01949e-09	1.86906e-07	11.8142	Down
Scrn3	-1.92049	5.46564	-25.9128	4.03816e-09	1.87178e-07	11.8094	Down
Itgb8	-2.2696	7.04267	-25.8413	4.12914e-09	1.9079e-07	11.7862	Down
Aoah	-2.76635	5.31525	-25.7874	4.19924e-09	1.93178e-07	11.7686	Down
Inka2	4.70933	2.75343	25.7813	4.20728e-09	1.93178e-07	11.7666	Up
Gss	-2.25325	7.16867	-25.7215	4.28673e-09	1.96208e-07	11.7471	Down
Rac2	3.36495	4.18054	25.6734	4.35195e-09	1.97761e-07	11.7313	Up
Fblim1	2.71595	5.09933	25.6685	4.35867e-09	1.97761e-07	11.7297	Up
AI314278	-4.8439	4.17975	-25.6666	4.36128e-09	1.97761e-07	11.7291	Down
Lmbrd2	-1.93566	6.84877	-25.6551	4.37696e-09	1.97857e-07	11.7253	Down
Ccser2	-1.66744	7.62491	-25.636	4.40336e-09	1.98437e-07	11.719	Down
Tubb5	2.08191	7.10559	25.5542	4.51827e-09	2.0242e-07	11.6921	Up
Slc22a28	-6.59661	4.39608	-25.5534	4.51947e-09	2.0242e-07	11.6918	Down
Runx1	4.03616	3.52935	25.4834	4.6205e-09	2.06312e-07	11.6687	Up
Ttc39c	-2.49674	4.72098	-25.4444	4.6778e-09	2.07581e-07	11.6559	Down
Acy1	-3.46275	5.10297	-25.4394	4.68528e-09	2.07581e-07	11.6542	Down
Papss2	-2.7338	7.34437	-25.4351	4.69157e-09	2.07581e-07	11.6528	Down
Clcf1	4.15263	3.67688	25.4127	4.72502e-09	2.08429e-07	11.6453	Up
Anpep	-1.8251	6.73743	-25.3816	4.77188e-09	2.09862e-07	11.635	Down
Gucd1	-1.85345	6.39625	-25.3052	4.88927e-09	2.13385e-07	11.6096	Down
Spink1	-2.08402	7.46667	-25.3044	4.89054e-09	2.13385e-07	11.6093	Down
Rras2	1.86532	6.37214	25.301	4.89582e-09	2.13385e-07	11.6082	Up
Tmem43	2.26143	5.99702	25.2466	4.98138e-09	2.16467e-07	11.5901	Up
Pah	-4.06279	8.42422	-25.181	5.08698e-09	2.20401e-07	11.5681	Down
Dnajc13	-1.94571	7.50223	-25.1242	5.18045e-09	2.23786e-07	11.549	Down
Coro1a	2.83779	5.22443	25.0757	5.26159e-09	2.26621e-07	11.5328	Up
Ccdc107	-2.13567	6.20372	-25.0661	5.2779e-09	2.26655e-07	11.5295	Down
Lactb2	-3.84055	8.14086	-25.0536	5.29919e-09	2.26681e-07	11.5253	Down
Nat8f1	-4.39835	5.77309	-25.0475	5.30956e-09	2.26681e-07	11.5233	Down
Wfdc2	1.94468	6.90522	25.0317	5.33661e-09	2.27172e-07	11.5179	Up
Rufy3	-1.93641	6.36221	-24.9953	5.39965e-09	2.27285e-07	11.5056	Down
Abcg2	-2.76885	7.82482	-24.9929	5.40379e-09	2.27285e-07	11.5048	Down
Slc5a12	-3.41371	6.77147	-24.9924	5.40461e-09	2.27285e-07	11.5047	Down
Mcrip2	-2.21595	5.68834	-24.9897	5.40932e-09	2.27285e-07	11.5037	Down
Etfdh	-1.8121	7.05591	-24.9852	5.41712e-09	2.27285e-07	11.5022	Down
Nlrp6	-4.12697	4.79343	-24.9759	5.43346e-09	2.27318e-07	11.4991	Down
Fmo1	-3.44703	7.37223	-24.9522	5.47519e-09	2.28409e-07	11.4911	Down
Me1	-3.46752	7.91894	-24.9039	5.5613e-09	2.29846e-07	11.4747	Down
Col3a1	2.874	7.61255	24.9036	5.56191e-09	2.29846e-07	11.4746	Up
Alox5	5.06956	1.94937	24.897	5.57372e-09	2.29846e-07	11.4724	Up
Sord	-3.17527	9.27807	-24.8824	5.6001e-09	2.29846e-07	11.4674	Down
Agpat3	-1.54622	8.5258	-24.8814	5.60186e-09	2.29846e-07	11.4671	Down
F3	2.0533	5.48669	24.8802	5.60407e-09	2.29846e-07	11.4667	Up
Lgals1	1.96402	6.76573	24.8571	5.64623e-09	2.30297e-07	11.4588	Up
Nckap1l	2.97659	4.33711	24.8569	5.64662e-09	2.30297e-07	11.4587	Up
Xylb	-3.72811	7.26918	-24.8216	5.71159e-09	2.31911e-07	11.4467	Down
Slc35a3	-1.77041	7.13706	-24.8182	5.71796e-09	2.31911e-07	11.4456	Down
Nfkb2	2.46308	5.61086	24.7786	5.79181e-09	2.34044e-07	11.4321	Up
Cox6b2	3.715	3.56799	24.7691	5.80987e-09	2.34044e-07	11.4288	Up
Hpd	-8.1746	1.46886	-24.7644	5.81863e-09	2.34044e-07	11.4273	Down
Slc1a1	-3.21845	6.28158	-24.7529	5.84057e-09	2.34281e-07	11.4233	Down
Ggct	-2.78142	4.68494	-24.7104	5.92188e-09	2.36891e-07	11.4088	Down
Vnn1	-2.12833	5.64165	-24.6756	5.98951e-09	2.38942e-07	11.3969	Down
Arl4c	3.07029	5.32029	24.6144	6.11041e-09	2.43101e-07	11.3759	Up
Acad12	-2.04921	5.16164	-24.5823	6.175e-09	2.45003e-07	11.3649	Down
Gm11992	-3.22094	4.07556	-24.5058	6.33194e-09	2.50283e-07	11.3385	Down
Sardh	-2.34674	6.86375	-24.5008	6.34236e-09	2.50283e-07	11.3368	Down
Laptm5	2.91965	5.70914	24.447	6.45563e-09	2.52948e-07	11.3182	Up
Hmga2	6.38575	0.401324	24.44	6.4705e-09	2.52948e-07	11.3157	Up
Hmga1	2.71355	5.75781	24.44	6.47058e-09	2.52948e-07	11.3157	Up
Ass1	-3.49051	9.82817	-24.436	6.47918e-09	2.52948e-07	11.3143	Down
Ptpn22	2.53515	3.93553	24.3058	6.76385e-09	2.63357e-07	11.2691	Up
Tnfrsf12a	3.04381	5.66616	24.2892	6.8012e-09	2.64107e-07	11.2633	Up
Slc22a13	-6.22726	3.32196	-24.2782	6.82598e-09	2.64367e-07	11.2595	Down
Mgat3	-2.78249	6.47001	-24.2238	6.95047e-09	2.68476e-07	11.2405	Down
Prkcz	-1.80275	6.30805	-24.2049	6.99415e-09	2.69326e-07	11.2339	Down
Efhd2	1.83773	5.98817	24.1909	7.02689e-09	2.69326e-07	11.229	Up
Acot12	-5.9617	4.83904	-24.1905	7.02782e-09	2.69326e-07	11.2289	Down
Defb29	-2.96499	3.91845	-24.1576	7.1052e-09	2.71579e-07	11.2173	Down
Def8	-2.04001	6.6621	-24.1437	7.13831e-09	2.72132e-07	11.2124	Down
H2-Aa	2.33278	7.60786	24.1158	7.20488e-09	2.73954e-07	11.2027	Up
Igsf11	-3.10837	5.87395	-24.0912	7.26428e-09	2.75495e-07	11.194	Down
Ttr	-6.4016	4.53632	-24.0539	7.35542e-09	2.78229e-07	11.1809	Down
Lif	6.64855	1.76022	24.0424	7.38394e-09	2.78586e-07	11.1768	Up
Fbn1	1.91828	5.42614	24.0211	7.4367e-09	2.79854e-07	11.1693	Up
Galnt1	-1.51908	7.64154	-24.0078	7.46994e-09	2.80382e-07	11.1646	Down
Slc30a2	-3.53438	4.9809	-23.992	7.50973e-09	2.80597e-07	11.159	Down
Mrc1	3.25033	4.22033	23.9902	7.51409e-09	2.80597e-07	11.1584	Up
Glb1	-1.84251	6.76466	-23.9797	7.54082e-09	2.80876e-07	11.1547	Down
Tcaim	-2.60428	5.17552	-23.9547	7.60441e-09	2.82524e-07	11.1458	Down
Nipal4	7.60384	0.837614	23.9362	7.65174e-09	2.83561e-07	11.1393	Up
Acot1	-2.24715	5.17136	-23.897	7.75319e-09	2.86593e-07	11.1254	Down
Hibadh	-2.04832	8.18357	-23.8285	7.93449e-09	2.92554e-07	11.1011	Down
Icam1	2.8165	5.49211	23.7931	8.03008e-09	2.9517e-07	11.0884	Up
Slc10a2	-3.36888	4.65697	-23.7873	8.04586e-09	2.9517e-07	11.0864	Down
Cltrn	-3.75905	8.6313	-23.764	8.10942e-09	2.96008e-07	11.0781	Down
Aadac	-3.14361	5.77814	-23.7627	8.11289e-09	2.96008e-07	11.0776	Down
Myo5a	-1.7131	6.36723	-23.7567	8.12953e-09	2.96008e-07	11.0755	Down
Fgf1	-2.11248	7.50464	-23.7338	8.19297e-09	2.97576e-07	11.0673	Down
Itgb4	3.85283	5.0845	23.685	8.32973e-09	3.01792e-07	11.0498	Up
Aspg	-6.08648	2.80118	-23.6691	8.37463e-09	3.02668e-07	11.0441	Down
Tcn2	-2.84902	9.46459	-23.6616	8.39621e-09	3.02699e-07	11.0414	Down
Hsd17b2	-5.85933	1.30881	-23.6378	8.46442e-09	3.04406e-07	11.0329	Down
Inf2	2.81165	4.64901	23.6187	8.51953e-09	3.05254e-07	11.026	Up
Sulf2	2.9146	5.87687	23.6152	8.5298e-09	3.05254e-07	11.0248	Up
Clec4n	6.96122	-0.105703	23.5782	8.63797e-09	3.08e-07	11.0115	Up
Arpc1b	2.20405	6.71185	23.569	8.66514e-09	3.08e-07	11.0081	Up
Ddias	4.40589	2.12572	23.5631	8.68278e-09	3.08e-07	11.006	Up
Slc25a10	-2.67044	7.49102	-23.5603	8.69091e-09	3.08e-07	11.005	Down
Lcp1	2.12054	6.5189	23.5288	8.78506e-09	3.10583e-07	10.9936	Up
Tkfc	-2.47518	7.1832	-23.51	8.84165e-09	3.11553e-07	10.9869	Down
Rida	-2.68007	8.17007	-23.5055	8.85518e-09	3.11553e-07	10.9852	Down
Frmd6	2.14016	5.19978	23.4893	8.90458e-09	3.12095e-07	10.9794	Up
Ceacam2	-6.07975	1.42581	-23.4843	8.91971e-09	3.12095e-07	10.9776	Down
Hadh	-2.28792	8.09393	-23.476	8.9452e-09	3.12095e-07	10.9746	Down
Gjb2	-3.87252	5.11321	-23.4668	8.97356e-09	3.12095e-07	10.9712	Down
Tpk1	-2.4773	6.015	-23.4655	8.97746e-09	3.12095e-07	10.9708	Down
Sypl2	-3.61098	4.67227	-23.4583	8.99969e-09	3.12125e-07	10.9682	Down
Pros1	2.03136	5.88666	23.4406	9.05437e-09	3.13193e-07	10.9618	Up
Inhba	5.22497	1.84004	23.4345	9.07338e-09	3.13193e-07	10.9595	Up
Selenow	1.44761	5.94165	23.4169	9.12844e-09	3.1435e-07	10.9532	Up
Mki67	3.0283	4.21025	23.3891	9.21614e-09	3.16534e-07	10.9431	Up
Slc22a26	-6.71367	1.35623	-23.3831	9.23524e-09	3.16534e-07	10.9409	Down
Gk5	-2.35406	4.20335	-23.3595	9.31036e-09	3.17851e-07	10.9323	Down
Erich4	-3.51409	4.35644	-23.3574	9.31719e-09	3.17851e-07	10.9315	Down
Hsd3b3	-3.52834	4.17695	-23.3482	9.34662e-09	3.18112e-07	10.9282	Down
Il33	2.59789	4.37507	23.3371	9.38236e-09	3.18586e-07	10.9242	Up
Acot4	-3.29551	5.0745	-23.3036	9.49139e-09	3.20878e-07	10.912	Down
Fam210a	-1.90676	6.12446	-23.3029	9.49383e-09	3.20878e-07	10.9117	Down
B2m	2.03105	9.16171	23.2393	9.70493e-09	3.26537e-07	10.8884	Up
Abat	-2.57909	7.90635	-23.2389	9.706e-09	3.26537e-07	10.8883	Down
Bhmt2	-6.82965	3.82336	-23.1976	9.8461e-09	3.30489e-07	10.8732	Down
Adgre1	2.71103	3.99584	23.1903	9.87077e-09	3.30558e-07	10.8705	Up
Col18a1	1.73695	8.60359	23.1652	9.95738e-09	3.32695e-07	10.8613	Up
Gatb	-2.15141	5.45733	-23.1434	1.00329e-08	3.34453e-07	10.8533	Down
Mgam	-3.57105	5.74665	-23.1106	1.01479e-08	3.37514e-07	10.8413	Down
Slc4a4	-3.09376	9.0695	-23.1012	1.01813e-08	3.37857e-07	10.8378	Down
Pde6a	-6.81496	1.32077	-23.0915	1.02157e-08	3.38228e-07	10.8342	Down
Hsd3b2	-5.95935	5.14591	-23.085	1.02388e-08	3.38228e-07	10.8318	Down
Arsg	-3.27381	4.52126	-23.0525	1.03554e-08	3.40631e-07	10.8198	Down
Sod1	-1.82975	8.04968	-23.0461	1.03786e-08	3.40631e-07	10.8175	Down
Nkx2-9	6.85767	-0.157483	23.0453	1.03815e-08	3.40631e-07	10.8172	Up
Cyth4	2.85182	4.42113	23.0343	1.04216e-08	3.4102e-07	10.8131	Up
Grhpr	-2.67815	6.61867	-23.0263	1.04504e-08	3.4102e-07	10.8102	Down
Nt5e	-3.39912	6.18156	-23.0228	1.04635e-08	3.4102e-07	10.8089	Down
Ugt8a	-2.56506	6.36372	-22.9862	1.05979e-08	3.44631e-07	10.7954	Down
Ctsk	4.74833	4.74296	22.9744	1.06419e-08	3.45295e-07	10.791	Up
A4gnt	-6.12243	1.01028	-22.942	1.07632e-08	3.48456e-07	10.779	Down
Evc	-2.16419	7.10712	-22.9311	1.08046e-08	3.49023e-07	10.7749	Down
Golm1	2.28837	4.36028	22.9051	1.09034e-08	3.51435e-07	10.7653	Up
Cat	-2.59521	8.97661	-22.8937	1.09473e-08	3.52075e-07	10.761	Down
Lgals3bp	1.80776	6.89843	22.8749	1.10198e-08	3.53628e-07	10.754	Up
Thy1	3.40118	3.63839	22.8593	1.10803e-08	3.54787e-07	10.7482	Up
Abhd14b	-2.33612	6.26971	-22.794	1.13381e-08	3.61617e-07	10.7239	Down
Snx8	-1.54481	5.64489	-22.7924	1.13445e-08	3.61617e-07	10.7233	Down
Cd68	3.9678	3.45712	22.7865	1.13679e-08	3.61617e-07	10.7211	Up
Msra	-2.55848	6.92442	-22.7708	1.14313e-08	3.62496e-07	10.7152	Down
Nit2	-2.03561	5.6851	-22.7673	1.14452e-08	3.62496e-07	10.7139	Down
Enpp2	-1.8826	7.96199	-22.7496	1.15172e-08	3.63988e-07	10.7073	Down
0610005C13Rik	-3.34057	5.07277	-22.7038	1.17052e-08	3.69131e-07	10.6901	Down
Slc12a4	2.20561	5.57263	22.63	1.20152e-08	3.7809e-07	10.6624	Up
Fcgrt	-1.81307	7.05581	-22.6147	1.2081e-08	3.79271e-07	10.6566	Down
Amt	-2.23426	5.2743	-22.6092	1.21047e-08	3.79271e-07	10.6545	Down
Akr7a5	-2.62232	7.40168	-22.5368	1.24204e-08	3.8833e-07	10.6272	Down
Slc39a8	-2.51774	5.17564	-22.5291	1.24547e-08	3.8857e-07	10.6243	Down
Aldh1a1	3.31843	4.83937	22.5108	1.25364e-08	3.89456e-07	10.6174	Up
E030003E18Rik	3.31843	4.83937	22.5108	1.25364e-08	3.89456e-07	10.6174	Up
Map3k7cl	-2.74179	4.26632	-22.4831	1.26609e-08	3.92195e-07	10.6069	Down
Abcc2	-2.66803	7.68556	-22.4733	1.27052e-08	3.92195e-07	10.6032	Down
Gm10768	-2.66803	7.68556	-22.4733	1.27052e-08	3.92195e-07	10.6032	Down
Cd36	-5.11168	7.18885	-22.4466	1.28271e-08	3.95124e-07	10.5931	Down
Itfg1	-1.49593	6.96442	-22.4395	1.28599e-08	3.95298e-07	10.5903	Down
Dpys	-7.08702	0.493649	-22.4224	1.29388e-08	3.9689e-07	10.5839	Down
Smpdl3a	-2.25888	8.04073	-22.4093	1.29998e-08	3.97925e-07	10.5789	Down
Kcnj15	-3.16724	8.777	-22.3922	1.30799e-08	3.99538e-07	10.5723	Down
Pdzd3	-3.22377	5.55208	-22.3711	1.3179e-08	4.01654e-07	10.5643	Down
Lamc2	2.77743	5.94765	22.3658	1.32042e-08	4.01654e-07	10.5623	Up
Hrg	-6.60106	-0.285787	-22.3553	1.32542e-08	4.02339e-07	10.5583	Down
Cyp2d12	-5.253	4.12333	-22.3441	1.33078e-08	4.02659e-07	10.554	Down
Herc4	-1.63158	5.97491	-22.3321	1.33652e-08	4.02659e-07	10.5494	Down
Ctbs	-1.92835	4.83218	-22.3305	1.33727e-08	4.02659e-07	10.5489	Down
Rab31	2.04285	5.4389	22.33	1.33751e-08	4.02659e-07	10.5487	Up
Gas2	-4.20257	6.86286	-22.324	1.3404e-08	4.02701e-07	10.5464	Down
Slc22a8	-4.41259	6.51611	-22.3041	1.35005e-08	4.03951e-07	10.5388	Down
Slc19a1	-2.37017	5.7883	-22.3012	1.35148e-08	4.03951e-07	10.5376	Down
Mettl7b	-3.78209	5.97402	-22.2983	1.35287e-08	4.03951e-07	10.5365	Down
Emp1	1.66024	5.64729	22.2892	1.35731e-08	4.04326e-07	10.5331	Up
Sh3bgrl3	2.63675	5.7328	22.2844	1.35966e-08	4.04326e-07	10.5312	Up
H2-Eb1	2.43044	7.74801	22.2754	1.36407e-08	4.04813e-07	10.5278	Up
Dlgap4	1.41227	5.70803	22.2199	1.39171e-08	4.12178e-07	10.5065	Up
Tmem189	-2.04648	7.21413	-22.1971	1.40323e-08	4.14623e-07	10.4977	Down
Cald1	1.55687	7.3992	22.1923	1.40564e-08	4.14623e-07	10.4959	Up
Tlcd4	-3.11994	4.36094	-22.1855	1.4091e-08	4.14804e-07	10.4933	Down
Flna	2.20242	8.26666	22.1778	1.41306e-08	4.15132e-07	10.4903	Up
Selenbp2	-4.41982	2.76612	-22.172	1.41603e-08	4.15169e-07	10.4881	Down
Glyat	-3.06756	7.66777	-22.1222	1.44182e-08	4.21883e-07	10.4689	Down
Wdr81	-1.53935	5.94352	-22.1141	1.44609e-08	4.22287e-07	10.4658	Down
Tmem144	-2.44995	3.80242	-22.0908	1.45835e-08	4.25018e-07	10.4568	Down
Castor2	-2.01364	6.71423	-22.0669	1.47107e-08	4.27871e-07	10.4476	Down
Pepd	-2.18203	7.52516	-22.0264	1.49293e-08	4.33367e-07	10.4319	Down
Afmid	-3.09027	5.23613	-22.0027	1.5059e-08	4.35521e-07	10.4227	Down
Car14	-2.99164	4.40777	-22.002	1.50632e-08	4.35521e-07	10.4224	Down
Enpp6	-3.23986	6.03206	-21.9914	1.51215e-08	4.35601e-07	10.4183	Down
Apoh	-6.69873	0.152121	-21.9906	1.51256e-08	4.35601e-07	10.418	Down
Pcbd1	-1.52107	7.08086	-21.9679	1.52518e-08	4.38368e-07	10.4092	Down
Samd8	-1.62237	6.23631	-21.9586	1.53035e-08	4.38992e-07	10.4056	Down
Hmgcs1	-2.26557	7.91579	-21.9471	1.5368e-08	4.39166e-07	10.4011	Down
Marchf6	-1.48437	7.76648	-21.9468	1.53697e-08	4.39166e-07	10.401	Down
Igfbp4	-2.04835	9.05821	-21.9262	1.54861e-08	4.41625e-07	10.393	Down
Mfsd2a	-4.89607	2.95343	-21.9039	1.5613e-08	4.44377e-07	10.3843	Down
Sipa1l1	-1.60615	6.88167	-21.8944	1.56677e-08	4.45065e-07	10.3806	Down
Isg15	2.49477	3.48073	21.8869	1.57109e-08	4.45427e-07	10.3776	Up
Tpm4	1.74514	7.37445	21.8807	1.57465e-08	4.4557e-07	10.3752	Up
9530053A07Rik	6.54872	-0.311955	21.8578	1.58793e-08	4.48459e-07	10.3663	Up
Cfp	4.03927	3.51478	21.843	1.59658e-08	4.50033e-07	10.3605	Up
Sbno2	2.13271	5.89104	21.7892	1.6285e-08	4.58145e-07	10.3394	Up
Wdfy4	2.6659	3.76909	21.7627	1.64452e-08	4.61409e-07	10.329	Up
Aifm1	-1.3527	6.78009	-21.7596	1.64642e-08	4.61409e-07	10.3278	Down
Plekhb2	-1.72309	8.20793	-21.7524	1.65078e-08	4.61743e-07	10.325	Down
Slc13a3	-4.05589	7.51576	-21.6983	1.68408e-08	4.70156e-07	10.3037	Down
Prex1	1.73321	5.12769	21.6879	1.6906e-08	4.71078e-07	10.2996	Up
Abcd3	-1.9009	8.08644	-21.6786	1.69642e-08	4.71799e-07	10.296	Down
Sel1l3	-2.15685	5.74135	-21.6676	1.70332e-08	4.72818e-07	10.2916	Down
Smpd2	-2.02003	5.19662	-21.6408	1.72031e-08	4.76627e-07	10.2811	Down
Mccc2	-1.7104	6.07115	-21.6241	1.731e-08	4.78682e-07	10.2745	Down
Sult1c2	-1.81231	5.54891	-21.6112	1.73934e-08	4.80077e-07	10.2694	Down
Cdhr5	-1.52718	7.07416	-21.5856	1.75594e-08	4.83744e-07	10.2592	Down
Dpep1	-3.03851	5.89171	-21.5366	1.78826e-08	4.9172e-07	10.2398	Down
Rcc2	1.55472	6.21969	21.5047	1.80969e-08	4.96679e-07	10.2271	Up
Ech1	-1.64789	7.865	-21.4901	1.81957e-08	4.98453e-07	10.2213	Down
Gipc2	-1.43668	6.4505	-21.446	1.84981e-08	5.05024e-07	10.2037	Down
Degs2	-2.67385	4.9397	-21.445	1.85047e-08	5.05024e-07	10.2034	Down
Osbpl9	-1.37865	7.71203	-21.4261	1.86365e-08	5.06843e-07	10.1958	Down
Gask1b	2.35418	3.87106	21.4254	1.86408e-08	5.06843e-07	10.1956	Up
Ucp2	1.81291	7.55799	21.4115	1.87388e-08	5.07846e-07	10.19	Up
Selenbp1	-2.53886	8.15941	-21.4102	1.87473e-08	5.07846e-07	10.1895	Down
Zdhhc9	-1.57266	6.27556	-21.3971	1.88397e-08	5.09405e-07	10.1842	Down
Spn	2.69469	3.54574	21.3767	1.89846e-08	5.12374e-07	10.1761	Up
F2r	1.70131	7.0028	21.3472	1.91963e-08	5.17132e-07	10.1643	Up
Cdh11	2.15514	5.44831	21.3347	1.92867e-08	5.18611e-07	10.1592	Up
Bdh1	-2.15908	6.75717	-21.2808	1.9682e-08	5.28267e-07	10.1376	Down
Cmtm3	2.1477	4.79208	21.2573	1.9857e-08	5.31985e-07	10.1282	Up
Prdx5	-1.5133	9.46289	-21.2376	2.0005e-08	5.34969e-07	10.1203	Down
Ak1	1.52628	5.3714	21.2272	2.00835e-08	5.36087e-07	10.1161	Up
Lgi2	4.96054	2.21275	21.2188	2.01478e-08	5.36821e-07	10.1127	Up
Timp3	-2.23308	9.86883	-21.2089	2.02236e-08	5.37861e-07	10.1087	Down
Wwp1	-1.86236	7.44284	-21.196	2.03223e-08	5.38658e-07	10.1035	Down
Med14	-1.45988	6.5918	-21.1953	2.03274e-08	5.38658e-07	10.1032	Down
Ifitm3	1.97771	6.13213	21.1833	2.04203e-08	5.40139e-07	10.0983	Up
Bnc2	-2.46744	3.97275	-21.1535	2.06518e-08	5.44518e-07	10.0863	Down
Srd5a2	-5.98624	1.66638	-21.1524	2.06604e-08	5.44518e-07	10.0859	Down
D630045J12Rik	-1.79841	5.99765	-21.1355	2.07936e-08	5.47041e-07	10.079	Down
Sigirr	-1.50836	5.61962	-21.1183	2.093e-08	5.49637e-07	10.072	Down
Slc36a1	-2.2625	6.10956	-21.1006	2.1071e-08	5.52349e-07	10.0649	Down
Ankrd1	5.96086	3.87519	21.0809	2.12294e-08	5.55503e-07	10.0569	Up
Hmgcl	-1.7072	6.4202	-21.068	2.13333e-08	5.57224e-07	10.0517	Down
Gys2	-4.71962	2.10482	-21.0575	2.14191e-08	5.58464e-07	10.0474	Down
Mmut	-2.00441	7.5971	-21.0499	2.14812e-08	5.59086e-07	10.0443	Down
Pth1r	-2.19313	8.45814	-21.0342	2.16104e-08	5.61447e-07	10.0379	Down
Dglucy	-1.62959	6.83357	-21.0181	2.17432e-08	5.63895e-07	10.0313	Down
Marcks	1.48001	6.55273	21.0073	2.18328e-08	5.65215e-07	10.0269	Up
Pclaf	3.31587	2.35616	20.9934	2.19491e-08	5.66308e-07	10.0213	Up
C1qtnf6	2.76636	3.46156	20.993	2.19526e-08	5.66308e-07	10.0211	Up
Tmem174	-3.48053	7.21414	-20.9873	2.20004e-08	5.6654e-07	10.0188	Down
Fads3	-1.95641	7.05691	-20.9352	2.24432e-08	5.76924e-07	9.99751	Down
Unc93b1	2.18338	5.5016	20.9289	2.24975e-08	5.77304e-07	9.99492	Up
Cdh3	2.59142	4.27857	20.8887	2.28463e-08	5.85226e-07	9.97849	Up
Nlgn2	2.1754	4.11478	20.883	2.28968e-08	5.85493e-07	9.97613	Up
Cyp2j11	-3.66006	6.08212	-20.8766	2.29534e-08	5.85914e-07	9.97349	Down
Osmr	2.60792	4.91054	20.8192	2.34653e-08	5.97935e-07	9.94993	Up
Pcolce	1.59233	7.14707	20.8049	2.35949e-08	5.99515e-07	9.94404	Up
Gxylt2	4.01779	2.46344	20.8033	2.36094e-08	5.99515e-07	9.94339	Up
Arsb	-2.05792	7.28735	-20.7806	2.38171e-08	6.03599e-07	9.93403	Down
Csrp2	-1.94903	5.98994	-20.7749	2.38696e-08	6.03599e-07	9.93167	Down
Ltb	3.85657	2.54889	20.7722	2.38943e-08	6.03599e-07	9.93057	Up
Col1a1	2.82652	6.95829	20.7628	2.39813e-08	6.04752e-07	9.92668	Up
Prepl	-1.98877	6.42631	-20.7507	2.40933e-08	6.06528e-07	9.9217	Down
Cluh	-1.55666	7.93126	-20.6858	2.47061e-08	6.19469e-07	9.89485	Down
Tfrc	-1.40676	6.71181	-20.685	2.47132e-08	6.19469e-07	9.89455	Down
Trim7	-1.69066	6.18754	-20.6828	2.47346e-08	6.19469e-07	9.89362	Down
Nudt12	-2.07846	5.2885	-20.6698	2.48597e-08	6.20883e-07	9.88823	Down
Fn1	2.57891	6.74889	20.6625	2.49296e-08	6.20883e-07	9.88523	Up
Ctxn1	3.67463	3.18085	20.6614	2.49404e-08	6.20883e-07	9.88476	Up
C8a	-7.86644	1.20111	-20.6562	2.49913e-08	6.20883e-07	9.88258	Down
S100a4	4.02955	2.99825	20.6549	2.50037e-08	6.20883e-07	9.88205	Up
Asb13	-2.08159	5.71418	-20.6423	2.51258e-08	6.22856e-07	9.87684	Down
C1qtnf12	-2.31518	5.0394	-20.6358	2.51895e-08	6.2318e-07	9.87414	Down
Naaa	1.84147	4.87086	20.6319	2.52276e-08	6.2318e-07	9.87252	Up
Arl6ip1	-1.82594	8.91889	-20.6279	2.52669e-08	6.2318e-07	9.87085	Down
Pigq	-1.25532	7.26795	-20.6221	2.53236e-08	6.23523e-07	9.86846	Down
Ankib1	-1.83456	7.06821	-20.6143	2.5401e-08	6.24378e-07	9.86519	Down
Ripk3	3.50419	1.88924	20.6061	2.54821e-08	6.25317e-07	9.86179	Up
Sec14l3	-7.34282	0.39205	-20.552	2.60243e-08	6.37551e-07	9.83927	Down
Agxt2	-3.84033	5.07514	-20.5312	2.62359e-08	6.41659e-07	9.8306	Down
Dao	-3.55773	6.9998	-20.5083	2.64716e-08	6.46341e-07	9.82103	Down
Pcca	-1.70111	6.67922	-20.4948	2.66114e-08	6.48669e-07	9.8154	Down
Spp2	-2.80186	6.2644	-20.4774	2.67935e-08	6.52021e-07	9.8081	Down
Ido2	-5.5865	1.2983	-20.4319	2.72747e-08	6.62626e-07	9.78905	Down
Rnf145	-1.33541	7.03845	-20.4258	2.7341e-08	6.63133e-07	9.78645	Down
Galc	-1.82144	6.61783	-20.4071	2.75422e-08	6.66904e-07	9.77861	Down
Pi4ka	-1.91657	7.5139	-20.3897	2.77307e-08	6.70357e-07	9.7713	Down
Dennd2a	2.28003	3.77948	20.3852	2.77793e-08	6.70423e-07	9.76943	Up
Irf9	1.38658	5.29971	20.3663	2.79865e-08	6.74307e-07	9.76148	Up
Chac2	-1.99284	4.20642	-20.3479	2.81897e-08	6.76617e-07	9.75373	Down
Cx3cr1	2.93445	4.00225	20.347	2.82003e-08	6.76617e-07	9.75333	Up
Mccc1	-2.1218	6.83009	-20.3451	2.82213e-08	6.76617e-07	9.75253	Down
Ier5	2.04601	5.44201	20.3399	2.82793e-08	6.76895e-07	9.75033	Up
Lztr1	-1.49923	6.99092	-20.3276	2.84165e-08	6.79066e-07	9.74515	Down
Inhbb	3.47331	3.67131	20.296	2.87727e-08	6.86455e-07	9.73181	Up
Ptgfrn	1.98918	5.46818	20.2831	2.89192e-08	6.88825e-07	9.72637	Up
Lmna	1.19132	6.7905	20.2697	2.90733e-08	6.91367e-07	9.72068	Up
H2-K1	2.56833	9.4709	20.2503	2.92969e-08	6.95552e-07	9.71247	Up
Sod3	-2.35902	8.16494	-20.2183	2.96705e-08	7.02423e-07	9.6989	Down
Aspdh	-6.01926	3.19576	-20.2166	2.96899e-08	7.02423e-07	9.6982	Down
Lpcat4	2.31449	3.87884	20.2132	2.97307e-08	7.02423e-07	9.69673	Up
Gfm2	-1.56295	5.77645	-20.1958	2.99358e-08	7.06128e-07	9.68936	Down
Mlec	-1.87852	9.59035	-20.1902	3.00028e-08	7.06565e-07	9.68697	Down
Map3k15	-2.73121	4.25233	-20.1778	3.01501e-08	7.08891e-07	9.68172	Down
Parp14	1.85113	5.97356	20.1441	3.05565e-08	7.17291e-07	9.66738	Up
Abhd14a	-1.80657	4.67524	-20.1231	3.08131e-08	7.21143e-07	9.65841	Down
Marchf8	-1.33775	7.72656	-20.1226	3.08193e-08	7.21143e-07	9.6582	Down
Akr1c18	-6.37407	1.38864	-20.1164	3.08953e-08	7.21361e-07	9.65556	Down
Klc4	-1.58439	6.22576	-20.1131	3.09352e-08	7.21361e-07	9.65418	Down
Crlf2	2.29896	3.90635	20.1097	3.09769e-08	7.21361e-07	9.65273	Up
Vcam1	3.11463	5.17609	20.0879	3.12472e-08	7.26498e-07	9.64342	Up
Ptk7	2.45036	5.15451	20.0748	3.14107e-08	7.29139e-07	9.63783	Up
Akna	2.26551	4.08111	20.0556	3.16528e-08	7.33591e-07	9.6296	Up
Rtn4	1.43071	7.93799	20.0346	3.19193e-08	7.38595e-07	9.62061	Up
Dhfr	-2.63661	5.14506	-20.0263	3.20249e-08	7.39866e-07	9.61707	Down
Atg9b	6.07539	1.59856	20.0141	3.2182e-08	7.42321e-07	9.61183	Up
Plac8	2.38387	4.37827	20.0066	3.2279e-08	7.42648e-07	9.6086	Up
Psd4	3.0238	2.96258	20.0051	3.22979e-08	7.42648e-07	9.60797	Up
Relb	2.73573	4.2459	20.0005	3.23577e-08	7.42854e-07	9.60599	Up
Ikbke	2.56861	3.29123	19.9789	3.2638e-08	7.45792e-07	9.59674	Up
Sla	2.55905	3.18773	19.9777	3.2654e-08	7.45792e-07	9.59621	Up
Ly86	2.77843	3.0143	19.9761	3.26758e-08	7.45792e-07	9.5955	Up
Oasl2	2.2949	4.60768	19.975	3.269e-08	7.45792e-07	9.59503	Up
Itgal	2.61091	3.86219	19.9576	3.29183e-08	7.49542e-07	9.58757	Up
Mlycd	-1.82719	5.5825	-19.9534	3.29738e-08	7.49542e-07	9.58576	Down
Gnmt	-3.58646	2.64852	-19.9497	3.30225e-08	7.49542e-07	9.58418	Down
Coq9	-1.5582	7.14804	-19.9469	3.30597e-08	7.49542e-07	9.58297	Down
Plekho2	1.93969	4.37448	19.9396	3.31568e-08	7.50578e-07	9.57983	Up
Plbd1	2.19703	4.5388	19.9043	3.36298e-08	7.60107e-07	9.56464	Up
Amn	-2.87161	6.09938	-19.8968	3.37315e-08	7.61226e-07	9.5614	Down
Chrnb1	3.30952	4.0055	19.8918	3.37998e-08	7.6159e-07	9.55923	Up
Mmp9	7.66397	4.06111	19.8686	3.41177e-08	7.66751e-07	9.54919	Up
Acad10	-2.52707	5.70596	-19.8674	3.41338e-08	7.66751e-07	9.54868	Down
Erlin1	-2.32644	6.02456	-19.8154	3.48573e-08	7.79828e-07	9.52618	Down
Cldn1	2.44425	5.91215	19.8134	3.48851e-08	7.79828e-07	9.52532	Up
Qdpr	-2.03581	6.31507	-19.8113	3.49141e-08	7.79828e-07	9.52443	Down
Enpp3	-3.03461	4.80037	-19.807	3.49753e-08	7.79828e-07	9.52255	Down
Ckap2	4.36711	1.88596	19.8065	3.4983e-08	7.79828e-07	9.52232	Up
Marcksl1	2.5301	5.21149	19.7893	3.52267e-08	7.83328e-07	9.51487	Up
Dera	-1.74583	5.43097	-19.7878	3.52473e-08	7.83328e-07	9.51424	Down
Cers6	-1.28067	6.13589	-19.7748	3.54335e-08	7.86268e-07	9.50859	Down
Rbpms2	-2.49433	6.06275	-19.7505	3.57841e-08	7.92843e-07	9.49802	Down
Cela1	-2.74027	5.11825	-19.7335	3.60314e-08	7.97113e-07	9.49063	Down
Clec12a	3.60289	2.91678	19.7251	3.61543e-08	7.98622e-07	9.48697	Up
Trim63	-3.60739	2.36917	-19.7119	3.63489e-08	8.01708e-07	9.48121	Down
Srr	-2.04215	5.37071	-19.6597	3.71281e-08	8.17658e-07	9.45844	Down
4833439L19Rik	-1.98687	9.18739	-19.6441	3.73641e-08	8.21617e-07	9.45164	Down
Acsf3	-1.61564	5.52853	-19.6271	3.76233e-08	8.26071e-07	9.44422	Down
Oxsm	-1.80984	5.0621	-19.6154	3.78032e-08	8.27792e-07	9.43909	Down
Nceh1	-1.92562	7.72561	-19.6111	3.78692e-08	8.27792e-07	9.43722	Down
Ugdh	-1.26432	6.4969	-19.611	3.78717e-08	8.27792e-07	9.43715	Down
Crct1	6.5176	-0.327517	19.5942	3.81323e-08	8.32243e-07	9.42979	Up
Cndp2	-3.2986	9.24175	-19.5876	3.82344e-08	8.33226e-07	9.42691	Down
Ppp1r14b	1.53451	5.93948	19.5813	3.83337e-08	8.33959e-07	9.42413	Up
Xpr1	-1.46391	6.9726	-19.5763	3.84122e-08	8.33959e-07	9.42193	Down
Fcer1g	2.59003	3.85366	19.5745	3.84395e-08	8.33959e-07	9.42117	Up
Iqgap3	3.90231	1.3517	19.5507	3.88155e-08	8.40867e-07	9.41072	Up
Mlxipl	-3.56698	4.85409	-19.5361	3.90485e-08	8.44166e-07	9.40429	Down
Inpp5b	-1.47769	6.03735	-19.532	3.91133e-08	8.44166e-07	9.40251	Down
Wincr1	6.27275	-0.449939	19.5303	3.91412e-08	8.44166e-07	9.40174	Up
Wipf1	1.72431	5.00398	19.5206	3.92968e-08	8.45422e-07	9.39748	Up
Sparc	1.72031	8.13125	19.5184	3.93323e-08	8.45422e-07	9.39651	Up
Pmpcb	-1.89166	7.16422	-19.5159	3.93731e-08	8.45422e-07	9.39539	Down
Hspd1	-2.03415	8.79937	-19.4912	3.9774e-08	8.52775e-07	9.38451	Down
Aspa	-4.02123	4.90861	-19.4829	3.99086e-08	8.54407e-07	9.38088	Down
Smim24	-2.04814	5.57886	-19.4562	4.03488e-08	8.62567e-07	9.3691	Down
Hpn	-1.83038	8.03087	-19.4277	4.0825e-08	8.70746e-07	9.35649	Down
Nfam1	3.00819	2.88673	19.4195	4.09634e-08	8.70746e-07	9.35285	Up
Decr1	-1.8949	6.86775	-19.4184	4.09812e-08	8.70746e-07	9.35238	Down
Tm7sf3	-1.62574	6.7315	-19.4167	4.10094e-08	8.70746e-07	9.35164	Down
Thnsl2	-2.95704	6.38733	-19.4147	4.10443e-08	8.70746e-07	9.35073	Down
Slfn2	2.52569	4.27811	19.412	4.10893e-08	8.70746e-07	9.34955	Up
Entpd5	-2.09662	8.37058	-19.4005	4.12849e-08	8.73625e-07	9.34445	Down
Plek	2.96173	3.29504	19.39	4.14634e-08	8.76132e-07	9.33981	Up
Stard10	-1.79371	8.24783	-19.3853	4.15443e-08	8.76574e-07	9.33772	Down
C1rl	-2.20227	4.18569	-19.3621	4.19434e-08	8.83506e-07	9.32744	Down
Phyhd1	-2.09538	5.03338	-19.3592	4.19939e-08	8.83506e-07	9.32615	Down
Chd3	-1.84878	8.52994	-19.3469	4.22074e-08	8.8562e-07	9.3207	Down
Slc25a51	-1.31716	7.80657	-19.3465	4.22157e-08	8.8562e-07	9.32049	Down
Trp53inp1	1.94267	7.05396	19.3336	4.2441e-08	8.89068e-07	9.31477	Up
Dmxl2	-1.55501	5.97522	-19.3123	4.28172e-08	8.95664e-07	9.30528	Down
Ifrd1	1.80831	5.1128	19.2954	4.31171e-08	9.00648e-07	9.29777	Up
Fmo5	-4.16845	5.80226	-19.2897	4.32185e-08	9.01475e-07	9.29525	Down
Gm2a	-1.20086	7.6687	-19.2859	4.32866e-08	9.01609e-07	9.29356	Down
Smarca2	-1.77132	7.55304	-19.2716	4.35451e-08	9.057e-07	9.28715	Down
Gclm	-2.09355	8.06317	-19.2616	4.37258e-08	9.07646e-07	9.2827	Down
Sirt3	-2.00501	4.94016	-19.2595	4.3763e-08	9.07646e-07	9.28179	Down
Csgalnact1	-2.49585	4.15716	-19.2549	4.38474e-08	9.08108e-07	9.27971	Down
Keg1	-4.48501	8.57285	-19.2386	4.41453e-08	9.12584e-07	9.27243	Down
Pcsk5	-2.00981	4.51137	-19.2362	4.41886e-08	9.12584e-07	9.27138	Down
Prmt1	1.35112	5.92131	19.2297	4.43082e-08	9.13762e-07	9.26847	Up
Ces1e	-4.93644	4.25068	-19.226	4.4376e-08	9.13871e-07	9.26683	Down
Ecsit	-1.38725	5.43585	-19.2168	4.45468e-08	9.14989e-07	9.2627	Down
Pex11a	-1.72078	5.14199	-19.2148	4.45849e-08	9.14989e-07	9.26178	Down
Gnpda1	-2.12894	6.57016	-19.2129	4.46183e-08	9.14989e-07	9.26097	Down
Edem1	-1.26192	7.00445	-19.2091	4.46903e-08	9.15179e-07	9.25924	Down
Cda	-2.59716	6.33273	-19.2002	4.4855e-08	9.17266e-07	9.25528	Down
Slc26a1	-4.00787	5.61864	-19.1901	4.50455e-08	9.17899e-07	9.25072	Down
Abcb1b	2.27751	4.27305	19.19	4.50467e-08	9.17899e-07	9.25069	Up
Map4k4	1.34735	6.69937	19.1885	4.50745e-08	9.17899e-07	9.25003	Up
Prob1	-2.61317	4.48257	-19.1578	4.56551e-08	9.28426e-07	9.23626	Down
Polr3e	-1.40929	5.87919	-19.145	4.59005e-08	9.32119e-07	9.2305	Down
Bend5	-1.95788	4.35799	-19.1342	4.61068e-08	9.35007e-07	9.22567	Down
Sgpp1	-1.63487	7.04815	-19.1289	4.62085e-08	9.3577e-07	9.2233	Down
Rpl12	1.16756	8.01075	19.108	4.66148e-08	9.42691e-07	9.21388	Up
Tmem98	2.01998	4.28769	19.0884	4.69983e-08	9.47849e-07	9.20507	Up
Btnl9	-2.29869	3.685	-19.0861	4.70446e-08	9.47849e-07	9.20401	Down
Lpgat1	-1.65044	7.18111	-19.085	4.70646e-08	9.47849e-07	9.20355	Down
B3gat2	-2.76264	4.89243	-19.0748	4.72674e-08	9.50622e-07	9.19893	Down
Vps8	-1.57083	5.35071	-19.0593	4.75754e-08	9.555e-07	9.19194	Down
Klf12	-2.18551	3.78413	-19.0346	4.80697e-08	9.641e-07	9.18081	Down
Cd84	4.10781	2.03269	19.0309	4.81441e-08	9.64269e-07	9.17915	Up
Pdk2	-1.64298	7.39315	-19.025	4.82647e-08	9.65288e-07	9.17645	Down
Col1a2	2.09038	7.67044	19.0219	4.83272e-08	9.65288e-07	9.17506	Up
Cyp51	-2.85489	6.85181	-19.0076	4.8618e-08	9.69769e-07	9.16861	Down
Dsg2	1.8604	4.31561	19.0038	4.86965e-08	9.70011e-07	9.16687	Up
Apaf1	2.21195	4.36263	18.9912	4.89539e-08	9.73808e-07	9.1612	Up
Nfs1	-1.72525	6.43566	-18.9805	4.91761e-08	9.76898e-07	9.15632	Down
H2-D1	1.88439	9.32239	18.9551	4.97039e-08	9.86041e-07	9.14483	Up
Golm2	-1.26954	6.50494	-18.9458	4.99005e-08	9.88598e-07	9.14058	Down
Dgka	1.80294	5.17441	18.8934	5.10165e-08	1.00934e-06	9.11676	Up
Fgfr3	-1.8433	4.86216	-18.8807	5.129e-08	1.01227e-06	9.11101	Down
Tango2	-2.19879	5.54914	-18.878	5.13497e-08	1.01227e-06	9.10975	Down
Grina	-1.53985	8.48436	-18.8769	5.13727e-08	1.01227e-06	9.10927	Down
Tanc2	-1.28573	6.26816	-18.8674	5.15804e-08	1.0142e-06	9.10493	Down
Gjb1	-2.25313	4.74797	-18.866	5.16096e-08	1.0142e-06	9.10432	Down
D2hgdh	-1.46352	5.17724	-18.8445	5.20819e-08	1.02211e-06	9.09451	Down
Stra6l	-3.53652	3.12724	-18.8283	5.24418e-08	1.02779e-06	9.08709	Down
Acot13	-1.70601	5.85982	-18.824	5.25376e-08	1.02829e-06	9.08512	Down
Uck2	1.38253	5.1403	18.816	5.27163e-08	1.0304e-06	9.08147	Up
Scrn2	-2.09665	5.65472	-18.7702	5.37518e-08	1.04924e-06	9.06051	Down
Sox9	3.92689	2.77835	18.7647	5.38779e-08	1.0503e-06	9.05799	Up
Dock9	-1.06993	6.58372	-18.748	5.42631e-08	1.05639e-06	9.05031	Down
Stard5	-1.51366	6.26781	-18.7379	5.4497e-08	1.0589e-06	9.04568	Down
Chst7	-2.55519	4.55801	-18.7362	5.45367e-08	1.0589e-06	9.0449	Down
H2-Q7	2.20884	5.87474	18.7146	5.50392e-08	1.06582e-06	9.03501	Up
H2-Q9	2.20884	5.87474	18.7146	5.50392e-08	1.06582e-06	9.03501	Up
Dlst	-1.41209	8.22264	-18.7072	5.52141e-08	1.06654e-06	9.03159	Down
Rgl1	-2.13951	7.2092	-18.7057	5.52487e-08	1.06654e-06	9.03092	Down
Fyb	2.10857	3.48443	18.7037	5.52956e-08	1.06654e-06	9.03	Up
Itih5	-1.31153	5.63578	-18.6838	5.5768e-08	1.07423e-06	9.02084	Down
Mob3a	1.71226	4.48623	18.6711	5.6073e-08	1.07868e-06	9.01496	Up
Osbpl6	-1.84311	6.60239	-18.6662	5.619e-08	1.07951e-06	9.01271	Down
Tmprss9	-6.4775	-0.0573057	-18.6623	5.62827e-08	1.07987e-06	9.01094	Down
Smurf1	1.20307	5.78693	18.6446	5.67128e-08	1.08576e-06	9.00273	Up
Fermt3	2.85412	3.50106	18.6435	5.67384e-08	1.08576e-06	9.00225	Up
Il2rg	2.59257	3.79466	18.6389	5.68499e-08	1.08647e-06	9.00013	Up
Ube2c	3.59513	1.68996	18.6295	5.70803e-08	1.08945e-06	8.99577	Up
Gsdmd	2.31755	3.2488	18.6192	5.73315e-08	1.09282e-06	8.99104	Up
Adk	-1.77258	6.56676	-18.6119	5.75123e-08	1.09314e-06	8.98764	Down
Aqp1	-1.82864	9.10579	-18.6082	5.76043e-08	1.09314e-06	8.98592	Down
Phkb	-1.28012	6.11954	-18.6059	5.76589e-08	1.09314e-06	8.9849	Down
Sfxn1	-2.13961	7.35129	-18.605	5.76829e-08	1.09314e-06	8.98445	Down
S100a10	1.55414	6.99212	18.6034	5.7723e-08	1.09314e-06	8.9837	Up
Cgref1	-2.35594	6.4544	-18.596	5.79065e-08	1.09496e-06	8.98028	Down
Prss8	-1.85014	7.54733	-18.5927	5.7987e-08	1.09496e-06	8.97878	Down
Rhbdf2	1.67109	4.70512	18.5904	5.8044e-08	1.09496e-06	8.97772	Up
Depdc1b	-2.01464	3.9973	-18.5669	5.86333e-08	1.10465e-06	8.96683	Down
Evi5	-1.36412	6.73703	-18.5484	5.91027e-08	1.11206e-06	8.95824	Down
Plekha8	-1.53525	5.57826	-18.5434	5.9229e-08	1.113e-06	8.95593	Down
Tpm1	1.73948	7.63958	18.5366	5.94032e-08	1.11397e-06	8.95277	Up
Agtr1a	-1.80108	4.8992	-18.5354	5.94332e-08	1.11397e-06	8.95222	Down
Myo5b	-1.17339	7.39078	-18.506	6.01911e-08	1.12572e-06	8.93856	Down
Tprkb	-2.14924	6.00078	-18.5026	6.02808e-08	1.12572e-06	8.93696	Down
Nat8f5	-3.36467	2.9083	-18.5022	6.0291e-08	1.12572e-06	8.93677	Down
Iqsec2	-1.27445	5.56939	-18.4967	6.0434e-08	1.12601e-06	8.93422	Down
Jpt1	1.42061	5.44138	18.4956	6.04612e-08	1.12601e-06	8.93373	Up
Ifi30	1.12927	5.95913	18.4738	6.10327e-08	1.13521e-06	8.92359	Up
Slc7a5	2.72133	3.32907	18.4537	6.15674e-08	1.1437e-06	8.91418	Up
Sgk2	-2.26128	6.35743	-18.4505	6.16515e-08	1.1438e-06	8.91271	Down
Tmbim4	-1.56977	7.54155	-18.4418	6.18844e-08	1.14667e-06	8.90864	Down
Zfp385a	2.55146	4.46578	18.4383	6.19782e-08	1.14695e-06	8.907	Up
Vsir	2.00261	4.33872	18.4238	6.23691e-08	1.15143e-06	8.90022	Up
Akr1d1	-4.49983	3.45004	-18.4234	6.23782e-08	1.15143e-06	8.90007	Down
L2hgdh	-2.06878	6.04784	-18.4181	6.25227e-08	1.15264e-06	8.89757	Down
Fosl1	6.01787	-0.577379	18.4071	6.28199e-08	1.15666e-06	8.89246	Up
Pdpn	2.50918	3.97117	18.3969	6.30995e-08	1.15933e-06	8.88766	Up
Slc51a	-2.95475	4.76682	-18.396	6.31238e-08	1.15933e-06	8.88725	Down
Car4	-2.38332	6.26222	-18.3879	6.33448e-08	1.16193e-06	8.88348	Down
Rnf24	-2.73482	5.10079	-18.3729	6.37603e-08	1.16809e-06	8.87643	Down
Ddah2	1.6193	4.56139	18.367	6.3922e-08	1.16958e-06	8.87369	Up
Cmtm6	-1.89437	8.15714	-18.3541	6.42822e-08	1.1747e-06	8.86763	Down
Ntn1	-1.3305	6.83289	-18.3509	6.43716e-08	1.17486e-06	8.86613	Down
Slc28a1	-3.58862	2.51249	-18.3417	6.46291e-08	1.17809e-06	8.86182	Down
Rnf181	-1.40192	7.67404	-18.3312	6.49263e-08	1.18203e-06	8.85687	Down
Nectin2	1.70397	5.89251	18.3061	6.56407e-08	1.19355e-06	8.84506	Up
Dram2	-1.29782	6.55299	-18.2881	6.61555e-08	1.20141e-06	8.83663	Down
Ccl28	-4.11819	4.3371	-18.2816	6.63446e-08	1.20335e-06	8.83355	Down
Slc16a12	-1.264	7.21549	-18.2687	6.67179e-08	1.20632e-06	8.8275	Down
Itgb7	2.83362	3.08897	18.2623	6.69041e-08	1.20632e-06	8.82449	Up
Ttyh2	-2.11405	5.07918	-18.2619	6.69178e-08	1.20632e-06	8.82427	Down
Cryl1	-2.46677	6.94185	-18.2616	6.69245e-08	1.20632e-06	8.82416	Down
Zfp444	-1.64323	5.27515	-18.26	6.69719e-08	1.20632e-06	8.8234	Down
Antxr1	1.93311	4.08039	18.2577	6.70397e-08	1.20632e-06	8.8223	Up
Lrrc25	3.04704	1.99765	18.2561	6.70865e-08	1.20632e-06	8.82155	Up
Fahd1	-2.18176	6.07709	-18.24	6.75616e-08	1.21337e-06	8.81393	Down
Insyn1	2.89021	2.33263	18.2302	6.78507e-08	1.2151e-06	8.80932	Up
Homer3	2.5889	3.77672	18.23	6.7858e-08	1.2151e-06	8.80921	Up
Ndufs1	-1.42691	7.61939	-18.2283	6.79075e-08	1.2151e-06	8.80842	Down
Dnajc19	-1.52978	5.42918	-18.2211	6.81205e-08	1.21741e-06	8.80504	Down
Snn	-1.26248	6.41369	-18.2086	6.84954e-08	1.22262e-06	8.79912	Down
H2-DMb1	1.85464	4.78661	18.1862	6.9172e-08	1.23299e-06	8.7885	Up
Aen	1.68293	5.58372	18.1837	6.92456e-08	1.23299e-06	8.78736	Up
Ralgps2	-1.86367	4.64183	-18.1757	6.949e-08	1.23511e-06	8.78355	Down
Nfkbie	2.42081	3.84232	18.1739	6.95438e-08	1.23511e-06	8.78272	Up
Gpr155	-2.01838	3.89777	-18.1694	6.96836e-08	1.23511e-06	8.78055	Down
Plpbp	-1.51188	6.88771	-18.1687	6.97027e-08	1.23511e-06	8.78025	Down
Stx11	2.81769	2.75802	18.1557	7.01037e-08	1.24071e-06	8.77406	Up
Ripor2	2.60749	3.04004	18.1491	7.03052e-08	1.24153e-06	8.77096	Up
Zfp706	-1.36466	8.0028	-18.1486	7.03205e-08	1.24153e-06	8.77073	Down
Bbc3	2.86294	3.21803	18.1365	7.06977e-08	1.24669e-06	8.76495	Up
Wdtc1	-1.29161	6.72541	-18.1314	7.08569e-08	1.24799e-06	8.76252	Down
Cpt2	-1.89179	6.5217	-18.1165	7.13201e-08	1.25463e-06	8.75548	Down
Bmp1	2.13787	4.53535	18.1115	7.14792e-08	1.25592e-06	8.75308	Up
Stard4	-1.26477	5.87432	-18.0908	7.21335e-08	1.26464e-06	8.74324	Down
Ppp1r21	-1.41508	6.01272	-18.0903	7.21486e-08	1.26464e-06	8.74301	Down
Top2a	3.25772	3.93861	18.0793	7.24987e-08	1.26925e-06	8.73778	Up
Gstt2	-1.89562	6.31689	-18.0609	7.3091e-08	1.27809e-06	8.729	Down
Kcnk5	-2.24126	6.80856	-18.0551	7.32765e-08	1.2798e-06	8.72626	Down
Ccn1	3.17038	6.57806	18.0522	7.33708e-08	1.27991e-06	8.72487	Up
Hus1	-1.57782	5.41684	-18.0449	7.36098e-08	1.28255e-06	8.72136	Down
Oxct1	-1.92127	9.88986	-18.0345	7.39478e-08	1.2869e-06	8.71641	Down
Amdhd2	-1.24336	5.69619	-18.0305	7.40773e-08	1.28735e-06	8.71452	Down
Myo9b	1.15064	5.89264	18.0283	7.41497e-08	1.28735e-06	8.71346	Up
Slc15a2	-2.03597	5.55977	-18.0108	7.47275e-08	1.29584e-06	8.70508	Down
Panx1	3.10154	2.38731	17.9999	7.50878e-08	1.3005e-06	8.69988	Up
Asah2	-1.26519	6.30327	-17.9973	7.51742e-08	1.3005e-06	8.69864	Down
Atrnl1	-1.22545	6.66394	-17.9927	7.53287e-08	1.30163e-06	8.69642	Down
Ptprd	-1.31544	6.68953	-17.9831	7.56481e-08	1.30492e-06	8.69185	Down
Slc46a1	-2.02176	4.59913	-17.9817	7.56978e-08	1.30492e-06	8.69114	Down
Fdx1	-1.68593	6.00095	-17.9654	7.62452e-08	1.3128e-06	8.68335	Down
Mcam	2.2255	5.4062	17.9239	7.76636e-08	1.33468e-06	8.66344	Up
Pik3r5	3.81559	2.40864	17.9229	7.76986e-08	1.33468e-06	8.66295	Up
Abcc6	-3.63338	2.15502	-17.916	7.79354e-08	1.33717e-06	8.65966	Down
Gpam	-1.70821	6.73749	-17.9131	7.80359e-08	1.33733e-06	8.65827	Down
Higd1c	-5.20446	1.28721	-17.9079	7.82191e-08	1.33889e-06	8.65574	Down
Sytl1	3.5058	3.47112	17.9052	7.83108e-08	1.33889e-06	8.65447	Up
Lrrc8b	-1.23229	6.10985	-17.896	7.86343e-08	1.34214e-06	8.65001	Down
AW112010	2.26302	3.48438	17.8943	7.86941e-08	1.34214e-06	8.64919	Up
Timd2	-2.27695	5.26048	-17.8909	7.88123e-08	1.34214e-06	8.64757	Down
Prrg4	3.152	4.23195	17.8805	7.91773e-08	1.34214e-06	8.64258	Up
Slc5a11	-2.52607	4.61644	-17.8778	7.92756e-08	1.34214e-06	8.64124	Down
Acadl	-1.33622	7.94836	-17.8774	7.92881e-08	1.34214e-06	8.64107	Down
Osbp2	-3.80783	3.86259	-17.8774	7.92883e-08	1.34214e-06	8.64106	Down
Smim3	2.26255	3.98277	17.8759	7.93393e-08	1.34214e-06	8.64037	Up
Ssbp4	1.65277	5.76852	17.8759	7.93423e-08	1.34214e-06	8.64033	Up
Slc11a2	-1.84329	6.44483	-17.8737	7.94198e-08	1.34214e-06	8.63927	Down
Scarf2	1.57647	5.47016	17.8427	8.05259e-08	1.35926e-06	8.62432	Up
Tesc	1.52532	4.70077	17.8323	8.08999e-08	1.364e-06	8.61931	Up
Sema4g	-2.68009	4.82338	-17.812	8.16369e-08	1.3745e-06	8.60951	Down
Mpc2	-1.05127	7.45665	-17.81	8.17113e-08	1.3745e-06	8.60853	Down
Tmem25	-2.1205	5.11846	-17.7991	8.21103e-08	1.37955e-06	8.60326	Down
Mettl26	-2.00075	6.84961	-17.7966	8.22003e-08	1.37955e-06	8.60207	Down
Uhrf1	3.74352	2.67373	17.7928	8.23408e-08	1.38032e-06	8.60023	Up
Tmem26	-2.20067	3.40571	-17.7749	8.30042e-08	1.38984e-06	8.59155	Down
Tyw3	-2.95489	3.5262	-17.7695	8.32071e-08	1.39165e-06	8.58891	Down
Armh4	-2.35154	3.4829	-17.7408	8.42855e-08	1.40781e-06	8.57499	Down
Idi1	-2.75112	5.18715	-17.7386	8.43662e-08	1.40781e-06	8.57396	Down
Eml5	-1.90919	4.33757	-17.7229	8.49636e-08	1.41616e-06	8.56633	Down
Ccdc6	-1.72996	6.8019	-17.7197	8.5088e-08	1.41661e-06	8.56474	Down
Bco2	-3.68208	1.97859	-17.714	8.53057e-08	1.41862e-06	8.56198	Down
Cyp1b1	1.6973	6.1508	17.7039	8.56918e-08	1.42342e-06	8.5571	Up
Plekha6	-1.47864	7.32973	-17.6913	8.61824e-08	1.42994e-06	8.55092	Down
Slc25a48	-2.28012	4.84117	-17.6847	8.64385e-08	1.43256e-06	8.54771	Down
Gm9732	5.48333	0.395929	17.6776	8.67123e-08	1.43395e-06	8.54429	Up
Slc35f3	-2.70437	3.3535	-17.6775	8.67187e-08	1.43395e-06	8.54421	Down
Wnt10a	6.75014	2.85045	17.6569	8.7526e-08	1.4456e-06	8.53419	Up
Kidins220	-1.0953	8.43305	-17.6521	8.77163e-08	1.4456e-06	8.53184	Down
Tmem150a	-2.2228	5.59094	-17.652	8.77203e-08	1.4456e-06	8.53179	Down
Ptpn7	4.40223	2.03063	17.6441	8.80325e-08	1.44911e-06	8.52795	Up
Rnft1	-1.28192	5.53739	-17.6394	8.82192e-08	1.45055e-06	8.52566	Down
Lhfp	2.64378	5.85151	17.629	8.86358e-08	1.45576e-06	8.52056	Up
Birc3	1.90095	4.51964	17.6203	8.89847e-08	1.45985e-06	8.51631	Up
Nop56	1.26162	5.27163	17.6166	8.91353e-08	1.46068e-06	8.51448	Up
Stk16	-1.24008	6.0396	-17.6117	8.93307e-08	1.46224e-06	8.51211	Down
Bsdc1	-1.08075	6.60369	-17.5984	8.98713e-08	1.46906e-06	8.50559	Down
Akap12	3.8965	6.52899	17.5965	8.99484e-08	1.46906e-06	8.50466	Up
Acox2	-4.58053	4.69544	-17.5912	9.01646e-08	1.46938e-06	8.50206	Down
Brap	-1.30079	6.83738	-17.5911	9.01697e-08	1.46938e-06	8.502	Down
Slc31a1	-1.41291	7.16351	-17.5832	9.04891e-08	1.47294e-06	8.49817	Down
Anxa1	2.32164	5.1275	17.5746	9.08441e-08	1.47708e-06	8.49394	Up
Cd3g	3.41368	1.84711	17.5658	9.12052e-08	1.4813e-06	8.48965	Up
Snx27	-1.31186	6.7539	-17.5438	9.21236e-08	1.49455e-06	8.47881	Down
Dennd5b	-1.94618	4.97479	-17.538	9.23664e-08	1.49558e-06	8.47596	Down
Lilrb4a	2.73286	3.15641	17.5374	9.23915e-08	1.49558e-06	8.47566	Up
Phyh	-1.94841	8.40419	-17.5332	9.25666e-08	1.49675e-06	8.47361	Down
Tmem59l	6.21665	-0.196769	17.5275	9.28071e-08	1.49783e-06	8.47081	Up
Slc5a2	-2.2275	7.45808	-17.5255	9.28916e-08	1.49783e-06	8.46982	Down
Mapkapk3	1.59855	5.21101	17.5243	9.29413e-08	1.49783e-06	8.46924	Up
3110045C21Rik	-3.64471	1.70655	-17.5148	9.33413e-08	1.50262e-06	8.4646	Down
Pcyt2	-1.71377	6.21393	-17.5102	9.3537e-08	1.50411e-06	8.46233	Down
Mtfr1	-1.73375	6.54571	-17.5044	9.3786e-08	1.50424e-06	8.45945	Down
Gm15217	-4.11391	1.74459	-17.503	9.38448e-08	1.50424e-06	8.45877	Down
Snhg1	2.10552	3.84667	17.5028	9.38543e-08	1.50424e-06	8.45866	Up
Dio1	-5.0982	2.28233	-17.494	9.42298e-08	1.50846e-06	8.45434	Down
Tbc1d16	-1.12755	5.86197	-17.4896	9.44184e-08	1.50846e-06	8.45218	Down
Akr1a1	-1.93223	9.95028	-17.4863	9.45595e-08	1.50846e-06	8.45056	Down
Fbxo7	-1.61172	5.83572	-17.4848	9.46275e-08	1.50846e-06	8.44978	Down
Man1a	-1.40267	7.26897	-17.4846	9.46338e-08	1.50846e-06	8.44971	Down
Ddt	-1.62265	6.30945	-17.4759	9.50075e-08	1.51276e-06	8.44545	Down
Acadvl	-1.26049	6.69268	-17.4624	9.55957e-08	1.52047e-06	8.43877	Down
Ttc7b	-1.35792	5.01894	-17.4588	9.57546e-08	1.52134e-06	8.43697	Down
Suclg1	-1.48098	7.75409	-17.4454	9.63401e-08	1.52898e-06	8.43037	Down
Timp1	4.89872	1.21644	17.4375	9.66882e-08	1.53284e-06	8.42647	Up
Snx10	1.97208	3.94971	17.4337	9.68552e-08	1.53382e-06	8.4246	Up
Lpl	-2.88493	9.26725	-17.4303	9.70058e-08	1.53454e-06	8.42292	Down
Gvin1	3.40104	3.18174	17.4273	9.71392e-08	1.53499e-06	8.42143	Up
Suox	-1.51769	5.82696	-17.4202	9.74544e-08	1.53613e-06	8.41792	Down
Ppp1r18	2.18609	4.7684	17.42	9.74644e-08	1.53613e-06	8.41781	Up
Mgl2	3.30684	3.76301	17.4186	9.75272e-08	1.53613e-06	8.41711	Up
Unc119b	-1.10132	7.60341	-17.4064	9.80707e-08	1.54303e-06	8.4111	Down
Ntm	5.35138	1.21968	17.3972	9.84863e-08	1.5479e-06	8.40652	Up
Rgs16	5.52697	1.94972	17.3863	9.89777e-08	1.55395e-06	8.40113	Up
Gatm	-3.31016	8.42872	-17.3826	9.91428e-08	1.5544e-06	8.39933	Down
Slc2a6	3.73781	1.54454	17.381	9.92193e-08	1.5544e-06	8.39849	Up
Gfm1	-1.52311	6.80366	-17.3776	9.93712e-08	1.55511e-06	8.39684	Down
Ttbk1	-3.47521	2.96235	-17.3713	9.96609e-08	1.55798e-06	8.39368	Down
Lmtk2	-1.30929	6.88851	-17.3656	9.99207e-08	1.56037e-06	8.39087	Down
Kcnj16	-1.51834	9.12784	-17.3609	1.00137e-07	1.56207e-06	8.38853	Down
Qprt	-3.44878	4.82276	-17.339	1.01147e-07	1.57615e-06	8.37765	Down
Dbt	-1.41824	6.80322	-17.327	1.01706e-07	1.58317e-06	8.37169	Down
Ar	-2.08865	5.47608	-17.3046	1.02758e-07	1.59783e-06	8.36055	Down
Sypl	-1.30794	7.59307	-17.3011	1.02923e-07	1.59869e-06	8.35881	Down
Ifrd2	-1.47613	5.23539	-17.2953	1.03199e-07	1.60128e-06	8.35591	Down
Sod2	-1.49591	7.90924	-17.2918	1.03363e-07	1.60132e-06	8.35419	Down
Nus1	-1.75158	8.12589	-17.2906	1.03421e-07	1.60132e-06	8.35358	Down
B4galnt1	3.06914	4.53961	17.282	1.03828e-07	1.6043e-06	8.34932	Up
BC024386	-5.61745	3.37489	-17.282	1.03833e-07	1.6043e-06	8.34928	Down
L3hypdh	-1.81369	4.27586	-17.2758	1.04129e-07	1.60717e-06	8.34619	Down
Fuca1	-1.29467	7.48027	-17.2638	1.04703e-07	1.61289e-06	8.34023	Down
Pld4	2.85718	4.01716	17.2635	1.0472e-07	1.61289e-06	8.34006	Up
Btg2	2.52875	5.84089	17.2565	1.05059e-07	1.61641e-06	8.33656	Up
Dock10	1.87917	4.47211	17.2529	1.05232e-07	1.61736e-06	8.33478	Up
Glul	-1.88549	8.11693	-17.2468	1.05528e-07	1.62021e-06	8.33174	Down
Kif21a	-1.73096	6.47252	-17.2431	1.0571e-07	1.62129e-06	8.32987	Down
Bcar1	1.19887	7.20866	17.2397	1.05873e-07	1.62149e-06	8.3282	Up
Sp9	6.29575	-0.124868	17.2383	1.05945e-07	1.62149e-06	8.32747	Up
Tgfb1	1.79887	5.32219	17.2342	1.06143e-07	1.62282e-06	8.32544	Up
Kcnj4	5.74643	-0.713098	17.2271	1.06492e-07	1.62645e-06	8.32189	Up
Fnip2	-1.75392	6.07157	-17.2215	1.06766e-07	1.62893e-06	8.31911	Down
Gdf15	4.95094	5.44449	17.2164	1.07021e-07	1.63111e-06	8.31653	Up
Oas1a	2.60493	2.98883	17.2026	1.07703e-07	1.6398e-06	8.30964	Up
Cx3cl1	1.28744	7.26612	17.1978	1.07942e-07	1.64173e-06	8.30724	Up
Rxra	-1.18931	7.2525	-17.194	1.08132e-07	1.64291e-06	8.30534	Down
Plscr3	1.44116	5.0926	17.1875	1.0846e-07	1.64585e-06	8.30205	Up
Cxcl16	1.15955	5.97925	17.1857	1.08551e-07	1.64585e-06	8.30114	Up
Pltp	2.81672	4.47421	17.1762	1.09028e-07	1.64976e-06	8.29639	Up
Mpp6	-1.33291	6.5509	-17.1761	1.09035e-07	1.64976e-06	8.29632	Down
Slc25a39	-1.61251	8.67176	-17.1634	1.09677e-07	1.65775e-06	8.28997	Down
St8sia6	-1.71973	5.16756	-17.1555	1.10081e-07	1.66214e-06	8.28598	Down
Nat8f3	-2.55897	2.48827	-17.1297	1.11405e-07	1.6804e-06	8.27302	Down
Mfsd4b1	-2.66638	6.7861	-17.1217	1.1182e-07	1.68492e-06	8.26899	Down
Edem3	-1.03716	6.69606	-17.1162	1.12103e-07	1.68687e-06	8.26625	Down
Klf9	-1.58617	7.53587	-17.1147	1.12181e-07	1.68687e-06	8.26551	Down
Fscn1	1.8211	4.75586	17.0995	1.12981e-07	1.69715e-06	8.25781	Up
Slc25a13	-1.72168	6.64928	-17.0653	1.14789e-07	1.72254e-06	8.2406	Down
Etfa	-1.53789	7.87593	-17.0613	1.15006e-07	1.72403e-06	8.23855	Down
Lrrc58	-1.20492	7.43419	-17.0524	1.15483e-07	1.7252e-06	8.23406	Down
Mat2a	-1.37584	8.18039	-17.0523	1.1549e-07	1.7252e-06	8.234	Down
Pcdh17	-2.20296	4.95384	-17.0509	1.15565e-07	1.7252e-06	8.23329	Down
Shisa4	2.40447	4.42527	17.0505	1.15585e-07	1.7252e-06	8.23311	Up
Foxm1	2.81915	2.2458	17.0488	1.15675e-07	1.7252e-06	8.23227	Up
B4galnt3	-1.47943	5.18964	-17.0422	1.16032e-07	1.72876e-06	8.22892	Down
Pdk3	-1.7247	5.53487	-17.0364	1.16348e-07	1.73169e-06	8.22598	Down
Ints2	-1.35842	5.32085	-17.0203	1.17229e-07	1.74303e-06	8.2178	Down
Zfp365	7.89851	1.35432	17.011	1.17734e-07	1.74717e-06	8.21314	Up
Cbln2	5.6799	-0.746363	17.0108	1.17747e-07	1.74717e-06	8.21302	Up
Kifc1	3.03336	2.06649	17.0086	1.17871e-07	1.74725e-06	8.21188	Up
Pctp	-1.7619	5.07053	-16.9986	1.18422e-07	1.75364e-06	8.20682	Down
Tsc22d1	1.20436	8.91321	16.9902	1.18888e-07	1.75753e-06	8.20257	Up
Nbr1	-0.951067	7.71044	-16.9895	1.18926e-07	1.75753e-06	8.20222	Stable
Slc46a3	-2.27973	4.29356	-16.9769	1.19629e-07	1.76144e-06	8.19583	Down
Slc35d1	-1.40846	5.60435	-16.9749	1.19744e-07	1.76144e-06	8.19479	Down
Cert1	-0.960024	6.47463	-16.9748	1.1975e-07	1.76144e-06	8.19474	Stable
Eprn	2.15335	4.58938	16.9744	1.19771e-07	1.76144e-06	8.19454	Up
Kctd11	1.96488	4.05898	16.974	1.19794e-07	1.76144e-06	8.19434	Up
Serpina3n	4.55654	2.46498	16.9707	1.19979e-07	1.76196e-06	8.19267	Up
Ms4a6b	3.27183	2.91818	16.9679	1.20136e-07	1.76196e-06	8.19124	Up
Acaa1b	-2.44523	6.5758	-16.9669	1.20191e-07	1.76196e-06	8.19075	Down
Fech	-1.43846	7.03438	-16.9547	1.20883e-07	1.7691e-06	8.18453	Down
Entpd8	-3.01301	1.86554	-16.954	1.20921e-07	1.7691e-06	8.18419	Down
Sdc3	1.68965	6.02076	16.9449	1.21436e-07	1.77487e-06	8.17957	Up
Col4a3	-1.56379	7.8365	-16.9406	1.21683e-07	1.77669e-06	8.17737	Down
Gm15348	-6.89686	0.270923	-16.9382	1.21818e-07	1.77688e-06	8.17617	Down
Cox15	-1.46917	6.31525	-16.9342	1.22051e-07	1.77851e-06	8.1741	Down
0610031O16Rik	-6.00358	-0.584525	-16.9203	1.22846e-07	1.78769e-06	8.16706	Down
Stat3	1.3016	7.20065	16.9189	1.22926e-07	1.78769e-06	8.16635	Up
Ptprn	4.30806	1.03556	16.903	1.2385e-07	1.79933e-06	8.15824	Up
Itgb2	3.10648	4.44454	16.8804	1.25174e-07	1.81677e-06	8.1467	Up
Oplah	-1.36055	6.89528	-16.8748	1.25503e-07	1.81886e-06	8.14385	Down
Clcn3	-1.41739	7.27403	-16.8737	1.25568e-07	1.81886e-06	8.1433	Down
Ano1	1.99468	4.18227	16.8661	1.2602e-07	1.8236e-06	8.1394	Up
Cdca4	1.78152	3.826	16.8496	1.27005e-07	1.83603e-06	8.13095	Up
Rnpepl1	-1.22827	7.12919	-16.8432	1.27389e-07	1.83977e-06	8.12768	Down
Sepsecs	-1.5147	5.49379	-16.8356	1.27845e-07	1.84366e-06	8.1238	Down
Polk	1.45989	4.86983	16.8345	1.27911e-07	1.84366e-06	8.12324	Up
Cd164	-1.14161	8.45529	-16.8205	1.28757e-07	1.85403e-06	8.11609	Down
Zmat3	1.60567	6.4157	16.8169	1.28978e-07	1.85537e-06	8.11423	Up
Tlr13	3.17957	2.17084	16.7976	1.30163e-07	1.87058e-06	8.10431	Up
Cisd1	-1.47935	7.23685	-16.7936	1.30406e-07	1.87223e-06	8.10229	Down
Maff	2.57452	3.26805	16.7667	1.32076e-07	1.89434e-06	8.08849	Up
Vdr	-1.92938	7.42218	-16.7643	1.32228e-07	1.89467e-06	8.08723	Down
Dhtkd1	-3.47016	4.34278	-16.761	1.32437e-07	1.89579e-06	8.08553	Down
Acad11	-1.77411	6.94827	-16.7578	1.32636e-07	1.89678e-06	8.08389	Down
St6galnac2	-1.66772	5.85719	-16.7524	1.32975e-07	1.89977e-06	8.08112	Down
Nkx2-3	5.7069	-0.732864	16.7438	1.3352e-07	1.90569e-06	8.07669	Up
Emb	1.57076	5.64694	16.74	1.33759e-07	1.90724e-06	8.07475	Up
Cpxm1	2.38573	4.03188	16.7357	1.34034e-07	1.90923e-06	8.07252	Up
Afap1l2	1.50187	5.16685	16.7337	1.3416e-07	1.90923e-06	8.0715	Up
Tm2d2	-1.24195	6.23913	-16.7236	1.34803e-07	1.91652e-06	8.06631	Down
Rnd3	1.99295	4.73362	16.7205	1.35006e-07	1.91753e-06	8.06468	Up
Gatad1	-1.16635	6.94265	-16.7106	1.35639e-07	1.92465e-06	8.0596	Down
Slc25a42	-2.02455	5.61639	-16.6884	1.37083e-07	1.94326e-06	8.04811	Down
Pdp2	-2.4807	5.66853	-16.6796	1.37658e-07	1.94951e-06	8.04357	Down
Adra2b	-2.68239	6.07087	-16.6709	1.38229e-07	1.95555e-06	8.03908	Down
Tnfaip8	-1.64252	7.2339	-16.669	1.38352e-07	1.95555e-06	8.03811	Down
Hsf2bp	-3.16903	2.43222	-16.6328	1.40762e-07	1.98768e-06	8.01937	Down
Cdr2	-1.85436	6.02526	-16.6149	1.41972e-07	2.00176e-06	8.01008	Down
Tcirg1	1.55998	5.2307	16.614	1.42033e-07	2.00176e-06	8.00962	Up
Aqp11	-3.47413	4.46818	-16.6106	1.4226e-07	2.00303e-06	8.00788	Down
Cstb	1.20718	6.15752	16.6047	1.42666e-07	2.00547e-06	8.00478	Up
Tmpo	0.970584	6.83279	16.6041	1.42708e-07	2.00547e-06	8.00447	Stable
Dbi	-1.55557	7.78078	-16.5959	1.43264e-07	2.01059e-06	8.00025	Down
Irf7	2.17124	4.9276	16.593	1.43465e-07	2.01059e-06	7.99873	Up
Acbd4	-1.71692	5.95647	-16.5927	1.43485e-07	2.01059e-06	7.99857	Down
Fam151a	-2.57542	4.12468	-16.5856	1.43974e-07	2.0155e-06	7.99488	Down
Myorg	-2.04753	5.20566	-16.5807	1.44313e-07	2.01821e-06	7.99233	Down
Efemp2	1.9321	4.54257	16.5788	1.44444e-07	2.01821e-06	7.99134	Up
Kif20b	-2.8352	3.89927	-16.5595	1.45786e-07	2.035e-06	7.98131	Down
Irf4	4.06973	2.08766	16.5564	1.46004e-07	2.03611e-06	7.97968	Up
Col4a4	-1.21607	8.17291	-16.5541	1.46167e-07	2.03641e-06	7.97847	Down
2200002D01Rik	2.07672	3.67597	16.5521	1.46305e-07	2.03641e-06	7.97745	Up
Spsb1	2.71423	3.09808	16.5488	1.46538e-07	2.03772e-06	7.97572	Up
Iyd	-2.85994	4.80127	-16.5312	1.47782e-07	2.05305e-06	7.96654	Down
2610528J11Rik	-1.46395	5.1338	-16.5244	1.48259e-07	2.05773e-06	7.96304	Down
Trabd2b	-2.13502	6.97156	-16.5162	1.48851e-07	2.06259e-06	7.95872	Down
Snx6	-1.35111	6.91564	-16.5156	1.48892e-07	2.06259e-06	7.95842	Down
Hint2	-1.2065	6.03912	-16.4991	1.5008e-07	2.0756e-06	7.94979	Down
Clybl	-1.77972	5.51324	-16.4986	1.50116e-07	2.0756e-06	7.94953	Down
Cntnap5a	-5.50715	0.203814	-16.4938	1.50459e-07	2.07838e-06	7.94705	Down
Itga4	2.33668	4.03885	16.4909	1.5067e-07	2.07933e-06	7.94552	Up
Coq8a	-2.00227	6.4246	-16.4855	1.51062e-07	2.08155e-06	7.9427	Down
Cisd3	-1.53462	5.28159	-16.4848	1.51116e-07	2.08155e-06	7.94232	Down
Col12a1	3.8454	6.11291	16.4823	1.51293e-07	2.08202e-06	7.94105	Up
Ttll4	-1.34832	5.43873	-16.4774	1.5165e-07	2.08497e-06	7.93849	Down
Actn1	2.57094	6.60321	16.4657	1.52511e-07	2.0929e-06	7.93234	Up
Trpv4	-1.51441	6.76175	-16.4657	1.52513e-07	2.0929e-06	7.93233	Down
Sox11	6.33783	1.26784	16.4433	1.54166e-07	2.11323e-06	7.92062	Up
Cldn10	-0.979932	7.38169	-16.44	1.5441e-07	2.11323e-06	7.9189	Stable
Psme1	1.35629	6.33769	16.4398	1.54429e-07	2.11323e-06	7.91877	Up
Gstm5	-1.15521	5.82739	-16.4253	1.55511e-07	2.12477e-06	7.91118	Down
Tmem106b	-1.30317	8.63271	-16.4246	1.55564e-07	2.12477e-06	7.91082	Down
Gm15318	-2.67036	2.57144	-16.4161	1.56203e-07	2.13151e-06	7.90636	Down
Synm	2.43204	2.47643	16.4091	1.56734e-07	2.13676e-06	7.90268	Up
Tor3a	1.68993	4.97097	16.4007	1.57372e-07	2.14345e-06	7.89827	Up
Tinag	-2.2441	5.89975	-16.3923	1.58016e-07	2.15023e-06	7.89383	Down
Kcnn4	4.04177	1.87558	16.3892	1.58248e-07	2.15138e-06	7.89224	Up
Mgp	1.89181	6.99716	16.3841	1.58642e-07	2.15472e-06	7.88954	Up
Btd	-1.6967	5.60497	-16.3806	1.58911e-07	2.15592e-06	7.88769	Down
Dcst1	-2.86466	2.04926	-16.3748	1.59357e-07	2.15592e-06	7.88465	Down
Slc52a3	-2.03746	4.45306	-16.3733	1.59471e-07	2.15592e-06	7.88387	Down
Gchfr	-3.03357	3.3735	-16.3729	1.59503e-07	2.15592e-06	7.88366	Down
Rdh16f2	-3.9161	3.27951	-16.3725	1.59534e-07	2.15592e-06	7.88344	Down
Hnf1a	-2.37447	4.61012	-16.3715	1.59616e-07	2.15592e-06	7.88289	Down
Ascc1	-1.46026	5.51025	-16.3657	1.60059e-07	2.15881e-06	7.87987	Down
1700007K13Rik	5.01023	1.12981	16.363	1.60273e-07	2.15881e-06	7.87842	Up
Gpx1	-1.87211	9.98672	-16.363	1.60273e-07	2.15881e-06	7.87842	Down
Flot1	1.04531	5.78309	16.3598	1.60522e-07	2.16017e-06	7.87674	Up
Slc52a2	-1.64526	5.39501	-16.3504	1.61257e-07	2.16806e-06	7.87177	Down
Slc6a20a	-2.59105	2.34123	-16.3476	1.61475e-07	2.169e-06	7.87031	Down
Serpina3g	4.10865	3.87176	16.3409	1.62001e-07	2.17406e-06	7.86677	Up
Pigg	-1.14984	5.34992	-16.3158	1.63988e-07	2.19854e-06	7.85353	Down
Trap1	-1.43807	7.63948	-16.3141	1.64126e-07	2.19854e-06	7.85261	Down
Vdac1	-1.2744	9.03222	-16.3105	1.64411e-07	2.20034e-06	7.85073	Down
Bex3	1.61782	4.84152	16.2882	1.66207e-07	2.22233e-06	7.83893	Up
Ush1c	-1.77669	5.86971	-16.2832	1.66608e-07	2.22566e-06	7.83631	Down
Kyat1	-1.92185	5.77588	-16.2782	1.67013e-07	2.22903e-06	7.83367	Down
Cpt1c	4.39597	2.58401	16.2672	1.67916e-07	2.23903e-06	7.82781	Up
Jag1	1.92391	6.06522	16.2526	1.69111e-07	2.24996e-06	7.8201	Up
Pgbd5	3.83475	1.20522	16.2504	1.69298e-07	2.24996e-06	7.8189	Up
Ppp1r13l	2.18015	3.91566	16.2498	1.69342e-07	2.24996e-06	7.81862	Up
Ndn	3.04953	3.39751	16.2497	1.69352e-07	2.24996e-06	7.81856	Up
Spred3	2.70301	2.52355	16.2341	1.70651e-07	2.26497e-06	7.81025	Up
Bin1	1.27284	5.10703	16.2307	1.70935e-07	2.26497e-06	7.80844	Up
Med28	-1.19164	6.47825	-16.2293	1.71052e-07	2.26497e-06	7.8077	Down
Usf3	-1.13103	6.39369	-16.2287	1.71102e-07	2.26497e-06	7.80738	Down
Mapk6	1.13091	6.17033	16.2235	1.71539e-07	2.26786e-06	7.80462	Up
Ctxn3	-4.52791	1.07164	-16.2219	1.71665e-07	2.26786e-06	7.80382	Down
Asl	-1.98951	6.82561	-16.2205	1.71787e-07	2.26786e-06	7.80305	Down
Ebp	-1.41239	5.44675	-16.21	1.72669e-07	2.27746e-06	7.79748	Down
Ces2h	-5.27784	-0.174106	-16.2073	1.72898e-07	2.27841e-06	7.79604	Down
Thrb	-1.74767	4.79137	-16.1948	1.73956e-07	2.28807e-06	7.78941	Down
Ifi204	2.55525	3.28138	16.192	1.74202e-07	2.28807e-06	7.78787	Up
Rnd1	3.25121	2.15052	16.1918	1.74218e-07	2.28807e-06	7.78777	Up
Odc1	-2.80081	9.70142	-16.1913	1.74257e-07	2.28807e-06	7.78753	Down
Cyrib	1.66016	4.89867	16.1892	1.74437e-07	2.28837e-06	7.78641	Up
Dclk1	3.69318	1.73993	16.1864	1.74681e-07	2.28952e-06	7.78489	Up
Emilin1	1.65309	6.24585	16.18	1.75223e-07	2.29456e-06	7.78152	Up
Fn3k	-1.87152	3.62226	-16.1699	1.76099e-07	2.3033e-06	7.7761	Down
Trafd1	1.14666	5.38424	16.1686	1.76206e-07	2.3033e-06	7.77544	Up
Sufu	-1.27105	5.78904	-16.1592	1.7702e-07	2.31186e-06	7.77043	Down
Mcur1	-1.50976	7.58892	-16.1551	1.77374e-07	2.31442e-06	7.76826	Down
Oasl1	2.33617	2.65559	16.1533	1.77532e-07	2.31442e-06	7.76729	Up
Ildr2	-1.62411	6.34932	-16.15	1.77822e-07	2.31612e-06	7.76552	Down
Ptprs	1.50575	5.02426	16.1442	1.78331e-07	2.32069e-06	7.76241	Up
Add3	-1.3257	6.864	-16.1387	1.78812e-07	2.32488e-06	7.75948	Down
Lcp2	3.22674	2.96009	16.1355	1.79096e-07	2.32649e-06	7.75776	Up
Map3k20	1.67034	4.57815	16.1329	1.79323e-07	2.32737e-06	7.75638	Up
Ugp2	-1.59614	6.91292	-16.1289	1.79673e-07	2.32984e-06	7.75426	Down
Nat8f7	-3.98568	1.49468	-16.1183	1.80611e-07	2.33987e-06	7.7486	Down
Ccr2	2.79703	4.45318	16.1166	1.80766e-07	2.33987e-06	7.74767	Up
Hps5	-1.58951	6.09622	-16.0994	1.82297e-07	2.3576e-06	7.7385	Down
Trank1	4.14723	1.07927	16.0924	1.8293e-07	2.36369e-06	7.73473	Up
C130074G19Rik	-1.51564	7.95205	-16.0798	1.8407e-07	2.37631e-06	7.72797	Down
H2-Q6	1.68896	6.50582	16.0703	1.84934e-07	2.38535e-06	7.72288	Up
Tpx2	3.24477	2.12178	16.0559	1.86256e-07	2.40001e-06	7.71514	Up
Sfxn5	-1.63216	4.31811	-16.0543	1.86399e-07	2.40001e-06	7.71431	Down
Secisbp2l	-0.977369	7.1181	-16.0338	1.88299e-07	2.42234e-06	7.70328	Stable
Park7	-1.17784	7.52439	-16.0282	1.88824e-07	2.42624e-06	7.70025	Down
Ak2	-1.20521	6.66012	-16.027	1.88934e-07	2.42624e-06	7.69961	Down
Furin	-1.0713	8.12562	-16.0103	1.90502e-07	2.44422e-06	7.69063	Down
Mrc2	1.48753	6.02461	16.0073	1.90781e-07	2.44565e-06	7.68904	Up
Cp	2.04456	6.53137	16.0004	1.91434e-07	2.45187e-06	7.68532	Up
Smlr1	-3.88906	1.69381	-15.989	1.92523e-07	2.46365e-06	7.67916	Down
Tuba4a	-1.32627	6.8302	-15.9828	1.93111e-07	2.46695e-06	7.67583	Down
Bin2	2.92201	2.25431	15.9827	1.93118e-07	2.46695e-06	7.67579	Up
Pdlim7	1.88008	4.48547	15.9793	1.9345e-07	2.46902e-06	7.67393	Up
Prdx1	-1.41348	9.17976	-15.9697	1.9437e-07	2.4786e-06	7.66877	Down
Traf1	3.00715	3.23312	15.9639	1.94929e-07	2.48356e-06	7.66565	Up
Plekhg2	1.2926	4.91238	15.9599	1.95316e-07	2.48632e-06	7.66349	Up
Pm20d1	-2.16724	5.92895	-15.9556	1.95739e-07	2.48834e-06	7.66114	Down
Snx7	-1.12536	6.15304	-15.9548	1.95816e-07	2.48834e-06	7.66071	Down
Sfxn2	-1.27032	5.28338	-15.9504	1.96243e-07	2.48982e-06	7.65834	Down
Tysnd1	-1.2815	5.78086	-15.9482	1.96451e-07	2.48982e-06	7.65718	Down
Carhsp1	1.1416	6.55368	15.947	1.96577e-07	2.48982e-06	7.65649	Up
Ccdc9b	2.36011	3.579	15.945	1.96773e-07	2.48982e-06	7.65541	Up
Stk17b	1.77374	4.26128	15.9448	1.96785e-07	2.48982e-06	7.65534	Up
Pgm3	-1.5805	4.20269	-15.943	1.9696e-07	2.48988e-06	7.65437	Down
Samd14	1.87151	4.08163	15.9344	1.97812e-07	2.49849e-06	7.64968	Up
Tlr12	-1.7837	4.30861	-15.9257	1.98662e-07	2.50705e-06	7.64502	Down
Arpp19	-1.21107	6.64647	-15.9197	1.99259e-07	2.51242e-06	7.64175	Down
Hunk	-2.6358	3.12716	-15.9161	1.99618e-07	2.51478e-06	7.63979	Down
Kcng1	-5.99069	-0.379458	-15.8962	2.01602e-07	2.53757e-06	7.62903	Down
Celf2	1.71559	4.55276	15.8929	2.0194e-07	2.53964e-06	7.62721	Up
Tmem205	-1.80643	6.29214	-15.8778	2.03465e-07	2.55662e-06	7.61903	Down
Cyp4a31	-3.29537	6.50754	-15.8747	2.03782e-07	2.5584e-06	7.61733	Down
Mex3a	2.57477	2.73937	15.8586	2.05423e-07	2.57328e-06	7.6086	Up
Acnat2	-3.1746	4.68413	-15.8586	2.05424e-07	2.57328e-06	7.6086	Down
Elk3	1.44829	5.47794	15.8579	2.05496e-07	2.57328e-06	7.60822	Up
Wnt2	4.52964	1.28053	15.8557	2.0572e-07	2.57388e-06	7.60703	Up
Cd4	3.39363	2.269	15.8336	2.08e-07	2.59719e-06	7.59504	Up
Dscaml1	4.50548	1.93351	15.8314	2.08238e-07	2.59719e-06	7.5938	Up
Vars	1.39624	6.27966	15.8312	2.08249e-07	2.59719e-06	7.59374	Up
Gda	1.63202	4.54344	15.8308	2.08294e-07	2.59719e-06	7.5935	Up
Map7d1	1.28019	6.24022	15.8143	2.10027e-07	2.61656e-06	7.58449	Up
Msrb1	-1.90777	6.80741	-15.8014	2.11388e-07	2.63127e-06	7.57746	Down
Slc6a15	-3.07012	4.20481	-15.7976	2.11785e-07	2.63211e-06	7.57542	Down
Ndufa4	-1.12324	8.14544	-15.7947	2.121e-07	2.63211e-06	7.5738	Down
Mfge8	1.06232	7.05657	15.7941	2.12159e-07	2.63211e-06	7.5735	Up
C1galt1	-1.12893	6.9061	-15.7939	2.12177e-07	2.63211e-06	7.57341	Down
Tnfrsf1a	1.23083	6.7473	15.789	2.12704e-07	2.63641e-06	7.57071	Up
Steap1	2.6851	3.51492	15.779	2.13771e-07	2.64739e-06	7.56526	Up
Gtse1	4.65607	2.42313	15.7729	2.14429e-07	2.65329e-06	7.56192	Up
Dock2	3.26686	3.56385	15.7671	2.15053e-07	2.65876e-06	7.55876	Up
Zbp1	2.95767	3.01997	15.757	2.16151e-07	2.66831e-06	7.55321	Up
Fbxo36	-1.96955	4.04657	-15.7566	2.16191e-07	2.66831e-06	7.55301	Down
Arhgap30	2.61831	3.68446	15.7527	2.1661e-07	2.66908e-06	7.5509	Up
Racgap1	2.75739	2.76285	15.7527	2.16619e-07	2.66908e-06	7.55086	Up
Adgrg4	-5.4222	-0.875217	-15.7472	2.17217e-07	2.67418e-06	7.54786	Down
Wipi2	-0.953769	6.90662	-15.7398	2.18029e-07	2.68193e-06	7.5438	Stable
4933431E20Rik	-1.90174	3.32169	-15.7319	2.18893e-07	2.68912e-06	7.5395	Down
Slitrk6	-3.96585	1.67318	-15.7311	2.18982e-07	2.68912e-06	7.53905	Down
Ankrd33b	-1.39205	6.52351	-15.7264	2.19496e-07	2.69316e-06	7.5365	Down
Serpinb6a	1.58408	5.41028	15.7176	2.20469e-07	2.7009e-06	7.53169	Up
Nat8f2	-3.48967	4.39194	-15.7167	2.20578e-07	2.7009e-06	7.53115	Down
Slc25a24	2.95424	4.58846	15.7157	2.20682e-07	2.7009e-06	7.53064	Up
Glipr2	2.76109	3.32379	15.7128	2.21003e-07	2.70256e-06	7.52906	Up
Slc17a5	-1.3624	6.05099	-15.7102	2.213e-07	2.70393e-06	7.52759	Down
Ptger4	1.92622	3.40432	15.7002	2.22413e-07	2.7132e-06	7.52213	Up
Dab2	-1.75467	8.39771	-15.7001	2.2243e-07	2.7132e-06	7.52205	Down
Tmbim6	-1.43893	10.7801	-15.6948	2.23018e-07	2.71811e-06	7.51917	Down
Cercam	4.65415	1.34912	15.6895	2.23614e-07	2.7224e-06	7.51627	Up
Ccr5	2.61877	3.15119	15.6884	2.23744e-07	2.7224e-06	7.51564	Up
Tmem120a	-1.40812	6.05366	-15.6847	2.2416e-07	2.72519e-06	7.51362	Down
Pea15a	1.61001	6.81983	15.6784	2.24873e-07	2.73122e-06	7.51016	Up
Slc2a2	-2.3168	6.76435	-15.6766	2.2508e-07	2.73122e-06	7.50916	Down
Clic5	-1.44184	6.69655	-15.6754	2.25217e-07	2.73122e-06	7.5085	Down
Grb7	-1.32681	6.35214	-15.6684	2.26009e-07	2.73855e-06	7.50468	Down
Akr1b8	4.08419	3.78433	15.6655	2.26349e-07	2.7404e-06	7.50304	Up
Gnai2	0.939513	8.23159	15.6626	2.26671e-07	2.74203e-06	7.50149	Stable
Tst	-2.56419	4.99334	-15.6576	2.27247e-07	2.74513e-06	7.49873	Down
Proz	-3.59814	1.90823	-15.6569	2.27332e-07	2.74513e-06	7.49832	Down
Mtmr12	-1.01337	5.98931	-15.6555	2.27492e-07	2.74513e-06	7.49755	Down
Clic1	1.10603	7.1314	15.6533	2.27742e-07	2.74569e-06	7.49636	Up
Hexb	-1.28743	6.77397	-15.6518	2.27914e-07	2.74569e-06	7.49554	Down
Dhrs3	-1.41334	6.5521	-15.6499	2.2814e-07	2.74614e-06	7.49446	Down
Wdfy1	-1.02079	6.1514	-15.6465	2.28528e-07	2.74855e-06	7.4926	Down
Itpr1	-0.997817	8.33453	-15.6442	2.28797e-07	2.74952e-06	7.49132	Stable
Tmem143	-1.16103	4.9878	-15.64	2.2928e-07	2.75305e-06	7.48903	Down
Tmem183a	-1.08123	6.36914	-15.6358	2.29775e-07	2.75673e-06	7.48668	Down
Tc2n	-3.26945	2.69999	-15.6122	2.32527e-07	2.78746e-06	7.47372	Down
Grpel2	-1.13516	5.59874	-15.6029	2.33636e-07	2.79501e-06	7.46854	Down
Slc16a14	-4.24569	4.39157	-15.6027	2.33656e-07	2.79501e-06	7.46844	Down
Arhgap23	1.62352	5.11767	15.6021	2.33731e-07	2.79501e-06	7.4681	Up
Pml	1.43497	5.71165	15.5982	2.34185e-07	2.79815e-06	7.46598	Up
Glt1d1	-3.00497	2.61882	-15.5917	2.34967e-07	2.80519e-06	7.46236	Down
Ilrun	-0.956203	8.08386	-15.5743	2.37045e-07	2.82769e-06	7.45277	Stable
Eif4ebp2	-1.03907	8.05219	-15.5722	2.37305e-07	2.82848e-06	7.45158	Down
Clca3b	5.7787	-0.696966	15.5663	2.38008e-07	2.83455e-06	7.44835	Up
Fcrls	4.84355	1.42884	15.5568	2.39171e-07	2.84242e-06	7.44305	Up
Cycs	-1.24067	7.76311	-15.5544	2.39454e-07	2.84242e-06	7.44176	Down
Stard7	-1.16544	7.18329	-15.5535	2.39567e-07	2.84242e-06	7.44124	Down
Spry1	1.44059	5.9723	15.5533	2.39592e-07	2.84242e-06	7.44113	Up
Pip4k2a	1.33734	4.87501	15.5529	2.39643e-07	2.84242e-06	7.4409	Up
Vwce	-3.49966	2.32512	-15.5064	2.45379e-07	2.9081e-06	7.41514	Down
Cyp4f16	1.78182	3.73576	15.4975	2.46498e-07	2.919e-06	7.41018	Up
Sbk1	-1.38908	6.10557	-15.4913	2.47277e-07	2.92585e-06	7.40675	Down
Fut8	-1.4588	5.94116	-15.4888	2.47593e-07	2.92721e-06	7.40536	Down
Crat	-1.24199	6.91736	-15.483	2.48335e-07	2.93361e-06	7.4021	Down
Fbxo22	-1.19764	5.64964	-15.4801	2.48703e-07	2.93398e-06	7.40049	Down
Rin1	3.86193	3.01305	15.4796	2.48769e-07	2.93398e-06	7.4002	Up
Nid1	1.23873	6.90277	15.4563	2.51748e-07	2.96672e-06	7.38723	Up
Slamf8	3.14398	2.1764	15.4508	2.52457e-07	2.97141e-06	7.38417	Up
Fam124a	2.36188	3.08564	15.4489	2.52695e-07	2.97141e-06	7.38314	Up
Tnfrsf10b	3.5003	3.76697	15.4485	2.52756e-07	2.97141e-06	7.38288	Up
Akt1	0.870734	7.29077	15.4461	2.53068e-07	2.97269e-06	7.38153	Stable
Abca1	1.69845	6.48492	15.4426	2.53513e-07	2.97552e-06	7.37962	Up
Spns2	1.75246	6.87269	15.4316	2.54943e-07	2.9899e-06	7.37349	Up
Abhd18	-1.8073	3.57838	-15.4241	2.5593e-07	2.99907e-06	7.36928	Down
Gm15638	-4.6164	2.51704	-15.4177	2.56768e-07	3.00647e-06	7.36572	Down
Fcgr3	2.79597	3.47439	15.4129	2.57411e-07	3.01158e-06	7.363	Up
Lonp1	-1.09634	7.19498	-15.4068	2.58216e-07	3.01858e-06	7.3596	Down
Dynll2	-0.919051	8.02545	-15.4034	2.5866e-07	3.02135e-06	7.35773	Stable
Trappc9	-1.15094	5.95478	-15.3933	2.60009e-07	3.03311e-06	7.35206	Down
Mybl1	3.43926	2.14384	15.3928	2.60082e-07	3.03311e-06	7.35175	Up
Igsf9b	2.34044	3.2808	15.3901	2.60434e-07	3.0348e-06	7.35028	Up
Itpripl2	1.74886	5.94744	15.3749	2.62479e-07	3.05618e-06	7.34176	Up
Epn1	-0.996016	7.94302	-15.367	2.63552e-07	3.06623e-06	7.33731	Stable
Serpinb9	1.7429	6.14054	15.36	2.64493e-07	3.07473e-06	7.33343	Up
Tspan3	-0.914016	7.88876	-15.3532	2.65431e-07	3.08319e-06	7.32957	Stable
Etfb	-1.37115	7.52498	-15.3294	2.68697e-07	3.11863e-06	7.31625	Down
Plin2	0.950421	6.84364	15.3227	2.69626e-07	3.12694e-06	7.31248	Stable
BC004004	-1.10146	7.01907	-15.3164	2.70506e-07	3.13464e-06	7.30893	Down
E2f8	4.02319	0.621458	15.314	2.7085e-07	3.13464e-06	7.30755	Up
Dhcr24	-2.22411	7.91132	-15.3128	2.71005e-07	3.13464e-06	7.30692	Down
Itga3	3.1176	7.77616	15.3118	2.71149e-07	3.13464e-06	7.30635	Up
Letm1	-1.17822	7.25512	-15.2992	2.72915e-07	3.15256e-06	7.29927	Down
Rnf213	1.09916	7.01771	15.285	2.7493e-07	3.17333e-06	7.29125	Up
Spag9	-1.22725	7.58881	-15.2769	2.76079e-07	3.18407e-06	7.28671	Down
Cttnbp2nl	1.37319	5.63647	15.2605	2.78434e-07	3.20869e-06	7.27745	Up
Clpx	-2.20975	6.87536	-15.2573	2.78894e-07	3.21146e-06	7.27565	Down
Adam19	2.15613	3.54034	15.2543	2.79333e-07	3.21398e-06	7.27394	Up
Anks4b	-2.32088	5.2866	-15.2524	2.79615e-07	3.21469e-06	7.27284	Down
Trp53	1.18276	5.65332	15.2473	2.80343e-07	3.21859e-06	7.27001	Up
Dnajc3	-0.908166	7.81487	-15.247	2.80395e-07	3.21859e-06	7.2698	Stable
Depdc7	-2.16285	4.08418	-15.2273	2.83275e-07	3.2491e-06	7.25867	Down
Fbxo10	-1.49107	4.72223	-15.2219	2.84061e-07	3.25281e-06	7.25564	Down
Slc39a6	1.74835	4.48414	15.2209	2.84207e-07	3.25281e-06	7.25509	Up
Pgpep1	-1.384	7.45005	-15.2205	2.84267e-07	3.25281e-06	7.25486	Down
Chst11	-1.19474	6.27326	-15.2116	2.85585e-07	3.26339e-06	7.24981	Down
Mvd	-2.30703	4.95252	-15.2113	2.85639e-07	3.26339e-06	7.24961	Down
Zbtb20	-1.48945	7.95455	-15.2081	2.86104e-07	3.26615e-06	7.24784	Down
Usp8	-1.19308	7.34692	-15.2018	2.87042e-07	3.2743e-06	7.24427	Down
Klf6	1.62508	6.48869	15.1983	2.87574e-07	3.27619e-06	7.24225	Up
Grsf1	-1.02163	7.27284	-15.1977	2.87657e-07	3.27619e-06	7.24194	Down
Iscu	-0.919229	7.1654	-15.1911	2.88656e-07	3.28501e-06	7.23815	Stable
Klf15	-2.10703	5.77542	-15.1883	2.89069e-07	3.28684e-06	7.2366	Down
Mtrex	-1.15562	6.29052	-15.187	2.89267e-07	3.28684e-06	7.23585	Down
Bhlhe41	4.02378	3.39319	15.1648	2.92634e-07	3.32232e-06	7.22323	Up
Myo1c	1.11615	7.96716	15.1634	2.92845e-07	3.32232e-06	7.22245	Up
Gnpat	-0.908456	6.69734	-15.157	2.93814e-07	3.33073e-06	7.21885	Stable
Vasp	1.47311	6.25683	15.1464	2.95449e-07	3.34667e-06	7.2128	Up
Csnk1g3	-1.00969	6.1009	-15.1445	2.95732e-07	3.34727e-06	7.21175	Down
Lactb	-1.48605	5.90228	-15.124	2.98923e-07	3.38077e-06	7.20005	Down
Rab3ip	-1.14641	7.79369	-15.1174	2.99948e-07	3.38974e-06	7.19632	Down
Gm27216	-6.88034	0.701281	-15.115	3.00331e-07	3.39144e-06	7.19493	Down
Sap30	-2.51855	4.88244	-15.1125	3.00726e-07	3.39328e-06	7.1935	Down
Auh	-1.32161	6.01617	-15.0986	3.0292e-07	3.41539e-06	7.18557	Down
Ncoa7	-1.36344	6.27814	-15.0928	3.03833e-07	3.42305e-06	7.18229	Down
Cd33	2.61559	2.54354	15.0903	3.04232e-07	3.42489e-06	7.18086	Up
Vgll3	2.31854	4.08744	15.085	3.05085e-07	3.42951e-06	7.1778	Up
Map7	-1.20929	6.46155	-15.0848	3.05111e-07	3.42951e-06	7.17771	Down
C8g	-2.74264	2.86932	-15.0708	3.07355e-07	3.45207e-06	7.16972	Down
Neurl4	-1.32891	6.39545	-15.0666	3.08034e-07	3.45704e-06	7.16731	Down
Golga4	-0.905686	7.64618	-15.0631	3.08597e-07	3.46069e-06	7.16533	Stable
AI662270	2.79073	2.13789	15.0614	3.08877e-07	3.46118e-06	7.16434	Up
Col15a1	1.71375	6.04419	15.0594	3.09199e-07	3.46213e-06	7.1632	Up
Fh1	-1.10728	7.47383	-15.0514	3.10489e-07	3.47391e-06	7.15866	Down
Zfp219	1.00507	5.80662	15.0496	3.10791e-07	3.47397e-06	7.1576	Up
Bpnt1	-1.4215	8.00138	-15.0485	3.10971e-07	3.47397e-06	7.15697	Down
Abcb6	-1.61771	4.98723	-15.0428	3.11902e-07	3.48171e-06	7.15371	Down
Kif21b	2.66319	2.99989	15.0366	3.12913e-07	3.49033e-06	7.15018	Up
Nxt2	-1.51762	5.63529	-15.0332	3.13472e-07	3.49216e-06	7.14823	Down
Mertk	-1.17171	5.51339	-15.0327	3.13555e-07	3.49216e-06	7.14794	Down
Ms4a6d	4.98849	0.790616	15.028	3.14332e-07	3.49814e-06	7.14524	Up
Pxmp2	-2.66562	3.33999	-15.0241	3.14981e-07	3.50269e-06	7.143	Down
Thbs1	3.15718	8.09826	14.998	3.19329e-07	3.54835e-06	7.12804	Up
Myo6	-1.04149	8.57336	-14.9944	3.19939e-07	3.55052e-06	7.12596	Down
Maged2	1.44288	4.90062	14.9938	3.20042e-07	3.55052e-06	7.12561	Up
Mpped1	-6.08331	0.14651	-14.9912	3.2047e-07	3.55052e-06	7.12415	Down
Elf4	2.06773	4.10227	14.9911	3.20497e-07	3.55052e-06	7.12406	Up
Akr1e1	-1.22901	5.90054	-14.9775	3.22805e-07	3.57337e-06	7.11624	Down
Gphn	-1.429	5.9448	-14.9722	3.23698e-07	3.58055e-06	7.11322	Down
Rps6ka1	1.41457	5.03774	14.9531	3.26985e-07	3.61166e-06	7.1022	Up
Gm10845	-3.42027	0.820965	-14.9529	3.27006e-07	3.61166e-06	7.10213	Down
Vav1	2.67079	2.85133	14.947	3.28042e-07	3.62037e-06	7.09868	Up
Clec2h	-4.10871	3.90042	-14.9331	3.3045e-07	3.64153e-06	7.0907	Down
Spi1	3.31819	3.59676	14.9331	3.30459e-07	3.64153e-06	7.09067	Up
Adgra3	-1.01501	6.4661	-14.9253	3.31812e-07	3.65369e-06	7.08622	Down
Rela	1.0082	6.24969	14.9229	3.32231e-07	3.65554e-06	7.08484	Up
Sqor	-1.52153	6.29283	-14.9196	3.32817e-07	3.65923e-06	7.08292	Down
Retsat	-1.84842	7.10747	-14.9143	3.33749e-07	3.66672e-06	7.07987	Down
Ddah1	-1.78135	7.80625	-14.9122	3.34129e-07	3.66813e-06	7.07863	Down
Gja1	1.87557	4.21104	14.9076	3.34938e-07	3.67425e-06	7.07599	Up
Oxnad1	-1.10764	5.28614	-14.8979	3.3667e-07	3.69048e-06	7.07036	Down
Sh3pxd2b	1.72672	4.10582	14.896	3.37002e-07	3.69134e-06	7.06929	Up
Garnl3	4.07074	1.65074	14.8919	3.37739e-07	3.69665e-06	7.0669	Up
9530068E07Rik	-0.916133	8.16097	-14.889	3.3825e-07	3.69703e-06	7.06525	Stable
Kif11	2.63605	2.451	14.8889	3.3828e-07	3.69703e-06	7.06515	Up
Bak1	1.55833	4.43091	14.8745	3.40869e-07	3.72253e-06	7.05684	Up
Ctps	1.51766	5.93306	14.8699	3.41697e-07	3.72615e-06	7.05419	Up
Scpep1	-1.1412	6.75271	-14.8698	3.41711e-07	3.72615e-06	7.05415	Down
Aldh16a1	-1.14947	5.77592	-14.8615	3.43224e-07	3.73986e-06	7.04932	Down
Prxl2a	-1.51319	6.70758	-14.8583	3.43809e-07	3.7412e-06	7.04747	Down
Apbb1ip	2.96761	2.57409	14.858	3.4386e-07	3.7412e-06	7.04731	Up
Pik3ap1	2.24607	3.43534	14.8497	3.45387e-07	3.75502e-06	7.04247	Up
Uck1	-1.16595	6.01949	-14.8468	3.45916e-07	3.75746e-06	7.0408	Down
Gbp8	3.28456	1.98705	14.8453	3.4618e-07	3.75746e-06	7.03997	Up
Tcea3	-1.54498	5.32034	-14.844	3.46419e-07	3.75746e-06	7.03921	Down
Gsr	-1.11702	7.50283	-14.8428	3.4664e-07	3.75746e-06	7.03852	Down
Mia2	-1.1815	7.98746	-14.8318	3.48674e-07	3.7767e-06	7.03214	Down
Il3ra	2.88217	2.31954	14.8199	3.50897e-07	3.79301e-06	7.0252	Up
Tmod3	0.904463	6.4533	14.8197	3.50939e-07	3.79301e-06	7.02507	Stable
Bgn	1.42663	8.55635	14.8196	3.5096e-07	3.79301e-06	7.02501	Up
Cd53	2.61091	3.64519	14.812	3.52384e-07	3.80559e-06	7.02059	Up
Rnf11	-1.16499	7.64568	-14.8083	3.5307e-07	3.81019e-06	7.01846	Down
Aldh7a1	-1.70981	7.78757	-14.8016	3.5434e-07	3.82106e-06	7.01455	Down
P4hb	-0.975219	9.344	-14.7933	3.55897e-07	3.83502e-06	7.00976	Stable
Lrpprc	-1.08772	6.94842	-14.7911	3.56326e-07	3.83681e-06	7.00845	Down
Gpc4	-1.31072	7.82551	-14.7878	3.56957e-07	3.84077e-06	7.00652	Down
Pde4c	-1.90152	5.57913	-14.7825	3.57964e-07	3.84877e-06	7.00344	Down
Tgoln1	-1.08997	8.43575	-14.7701	3.60334e-07	3.87141e-06	6.99624	Down
Gna15	4.20117	1.91974	14.768	3.60737e-07	3.87278e-06	6.99502	Up
Lxn	2.18609	2.82883	14.7667	3.60993e-07	3.87278e-06	6.99425	Up
Slc35e4	1.64058	4.09922	14.7633	3.61642e-07	3.87452e-06	6.99228	Up
Dusp10	2.80653	2.2781	14.7631	3.61685e-07	3.87452e-06	6.99215	Up
Sdc1	2.17317	5.19906	14.7565	3.62956e-07	3.88462e-06	6.98833	Up
Unc13d	2.6876	2.18662	14.7554	3.63175e-07	3.88462e-06	6.98767	Up
Hbb-b1	-3.90429	5.63156	-14.7527	3.63692e-07	3.88462e-06	6.98612	Down
Hbb-bs	-3.90429	5.63156	-14.7527	3.63692e-07	3.88462e-06	6.98612	Down
Ces1g	-4.78832	3.29623	-14.7428	3.65635e-07	3.90251e-06	6.9803	Down
Mfsd1	-1.36546	7.84022	-14.7393	3.66326e-07	3.90703e-06	6.97824	Down
Limd2	1.16028	5.13226	14.7358	3.67e-07	3.91137e-06	6.97623	Up
Tagln2	1.17651	7.45168	14.7289	3.68355e-07	3.92294e-06	6.97221	Up
Samd5	2.74557	2.32937	14.7209	3.69935e-07	3.9325e-06	6.96754	Up
Hcls1	2.27674	3.95568	14.7207	3.69975e-07	3.9325e-06	6.96742	Up
Gpd2	-1.32034	6.17024	-14.7203	3.7006e-07	3.9325e-06	6.96717	Down
B4galt2	2.37639	2.57113	14.7112	3.71868e-07	3.94884e-06	6.96185	Up
B4galt5	-2.78351	6.8401	-14.7073	3.72643e-07	3.95419e-06	6.95958	Down
Lgr4	-1.49488	7.38197	-14.7013	3.73847e-07	3.96409e-06	6.95606	Down
Rusc2	1.58811	5.34366	14.6977	3.7458e-07	3.96897e-06	6.95392	Up
Anln	2.98912	2.46307	14.6961	3.74886e-07	3.96933e-06	6.95303	Up
Aldh1a2	3.84212	4.01982	14.6937	3.75381e-07	3.97169e-06	6.95159	Up
F5	-3.56143	2.52739	-14.677	3.78754e-07	4.0039e-06	6.94182	Down
Kctd1	1.35633	5.26398	14.675	3.79161e-07	4.0039e-06	6.94065	Up
Slfn9	2.60159	2.34382	14.6738	3.79412e-07	4.0039e-06	6.93993	Up
Kif15	3.72487	0.78707	14.6715	3.79875e-07	4.0039e-06	6.9386	Up
AA536875	-5.92269	-0.624968	-14.6706	3.80071e-07	4.0039e-06	6.93804	Down
Gm33906	-5.92269	-0.624968	-14.6706	3.80071e-07	4.0039e-06	6.93804	Down
Ncf4	2.85891	1.85175	14.6684	3.80505e-07	4.00559e-06	6.93679	Up
Map1lc3a	-0.951971	6.24018	-14.6635	3.81503e-07	4.01321e-06	6.93393	Stable
Flnc	6.65119	3.68246	14.6545	3.83357e-07	4.02981e-06	6.92864	Up
Kl	-2.00619	9.27551	-14.6519	3.83895e-07	4.03255e-06	6.92711	Down
Rtn4ip1	-1.37468	5.38713	-14.6483	3.8464e-07	4.03748e-06	6.92499	Down
Gdpd5	2.06202	3.89141	14.6427	3.85801e-07	4.04525e-06	6.9217	Up
Acat2	-1.96705	5.87981	-14.6421	3.85935e-07	4.04525e-06	6.92132	Down
Plxna1	1.40698	6.50942	14.6353	3.87353e-07	4.05645e-06	6.91732	Up
Habp4	-1.05773	6.49489	-14.6343	3.87559e-07	4.05645e-06	6.91674	Down
Esm1	-2.08684	4.56377	-14.6282	3.88823e-07	4.06636e-06	6.91318	Down
Slc34a2	3.41971	4.25734	14.6253	3.89442e-07	4.06636e-06	6.91144	Up
Zc3hav1	1.28835	5.44018	14.6252	3.89451e-07	4.06636e-06	6.91142	Up
Parvg	2.5731	2.41656	14.6244	3.89619e-07	4.06636e-06	6.91095	Up
Rps19	0.817103	7.91954	14.623	3.89923e-07	4.06645e-06	6.9101	Stable
Cd300c2	2.6441	1.86677	14.6217	3.90185e-07	4.06645e-06	6.90936	Up
Hacd3	-0.962235	6.24665	-14.6121	3.92214e-07	4.08467e-06	6.9037	Stable
Vwa2	-1.99024	3.87821	-14.6092	3.92839e-07	4.08751e-06	6.90196	Down
St3gal1	1.33631	5.0521	14.6082	3.93046e-07	4.08751e-06	6.90139	Up
H2-Ke6	-0.93886	5.76836	-14.6034	3.94063e-07	4.0931e-06	6.89857	Stable
Dld	-1.32754	8.06923	-14.603	3.94144e-07	4.0931e-06	6.89834	Down
Ldlrad3	-1.23936	5.07519	-14.6017	3.94433e-07	4.09319e-06	6.89754	Down
Pafah2	-1.57538	6.77789	-14.5968	3.95466e-07	4.10099e-06	6.89469	Down
Col5a2	1.45913	5.80243	14.5921	3.96469e-07	4.10791e-06	6.89192	Up
Inpp5d	1.8752	4.23782	14.5911	3.96696e-07	4.10791e-06	6.89129	Up
Htr3a	4.38327	1.77271	14.5893	3.97072e-07	4.10889e-06	6.89026	Up
Pex1	-1.45424	4.31113	-14.5807	3.98914e-07	4.12269e-06	6.88521	Down
Lacc1	1.61413	3.50009	14.5805	3.9897e-07	4.12269e-06	6.88505	Up
Mdh1	-1.49663	9.75293	-14.5745	4.00257e-07	4.13306e-06	6.88154	Down
Ethe1	-2.06572	5.913	-14.5719	4.00829e-07	4.13605e-06	6.87998	Down
Myc	2.99879	3.8718	14.5585	4.03734e-07	4.16308e-06	6.87209	Up
Adcy7	2.58311	3.89657	14.554	4.04735e-07	4.17045e-06	6.86939	Up
Ggact	-1.64902	5.2889	-14.5471	4.06245e-07	4.18307e-06	6.86532	Down
Vstm4	1.49217	4.05582	14.5398	4.07857e-07	4.1967e-06	6.861	Up
Fam102b	-1.1166	5.63695	-14.5364	4.08598e-07	4.19885e-06	6.85901	Down
Ifi207	2.21517	3.02596	14.5362	4.08641e-07	4.19885e-06	6.8589	Up
Tgfbr2	1.31747	7.82196	14.5267	4.10753e-07	4.21758e-06	6.85327	Up
Sting1	3.17837	3.74804	14.524	4.11354e-07	4.22078e-06	6.85168	Up
Htra1	-1.73889	6.84307	-14.5216	4.11893e-07	4.22187e-06	6.85024	Down
Frrs1	-0.989862	6.61957	-14.521	4.12038e-07	4.22187e-06	6.84986	Stable
Arhgap42	-1.84947	6.08095	-14.5192	4.12425e-07	4.22287e-06	6.84883	Down
Smad3	1.37463	6.3776	14.5163	4.13078e-07	4.2266e-06	6.84711	Up
Echs1	-1.2378	7.44844	-14.5065	4.15278e-07	4.24613e-06	6.8413	Down
Fbxw9	1.48767	4.59654	14.5016	4.16386e-07	4.2536e-06	6.8384	Up
Ccl8	3.93721	2.28351	14.5001	4.16739e-07	4.2536e-06	6.83747	Up
Ces2e	2.8309	5.20812	14.4994	4.16883e-07	4.2536e-06	6.83709	Up
Slc35b4	-1.1066	6.48994	-14.4906	4.18882e-07	4.27102e-06	6.83187	Down
Espl1	2.82319	1.68339	14.4884	4.19385e-07	4.27316e-06	6.83056	Up
Dnajb12	-0.899512	6.03598	-14.4849	4.20179e-07	4.27827e-06	6.82849	Stable
Cdh2	3.42003	5.02036	14.483	4.20613e-07	4.2797e-06	6.82736	Up
Cdk4	0.870098	6.37283	14.48	4.21306e-07	4.28377e-06	6.82557	Stable
Pbk	3.15228	1.17314	14.4743	4.22607e-07	4.294e-06	6.8222	Up
Edn1	2.53528	2.2022	14.4645	4.24872e-07	4.31401e-06	6.81636	Up
Aif1	3.09853	2.44199	14.4622	4.25414e-07	4.31652e-06	6.81497	Up
Ppa2	-1.78714	6.39671	-14.458	4.26376e-07	4.32328e-06	6.8125	Down
Adap2	-1.59489	4.26568	-14.4535	4.27425e-07	4.33091e-06	6.80982	Down
Skp1	-0.985731	7.92227	-14.4501	4.28217e-07	4.33592e-06	6.8078	Stable
Apoe	1.6068	8.40032	14.4446	4.29502e-07	4.34592e-06	6.80452	Up
Rdx	-0.871214	8.00237	-14.4411	4.30339e-07	4.35048e-06	6.8024	Stable
Adamts2	2.20871	4.21552	14.4402	4.30548e-07	4.35048e-06	6.80187	Up
Rdh16	-2.77311	5.75096	-14.4368	4.31348e-07	4.35282e-06	6.79984	Down
Mrpl50	-1.57378	5.94537	-14.4366	4.31377e-07	4.35282e-06	6.79976	Down
Ctsh	-1.22396	7.18853	-14.4339	4.32024e-07	4.35634e-06	6.79813	Down
Emp3	2.56664	3.73967	14.4296	4.33032e-07	4.36349e-06	6.79558	Up
Selenon	2.03874	4.31708	14.4211	4.35043e-07	4.37982e-06	6.79052	Up
Snhg11	-3.85706	4.30972	-14.4202	4.35252e-07	4.37982e-06	6.79	Down
Tln2	-1.1843	7.40551	-14.4164	4.36159e-07	4.38363e-06	6.78772	Down
C2cd2l	-1.79529	6.25644	-14.4161	4.36231e-07	4.38363e-06	6.78754	Down
Nadk2	-1.45975	6.57506	-14.4137	4.36804e-07	4.38637e-06	6.78611	Down
Arrb2	1.6738	4.08678	14.4122	4.37175e-07	4.38707e-06	6.78518	Up
Sdc2	-0.826379	6.9595	-14.4055	4.38778e-07	4.40013e-06	6.78118	Stable
Sucla2	-1.36033	7.40392	-14.4039	4.39147e-07	4.40081e-06	6.78027	Down
Tapbp	1.2343	7.20815	14.3997	4.40161e-07	4.40795e-06	6.77774	Up
Pf4	3.56529	1.2976	14.3872	4.43195e-07	4.43529e-06	6.77024	Up
Ecscr	1.85458	3.03489	14.3795	4.45051e-07	4.45082e-06	6.76567	Up
Upp2	-2.44516	3.48116	-14.3758	4.45972e-07	4.45697e-06	6.76342	Down
Pgm1	-1.26716	6.09405	-14.3681	4.47855e-07	4.46973e-06	6.75881	Down
Fahd2a	-1.68114	5.35975	-14.368	4.47861e-07	4.46973e-06	6.7588	Down
Pstpip1	3.54805	2.22837	14.3604	4.49726e-07	4.48528e-06	6.75426	Up
Abhd2	-0.875277	7.74944	-14.3592	4.50039e-07	4.48533e-06	6.7535	Stable
Kif1a	4.77823	2.03797	14.3572	4.5052e-07	4.48707e-06	6.75233	Up
Fmo4	-2.66307	3.73017	-14.3493	4.52482e-07	4.50354e-06	6.74758	Down
Pccb	-1.43131	7.83143	-14.3461	4.53276e-07	4.50837e-06	6.74567	Down
Hsd11b1	-1.83699	6.86383	-14.3376	4.55388e-07	4.52165e-06	6.74059	Down
Cygb	2.40647	4.27436	14.3373	4.5547e-07	4.52165e-06	6.74039	Up
Klhl24	-1.00008	7.1649	-14.337	4.55541e-07	4.52165e-06	6.74022	Down
Fxyd5	2.4364	4.42736	14.3225	4.59178e-07	4.55466e-06	6.73153	Up
Cyp4a12a	-6.3864	5.00037	-14.3194	4.59983e-07	4.55762e-06	6.72962	Down
Siglec1	4.41503	1.97985	14.3189	4.60101e-07	4.55762e-06	6.72934	Up
Pla2g7	1.76427	4.84206	14.3096	4.62469e-07	4.57642e-06	6.72373	Up
St6gal1	1.47052	4.87472	14.3089	4.62626e-07	4.57642e-06	6.72336	Up
Dbn1	1.47205	5.0811	14.3076	4.62965e-07	4.57668e-06	6.72256	Up
Tnfsf11	5.28278	-0.944927	14.2881	4.6796e-07	4.62163e-06	6.71083	Up
Nudt8	-1.69027	3.70743	-14.2851	4.68728e-07	4.62163e-06	6.70904	Down
Chrna4	-2.68249	4.78032	-14.2846	4.68861e-07	4.62163e-06	6.70873	Down
Slc17a4	-3.28222	1.37518	-14.2838	4.69079e-07	4.62163e-06	6.70822	Down
Prc1	2.77629	1.67331	14.2837	4.69095e-07	4.62163e-06	6.70819	Up
Trerf1	1.88386	3.69297	14.2801	4.70036e-07	4.62507e-06	6.706	Up
Mast4	1.11024	5.67449	14.2799	4.70078e-07	4.62507e-06	6.7059	Up
Pex5	-1.18398	6.22027	-14.2784	4.70466e-07	4.62577e-06	6.705	Down
Slc19a3	-2.69525	3.16226	-14.2698	4.72712e-07	4.64473e-06	6.69979	Down
Fstl1	1.75566	6.27065	14.2658	4.73749e-07	4.65179e-06	6.6974	Up
Pfn1	0.915791	8.18361	14.2633	4.74403e-07	4.65508e-06	6.69589	Stable
H2-Q4	2.19659	6.02639	14.2543	4.76774e-07	4.67472e-06	6.69044	Up
Lmnb1	1.8937	4.05139	14.2527	4.77178e-07	4.67472e-06	6.68952	Up
Susd4	2.12373	4.08655	14.2515	4.77512e-07	4.67472e-06	6.68875	Up
Igfbp3	-1.93814	7.50907	-14.2508	4.77685e-07	4.67472e-06	6.68836	Down
Cd52	3.01366	4.16793	14.2489	4.78184e-07	4.67637e-06	6.68722	Up
Slc35e3	-1.21412	5.93807	-14.2477	4.78494e-07	4.67637e-06	6.68651	Down
Cyp27a1	-1.6155	4.82124	-14.2368	4.8139e-07	4.7e-06	6.67991	Down
Foxj1	4.21987	1.55269	14.2358	4.8166e-07	4.7e-06	6.6793	Up
Sec24a	-1.03074	5.67592	-14.235	4.81878e-07	4.7e-06	6.67881	Down
Slc41a2	-1.4161	4.64093	-14.2318	4.82736e-07	4.70166e-06	6.67686	Down
Tceal9	1.00591	5.87257	14.2308	4.82985e-07	4.70166e-06	6.6763	Up
Smim4	-1.66968	4.34975	-14.2307	4.83014e-07	4.70166e-06	6.67623	Down
Uros	-1.37953	4.31346	-14.2286	4.83586e-07	4.70409e-06	6.67494	Down
Ugt2b37	-4.14767	5.43877	-14.2226	4.85191e-07	4.71656e-06	6.67132	Down
Ifngr2	1.00409	5.51282	14.2194	4.86053e-07	4.71904e-06	6.66938	Up
Xylt1	-2.44158	4.41166	-14.2192	4.86092e-07	4.71904e-06	6.66929	Down
Aldh2	-1.4666	8.81499	-14.2089	4.88872e-07	4.73552e-06	6.66306	Down
Mindy2	-1.0211	6.66467	-14.2067	4.89486e-07	4.73552e-06	6.66169	Down
Iars2	-0.90942	6.85621	-14.2058	4.89706e-07	4.73552e-06	6.66119	Stable
Lyz1	4.6021	1.0777	14.2045	4.9008e-07	4.73552e-06	6.66036	Up
Serpinb6b	2.09082	4.28693	14.2044	4.90087e-07	4.73552e-06	6.66035	Up
Hacd2	-1.49748	5.87814	-14.2037	4.90289e-07	4.73552e-06	6.6599	Down
Mtus1	-1.80216	6.627	-14.2034	4.90373e-07	4.73552e-06	6.65971	Down
Hic1	1.70092	4.1967	14.2033	4.90384e-07	4.73552e-06	6.65968	Up
Ptgr2	-1.25504	5.97703	-14.2015	4.90875e-07	4.73712e-06	6.65859	Down
Rcan2	1.57205	5.20144	14.1962	4.92333e-07	4.74806e-06	6.65535	Up
C77080	1.17073	7.27336	14.1856	4.95218e-07	4.77272e-06	6.64896	Up
Habp2	-2.02925	6.4229	-14.1668	5.00423e-07	4.81971e-06	6.63753	Down
Spry2	1.24626	4.55316	14.1533	5.04187e-07	4.84757e-06	6.62934	Up
Snap29	-1.17734	5.80513	-14.1526	5.04396e-07	4.84757e-06	6.62889	Down
Ndufv1	-1.11071	7.82742	-14.1521	5.04532e-07	4.84757e-06	6.62859	Down
Trps1	-1.87871	5.90039	-14.1516	5.04659e-07	4.84757e-06	6.62832	Down
Cyp4a32	-3.56664	0.770261	-14.1494	5.05271e-07	4.84757e-06	6.627	Down
Gm32857	5.17043	-1.0011	14.1493	5.05308e-07	4.84757e-06	6.62692	Up
Il18rap	3.76197	0.916897	14.1461	5.06221e-07	4.85314e-06	6.62494	Up
Cdc42bpg	1.12191	7.40044	14.144	5.06809e-07	4.85388e-06	6.62367	Up
Mrpl16	-1.16098	5.24259	-14.1434	5.06963e-07	4.85388e-06	6.62334	Down
Asf1b	3.35477	1.05919	14.1387	5.08282e-07	4.86332e-06	6.6205	Up
Exoc6	-1.3925	6.38871	-14.1333	5.09833e-07	4.87497e-06	6.61717	Down
Atp6v1b2	-1.37114	8.38097	-14.1304	5.10642e-07	4.87675e-06	6.61544	Down
Pnpla8	-1.00544	7.08502	-14.1303	5.10687e-07	4.87675e-06	6.61534	Down
Retreg2	-1.00104	7.13947	-14.1118	5.15952e-07	4.9238e-06	6.60413	Down
Orai2	2.65256	3.48498	14.1026	5.18601e-07	4.94585e-06	6.59853	Up
Hk2	3.59402	2.37898	14.0972	5.20188e-07	4.95774e-06	6.59519	Up
Syt14	-1.96294	4.0114	-14.0949	5.20853e-07	4.96039e-06	6.59379	Down
Cnn2	1.98881	6.0994	14.0939	5.21145e-07	4.96039e-06	6.59318	Up
Ifih1	1.13891	4.9109	14.0764	5.26245e-07	5.0039e-06	6.58253	Up
Dhrs1	-1.12899	6.74557	-14.0759	5.26402e-07	5.0039e-06	6.58221	Down
Erich6b	-5.25242	-0.960107	-14.0736	5.27083e-07	5.00711e-06	6.58079	Down
Tufm	-0.987596	7.13423	-14.0717	5.27644e-07	5.00748e-06	6.57963	Stable
Arhgap18	-1.15502	6.05073	-14.0705	5.27998e-07	5.00748e-06	6.5789	Down
Pilra	3.32009	1.29444	14.0697	5.28226e-07	5.00748e-06	6.57843	Up
Numbl	2.27267	2.9286	14.0678	5.28784e-07	5.00748e-06	6.57727	Up
Bax	1.616	5.87483	14.0676	5.28836e-07	5.00748e-06	6.57716	Up
Adgrg2	2.75014	1.55322	14.0636	5.30025e-07	5.01549e-06	6.57471	Up
Dok1	2.30153	2.91846	14.0602	5.31022e-07	5.02167e-06	6.57265	Up
Tmem30a	-0.995904	8.1142	-14.058	5.31696e-07	5.02183e-06	6.57127	Stable
Atp13a2	1.24659	5.7661	14.0559	5.32326e-07	5.02183e-06	6.56997	Up
Pik3cd	2.65568	3.75543	14.0552	5.32517e-07	5.02183e-06	6.56958	Up
Snhg5	2.54151	1.98787	14.0546	5.32693e-07	5.02183e-06	6.56922	Up
Adamts5	1.33676	5.77561	14.0544	5.32759e-07	5.02183e-06	6.56908	Up
Lamp2	-1.3093	9.43902	-14.0523	5.33386e-07	5.02449e-06	6.5678	Down
2610507B11Rik	-1.02971	8.86803	-14.0455	5.35432e-07	5.03913e-06	6.56361	Down
Mb21d2	-1.26888	4.54298	-14.0448	5.3563e-07	5.03913e-06	6.56321	Down
Cenpf	2.69074	1.85166	14.0435	5.36006e-07	5.03942e-06	6.56244	Up
Arrdc3	-0.981046	6.70693	-14.0306	5.39916e-07	5.07292e-06	6.55449	Stable
Pip5k1a	1.12626	5.22338	14.0216	5.42622e-07	5.09463e-06	6.54902	Up
Sdha	-1.18412	9.34317	-14.0206	5.42924e-07	5.09463e-06	6.54842	Down
Map3k1	1.27487	6.15218	14.0182	5.43664e-07	5.09829e-06	6.54693	Up
Ndrg1	-2.86296	9.89145	-14.014	5.44954e-07	5.10711e-06	6.54434	Down
Bend7	-1.4781	4.35432	-14.0088	5.46548e-07	5.11876e-06	6.54114	Down
Gucy1a1	1.09594	5.61912	14.0016	5.48742e-07	5.13432e-06	6.53676	Up
Kcnc3	-1.81992	3.86347	-14.0011	5.48913e-07	5.13432e-06	6.53642	Down
Arhgef4	2.99982	2.25902	13.9891	5.52609e-07	5.16559e-06	6.52908	Up
Mapk14	-1.03671	6.96417	-13.983	5.54511e-07	5.18005e-06	6.52532	Down
Pycard	1.65789	4.25595	13.9747	5.57102e-07	5.20092e-06	6.52023	Up
Tuba1a	1.86113	5.88961	13.9736	5.57462e-07	5.20096e-06	6.51952	Up
Pank3	-1.04611	6.88751	-13.9714	5.58155e-07	5.20143e-06	6.51816	Down
Mrpl12	-1.28836	7.00712	-13.9711	5.58225e-07	5.20143e-06	6.51802	Down
Tnfrsf1b	2.37269	4.28695	13.9681	5.59185e-07	5.20705e-06	6.51615	Up
Adamtsl4	2.12703	2.95438	13.9572	5.6261e-07	5.23561e-06	6.50947	Up
Aco2	-1.12095	9.26219	-13.9532	5.63883e-07	5.24411e-06	6.507	Down
Pdss1	-2.05554	3.66578	-13.9495	5.65057e-07	5.25168e-06	6.50472	Down
Map3k5	-1.03846	6.04694	-13.9408	5.67848e-07	5.27157e-06	6.49933	Down
Insr	-0.981355	6.70522	-13.9406	5.67918e-07	5.27157e-06	6.4992	Stable
Mvp	1.43894	6.4133	13.9364	5.69253e-07	5.28059e-06	6.49663	Up
Ppp1r15a	1.5749	4.34625	13.9297	5.71404e-07	5.29719e-06	6.49251	Up
Idh3b	-0.995096	7.86415	-13.9223	5.73804e-07	5.31606e-06	6.48792	Stable
Tap2	1.92663	4.83097	13.9205	5.74379e-07	5.31801e-06	6.48683	Up
Ereg	6.0373	-0.110161	13.9168	5.75572e-07	5.32568e-06	6.48456	Up
Tgfb2	2.14786	2.67606	13.9141	5.7645e-07	5.33043e-06	6.48289	Up
Afap1l1	-1.40738	5.0582	-13.9126	5.76942e-07	5.3316e-06	6.48196	Down
Itgae	2.75892	2.12235	13.9086	5.78259e-07	5.3397e-06	6.47946	Up
Cmip	-1.04742	6.75054	-13.9077	5.7855e-07	5.3397e-06	6.47891	Down
Lpar3	-2.52871	3.89867	-13.9042	5.79685e-07	5.34679e-06	6.47677	Down
Apoc3	-3.63964	0.590239	-13.9022	5.8033e-07	5.34937e-06	6.47555	Down
Psmb10	2.20275	5.06554	13.9011	5.80714e-07	5.34953e-06	6.47483	Up
Ggta1	2.58405	4.44501	13.8991	5.81351e-07	5.35202e-06	6.47363	Up
Slc51b	-3.28672	1.67233	-13.8938	5.83084e-07	5.3646e-06	6.47037	Down
Ncf2	2.24669	3.08711	13.891	5.84031e-07	5.36992e-06	6.4686	Up
Mrpl4	-1.1149	6.15195	-13.8892	5.84617e-07	5.37152e-06	6.4675	Down
Tnfsf8	6.72041	0.80233	13.8882	5.8494e-07	5.37152e-06	6.4669	Up
Samd9l	-0.941453	7.62455	-13.8842	5.86261e-07	5.37846e-06	6.46443	Stable
Cd37	2.23503	2.45912	13.8837	5.86433e-07	5.37846e-06	6.46411	Up
Cdhr2	-1.6738	4.78535	-13.8801	5.8764e-07	5.38615e-06	6.46186	Down
Htt	-0.986123	6.65045	-13.8537	5.96496e-07	5.46389e-06	6.4455	Stable
Gabarapl1	-1.31605	8.7815	-13.851	5.97401e-07	5.46874e-06	6.44384	Down
Cdc37l1	-1.28564	6.44464	-13.8462	5.99033e-07	5.48019e-06	6.44086	Down
H2-DMa	2.2851	4.28567	13.8447	5.9955e-07	5.48019e-06	6.43991	Up
Fads2	-1.39936	7.20779	-13.844	5.99777e-07	5.48019e-06	6.4395	Down
Ksr2	-3.71934	3.10149	-13.8209	6.07695e-07	5.54906e-06	6.42515	Down
Nr1h3	-1.64953	5.07571	-13.8187	6.08459e-07	5.55257e-06	6.42378	Down
Dcaf8	-0.981582	7.70293	-13.8148	6.09814e-07	5.56145e-06	6.42134	Stable
Dock11	1.97433	3.0275	13.8124	6.1064e-07	5.5636e-06	6.41986	Up
Adh5	-1.04227	7.391	-13.8119	6.10811e-07	5.5636e-06	6.41956	Down
Serpina1a	-4.4356	2.39989	-13.8069	6.12532e-07	5.5758e-06	6.41648	Down
Lpin1	-1.05578	6.27162	-13.7981	6.15629e-07	5.60049e-06	6.41096	Down
Cav1	1.5061	6.02669	13.7904	6.18315e-07	5.62143e-06	6.4062	Up
Pdha1	-1.13603	8.24983	-13.7876	6.19316e-07	5.62576e-06	6.40443	Down
Lrat	-4.63182	0.253911	-13.7869	6.19562e-07	5.62576e-06	6.40399	Down
Pbld2	-2.48954	3.45357	-13.7812	6.21579e-07	5.64057e-06	6.40044	Down
Dnase1	-2.93823	7.47765	-13.7785	6.22517e-07	5.64557e-06	6.39879	Down
Msn	1.49675	8.54711	13.7723	6.24722e-07	5.66206e-06	6.39492	Up
Dusp5	4.27889	3.12768	13.7633	6.27922e-07	5.68752e-06	6.38933	Up
Lipa	-1.58484	7.65053	-13.7614	6.28605e-07	5.69018e-06	6.38814	Down
Fitm1	-3.14128	2.67992	-13.7576	6.29976e-07	5.69643e-06	6.38576	Down
Cd109	4.29569	2.76724	13.7573	6.30076e-07	5.69643e-06	6.38558	Up
Ppp2r2c	4.58545	0.898779	13.7478	6.33511e-07	5.72395e-06	6.37963	Up
Itgax	3.17803	3.58284	13.7466	6.33953e-07	5.7244e-06	6.37887	Up
Rer1	-0.966122	7.26922	-13.7338	6.38587e-07	5.76267e-06	6.3709	Stable
Kctd12	1.5638	7.2536	13.7265	6.41259e-07	5.78029e-06	6.36633	Up
Bub1b	2.80706	2.23007	13.7263	6.41331e-07	5.78029e-06	6.36621	Up
Rtn3	-0.869076	8.51004	-13.7187	6.44128e-07	5.80192e-06	6.36145	Stable
Gna12	-1.09138	6.89183	-13.7142	6.45792e-07	5.81332e-06	6.35862	Down
Cmtm4	-1.07647	7.54522	-13.7081	6.48061e-07	5.83015e-06	6.35479	Down
Zfas1	1.51774	3.75275	13.7049	6.4924e-07	5.83716e-06	6.3528	Up
Timm9	-1.56634	4.39532	-13.6979	6.51854e-07	5.85705e-06	6.3484	Down
Pex6	-0.948633	6.22433	-13.6929	6.53708e-07	5.86735e-06	6.34529	Stable
Msr1	4.67543	1.71095	13.6927	6.53803e-07	5.86735e-06	6.34513	Up
Myo1f	2.94755	3.53593	13.689	6.55197e-07	5.87624e-06	6.3428	Up
Dcn	1.31964	6.58179	13.6862	6.56235e-07	5.87996e-06	6.34107	Up
Tmed4	-0.823564	6.86649	-13.6857	6.56417e-07	5.87996e-06	6.34077	Stable
Ssx2ip	-1.24824	5.51567	-13.678	6.5933e-07	5.90244e-06	6.33592	Down
Cd6	4.00542	1.76247	13.6747	6.60579e-07	5.90999e-06	6.33385	Up
S1pr2	2.06168	3.47764	13.6568	6.67376e-07	5.96715e-06	6.32265	Up
Slc13a1	-1.74122	7.66148	-13.6496	6.7018e-07	5.98855e-06	6.31806	Down
Ppp1r9b	1.01129	6.93901	13.6317	6.7711e-07	6.04678e-06	6.3068	Up
Tap1	3.02398	5.57614	13.625	6.79719e-07	6.06637e-06	6.30259	Up
S100a3	4.98966	-1.09148	13.6211	6.81223e-07	6.07607e-06	6.30017	Up
Ccn2	1.34429	7.00795	13.6197	6.81804e-07	6.07755e-06	6.29924	Up
Mthfd1	-1.08646	7.77036	-13.616	6.83228e-07	6.08484e-06	6.29696	Down
Pnpo	-1.23953	5.51869	-13.6154	6.83456e-07	6.08484e-06	6.29659	Down
Stat1	1.82111	7.08465	13.6103	6.85499e-07	6.09931e-06	6.29332	Up
Trim30a	1.46046	4.28746	13.5969	6.90811e-07	6.14283e-06	6.28487	Up
Clspn	4.16439	0.514852	13.5882	6.94295e-07	6.17005e-06	6.27937	Up
Rps8	0.809263	8.38057	13.5837	6.96063e-07	6.17662e-06	6.27659	Stable
Gm15501	0.809263	8.38057	13.5837	6.96063e-07	6.17662e-06	6.27659	Stable
Sec62	-0.892425	8.08402	-13.5823	6.96642e-07	6.17662e-06	6.27567	Stable
Tpcn1	-1.13405	7.25042	-13.5812	6.9709e-07	6.17662e-06	6.27497	Down
Magt1	-1.13923	6.77607	-13.581	6.97148e-07	6.17662e-06	6.27488	Down
Reep6	-1.9329	4.24725	-13.5763	6.99067e-07	6.18986e-06	6.27187	Down
Nradd	2.50105	2.3321	13.5709	7.01245e-07	6.20538e-06	6.26846	Up
Pik3cg	2.45967	2.61607	13.5686	7.02191e-07	6.20999e-06	6.26699	Up
Nup93	1.32716	4.60498	13.5675	7.02629e-07	6.2101e-06	6.26631	Up
Abi3bp	1.37525	4.06168	13.5635	7.04268e-07	6.22082e-06	6.26376	Up
Cib1	-1.3195	6.34869	-13.5616	7.05013e-07	6.22363e-06	6.2626	Down
Ggt6	-2.37357	2.61592	-13.5597	7.05802e-07	6.22684e-06	6.26138	Down
Car9	-3.81358	1.7728	-13.5584	7.06317e-07	6.22762e-06	6.26058	Down
Sh3bp1	1.75208	3.99821	13.5558	7.07408e-07	6.23347e-06	6.25889	Up
Prkd3	-1.02758	6.41426	-13.5375	7.14911e-07	6.29579e-06	6.24734	Down
Als2	-1.23163	5.46263	-13.5349	7.15999e-07	6.30157e-06	6.24567	Down
Myh9	1.43863	9.09307	13.523	7.20967e-07	6.34147e-06	6.2381	Up
Cyp2c23	-2.20554	3.40343	-13.5208	7.21863e-07	6.34427e-06	6.23674	Down
Phldb1	1.15337	6.14767	13.5201	7.22154e-07	6.34427e-06	6.2363	Up
Cnksr3	0.96687	5.28585	13.5085	7.27043e-07	6.38338e-06	6.22892	Stable
Ets1	1.32875	6.34164	13.5065	7.27864e-07	6.38674e-06	6.22768	Up
Cst3	0.871913	8.13353	13.5033	7.29218e-07	6.39478e-06	6.22565	Stable
Hint1	-0.949022	7.47467	-13.5009	7.30269e-07	6.39731e-06	6.22407	Stable
Adra1a	-2.70473	3.50454	-13.5006	7.30382e-07	6.39731e-06	6.2239	Down
Acp6	-1.10146	5.20939	-13.4913	7.34311e-07	6.42787e-06	6.21803	Down
Dck	1.42	3.60859	13.4822	7.3822e-07	6.4582e-06	6.21221	Up
Hsd17b4	-1.02555	7.68433	-13.478	7.40008e-07	6.46997e-06	6.20957	Down
Npepl1	-0.953273	6.37563	-13.4732	7.42098e-07	6.48436e-06	6.20648	Stable
Gpr176	3.14887	1.87154	13.4692	7.43841e-07	6.49458e-06	6.20391	Up
Aacs	-2.99575	6.31052	-13.4684	7.44157e-07	6.49458e-06	6.20344	Down
Ccl6	3.06575	3.4847	13.4632	7.4642e-07	6.51044e-06	6.20012	Up
Immt	-1.08047	8.23092	-13.4608	7.47461e-07	6.51563e-06	6.19859	Down
Cd28	3.00386	0.938476	13.4572	7.49025e-07	6.52537e-06	6.1963	Up
Skap1	2.79991	1.90216	13.4534	7.50691e-07	6.53598e-06	6.19387	Up
Zyg11b	-0.782281	6.3433	-13.444	7.54821e-07	6.56802e-06	6.18786	Stable
Il7	3.33043	2.00555	13.4384	7.57283e-07	6.58552e-06	6.1843	Up
Tfec	-1.64924	3.92204	-13.4369	7.57938e-07	6.58729e-06	6.18335	Down
Acsl1	-1.38963	7.61486	-13.4356	7.58511e-07	6.58835e-06	6.18252	Down
P2rx7	2.93883	3.22125	13.4344	7.59034e-07	6.58898e-06	6.18177	Up
Decr2	-1.11836	5.57003	-13.4306	7.60751e-07	6.59665e-06	6.1793	Down
Ybx3	1.04034	6.58392	13.4304	7.60821e-07	6.59665e-06	6.17919	Up
Txn1	-0.8407	7.64429	-13.428	7.61869e-07	6.60181e-06	6.17769	Stable
Was	3.00644	2.43684	13.4243	7.63533e-07	6.6123e-06	6.1753	Up
Cyb5b	-1.02701	8.91226	-13.4224	7.64403e-07	6.61591e-06	6.17405	Down
Fars2	-1.09101	5.36601	-13.4188	7.66006e-07	6.62586e-06	6.17176	Down
Ulbp1	2.45081	1.67713	13.4154	7.67499e-07	6.63485e-06	6.16963	Up
Tnfaip3	2.37578	4.32886	13.3925	7.77874e-07	6.71834e-06	6.15492	Up
Pak3	3.93947	1.05287	13.392	7.78078e-07	6.71834e-06	6.15464	Up
H1f2	1.37827	7.85306	13.3811	7.83042e-07	6.75402e-06	6.14767	Up
Bdnf	1.76051	3.44888	13.3809	7.83135e-07	6.75402e-06	6.14754	Up
Tmem169	-3.76349	2.09149	-13.3795	7.83798e-07	6.75575e-06	6.14661	Down
Arap1	1.01561	5.99458	13.3698	7.88247e-07	6.79009e-06	6.14042	Up
Ogfrl1	1.11659	4.86442	13.3685	7.8884e-07	6.79119e-06	6.13959	Up
Pde8a	-1.03421	6.07273	-13.3655	7.9024e-07	6.79903e-06	6.13765	Down
Ccs	-1.07007	5.8666	-13.3645	7.90682e-07	6.79903e-06	6.13704	Down
Ccpg1	-0.889793	6.75384	-13.3537	7.95722e-07	6.83834e-06	6.13008	Stable
Rundc3a	-1.42145	3.70428	-13.3479	7.9842e-07	6.85749e-06	6.12637	Down
Epb41l2	1.256	5.76475	13.3443	8.00136e-07	6.8654e-06	6.12402	Up
Derl1	-0.866038	7.12899	-13.344	8.00282e-07	6.8654e-06	6.12382	Stable
Kif16b	-0.937504	6.37794	-13.3425	8.00958e-07	6.86716e-06	6.1229	Stable
Cyba	-1.28876	7.84686	-13.3327	8.05609e-07	6.90299e-06	6.11656	Down
2500002B13Rik	-2.37979	2.16591	-13.3311	8.0635e-07	6.90529e-06	6.11555	Down
Ngf	2.31602	2.43008	13.3297	8.07017e-07	6.90695e-06	6.11464	Up
Prkaa2	-1.68229	7.35884	-13.3233	8.10061e-07	6.92894e-06	6.11052	Down
Ncapd2	1.405	4.00606	13.3212	8.11028e-07	6.93315e-06	6.10921	Up
Rps9	0.830882	8.47072	13.3131	8.14923e-07	6.95868e-06	6.10397	Stable
Tpm3	0.823598	7.75138	13.313	8.14967e-07	6.95868e-06	6.10391	Stable
Them4	-1.74746	4.01286	-13.2998	8.21328e-07	7.00889e-06	6.09539	Down
Uqcrc2	-1.12027	8.11196	-13.2938	8.24218e-07	7.02944e-06	6.09155	Down
Galm	-1.47817	6.52374	-13.2911	8.2552e-07	7.03644e-06	6.08982	Down
Lpcat3	-0.935386	6.65896	-13.2901	8.2602e-07	7.03659e-06	6.08915	Stable
Pcyt1a	-1.0993	6.63044	-13.287	8.27531e-07	7.04535e-06	6.08715	Down
Pik3ca	-0.861227	6.59252	-13.2799	8.3102e-07	7.06567e-06	6.08254	Stable
Sulf1	1.59509	3.58073	13.2795	8.31214e-07	7.06567e-06	6.08229	Up
Tpi1	-1.06825	9.10193	-13.2792	8.3137e-07	7.06567e-06	6.08208	Down
Ndufa10	-1.118	7.53143	-13.275	8.33428e-07	7.07905e-06	6.07937	Down
Cpox	-1.80071	6.91811	-13.2681	8.36786e-07	7.10212e-06	6.07497	Down
Preb	-1.12857	6.66659	-13.2655	8.38072e-07	7.10212e-06	6.07329	Down
Dlg4	1.52739	3.42042	13.2655	8.38072e-07	7.10212e-06	6.07329	Up
Cad	1.95662	5.12489	13.2655	8.3809e-07	7.10212e-06	6.07326	Up
Fras1	-1.28602	5.53782	-13.2635	8.39064e-07	7.10625e-06	6.07199	Down
Gpx4	-1.02967	8.92767	-13.2562	8.4272e-07	7.13308e-06	6.06723	Down
Stk10	1.54432	4.10783	13.252	8.44773e-07	7.14356e-06	6.06456	Up
Il7r	3.31407	1.24851	13.2508	8.4538e-07	7.14356e-06	6.06378	Up
Colec12	1.89992	5.75533	13.25	8.45766e-07	7.14356e-06	6.06328	Up
Ciita	2.13211	4.08133	13.2497	8.45915e-07	7.14356e-06	6.06308	Up
Xpnpep1	-1.25513	7.00334	-13.2488	8.46413e-07	7.14363e-06	6.06244	Down
Pnkd	-1.2231	6.25189	-13.247	8.47295e-07	7.14694e-06	6.0613	Down
Usp10	-0.966315	6.47463	-13.2382	8.5172e-07	7.17311e-06	6.05559	Stable
Nox4	-2.30269	7.49503	-13.238	8.51826e-07	7.17311e-06	6.05545	Down
Arg2	2.16197	2.28651	13.237	8.52287e-07	7.17311e-06	6.05486	Up
Prdx3	-1.09686	7.31147	-13.2369	8.52362e-07	7.17311e-06	6.05477	Down
Irf6	-0.887568	6.19164	-13.228	8.56854e-07	7.20675e-06	6.04901	Stable
Mxra8	1.49836	5.55732	13.2189	8.61485e-07	7.24153e-06	6.0431	Up
Il24	4.86856	-1.15203	13.2141	8.63921e-07	7.25783e-06	6.04001	Up
Gm31235	-3.96164	0.182031	-13.2125	8.64771e-07	7.26079e-06	6.03893	Down
Fndc10	2.13133	3.0729	13.2106	8.65726e-07	7.26464e-06	6.03772	Up
Mcfd2	-0.954178	7.14111	-13.2078	8.67171e-07	7.27258e-06	6.0359	Stable
Dnph1	-1.99847	3.78228	-13.2028	8.69723e-07	7.28979e-06	6.03268	Down
Nlrc5	2.87177	4.23456	13.2003	8.71001e-07	7.29632e-06	6.03107	Up
Dgat2	-2.51174	6.36331	-13.1899	8.76435e-07	7.33763e-06	6.02426	Down
Sdhb	-1.03565	8.01779	-13.187	8.77944e-07	7.34605e-06	6.02237	Down
Septin7	0.976182	6.94029	13.1846	8.79149e-07	7.34991e-06	6.02087	Stable
Tubb6	2.33811	4.66908	13.1841	8.79411e-07	7.34991e-06	6.02054	Up
Fam8a1	-0.889423	7.00295	-13.1694	8.87138e-07	7.41024e-06	6.01096	Stable
Tnfsf13b	2.98593	2.46219	13.1656	8.89131e-07	7.42264e-06	6.0085	Up
Cldn16	1.39796	3.94395	13.1572	8.93586e-07	7.45557e-06	6.00302	Up
Prom1	0.917438	7.01137	13.1536	8.95494e-07	7.46723e-06	6.00069	Stable
Dnaja3	-0.96375	6.95291	-13.1401	9.02727e-07	7.52324e-06	5.99187	Stable
Tmem139	-1.97095	3.12622	-13.1357	9.05088e-07	7.53862e-06	5.98901	Down
Lrp6	-0.838153	7.6906	-13.1291	9.08646e-07	7.56393e-06	5.98471	Stable
Syne4	-1.62282	4.41753	-13.1259	9.10367e-07	7.57394e-06	5.98264	Down
Cbr3	2.43465	2.23861	13.1233	9.11795e-07	7.5815e-06	5.98092	Up
Plec	1.48028	7.34766	13.1212	9.12962e-07	7.58663e-06	5.97952	Up
H3f3b	0.875199	8.36465	13.1203	9.13451e-07	7.58663e-06	5.97893	Stable
Txndc11	-0.939443	5.45447	-13.1171	9.152e-07	7.59683e-06	5.97684	Stable
Rmdn3	-0.912711	5.4195	-13.1099	9.19096e-07	7.62484e-06	5.97218	Stable
Map4k1	3.26151	1.84234	13.1043	9.22177e-07	7.64606e-06	5.96851	Up
Arhgef6	1.44024	4.22312	13.099	9.25109e-07	7.66319e-06	5.96504	Up
Slc25a34	-3.13971	3.45456	-13.0982	9.25551e-07	7.66319e-06	5.96451	Down
Ackr3	-1.01435	5.37287	-13.0977	9.25818e-07	7.66319e-06	5.9642	Down
Pdpr	-1.52784	5.87544	-13.0961	9.26721e-07	7.66632e-06	5.96313	Down
Acyp2	-1.65081	3.49734	-13.0951	9.27255e-07	7.66639e-06	5.9625	Down
Hoxa7	-0.966661	5.37691	-13.0918	9.291e-07	7.67454e-06	5.96032	Stable
Dnajb5	1.45838	3.76337	13.0914	9.29292e-07	7.67454e-06	5.96009	Up
Rbp1	1.67673	3.62544	13.0904	9.29894e-07	7.67518e-06	5.95938	Up
Sfxn3	1.46198	5.35736	13.0742	9.38913e-07	7.74101e-06	5.94881	Up
Zdhhc6	-0.865716	5.98255	-13.0742	9.38931e-07	7.74101e-06	5.94878	Stable
Ocstamp	5.56967	-0.0184695	13.0726	9.39822e-07	7.74398e-06	5.94775	Up
H2-M2	4.08032	0.219661	13.0671	9.4291e-07	7.76504e-06	5.94415	Up
Gsto1	1.3353	5.77059	13.0653	9.43905e-07	7.76886e-06	5.943	Up
Bcl2a1a	3.74592	0.48503	13.0603	9.46748e-07	7.78787e-06	5.9397	Up
Fat1	1.94869	8.01928	13.0382	9.59343e-07	7.88703e-06	5.92522	Up
Myo1g	2.99378	3.03289	13.035	9.61219e-07	7.89377e-06	5.92308	Up
Ncaph	2.57503	1.88938	13.0349	9.61244e-07	7.89377e-06	5.92305	Up
Rprm	4.92992	1.7538	13.033	9.62376e-07	7.89862e-06	5.92176	Up
Dtl	3.69432	0.90271	13.0278	9.65349e-07	7.91818e-06	5.91838	Up
S100a6	4.84838	6.98329	13.0261	9.66366e-07	7.91818e-06	5.91722	Up
Ak3	-1.10768	7.68003	-13.026	9.66386e-07	7.91818e-06	5.9172	Down
Ifi211	2.70918	2.16755	13.0134	9.73764e-07	7.97416e-06	5.90886	Up
Ifi27l2a	1.95678	3.75921	13.0063	9.77917e-07	8.00368e-06	5.9042	Up
Ndfip1	-0.909998	8.38692	-13.0051	9.78631e-07	8.00504e-06	5.9034	Stable
Ncapg2	1.76942	2.93453	13.0039	9.79315e-07	8.00615e-06	5.90264	Up
Smim1	-1.50729	5.53507	-13.002	9.80411e-07	8.00655e-06	5.90141	Down
Tlr9	2.40537	1.87756	13.002	9.80462e-07	8.00655e-06	5.90135	Up
Gm36582	4.96995	-1.10134	12.9961	9.83917e-07	8.02932e-06	5.8975	Up
St3gal3	-1.11927	5.53362	-12.9954	9.84349e-07	8.02932e-06	5.89702	Down
Txn2	-0.96332	7.26218	-12.9872	9.89189e-07	8.0643e-06	5.89164	Stable
Ddrgk1	-0.859116	6.6673	-12.9845	9.90803e-07	8.06988e-06	5.88985	Stable
Samd4	1.84939	4.14351	12.9842	9.9098e-07	8.06988e-06	5.88966	Up
Hlf	-2.21069	5.79082	-12.9829	9.91771e-07	8.07182e-06	5.88878	Down
St13	-1.00553	7.57579	-12.9754	9.96253e-07	8.10299e-06	5.88384	Down
Ubxn8	-0.850053	5.49515	-12.9746	9.9671e-07	8.10299e-06	5.88334	Stable
Opa1	-1.01759	7.01185	-12.9711	9.98831e-07	8.11571e-06	5.88101	Down
Cd8a	2.48707	3.05966	12.968	1.00072e-06	8.12622e-06	5.87894	Up
Tbc1d10c	2.64892	1.95283	12.9671	1.00124e-06	8.12622e-06	5.87837	Up
Errfi1	-2.29848	7.76571	-12.9649	1.00256e-06	8.13242e-06	5.87693	Down
Gstk1	-1.19	5.17204	-12.9613	1.00475e-06	8.14569e-06	5.87453	Down
Gbp4	2.67151	4.93783	12.9596	1.00578e-06	8.14949e-06	5.87341	Up
Stradb	-1.36161	5.10244	-12.9582	1.00663e-06	8.15188e-06	5.87248	Down
Rnf10	-0.76473	8.21634	-12.9556	1.00821e-06	8.15909e-06	5.87077	Stable
Mtmr11	-1.42122	5.09712	-12.9549	1.00864e-06	8.15909e-06	5.8703	Down
Idh3g	-1.2126	7.76688	-12.9524	1.01014e-06	8.16668e-06	5.86867	Down
Psmb8	2.90626	4.27696	12.9476	1.01304e-06	8.18564e-06	5.86552	Up
Vldlr	-0.905233	6.80254	-12.9383	1.01878e-06	8.22742e-06	5.85934	Stable
Dmtn	-1.19934	7.01282	-12.9342	1.02132e-06	8.24342e-06	5.8566	Down
Slco4c1	-4.9626	2.77435	-12.9316	1.02289e-06	8.25149e-06	5.85492	Down
Adamts1	1.65233	6.98579	12.9286	1.02475e-06	8.26176e-06	5.85292	Up
Slc12a7	-0.751236	7.20104	-12.9277	1.02532e-06	8.26176e-06	5.85232	Stable
Cldn6	3.78888	1.92809	12.9268	1.02586e-06	8.26176e-06	5.85174	Up
Ide	-0.846595	6.71976	-12.9176	1.03157e-06	8.30316e-06	5.84566	Stable
Apoo	-1.02833	5.85233	-12.9156	1.03282e-06	8.30867e-06	5.84433	Down
Wdfy3	-1.07835	7.72777	-12.9135	1.03417e-06	8.31497e-06	5.84289	Down
Rftn1	1.53227	3.73939	12.9061	1.03881e-06	8.34764e-06	5.83799	Up
Gria3	1.44597	4.20525	12.9004	1.04236e-06	8.37156e-06	5.83425	Up
Prkci	0.997365	6.48734	12.8992	1.04311e-06	8.37296e-06	5.83346	Stable
Lpcat2	3.89635	2.36114	12.8948	1.04594e-06	8.3911e-06	5.83049	Up
Dkk3	1.29082	5.2161	12.8923	1.04752e-06	8.39917e-06	5.82883	Up
Calhm6	3.59484	0.870767	12.8855	1.05182e-06	8.42902e-06	5.82434	Up
Sema7a	2.35879	4.32929	12.879	1.05601e-06	8.4545e-06	5.81999	Up
Irf8	1.64086	4.90221	12.8787	1.05616e-06	8.4545e-06	5.81983	Up
Etnppl	-6.44783	0.864651	-12.8773	1.05708e-06	8.45726e-06	5.81887	Down
Ccna2	2.31209	2.51026	12.8721	1.06041e-06	8.47923e-06	5.81543	Up
Fbxl2	-2.27525	2.44387	-12.8711	1.06106e-06	8.47979e-06	5.81475	Down
Sdhc	-1.18989	8.04878	-12.865	1.06496e-06	8.50627e-06	5.81074	Down
Susd3	-2.0981	4.63671	-12.8588	1.06902e-06	8.53407e-06	5.80656	Down
Ddr1	1.07618	7.92151	12.8578	1.06966e-06	8.53446e-06	5.80591	Up
Isoc2b	-1.69054	3.77543	-12.8555	1.07114e-06	8.54166e-06	5.80439	Down
Slc9a3r1	-1.04863	8.15002	-12.8543	1.07191e-06	8.5431e-06	5.8036	Down
Hibch	-1.57516	5.35922	-12.8527	1.07296e-06	8.5468e-06	5.80253	Down
Hoga1	-2.03946	6.60289	-12.8515	1.07371e-06	8.54815e-06	5.80176	Down
Slco1a5	5.26426	-0.672966	12.8431	1.07921e-06	8.58515e-06	5.79616	Up
Slc12a6	-1.31638	6.42212	-12.8403	1.08108e-06	8.58515e-06	5.79426	Down
Ddx58	1.25745	5.65915	12.8402	1.08115e-06	8.58515e-06	5.79419	Up
Zfp651	1.01058	5.02281	12.8401	1.0812e-06	8.58515e-06	5.79414	Up
Myl12a	1.1463	7.76802	12.84	1.0813e-06	8.58515e-06	5.79404	Up
Mtif3	-1.17134	4.14028	-12.8385	1.08227e-06	8.58815e-06	5.79306	Down
Dgkz	-0.801848	6.66581	-12.8212	1.09369e-06	8.6741e-06	5.78155	Stable
Ube4a	-0.885087	6.78463	-12.8201	1.09445e-06	8.67541e-06	5.78079	Stable
Tmem41a	-1.4215	3.62548	-12.8186	1.09541e-06	8.67828e-06	5.77983	Down
Chp1	-0.854432	7.25224	-12.8164	1.09688e-06	8.68523e-06	5.77836	Stable
Kif12	-1.1404	6.39188	-12.8147	1.09804e-06	8.68967e-06	5.7772	Down
Gorasp1	-1.04989	5.04899	-12.8085	1.10219e-06	8.71778e-06	5.77307	Down
Etv1	-1.85765	4.99097	-12.8	1.1079e-06	8.75825e-06	5.76739	Down
Ifitm2	1.05468	6.30492	12.7913	1.11384e-06	8.80039e-06	5.76154	Up
Arl8b	-0.79448	6.77545	-12.7896	1.11495e-06	8.80443e-06	5.76044	Stable
Ly9	3.00598	1.68387	12.7887	1.11557e-06	8.80454e-06	5.75984	Up
Rrm1	1.19488	4.82185	12.786	1.1174e-06	8.81424e-06	5.75804	Up
Slc15a3	2.36246	3.09166	12.7817	1.12035e-06	8.8319e-06	5.75515	Up
Mtarc2	-0.973088	7.50712	-12.781	1.12085e-06	8.8319e-06	5.75466	Stable
Myof	3.37542	6.93675	12.7712	1.12759e-06	8.88021e-06	5.74808	Up
Enpep	-1.57479	6.81201	-12.7687	1.12926e-06	8.88862e-06	5.74645	Down
Ankzf1	-1.1338	4.41969	-12.7663	1.13097e-06	8.89525e-06	5.7448	Down
Tnfrsf21	-1.56577	7.7719	-12.7651	1.13174e-06	8.89525e-06	5.74405	Down
Cdk1	2.64297	2.16808	12.7649	1.13193e-06	8.89525e-06	5.74386	Up
Ift122	-0.921715	5.7583	-12.7629	1.13328e-06	8.90105e-06	5.74256	Stable
Irgm1	1.92714	6.8244	12.7589	1.13607e-06	8.91428e-06	5.73986	Up
Trim59	2.369	2.29342	12.7587	1.13624e-06	8.91428e-06	5.73971	Up
Serpina1d	-6.03588	3.93916	-12.7579	1.1368e-06	8.91428e-06	5.73916	Down
Aph1c	-1.72172	5.2395	-12.7566	1.13764e-06	8.91611e-06	5.73835	Down
Scly	-1.2309	6.18449	-12.7548	1.13891e-06	8.92125e-06	5.73713	Down
Chuk	-1.53234	7.28642	-12.7532	1.14006e-06	8.9255e-06	5.73602	Down
Lgals9	1.42874	4.65179	12.7487	1.14318e-06	8.94221e-06	5.73303	Up
Pink1	-1.37187	8.15068	-12.7484	1.14342e-06	8.94221e-06	5.73279	Down
Macrod1	-1.45835	4.62454	-12.7389	1.15004e-06	8.98913e-06	5.72647	Down
Hebp1	-1.84802	4.72793	-12.727	1.15845e-06	9.05002e-06	5.71848	Down
1810034E14Rik	-2.21771	2.78235	-12.7183	1.16469e-06	9.09395e-06	5.71258	Down
Scn1b	2.54548	4.62356	12.7162	1.16614e-06	9.09711e-06	5.71122	Up
Vegfa	-0.965534	7.11279	-12.7159	1.16634e-06	9.09711e-06	5.71103	Stable
Agt	-1.75368	4.76482	-12.7125	1.16881e-06	9.1115e-06	5.70871	Down
Acaa1a	-0.842375	7.05058	-12.7101	1.17057e-06	9.12031e-06	5.70706	Stable
Rps12	0.840667	8.38292	12.7074	1.17246e-06	9.13016e-06	5.70529	Stable
Efna3	2.96225	0.677701	12.6995	1.17814e-06	9.16953e-06	5.69999	Up
Pdzk1ip1	-1.19331	8.31422	-12.6957	1.18093e-06	9.1863e-06	5.6974	Down
Cyp2b10	-4.83098	-0.993264	-12.6913	1.1841e-06	9.20606e-06	5.69446	Down
Rps18	0.763168	8.27381	12.6899	1.18514e-06	9.20927e-06	5.6935	Stable
Mtr	-1.02579	5.48873	-12.6799	1.19244e-06	9.26105e-06	5.68676	Down
Pidd1	1.91179	3.1281	12.6776	1.19416e-06	9.26953e-06	5.68518	Up
Sash3	2.63585	2.80518	12.6738	1.19696e-06	9.28631e-06	5.68261	Up
Tns1	-1.18213	10.3142	-12.6632	1.20479e-06	9.34205e-06	5.67546	Down
Sdk2	2.93934	2.89676	12.6621	1.2056e-06	9.34338e-06	5.67473	Up
Apool	-1.4237	4.77451	-12.6601	1.20707e-06	9.34987e-06	5.67338	Down
Siva1	2.26505	3.73276	12.6579	1.20871e-06	9.35755e-06	5.6719	Up
Gadd45b	3.55488	3.8485	12.6442	1.21891e-06	9.43153e-06	5.66268	Up
Ly75	1.91569	2.87702	12.6425	1.22021e-06	9.43657e-06	5.66151	Up
Nsdhl	-1.5694	5.27606	-12.6406	1.22163e-06	9.44261e-06	5.66023	Down
Ncam1	1.89391	2.92081	12.6386	1.22316e-06	9.44941e-06	5.65886	Up
Srd5a1	1.51438	5.67797	12.6341	1.22655e-06	9.46782e-06	5.65582	Up
Slc34a3	-2.86078	4.71801	-12.6337	1.22684e-06	9.46782e-06	5.65557	Down
F2rl1	2.53096	6.28886	12.6302	1.22954e-06	9.48361e-06	5.65316	Up
Cacul1	-1.11002	6.75657	-12.6218	1.23589e-06	9.52757e-06	5.64751	Down
Hyal2	-0.923923	5.61883	-12.615	1.24109e-06	9.56262e-06	5.6429	Stable
Adcy2	3.23367	0.710243	12.6058	1.24817e-06	9.61208e-06	5.63666	Up
Atp6v0a4	-1.1816	7.6148	-12.6042	1.2494e-06	9.61646e-06	5.63559	Down
Ceacam1	-1.7823	4.48832	-12.6026	1.25062e-06	9.62082e-06	5.63451	Down
Alad	-0.85811	5.90537	-12.5939	1.25741e-06	9.66795e-06	5.62857	Stable
Marchf2	-0.925232	6.0374	-12.5866	1.26307e-06	9.70637e-06	5.62365	Stable
Psmb9	2.34368	4.29497	12.5812	1.2673e-06	9.73374e-06	5.61998	Up
Atad2	1.47488	3.60749	12.5724	1.27423e-06	9.7818e-06	5.614	Up
Scoc	-1.03348	5.80335	-12.565	1.28011e-06	9.82183e-06	5.60894	Down
Vamp8	-0.708348	6.61688	-12.5575	1.28607e-06	9.86232e-06	5.60385	Stable
Lpo	7.67194	1.73727	12.5538	1.28901e-06	9.87968e-06	5.60135	Up
Smox	1.29005	3.91777	12.5485	1.29328e-06	9.90726e-06	5.59772	Up
Zfp871	-1.20742	7.12073	-12.5475	1.29412e-06	9.90847e-06	5.59701	Down
Arhgef40	1.63244	5.38383	12.5462	1.29512e-06	9.9088e-06	5.59615	Up
Tnfrsf9	4.25039	-0.666353	12.5457	1.29552e-06	9.9088e-06	5.59582	Up
Rasa3	1.98248	4.22419	12.5377	1.30194e-06	9.95268e-06	5.5904	Up
Penk	2.86687	2.77449	12.5309	1.30752e-06	9.9901e-06	5.58571	Up
Antxr2	1.13481	4.59821	12.5299	1.30829e-06	9.99079e-06	5.58506	Up
Pllp	-2.68053	1.65283	-12.5273	1.31045e-06	1.0002e-05	5.58325	Down
Slc33a1	-1.38252	6.6286	-12.5258	1.31166e-06	1.0006e-05	5.58224	Down
Ercc1	1.55939	3.73541	12.5244	1.3128e-06	1.00095e-05	5.58129	Up
Ctsl	-1.13523	8.52421	-12.511	1.32378e-06	1.00879e-05	5.57215	Down
Rnf167	-0.966525	5.72494	-12.5089	1.32553e-06	1.0096e-05	5.5707	Stable
Plod3	0.858863	5.70513	12.5052	1.32857e-06	1.01139e-05	5.56818	Stable
Ms4a4b	3.20725	2.3203	12.5041	1.32947e-06	1.01155e-05	5.56744	Up
Unc5b	1.1327	4.79701	12.5021	1.33114e-06	1.01229e-05	5.56606	Up
Rab8b	1.4965	5.18541	12.5001	1.33276e-06	1.01285e-05	5.56473	Up
Plekho1	1.349	4.21137	12.4995	1.33326e-06	1.01285e-05	5.56431	Up
Rps16	0.779189	8.07328	12.4957	1.33646e-06	1.01475e-05	5.56169	Stable
Pcdh1	-0.865047	6.68307	-12.4903	1.34095e-06	1.01763e-05	5.55801	Stable
Fancd2os	-4.32949	-0.229268	-12.4857	1.34484e-06	1.02005e-05	5.55483	Down
Scamp2	-0.85028	6.85031	-12.4833	1.34684e-06	1.02104e-05	5.5532	Stable
Asb9	-2.22937	3.93111	-12.4809	1.34884e-06	1.02203e-05	5.55157	Down
Ttc9	2.79685	1.82099	12.4783	1.35105e-06	1.02317e-05	5.54977	Up
Faah	-1.49503	5.65539	-12.473	1.35549e-06	1.02556e-05	5.54618	Down
Naprt	-1.48957	4.57228	-12.4729	1.35561e-06	1.02556e-05	5.54608	Down
Hax1	-0.946869	5.8579	-12.4625	1.36444e-06	1.0317e-05	5.53896	Stable
Gm4450	-4.28697	3.82456	-12.4598	1.36673e-06	1.0329e-05	5.53711	Down
Eml2	0.930494	5.49654	12.4542	1.37153e-06	1.03599e-05	5.53327	Stable
Mto1	-1.1122	4.58248	-12.4529	1.37266e-06	1.03631e-05	5.53236	Down
Vps13d	-0.835024	6.97897	-12.4509	1.37433e-06	1.03703e-05	5.53103	Stable
Zmynd10	-3.5751	2.82782	-12.4416	1.38233e-06	1.04253e-05	5.52466	Down
Spg7	-0.944271	6.64658	-12.4369	1.38645e-06	1.04509e-05	5.5214	Stable
Pole	2.41865	1.76451	12.4343	1.38871e-06	1.04626e-05	5.51961	Up
Ctdsp1	-0.702558	7.42938	-12.433	1.38981e-06	1.04655e-05	5.51875	Stable
Dlat	-0.917409	7.25154	-12.4312	1.39142e-06	1.04683e-05	5.51747	Stable
D630024D03Rik	-1.99906	2.63903	-12.4309	1.39162e-06	1.04683e-05	5.51732	Down
Hba-a2	-3.80395	1.8175	-12.4296	1.39276e-06	1.04715e-05	5.51642	Down
Runx3	2.21853	2.29481	12.4239	1.39772e-06	1.05002e-05	5.51251	Up
Lama1	-1.68128	4.3357	-12.4232	1.39839e-06	1.05002e-05	5.51199	Down
Dok3	1.95992	2.25583	12.4228	1.39873e-06	1.05002e-05	5.51172	Up
Ap2a2	-0.942151	7.56909	-12.4191	1.40197e-06	1.05191e-05	5.50918	Stable
Rassf3	-0.92458	6.21172	-12.4175	1.40335e-06	1.0524e-05	5.50811	Stable
Cks2	-1.5691	3.91446	-12.4131	1.40724e-06	1.05478e-05	5.50507	Down
Ndufs2	-0.884466	8.4142	-12.4049	1.41451e-06	1.05968e-05	5.49942	Stable
Gcsh	-1.68172	6.33027	-12.4037	1.41559e-06	1.05995e-05	5.49857	Down
Lbh	1.19529	6.62579	12.402	1.41707e-06	1.06052e-05	5.49743	Up
Tmeff1	3.55114	1.44602	12.4001	1.41878e-06	1.06125e-05	5.4961	Up
Rbm47	-0.957706	7.6317	-12.3984	1.42029e-06	1.06184e-05	5.49494	Stable
Fcgr4	1.98213	2.42428	12.3966	1.4219e-06	1.06202e-05	5.4937	Up
Cyp4a10	-2.96874	5.83133	-12.3965	1.422e-06	1.06202e-05	5.49362	Down
Dcstamp	5.19686	-0.333521	12.3941	1.42408e-06	1.06304e-05	5.49201	Up
Bod1	-0.88854	6.40209	-12.3914	1.42654e-06	1.06433e-05	5.49012	Stable
Hook2	-0.982626	5.96433	-12.3868	1.43066e-06	1.06519e-05	5.48696	Stable
Blmh	-0.994867	6.31687	-12.3867	1.43073e-06	1.06519e-05	5.4869	Stable
Tspan4	1.29212	5.96744	12.3862	1.43118e-06	1.06519e-05	5.48656	Up
Postn	1.9491	3.68379	12.3861	1.43129e-06	1.06519e-05	5.48647	Up
Ppfia4	1.99514	2.36294	12.3861	1.43134e-06	1.06519e-05	5.48644	Up
Car5a	-4.77368	-1.08218	-12.3827	1.43433e-06	1.06687e-05	5.48414	Down
Ndrg3	-0.850293	6.22135	-12.3811	1.43577e-06	1.0674e-05	5.48304	Stable
Casp4	2.91999	2.40205	12.3797	1.43702e-06	1.06778e-05	5.48209	Up
Hbb-bt	-4.37307	1.91515	-12.3773	1.43923e-06	1.06888e-05	5.4804	Down
Angptl7	-3.55192	1.94831	-12.3725	1.4436e-06	1.07158e-05	5.47707	Down
Klhl26	1.20765	4.67675	12.3709	1.44505e-06	1.07212e-05	5.47597	Up
Calm2	0.719991	7.67642	12.3682	1.4475e-06	1.07339e-05	5.47411	Stable
Sacs	1.72937	3.12396	12.366	1.44945e-06	1.07429e-05	5.47263	Up
Kdm1b	-0.986573	5.50059	-12.365	1.45039e-06	1.07443e-05	5.47193	Stable
Trmt2b	-1.06304	5.36874	-12.364	1.45129e-06	1.07456e-05	5.47124	Down
Ces2g	1.80882	4.04476	12.3597	1.45522e-06	1.07692e-05	5.46828	Up
Septin9	0.951172	6.4709	12.3539	1.46057e-06	1.08034e-05	5.46425	Stable
Gpt	-3.16491	3.33893	-12.3506	1.46362e-06	1.08204e-05	5.46196	Down
Slc30a9	-1.17158	7.36072	-12.3495	1.46462e-06	1.08224e-05	5.46121	Down
Snx20	3.01471	2.12144	12.3473	1.46669e-06	1.08321e-05	5.45966	Up
Cd226	3.2887	1.64811	12.339	1.47431e-06	1.08829e-05	5.45397	Up
Obsl1	1.87653	2.76069	12.334	1.47898e-06	1.09119e-05	5.4505	Up
Krt8	1.4999	7.64304	12.3294	1.48329e-06	1.09381e-05	5.44731	Up
Ndufv3	-1.27737	6.52022	-12.3271	1.48544e-06	1.09485e-05	5.44572	Down
Cutal	-1.43801	5.23602	-12.3229	1.48935e-06	1.09718e-05	5.44283	Down
Ppcs	-1.16349	4.99005	-12.3212	1.49101e-06	1.09784e-05	5.44162	Down
Rmnd5a	-0.767703	7.32801	-12.3182	1.49383e-06	1.09916e-05	5.43954	Stable
Cmtm7	1.72178	3.54484	12.3177	1.4943e-06	1.09916e-05	5.43919	Up
Ccl12	3.38339	1.18292	12.3161	1.49584e-06	1.09974e-05	5.43806	Up
Ltbp2	5.46593	1.98788	12.3121	1.49958e-06	1.10193e-05	5.43533	Up
Def6	2.5164	2.98497	12.309	1.50253e-06	1.10354e-05	5.43317	Up
Nadk	-0.919624	7.79908	-12.3082	1.50332e-06	1.10357e-05	5.43259	Stable
Tmem37	-1.39027	5.48129	-12.3058	1.50556e-06	1.10466e-05	5.43095	Down
Tmem237	-1.42881	4.62535	-12.3045	1.50676e-06	1.10498e-05	5.43008	Down
Zap70	3.31753	1.47685	12.3	1.51112e-06	1.10762e-05	5.42691	Up
Efs	3.28423	1.35427	12.2991	1.51197e-06	1.10769e-05	5.42629	Up
Myh14	-2.02697	4.71594	-12.2971	1.51382e-06	1.10849e-05	5.42495	Down
Mta2	0.681058	6.67234	12.2944	1.51647e-06	1.10987e-05	5.42303	Stable
Bcl3	2.05393	3.90619	12.285	1.52545e-06	1.11588e-05	5.41656	Up
Sar1b	-1.05371	6.37052	-12.2813	1.52909e-06	1.11716e-05	5.41394	Down
Tnfrsf23	3.43323	2.4751	12.2809	1.52942e-06	1.11716e-05	5.4137	Up
Mmp25	3.29161	0.652867	12.2809	1.52948e-06	1.11716e-05	5.41365	Up
[truncated: 12,602 more rows]

## Sheet: 2.DEPs list
Protein	logFC	AveExpr	t	P.Value	adj.P.Val	B	change
Nudt19	-5.03854	28.6359	-162.766	3.59685e-10	1.57887e-06	12.2148	Down
Vim	3.16048	26.5666	118.696	1.63745e-09	1.57887e-06	11.7251	Up
Cyp4b1	-5.85771	28.876	-100.612	3.62003e-09	1.57887e-06	11.3707	Down
Krt18	3.12273	28.2869	94.6916	4.84313e-09	1.57887e-06	11.2218	Up
Nfatc2	18.0122	9.00609	76.3146	1.36387e-08	1.57887e-06	10.6065	Up
Lgals1	2.45984	28.9876	70.8573	1.94702e-08	1.57887e-06	10.364	Up
Aaas	19.7434	9.87168	70.4505	2.00154e-08	1.57887e-06	10.3445	Up
Anxa3	3.29283	27.0121	70.2477	2.02941e-08	1.57887e-06	10.3347	Up
Ints11	19.8387	9.91937	70.1515	2.0428e-08	1.57887e-06	10.3301	Up
Abcb11	-1.48232	26.8588	-69.1708	2.18553e-08	1.57887e-06	10.2819	Down
Col7a1	19.8146	9.90731	68.2076	2.33761e-08	1.57887e-06	10.2334	Up
Wdr7	20.2061	10.103	67.5779	2.44396e-08	1.57887e-06	10.201	Up
Crnkl1	20.063	10.0315	67.5285	2.45256e-08	1.57887e-06	10.1984	Up
Zfyve19	19.5538	9.77692	67.2919	2.49419e-08	1.57887e-06	10.1861	Up
Acy3	-4.95947	29.6258	-67.2361	2.50415e-08	1.57887e-06	10.1832	Down
Gsto1	2.40887	27.102	66.2701	2.68416e-08	1.57887e-06	10.1319	Up
Dhtkd1	-2.63914	26.4201	-66.2001	2.69779e-08	1.57887e-06	10.1282	Down
Psmg3	20.1659	10.0829	66.1511	2.70739e-08	1.57887e-06	10.1255	Up
Shc1	20.541	10.2705	65.9529	2.74665e-08	1.57887e-06	10.1148	Up
Ikbkb	20.3048	10.1524	64.9533	2.9554e-08	1.57887e-06	10.06	Up
Map4k5	20.474	10.237	64.9485	2.95646e-08	1.57887e-06	10.0597	Up
Dnmt1	20.3466	10.1733	64.9072	2.96549e-08	1.57887e-06	10.0574	Up
Tesc	20.6852	10.3426	64.8205	2.98456e-08	1.57887e-06	10.0526	Up
Slc25a30	20.6604	10.3302	64.706	3.00999e-08	1.57887e-06	10.0462	Up
Itga5	20.5331	10.2666	64.6634	3.01951e-08	1.57887e-06	10.0438	Up
Nit2	-1.5328	28.041	-64.5794	3.03839e-08	1.57887e-06	10.0391	Down
Dap	20.8024	10.4012	64.4043	3.07821e-08	1.57887e-06	10.0292	Up
Colec12	20.8253	10.4126	64.2582	3.11193e-08	1.57887e-06	10.0209	Up
Vav1	20.8442	10.4221	64.248	3.11431e-08	1.57887e-06	10.0203	Up
Rgl3	20.4792	10.2396	64.1701	3.13247e-08	1.57887e-06	10.0159	Up
Paf1	20.8657	10.4328	64.1582	3.13527e-08	1.57887e-06	10.0152	Up
Polr1c	20.735	10.3675	63.9414	3.18659e-08	1.57887e-06	10.0029	Up
Farp2	20.8162	10.4081	63.8554	3.20723e-08	1.57887e-06	9.99796	Up
Slc35d1	-20.4144	10.2072	-63.7798	3.22549e-08	1.57887e-06	9.99363	Down
Ptgis	20.6743	10.3372	63.6746	3.25114e-08	1.57887e-06	9.98757	Up
Eml4	20.8629	10.4314	63.6642	3.25369e-08	1.57887e-06	9.98697	Up
Clec4f	-20.6146	10.3073	-63.6586	3.25507e-08	1.57887e-06	9.98665	Down
Arhgap45	20.2146	10.1073	63.6316	3.2617e-08	1.57887e-06	9.98509	Up
Pds5a	20.7681	10.384	63.6231	3.26378e-08	1.57887e-06	9.9846	Up
Rab43	20.6005	10.3003	63.5961	3.27044e-08	1.57887e-06	9.98304	Up
Atg4b	20.9667	10.4833	63.4885	3.2971e-08	1.57887e-06	9.97683	Up
Tspan4	20.4608	10.2304	63.3749	3.32556e-08	1.57887e-06	9.97024	Up
Fyco1	21.0086	10.5043	63.303	3.34369e-08	1.57887e-06	9.96606	Up
Dsg2	20.0868	10.0434	63.2335	3.36138e-08	1.57887e-06	9.96201	Up
Aebp1	19.9234	9.96168	63.03	3.41375e-08	1.57887e-06	9.95011	Up
Fto	20.1606	10.0803	62.976	3.4278e-08	1.57887e-06	9.94695	Up
Pigt	-20.6414	10.3207	-62.9549	3.43332e-08	1.57887e-06	9.94571	Down
Tbc1d22a	20.0029	10.0014	62.9049	3.44644e-08	1.57887e-06	9.94277	Up
Tspan33	-20.8173	10.4087	-62.8721	3.45506e-08	1.57887e-06	9.94084	Down
Dhx29	20.1366	10.0683	62.8209	3.46858e-08	1.57887e-06	9.93782	Up
Ssh3	20.4266	10.2133	62.803	3.47332e-08	1.57887e-06	9.93677	Up
Gtf2f2	21.0484	10.5242	62.7749	3.4808e-08	1.57887e-06	9.93511	Up
Gys1	20.6212	10.3106	62.6878	3.50405e-08	1.57887e-06	9.92996	Up
Kctd1	20.4782	10.2391	62.6315	3.51918e-08	1.57887e-06	9.92663	Up
Tm9sf1	-21.0423	10.5211	-62.5995	3.52782e-08	1.57887e-06	9.92473	Down
Akt1	20.9483	10.4742	62.5924	3.52974e-08	1.57887e-06	9.92431	Up
Fam98c	20.7313	10.3656	62.4979	3.55541e-08	1.57887e-06	9.9187	Up
Cc2d1a	-21.0151	10.5076	-62.3848	3.58645e-08	1.57887e-06	9.91196	Down
Cx3cl1	20.6174	10.3087	62.3694	3.5907e-08	1.57887e-06	9.91104	Up
Sgcd	21.1625	10.5812	62.3076	3.60779e-08	1.57887e-06	9.90735	Up
Nmd3	20.8599	10.4299	62.295	3.61131e-08	1.57887e-06	9.90659	Up
Atp7a	20.6163	10.3081	62.2445	3.62538e-08	1.57887e-06	9.90357	Up
Abhd3	-21.0225	10.5113	-62.1979	3.63842e-08	1.57887e-06	9.90078	Down
OTTMUSCASG00059405	20.8203	10.4101	62.1299	3.65757e-08	1.57887e-06	9.89669	Up
Bloc1s5	20.892	10.446	62.0958	3.66721e-08	1.57887e-06	9.89465	Up
Haao	-3.41976	26.5907	-62.0205	3.68861e-08	1.57887e-06	9.89011	Down
Vps33b	-20.9939	10.4969	-61.9795	3.70034e-08	1.57887e-06	9.88764	Down
Zfr	21	10.5	61.9587	3.70629e-08	1.57887e-06	9.88639	Up
Afap1	21.1221	10.561	61.8392	3.74076e-08	1.57887e-06	9.87916	Up
Ighv9-3	20.7219	10.3609	61.8349	3.74201e-08	1.57887e-06	9.8789	Up
Ugt1a1	21.1193	10.5596	61.807	3.75013e-08	1.57887e-06	9.87721	Up
Myo19	21.1237	10.5618	61.7924	3.75438e-08	1.57887e-06	9.87632	Up
Sh3tc1	20.9797	10.4898	61.7775	3.75872e-08	1.57887e-06	9.87542	Up
Adam17	21.2668	10.6334	61.7546	3.7654e-08	1.57887e-06	9.87403	Up
Strn4	20.5801	10.2901	61.6606	3.79303e-08	1.57887e-06	9.86831	Up
Trip12	20.6759	10.3379	61.5249	3.83333e-08	1.57887e-06	9.86004	Up
Ugt2b38	-21.3278	10.6639	-61.3234	3.89411e-08	1.57887e-06	9.84769	Down
Nrbp1	20.9435	10.4717	61.2189	3.92609e-08	1.57887e-06	9.84127	Up
Exoc6b	21.0439	10.522	61.1252	3.95505e-08	1.57887e-06	9.83548	Up
Stat2	20.819	10.4095	61.1031	3.96188e-08	1.57887e-06	9.83412	Up
Coro2a	21.2591	10.6295	61.0467	3.9795e-08	1.57887e-06	9.83063	Up
Sart1	20.7741	10.3871	60.9942	3.99593e-08	1.57887e-06	9.82738	Up
Ppp1r18	21.4695	10.7347	60.9898	3.99731e-08	1.57887e-06	9.82711	Up
Rrm1	21.4413	10.7207	60.9782	4.00098e-08	1.57887e-06	9.82639	Up
Ankrd13a	20.0489	10.0245	60.8577	4.0391e-08	1.57887e-06	9.8189	Up
Npm3	21.4623	10.7311	60.8428	4.04387e-08	1.57887e-06	9.81797	Up
Ces1f	-4.6153	28.1513	-60.8305	4.04777e-08	1.57887e-06	9.81721	Down
Mta3	21.5157	10.7578	60.7546	4.0721e-08	1.57887e-06	9.81247	Up
Psca	21.4327	10.7163	60.7421	4.07611e-08	1.57887e-06	9.8117	Up
Mrpl34	-21.4064	10.7032	-60.7226	4.08239e-08	1.57887e-06	9.81048	Down
Clcc1	-21.4856	10.7428	-60.5534	4.13737e-08	1.57887e-06	9.79989	Down
Rint1	-20.5462	10.2731	-60.4813	4.16109e-08	1.57887e-06	9.79536	Down
Pla2g15	20.555	10.2775	60.2881	4.22544e-08	1.57887e-06	9.78317	Up
Nr3c1	20.0384	10.0192	60.2192	4.24867e-08	1.57887e-06	9.77881	Up
Nemf	20.7753	10.3876	60.1666	4.26652e-08	1.57887e-06	9.77548	Up
Eed	19.7621	9.88107	60.1334	4.27784e-08	1.57887e-06	9.77337	Up
Larp7	21.1723	10.5861	60.0625	4.3021e-08	1.57887e-06	9.76886	Up
Grsf1	20.874	10.437	60.0067	4.32134e-08	1.57887e-06	9.76531	Up
Specc1	21.5913	10.7956	59.9834	4.32937e-08	1.57887e-06	9.76383	Up
Akt1s1	21.252	10.626	59.9758	4.33199e-08	1.57887e-06	9.76334	Up
Ggt1	-2.91491	29.1095	-59.9564	4.33874e-08	1.57887e-06	9.7621	Down
Ctsd	2.6523	28.8807	59.9527	4.34002e-08	1.57887e-06	9.76186	Up
Ppp3cb	21.0948	10.5474	59.9434	4.34324e-08	1.57887e-06	9.76127	Up
Rab27b	21.4496	10.7248	59.9227	4.35044e-08	1.57887e-06	9.75995	Up
Thoc6	20.7329	10.3665	59.803	4.39236e-08	1.57887e-06	9.75229	Up
Septin7	1.48391	27.2538	59.7094	4.42551e-08	1.57887e-06	9.74628	Up
Btaf1	21.2522	10.6261	59.7061	4.42665e-08	1.57887e-06	9.74608	Up
Ppp4r3a	21.6583	10.8292	59.699	4.42918e-08	1.57887e-06	9.74562	Up
Tfcp2	-21.7166	10.8583	-59.6032	4.46342e-08	1.57887e-06	9.73945	Down
Ago1	20.1812	10.0906	59.5465	4.48386e-08	1.57887e-06	9.73579	Up
Ppwd1	21.7726	10.8863	59.5122	4.49626e-08	1.57887e-06	9.73358	Up
Itgax	21.206	10.603	59.3813	4.54401e-08	1.57887e-06	9.7251	Up
Lemd2	21.1222	10.5611	59.3803	4.54437e-08	1.57887e-06	9.72504	Up
Mfsd10	20.7035	10.3518	59.3233	4.56535e-08	1.57887e-06	9.72134	Up
Aqp3	-21.7047	10.8523	-59.2975	4.57487e-08	1.57887e-06	9.71966	Down
H2-DMb2	21.2656	10.6328	59.2108	4.60709e-08	1.57887e-06	9.71402	Up
Gm12250	21.2954	10.6477	59.0706	4.65976e-08	1.57887e-06	9.70487	Up
Ndufaf6	-21.8928	10.9464	-59.0123	4.68188e-08	1.57887e-06	9.70105	Down
Aurkaip1	21.6344	10.8172	58.9277	4.71419e-08	1.57887e-06	9.6955	Up
Myd88	21.2926	10.6463	58.8928	4.72762e-08	1.57887e-06	9.69321	Up
Slc51b	-21.7087	10.8543	-58.7749	4.77327e-08	1.57887e-06	9.68544	Down
Ubqln1	21.341	10.6705	58.6608	4.81795e-08	1.57887e-06	9.6779	Up
Rnmt	20.9391	10.4695	58.6082	4.83874e-08	1.57887e-06	9.67442	Up
Mcrip2	-21.9612	10.9806	-58.5951	4.84392e-08	1.57887e-06	9.67355	Down
Parp3	21.7024	10.8512	58.5126	4.87678e-08	1.57887e-06	9.66807	Up
Rps6ka1	21.8615	10.9307	58.4289	4.91036e-08	1.57887e-06	9.6625	Up
Adgrg1	21.9873	10.9936	58.4208	4.91364e-08	1.57887e-06	9.66196	Up
Gbp5	21.3969	10.6984	58.4203	4.9138e-08	1.57887e-06	9.66194	Up
Sun2	22.0578	11.0289	58.3409	4.94597e-08	1.57887e-06	9.65664	Up
Hip1	21.1745	10.5873	58.2972	4.96379e-08	1.57887e-06	9.65372	Up
Trmt6	20.6491	10.3246	58.2967	4.96397e-08	1.57887e-06	9.65368	Up
Sars2	-21.2691	10.6345	-58.2885	4.96733e-08	1.57887e-06	9.65314	Down
Dennd10	21.91	10.955	58.2781	4.97157e-08	1.57887e-06	9.65244	Up
Timp3	-21.752	10.876	-58.2621	4.97815e-08	1.57887e-06	9.65137	Down
Ptdss2	21.6537	10.8268	58.2445	4.98537e-08	1.57887e-06	9.65019	Up
Ddx42	21.5489	10.7745	58.2266	4.99271e-08	1.57887e-06	9.64899	Up
Pld3	22.0319	11.016	58.0762	5.05503e-08	1.57887e-06	9.63889	Up
Brix1	19.9818	9.99091	58.0284	5.075e-08	1.57887e-06	9.63568	Up
Chpt1	-21.4476	10.7238	-57.9968	5.08829e-08	1.57887e-06	9.63354	Down
Golga3	21.611	10.8055	57.9523	5.10705e-08	1.57887e-06	9.63054	Up
Dnajc8	22.1711	11.0855	57.8883	5.13418e-08	1.57887e-06	9.62622	Up
Gng2	21.8362	10.9181	57.8374	5.1559e-08	1.57887e-06	9.62277	Up
Lrrc19	-21.3409	10.6705	-57.7216	5.2057e-08	1.57887e-06	9.61491	Down
Txnl4a	21.3269	10.6634	57.6877	5.22037e-08	1.57887e-06	9.61261	Up
Wdr43	22.1437	11.0719	57.621	5.24941e-08	1.57887e-06	9.60807	Up
Raver1	20.848	10.424	57.5786	5.26796e-08	1.57887e-06	9.60518	Up
Nrp1	21.1318	10.5659	57.559	5.27659e-08	1.57887e-06	9.60384	Up
Ss18	21.3601	10.6801	57.5238	5.2921e-08	1.57887e-06	9.60143	Up
Wipf1	21.6826	10.8413	57.3973	5.34826e-08	1.57887e-06	9.59277	Up
Vezf1	19.7578	9.87888	57.3568	5.36639e-08	1.57887e-06	9.58999	Up
AA467197	21.7192	10.8596	57.309	5.38788e-08	1.57887e-06	9.58671	Up
Ppp2r1b	22.24	11.12	57.2648	5.40787e-08	1.57887e-06	9.58366	Up
Aldh3b1	20.535	10.2675	57.2517	5.41381e-08	1.57887e-06	9.58276	Up
Paqr9	-22.2002	11.1001	-57.2467	5.41606e-08	1.57887e-06	9.58242	Down
Efemp2	21.6502	10.8251	57.2446	5.41699e-08	1.57887e-06	9.58228	Up
Grk2	20.853	10.4265	57.1293	5.46965e-08	1.57887e-06	9.57431	Up
Snw1	22.3377	11.1689	57.1279	5.47028e-08	1.57887e-06	9.57422	Up
Tapbpl	21.9588	10.9794	57.1213	5.47331e-08	1.57887e-06	9.57376	Up
Pex6	-20.589	10.2945	-57.1108	5.47812e-08	1.57887e-06	9.57304	Down
Serpinb9	2.83176	26.2631	57.0494	5.50648e-08	1.57887e-06	9.56879	Up
Hpn	-20.1751	10.0875	-57.0457	5.50817e-08	1.57887e-06	9.56853	Down
Nck1	22.071	11.0355	57.0051	5.527e-08	1.57887e-06	9.56572	Up
Cdo1	22.2458	11.1229	57.001	5.5289e-08	1.57887e-06	9.56544	Up
Ldlr	20.5224	10.2612	56.9576	5.54916e-08	1.57887e-06	9.56242	Up
Kl	-22.2213	11.1107	-56.8968	5.57764e-08	1.57887e-06	9.55819	Down
Cnnm2	-21.0969	10.5484	-56.8459	5.60165e-08	1.57887e-06	9.55465	Down
Src	21.6443	10.8222	56.7815	5.63215e-08	1.57887e-06	9.55016	Up
Ddx50	20.9283	10.4642	56.7495	5.64744e-08	1.57887e-06	9.54792	Up
Rbpj	21.3822	10.6911	56.713	5.66489e-08	1.57887e-06	9.54537	Up
Cap1	1.59457	28.9712	56.7008	5.67072e-08	1.57887e-06	9.54451	Up
Sdhaf2	-22.2949	11.1475	-56.6668	5.68707e-08	1.57887e-06	9.54213	Down
Ncf2	22.3545	11.1773	56.6322	5.70373e-08	1.57887e-06	9.53971	Up
Lpo	21.8761	10.9381	56.4756	5.77999e-08	1.57887e-06	9.5287	Up
Cnpy3	22.0755	11.0377	56.3623	5.83592e-08	1.57887e-06	9.52071	Up
Cldn8	-21.3408	10.6704	-56.355	5.8395e-08	1.57887e-06	9.5202	Down
Slco2a1	21.0837	10.5418	56.2504	5.89176e-08	1.57887e-06	9.5128	Up
Slc17a1	-21.6766	10.8383	-56.231	5.90151e-08	1.57887e-06	9.51142	Down
Ifi205a	20.4559	10.228	56.1196	5.95793e-08	1.57887e-06	9.5035	Up
Cfdp1	22.3195	11.1597	56.112	5.96178e-08	1.57887e-06	9.50296	Up
Rbm42	22.2913	11.1457	56.0555	5.99067e-08	1.57887e-06	9.49894	Up
Col12a1	3.72763	28.3614	55.9564	6.0417e-08	1.57887e-06	9.49186	Up
Cyp1b1	22.1047	11.0524	55.9355	6.05251e-08	1.57887e-06	9.49037	Up
Spon1	22.1391	11.0696	55.9291	6.05583e-08	1.57887e-06	9.48992	Up
Lrrk2	-20.3296	10.1648	-55.8541	6.09496e-08	1.57887e-06	9.48454	Down
Cldn7	22.4091	11.2046	55.8335	6.10575e-08	1.57887e-06	9.48306	Up
Casp1	21.7094	10.8547	55.8173	6.11425e-08	1.57887e-06	9.4819	Up
Cml5	-22.4953	11.2476	-55.6811	6.18631e-08	1.57887e-06	9.4721	Down
Dis3	22.6221	11.311	55.665	6.19487e-08	1.57887e-06	9.47094	Up
Afdn	22.427	11.2135	55.6648	6.19497e-08	1.57887e-06	9.47093	Up
Rab25	21.9042	10.9521	55.6038	6.22763e-08	1.57887e-06	9.46653	Up
Eif4ebp1	21.9986	10.9993	55.4182	6.32828e-08	1.57926e-06	9.45309	Up
Soat1	22.6365	11.3182	55.4089	6.33337e-08	1.57926e-06	9.45241	Up
Srsf9	22.7444	11.3722	55.387	6.34539e-08	1.57926e-06	9.45082	Up
Ivd	-1.6911	30.1641	-55.3599	6.36031e-08	1.57926e-06	9.44885	Down
Fam210a	-22.015	11.0075	-55.2906	6.39859e-08	1.58062e-06	9.44381	Down
Kiaa1522	22.1821	11.0911	55.184	6.45809e-08	1.58717e-06	9.43603	Up
Swap70	21.9802	10.9901	55.063	6.52645e-08	1.58813e-06	9.42716	Up
Gid8	22.7661	11.383	55.0604	6.52792e-08	1.58813e-06	9.42697	Up
Ints3	21.0923	10.5461	54.9697	6.57974e-08	1.59269e-06	9.42031	Up
Lsm12	22.4182	11.2091	54.843	6.65292e-08	1.59969e-06	9.41097	Up
Cmtm6	-22.0723	11.0362	-54.7385	6.71404e-08	1.59969e-06	9.40324	Down
Cbfb	22.7733	11.3866	54.7351	6.71605e-08	1.59969e-06	9.40299	Up
Pdcl3	22.5132	11.2566	54.6712	6.75374e-08	1.59969e-06	9.39826	Up
Rcn1	22.9637	11.4818	54.6061	6.79244e-08	1.59969e-06	9.39342	Up
C2cd2	-22.1537	11.0768	-54.5274	6.83959e-08	1.59969e-06	9.38756	Down
Exosc3	20.14	10.07	54.5248	6.84112e-08	1.59969e-06	9.38737	Up
Naga	1.67027	26.5805	54.3884	6.92381e-08	1.6108e-06	9.37718	Up
Sh3bp1	22.4196	11.2098	54.3366	6.95552e-08	1.6108e-06	9.3733	Up
Serpinh1	1.96336	28.0744	53.9877	7.17368e-08	1.62817e-06	9.34702	Up
Plin2	22.7343	11.3672	53.9405	7.20381e-08	1.62817e-06	9.34345	Up
Igfbp7	22.3866	11.1933	53.9028	7.22799e-08	1.62817e-06	9.34059	Up
Akr1c12	22.108	11.054	53.895	7.23303e-08	1.62817e-06	9.34	Up
Ints7	23.1681	11.5841	53.845	7.26528e-08	1.62817e-06	9.3362	Up
Tmtc3	22.0142	11.0071	53.8445	7.26559e-08	1.62817e-06	9.33616	Up
Snca	-23.1624	11.5812	-53.7987	7.29534e-08	1.62817e-06	9.33267	Down
Pip4p2	21.6051	10.8026	53.7364	7.33594e-08	1.62817e-06	9.32793	Up
Papola	21.3431	10.6715	53.6684	7.38067e-08	1.62817e-06	9.32273	Up
Defa20	22.3527	11.1764	53.6494	7.3932e-08	1.62817e-06	9.32128	Up
Mtfp1	-22.7794	11.3897	-53.5758	7.44201e-08	1.62817e-06	9.31565	Down
Enoph1	20.5934	10.2967	53.5431	7.46383e-08	1.62817e-06	9.31314	Up
Myl12b	-21.7223	10.8611	-53.534	7.46991e-08	1.62817e-06	9.31245	Down
Samhd1	23.049	11.5245	53.4466	7.52868e-08	1.63227e-06	9.30573	Up
Cybb	22.2566	11.1283	53.4055	7.55648e-08	1.63227e-06	9.30257	Up
Alox5ap	22.8387	11.4194	53.2945	7.63224e-08	1.63701e-06	9.294	Up
Pip4p1	22.0611	11.0305	53.2738	7.64643e-08	1.63701e-06	9.29241	Up
Rab31	21.0363	10.5182	53.0878	7.77573e-08	1.65733e-06	9.27799	Up
Slc27a2	-3.64627	30.1303	-52.965	7.8626e-08	1.66847e-06	9.26842	Down
Tmem229a	-21.3063	10.6531	-52.8951	7.9125e-08	1.67169e-06	9.26296	Down
Ppt2	-22.6708	11.3354	-52.7274	8.03388e-08	1.68398e-06	9.24982	Down
Hykk	-3.58693	27.3553	-52.6277	8.1071e-08	1.68398e-06	9.24198	Down
Zbp1	22.3591	11.1795	52.5518	8.16339e-08	1.68398e-06	9.23599	Up
Cldn2	-22.9384	11.4692	-52.5399	8.17224e-08	1.68398e-06	9.23505	Down
Timm10	-23.4171	11.7086	-52.5292	8.18025e-08	1.68398e-06	9.2342	Down
Sh3gl1	23.5292	11.7646	52.529	8.18041e-08	1.68398e-06	9.23418	Up
Gltpd2	-20.0575	10.0288	-52.3627	8.30569e-08	1.70249e-06	9.22101	Down
Hmgn2	22.373	11.1865	52.2823	8.36712e-08	1.70781e-06	9.21462	Up
Ephx1	3.41003	27.8912	51.8999	8.66683e-08	1.76152e-06	9.18399	Up
Serpinb8	21.7465	10.8733	51.8029	8.74491e-08	1.76993e-06	9.17617	Up
Gm28778	22.1364	11.0682	51.5077	8.98779e-08	1.78728e-06	9.15222	Up
Vps41	21.0788	10.5394	51.5007	8.99364e-08	1.78728e-06	9.15165	Up
Smpd4	20.426	10.213	51.4217	9.06014e-08	1.78728e-06	9.1452	Up
H2-Eb1	23.473	11.7365	51.4057	9.07361e-08	1.78728e-06	9.1439	Up
Smpd1	20.6424	10.3212	51.3533	9.11811e-08	1.78728e-06	9.13961	Up
Fen1	23.8464	11.9232	51.2834	9.17787e-08	1.78728e-06	9.13388	Up
Abhd6	21.6119	10.8059	51.2716	9.18796e-08	1.78728e-06	9.13291	Up
Cideb	-21.6493	10.8246	-51.2636	9.1948e-08	1.78728e-06	9.13226	Down
Pvalb	-21.0406	10.5203	-51.2558	9.20159e-08	1.78728e-06	9.13161	Down
Postn	23.1178	11.5589	51.2556	9.20169e-08	1.78728e-06	9.1316	Up
Aif1	23.9261	11.963	51.1665	9.27882e-08	1.79392e-06	9.12427	Up
Cd74	23.751	11.8755	51.1137	9.32486e-08	1.79392e-06	9.11992	Up
Kap	-23.5416	11.7708	-51.0877	9.3476e-08	1.79392e-06	9.11778	Down
1110065P20Rik	-24.0611	12.0306	-50.8671	9.54356e-08	1.82188e-06	9.09951	Down
Nmi	24.0293	12.0146	50.8381	9.56967e-08	1.82188e-06	9.0971	Up
Myh9	1.63247	31.6897	50.7971	9.60673e-08	1.82188e-06	9.09369	Up
Sec11c	20.595	10.2975	50.7112	9.68502e-08	1.82575e-06	9.08653	Up
Reg3b	24.2212	12.1106	50.6916	9.70296e-08	1.82575e-06	9.0849	Up
Emilin1	2.8799	26.532	50.5572	9.82729e-08	1.84195e-06	9.07364	Up
Commd8	21.7496	10.8748	50.5054	9.87562e-08	1.84383e-06	9.0693	Up
Snrpg	24.2024	12.1012	50.4562	9.92192e-08	1.84532e-06	9.06516	Up
Adh4	-24.0018	12.0009	-50.2408	1.01275e-07	1.87632e-06	9.04699	Down
Upf2	19.9581	9.97905	49.9331	1.04301e-07	1.91803e-06	9.02082	Up
Parp12	24.4858	12.2429	49.904	1.04594e-07	1.91803e-06	9.01832	Up
Rap2a	21.6411	10.8205	49.8913	1.04721e-07	1.91803e-06	9.01724	Up
Oas1a	24.539	12.2695	49.8472	1.05165e-07	1.91887e-06	9.01347	Up
Itih3	22.1146	11.0573	49.7728	1.05922e-07	1.92538e-06	9.00708	Up
Rap2b	23.5072	11.7536	49.7069	1.06596e-07	1.93035e-06	9.00142	Up
Bag5	22.6789	11.3394	49.5443	1.08284e-07	1.95358e-06	8.98739	Up
Pxmp4	-24.6668	12.3334	-49.2473	1.1145e-07	1.99596e-06	8.96159	Down
Shtn1	21.2142	10.6071	49.2458	1.11466e-07	1.99596e-06	8.96146	Up
Nup205	23.8576	11.9288	49.1882	1.12094e-07	1.99596e-06	8.95642	Up
H2-Q7	21.9187	10.9593	49.1701	1.12291e-07	1.99596e-06	8.95485	Up
Smpdl3b	22.3927	11.1964	48.9591	1.1463e-07	2.03005e-06	8.93633	Up
Cygb	24.1703	12.0852	48.8239	1.16159e-07	2.04558e-06	8.9244	Up
Map4k4	21.437	10.7185	48.7873	1.16578e-07	2.04558e-06	8.92116	Up
Cyp2a4	-24.0713	12.0357	-48.7696	1.16781e-07	2.04558e-06	8.91959	Down
Acsm3	-7.57549	26.6907	-48.5675	1.19128e-07	2.0769e-06	8.90164	Down
Hsd3b2	-20.685	10.3425	-48.5417	1.19432e-07	2.0769e-06	8.89934	Down
Etfb	-0.81357	30.803	-48.4895	1.20049e-07	2.08013e-06	8.89468	Down
Vkorc1	-24.1125	12.0563	-47.8966	1.2734e-07	2.19539e-06	8.84123	Down
Plp2	25.5552	12.7776	47.8591	1.2782e-07	2.19539e-06	8.83781	Up
Cbr2	22.742	11.371	47.8397	1.28068e-07	2.19539e-06	8.83605	Up
Akr1b8	25.635	12.8175	47.577	1.31493e-07	2.2461e-06	8.812	Up
Ahnak2	25.698	12.849	47.5094	1.32393e-07	2.25349e-06	8.80578	Up
S100a4	25.2761	12.6381	47.4202	1.3359e-07	2.25641e-06	8.79756	Up
Calml3	21.7912	10.8956	47.4082	1.33753e-07	2.25641e-06	8.79645	Up
Tgtp2	4.3732	25.1039	47.3921	1.3397e-07	2.25641e-06	8.79496	Up
Mt1	25.151	12.5755	47.3201	1.3495e-07	2.26138e-06	8.7883	Up
Cad	25.4553	12.7277	47.3015	1.35204e-07	2.26138e-06	8.78658	Up
Soat2	21.2198	10.6099	47.207	1.36506e-07	2.27526e-06	8.7778	Up
Scamp5	-21.8292	10.9146	-47.157	1.37202e-07	2.27897e-06	8.77315	Down
Ifi35	24.6979	12.3489	47.0398	1.38848e-07	2.29686e-06	8.76221	Up
Reg3g	22.0753	11.0376	47.0126	1.39233e-07	2.29686e-06	8.75968	Up
Cdc42ep1	21.9404	10.9702	46.8695	1.41282e-07	2.32272e-06	8.74626	Up
Itgb2	25.5314	12.7657	46.7069	1.43655e-07	2.35369e-06	8.73094	Up
Cemip2	20.2437	10.1218	46.5187	1.46461e-07	2.39154e-06	8.71312	Up
Trex1	22.7679	11.384	46.416	1.48021e-07	2.40883e-06	8.70335	Up
Prkci	23.2311	11.6156	46.3559	1.48943e-07	2.41569e-06	8.69761	Up
Pank1	-21.5838	10.7919	-46.1099	1.5279e-07	2.46977e-06	8.67403	Down
Flna	2.25581	30.2667	45.8301	1.57312e-07	2.53435e-06	8.64698	Up
Myof	4.56669	27.3059	45.7521	1.58601e-07	2.5425e-06	8.6394	Up
Akr1c18	-21.3843	10.6921	-45.7357	1.58873e-07	2.5425e-06	8.6378	Down
Slc5a8	-26.5714	13.2857	-45.6384	1.60504e-07	2.56009e-06	8.62831	Down
Ermp1	24.748	12.374	45.5932	1.61267e-07	2.56039e-06	8.62389	Up
Wnk1	22.9184	11.4592	45.5745	1.61586e-07	2.56039e-06	8.62206	Up
Vcam1	22.9549	11.4775	45.147	1.69048e-07	2.66986e-06	8.57993	Up
Gk	-2.12545	29.0447	-45.0235	1.71282e-07	2.6963e-06	8.56765	Down
Smim4	-23.4362	11.7181	-44.8685	1.74136e-07	2.7323e-06	8.55217	Down
Rab19	21.0732	10.5366	44.8173	1.75093e-07	2.7366e-06	8.54703	Up
Aldh18a1	22.8441	11.422	44.793	1.75547e-07	2.7366e-06	8.54461	Up
Mvp	2.51851	27.3044	44.6499	1.78259e-07	2.7619e-06	8.53021	Up
Hibadh	-1.51677	28.7895	-44.6469	1.78317e-07	2.7619e-06	8.52991	Down
Plec	2.08337	29.2115	44.5613	1.79964e-07	2.77848e-06	8.52126	Up
H1f5	2.22512	27.5908	44.3842	1.8343e-07	2.81459e-06	8.5033	Up
Slc22a6	-4.01756	26.1054	-44.3822	1.83472e-07	2.81459e-06	8.50309	Down
Enpp6	-20.0534	10.0267	-44.3148	1.84812e-07	2.82616e-06	8.49623	Down
Ctsk	22.5344	11.2672	43.9555	1.92162e-07	2.92925e-06	8.4594	Up
Cd5	20.4085	10.2043	43.922	1.92866e-07	2.93071e-06	8.45594	Up
S100a6	5.77797	27.7381	43.6158	1.99441e-07	3.02109e-06	8.42417	Up
Gsn	1.85256	27.6325	43.2431	2.07811e-07	3.13801e-06	8.38507	Up
Lactb2	-2.24313	28.4887	-43.0864	2.11456e-07	3.18307e-06	8.3685	Down
Aldh6a1	-1.35676	31.8569	-42.4158	2.27959e-07	3.42081e-06	8.29656	Down
Ric8a	21.7362	10.8681	42.268	2.31802e-07	3.46768e-06	8.28049	Up
Aldh8a1	-2.14926	28.4879	-42.0157	2.38549e-07	3.53842e-06	8.25287	Down
Cadm1	-21.737	10.8685	-42.0089	2.38733e-07	3.53842e-06	8.25213	Down
Iglc2	-22.7945	11.3972	-42.0088	2.38735e-07	3.53842e-06	8.25212	Down
Sparc	22.4811	11.2406	41.9118	2.41394e-07	3.559e-06	8.24144	Up
Mvb12a	21.0404	10.5202	41.9043	2.41601e-07	3.559e-06	8.24061	Up
2200002D01Rik	22.5162	11.2581	41.6694	2.48194e-07	3.64497e-06	8.2146	Up
Caskin2	17.7223	8.86114	41.5974	2.50258e-07	3.66411e-06	8.20658	Up
Por	-1.36257	28.1535	-41.3635	2.57111e-07	3.75304e-06	8.18041	Down
Tmem87a	22.175	11.0875	41.2856	2.59444e-07	3.77565e-06	8.17164	Up
Cat	-2.45758	31.1067	-41.1301	2.64174e-07	3.82891e-06	8.15409	Down
Tacc1	21.8813	10.9406	41.1132	2.64694e-07	3.82891e-06	8.15218	Up
Entpd2	22.675	11.3375	40.8755	2.72149e-07	3.92497e-06	8.12514	Up
Lrrfip1	23.7612	11.8806	40.7556	2.76004e-07	3.96869e-06	8.11143	Up
Serpinb6a	1.95742	27.1158	40.6952	2.77974e-07	3.97227e-06	8.10449	Up
Gstz1	-1.80883	28.2817	-40.683	2.78371e-07	3.97227e-06	8.10309	Down
Sh3bgrl3	3.14583	26.805	40.6722	2.78727e-07	3.97227e-06	8.10185	Up
Acox3	-3.81132	27.5633	-40.4369	2.86579e-07	4.07213e-06	8.07469	Down
Hcls1	3.55213	24.6116	40.2411	2.93321e-07	4.15567e-06	8.05192	Up
Amacr	-4.10948	27.9706	-40.1611	2.96129e-07	4.17595e-06	8.04258	Down
Mcm4	21.8178	10.9089	40.151	2.96486e-07	4.17595e-06	8.04139	Up
Cyb5a	-2.02978	29.8061	-39.8071	3.08957e-07	4.33891e-06	8.0009	Down
Misp3	-22.8668	11.4334	-39.6962	3.13112e-07	4.38449e-06	7.98775	Down
Actr2	1.21317	28.6487	39.669	3.14138e-07	4.3861e-06	7.98452	Up
Sec24b	3.41101	24.0737	39.4391	3.23008e-07	4.49691e-06	7.95705	Up
Ddx58	2.2794	25.793	39.128	3.35493e-07	4.6532e-06	7.91955	Up
Col6a2	1.42921	28.532	39.1116	3.36166e-07	4.6532e-06	7.91756	Up
Cyp2b9	23.6976	11.8488	39.0123	3.40284e-07	4.68476e-06	7.90549	Up
Gucy1b1	22.1244	11.0622	39.0097	3.40392e-07	4.68476e-06	7.90518	Up
Cbr1	1.70767	28.2767	38.9488	3.42946e-07	4.70647e-06	7.89777	Up
Sord	-1.46814	31.1239	-38.6949	3.53856e-07	4.8424e-06	7.86666	Down
Psme4	21.7659	10.8829	38.6178	3.57252e-07	4.86117e-06	7.85716	Up
Slc27a1	21.2806	10.6403	38.5806	3.58903e-07	4.86117e-06	7.85257	Up
Plin1	20.5678	10.2839	38.5791	3.58973e-07	4.86117e-06	7.85238	Up
Psme1	2.14043	28.0071	38.5502	3.60262e-07	4.86117e-06	7.84881	Up
Crot	-4.82892	27.5738	-38.55	3.60273e-07	4.86117e-06	7.84878	Down
Pecr	-2.9484	29.059	-38.376	3.6816e-07	4.9537e-06	7.8272	Down
Homer3	21.1926	10.5963	38.3457	3.69555e-07	4.95862e-06	7.82343	Up
Anxa7	0.996457	27.519	37.8962	3.91018e-07	5.23204e-06	7.76701	Up
Serpinb1a	2.57332	26.4605	37.7002	4.0085e-07	5.34874e-06	7.74211	Up
Aifm1	-0.738998	29.2003	-37.602	4.05885e-07	5.38734e-06	7.72958	Down
Smc3	2.55559	25.0174	37.6002	4.0598e-07	5.38734e-06	7.72935	Up
Fmo1	-1.85213	28.5479	-37.5495	4.08611e-07	5.40736e-06	7.72286	Down
Pfn1	1.67866	29.8962	37.3326	4.20099e-07	5.54416e-06	7.69498	Up
Ncoa5	22.1853	11.0926	37.0421	4.36106e-07	5.73967e-06	7.65729	Up
Spp1	25.121	12.5605	37.0199	4.37358e-07	5.74048e-06	7.65439	Up
Acy1	-3.34578	26.8587	-36.7702	4.51759e-07	5.91338e-06	7.62166	Down
Bcat1	-23.306	11.653	-36.6403	4.59478e-07	5.99812e-06	7.60451	Down
Hsd17b11	-2.28168	27.4838	-36.584	4.62875e-07	6.02613e-06	7.59705	Down
Scp2	-2.17422	29.9543	-36.526	4.66402e-07	6.05569e-06	7.58936	Down
Bphl	-1.91856	29.6555	-36.2075	4.8637e-07	6.29797e-06	7.5468	Down
Iqgap1	1.44763	29.3017	36.1585	4.89536e-07	6.32196e-06	7.5402	Up
Gucy1a1	21.4176	10.7088	35.6178	5.26137e-07	6.77648e-06	7.4667	Up
Ldhd	-1.99366	30.6261	-35.4444	5.3857e-07	6.91146e-06	7.44282	Down
Mavs	0.867281	26.5377	35.4318	5.39487e-07	6.91146e-06	7.44108	Up
Adh1	-2.5209	29.7588	-35.4052	5.4143e-07	6.91795e-06	7.4374	Down
Mcm3	21.7914	10.8957	35.341	5.46153e-07	6.95984e-06	7.42851	Up
Ace	-5.4921	24.0491	-35.2516	5.52818e-07	7.02618e-06	7.41608	Down
Man2a1	1.57637	24.9875	34.995	5.72486e-07	7.25701e-06	7.38021	Up
Septin9	1.89838	26.1005	34.8928	5.80549e-07	7.33319e-06	7.36584	Up
Inmt	-5.66953	28.2912	-34.8804	5.8154e-07	7.33319e-06	7.36409	Down
Pah	-1.93819	28.8156	-34.7833	5.89348e-07	7.40126e-06	7.35037	Down
Ranbp2	1.8642	25.186	34.7684	5.90562e-07	7.40126e-06	7.34825	Up
Sult1d1	-1.17837	29.5689	-34.7463	5.92355e-07	7.40126e-06	7.34513	Down
Acsf2	2.91362	25.969	34.7374	5.93084e-07	7.40126e-06	7.34386	Up
Tap1	5.47425	22.9553	34.4864	6.14025e-07	7.64279e-06	7.30811	Up
Nebl	23.178	11.589	34.2323	6.36141e-07	7.89766e-06	7.27157	Up
Fahd1	-1.14995	27.6782	-33.7398	6.81814e-07	8.44293e-06	7.19974	Down
Hspg2	1.2615	31.6106	33.595	6.95983e-07	8.59628e-06	7.17838	Up
Tpmt	-2.96288	26.2917	-33.5698	6.9849e-07	8.60519e-06	7.17464	Down
Sin3a	21.1566	10.5783	33.4702	7.08495e-07	8.70617e-06	7.15985	Up
Sf3b1	1.79753	25.9879	33.2692	7.292e-07	8.9378e-06	7.12986	Up
Krt7	2.15102	27.1389	33.2169	7.34711e-07	8.98249e-06	7.12201	Up
Anp32b	2.35678	24.785	33.1191	7.45145e-07	9.0692e-06	7.10731	Up
Acsm2	-2.3276	32.8807	-33.1008	7.47115e-07	9.0692e-06	7.10455	Down
Lactb	-1.18245	27.3129	-33.0977	7.47451e-07	9.0692e-06	7.10408	Down
Lmna	1.8295	29.5697	33.0271	7.55129e-07	9.13934e-06	7.09341	Up
Xylb	-1.35428	28.6379	-32.7161	7.90088e-07	9.53848e-06	7.0461	Down
Vwa5a	2.049	27.0929	32.3969	8.28016e-07	9.97139e-06	6.99696	Up
Acads	-1.3776	29.5744	-32.2894	8.41289e-07	1.0106e-05	6.98027	Down
Slc3a1	-2.62698	28.1029	-32.2178	8.5027e-07	1.0167e-05	6.96911	Down
Nid2	1.12783	28.4825	32.2152	8.50595e-07	1.0167e-05	6.96871	Up
Etfdh	-0.803903	29.4113	-32.0398	8.73096e-07	1.04102e-05	6.94125	Down
Adib	23.8352	11.9176	32.0208	8.75579e-07	1.0414e-05	6.93826	Up
Khk	-1.67998	29.1136	-31.998	8.78557e-07	1.04237e-05	6.93469	Down
Selenbp1	-1.02743	28.3848	-31.9255	8.88143e-07	1.05115e-05	6.92326	Down
Sorbs2	1.77543	25.7046	31.898	8.91817e-07	1.05233e-05	6.91891	Up
Clybl	-1.1942	27.6105	-31.8853	8.93509e-07	1.05233e-05	6.91691	Down
Ugt1a6b	20.8396	10.4198	31.8066	9.0414e-07	1.06145e-05	6.90445	Up
Ywhah	1.66255	26.9465	31.7954	9.05658e-07	1.06145e-05	6.90268	Up
Txn2	-1.53406	26.5504	-31.7483	9.12094e-07	1.0664e-05	6.89521	Down
OTTMUSPWKG00059374	2.10359	27.0412	31.5478	9.40159e-07	1.09655e-05	6.86322	Up
Cryzl2	-1.61575	28.9415	-31.4566	9.53263e-07	1.10915e-05	6.84859	Down
Acot13	-0.939979	28.1847	-31.2823	9.7893e-07	1.13373e-05	6.82048	Down
Arpc1b	2.20545	27.6513	31.2811	9.79102e-07	1.13373e-05	6.82029	Up
Ak4	-2.94054	28.1231	-31.1665	9.96438e-07	1.15104e-05	6.8017	Down
Hnrnpm	0.864406	29.0376	31.0091	1.02085e-06	1.17642e-05	6.77604	Up
Ak2	-1.17819	27.9326	-30.6375	1.08142e-06	1.24324e-05	6.7148	Down
Prdx5	-0.993503	31.1772	-30.453	1.11311e-06	1.27491e-05	6.68405	Down
Got1	0.759709	29.6725	30.4464	1.11426e-06	1.27491e-05	6.68295	Up
Cnn3	1.12895	27.1157	30.3643	1.12872e-06	1.2884e-05	6.6692	Up
Hspd1	-1.20892	31.6093	-30.3041	1.13948e-06	1.29761e-05	6.65909	Down
Grhpr	-1.1162	28.8568	-30.2619	1.14711e-06	1.30321e-05	6.65197	Down
Pm20d1	-2.22683	25.2864	-30.1972	1.1589e-06	1.31152e-05	6.64106	Down
Oat	1.00766	28.6274	30.1919	1.15986e-06	1.31152e-05	6.64017	Up
Ap2b1	1.21891	27.0472	30.1423	1.16902e-06	1.31878e-05	6.63177	Up
Pak2	1.45548	25.8335	29.9751	1.20051e-06	1.35114e-05	6.60336	Up
Srd5a1	20.8361	10.418	29.7715	1.24026e-06	1.39262e-05	6.5685	Up
Aadat	-3.59145	27.8542	-29.733	1.24797e-06	1.39802e-05	6.56187	Down
Srrt	1.39791	25.2551	29.6961	1.2554e-06	1.40307e-05	6.55551	Up
Mogat1	-21.0762	10.5381	-29.5981	1.27538e-06	1.4221e-05	6.53859	Down
Cttn	0.97039	27.8821	29.3904	1.31904e-06	1.46739e-05	6.50246	Up
Col6a3	1.22369	30.0996	29.2817	1.34259e-06	1.49015e-05	6.48344	Up
Tagln2	1.5587	29.9482	29.2467	1.35029e-06	1.49526e-05	6.47729	Up
Eif3c	0.967214	26.9177	29.1192	1.37878e-06	1.52329e-05	6.45484	Up
Eif3i	0.733742	26.6554	29.0974	1.38373e-06	1.52527e-05	6.45098	Up
Thbs1	2.82218	26.198	29.044	1.39591e-06	1.53194e-05	6.44155	Up
Capza1	1.76314	26.3004	29.043	1.39614e-06	1.53194e-05	6.44137	Up
Agrn	1.28375	28.4712	28.8648	1.43781e-06	1.57407e-05	6.40968	Up
Pfkp	1.60331	26.7381	28.7707	1.46043e-06	1.59522e-05	6.39284	Up
Sypl2	-21.9707	10.9854	-28.5664	1.51101e-06	1.64673e-05	6.35608	Down
Tpm4	1.70077	28.8355	28.4965	1.52879e-06	1.65646e-05	6.34344	Up
Anxa2	2.40088	29.5317	28.4908	1.53026e-06	1.65646e-05	6.3424	Up
Cyp2e1	-2.29527	26.7654	-28.4908	1.53026e-06	1.65646e-05	6.3424	Down
Eloc	0.791154	26.3865	28.3325	1.57153e-06	1.69523e-05	6.31361	Up
Otub1	0.870246	27.0917	28.3265	1.57312e-06	1.69523e-05	6.31252	Up
Ces1d	-2.39059	27.9463	-27.9905	1.66538e-06	1.79065e-05	6.25076	Down
Cct7	0.884019	27.9696	27.8301	1.71173e-06	1.8364e-05	6.22095	Up
Krt19	4.20298	24.119	27.7944	1.72226e-06	1.84315e-05	6.21429	Up
Ints4	20.3686	10.1843	27.7829	1.72568e-06	1.84315e-05	6.21214	Up
Abhd14b	-1.27453	28.8628	-27.7297	1.74154e-06	1.85598e-05	6.20219	Down
Akr7a2	-1.40031	29.4356	-27.6617	1.76207e-06	1.8737e-05	6.18945	Down
Mep1b	-7.28403	25.8012	-27.4272	1.83519e-06	1.94716e-05	6.14519	Down
Lgals3	2.65999	27.16	27.3104	1.87297e-06	1.98287e-05	6.12299	Up
Mccc1	-0.96978	29.3244	-27.2705	1.88611e-06	1.99241e-05	6.11536	Down
Pycard	3.74227	25.1209	27.227	1.90054e-06	2.00326e-05	6.10705	Up
Eml2	1.35213	25.8032	27.1518	1.9258e-06	2.02545e-05	6.09265	Up
Ckb	3.41798	25.6858	27.0641	1.95577e-06	2.05249e-05	6.07579	Up
Sardh	-1.77302	28.724	-27.0153	1.9727e-06	2.06576e-05	6.06637	Down
Slc22a2	-3.55993	25.3375	-26.8535	2.0301e-06	2.12125e-05	6.03502	Down
Gnpnat1	1.00916	24.5209	26.7901	2.05314e-06	2.14068e-05	6.02268	Up
Slc17a3	-2.24149	25.1436	-26.6584	2.10201e-06	2.18691e-05	5.99692	Down
Myl6	1.49732	29.6115	26.6154	2.11827e-06	2.19908e-05	5.98848	Up
Tmed9	1.16319	25.0416	26.578	2.13254e-06	2.20913e-05	5.98113	Up
H2az1	1.21754	27.3158	26.5536	2.14191e-06	2.21408e-05	5.97632	Up
Aldh3a2	-1.39993	27.8041	-26.5007	2.1624e-06	2.23047e-05	5.96589	Down
Dld	-0.615113	30.6549	-26.3927	2.20496e-06	2.26951e-05	5.94451	Down
Col18a1	2.55899	27.9025	26.3655	2.21584e-06	2.27118e-05	5.93911	Up
Keg1	-2.11459	30.6201	-26.3651	2.21601e-06	2.27118e-05	5.93903	Down
Ube2n	0.856522	27.1438	26.351	2.22167e-06	2.27214e-05	5.93623	Up
Hmgb2	1.82058	26.6273	26.3274	2.23119e-06	2.27665e-05	5.93154	Up
Ass1	-1.91417	32.2716	-26.3167	2.23553e-06	2.27665e-05	5.9294	Down
Dnm2	1.27116	27.344	26.3016	2.24164e-06	2.27806e-05	5.92641	Up
Gcdh	-1.27268	28.6385	-26.0592	2.34293e-06	2.37598e-05	5.87785	Down
Ugt3a1	-1.78287	26.8555	-25.9652	2.38371e-06	2.41226e-05	5.85887	Down
Larp1	1.67307	23.9751	25.9273	2.40035e-06	2.41494e-05	5.85121	Up
Ugt3a2	-1.08443	29.8122	-25.9273	2.40036e-06	2.41494e-05	5.85121	Down
Sorl1	22.1596	11.0798	25.9169	2.40497e-06	2.41494e-05	5.8491	Up
Anxa5	1.36214	29.8232	25.9088	2.40858e-06	2.41494e-05	5.84744	Up
Cnn2	1.92931	25.7314	25.9023	2.41143e-06	2.41494e-05	5.84614	Up
Aspdh	-3.81123	25.7039	-25.8435	2.43774e-06	2.43622e-05	5.8342	Down
Tnc	1.3196	26.7358	25.8105	2.45264e-06	2.44604e-05	5.82749	Up
Emb	2.56374	23.7774	25.7764	2.46817e-06	2.45644e-05	5.82054	Up
Slc25a3	-23.4289	11.7144	-25.711	2.49828e-06	2.48128e-05	5.80717	Down
Hdgf	0.822981	27.1813	25.6927	2.50677e-06	2.48459e-05	5.80343	Up
Kctd12	2.30727	26.0911	25.655	2.5244e-06	2.49472e-05	5.79571	Up
Coasy	-2.36233	27.1846	-25.6487	2.52735e-06	2.49472e-05	5.79442	Down
Flnb	1.16857	30.0341	25.6261	2.53804e-06	2.50015e-05	5.78977	Up
Apeh	-1.26168	27.8212	-25.592	2.5542e-06	2.51094e-05	5.78276	Down
Actg1	0.871938	32.7053	25.4777	2.60935e-06	2.55993e-05	5.75919	Up
Fah	-2.02812	28.1521	-25.4131	2.64115e-06	2.58585e-05	5.74582	Down
Slc22a8	-3.06238	25.4217	-25.3845	2.65534e-06	2.59448e-05	5.7399	Down
Hibch	-1.22425	27.7815	-25.3114	2.69215e-06	2.62512e-05	5.72469	Down
Gvin1	4.38702	26.7813	25.2888	2.70365e-06	2.631e-05	5.71998	Up
Clu	1.52493	26.8153	25.2463	2.72545e-06	2.64369e-05	5.7111	Up
H2-D1	3.53964	26.118	25.242	2.72766e-06	2.64369e-05	5.71021	Up
Ahnak	2.97401	29.6802	25.2285	2.73463e-06	2.64512e-05	5.70739	Up
Ndufv3	-0.993446	27.1857	-25.0597	2.82361e-06	2.72571e-05	5.67197	Down
Acadm	-1.87838	30.8425	-24.7913	2.97243e-06	2.86364e-05	5.61506	Down
Mccc2	-0.93668	28.8191	-24.7482	2.99718e-06	2.8762e-05	5.60587	Down
Acat1	-1.44441	31.3491	-24.7479	2.99741e-06	2.8762e-05	5.60578	Down
H2ac11	1.14477	30.9398	24.7258	3.01017e-06	2.88271e-05	5.60107	Up
Capg	0.704649	29.5601	24.7129	3.01766e-06	2.88414e-05	5.59831	Up
Cyfip2	20.6943	10.3472	24.6977	3.02654e-06	2.8869e-05	5.59506	Up
Echdc2	-1.16343	28.1683	-24.6627	3.04709e-06	2.90076e-05	5.58755	Down
Krt10	2.02139	23.7474	24.5189	3.13326e-06	2.97691e-05	5.55659	Up
Sfn	4.99519	23.8875	24.4218	3.19311e-06	3.0278e-05	5.53556	Up
Septin2	1.57595	27.2398	24.3537	3.23592e-06	3.06237e-05	5.52076	Up
Cct5	0.826302	28.3361	24.2872	3.27835e-06	3.09644e-05	5.50627	Up
Capns1	2.0121	26.2149	24.2466	3.30466e-06	3.10936e-05	5.49738	Up
Mfap4	-22.6337	11.3169	-24.2461	3.30495e-06	3.10936e-05	5.49728	Down
Snrpn	1.20969	26.5653	24.1953	3.33816e-06	3.13449e-05	5.48615	Up
Acsl4	1.15918	25.2671	24.1299	3.38154e-06	3.16904e-05	5.47178	Up
Col4a2	1.7046	29.419	24.0626	3.42685e-06	3.20527e-05	5.45696	Up
Slc5a1	-2.70463	25.3122	-24.0461	3.43809e-06	3.20955e-05	5.45331	Down
Ilf3	1.48153	25.4431	23.9017	3.53823e-06	3.29665e-05	5.42131	Up
Hnrnpf	1.28249	28.0082	23.7876	3.61991e-06	3.36624e-05	5.39585	Up
Anxa1	2.84828	26.4327	23.5516	3.79611e-06	3.52329e-05	5.34279	Up
Pkm	1.49745	30.6652	23.5408	3.80436e-06	3.52415e-05	5.34036	Up
Esyt2	2.89013	22.8524	23.5055	3.83174e-06	3.5427e-05	5.33235	Up
Eef1g	0.982994	29.0645	23.4567	3.86984e-06	3.56454e-05	5.32128	Up
Miox	-2.00828	27.2476	-23.4563	3.87015e-06	3.56454e-05	5.32119	Down
Nid1	1.20642	29.1878	23.4452	3.87886e-06	3.56574e-05	5.31868	Up
Hnrnpa1	1.52937	27.9086	23.3655	3.94232e-06	3.61718e-05	5.30053	Up
Capn2	1.81117	27.7674	23.2508	4.0359e-06	3.696e-05	5.27428	Up
Actr3	1.16071	28.9006	23.2281	4.05476e-06	3.70622e-05	5.26906	Up
H1-3	1.19962	28.3031	22.8719	4.36452e-06	3.9818e-05	5.18655	Up
Dpep1	-1.46327	28.324	-22.8579	4.37732e-06	3.98593e-05	5.18326	Down
Thnsl2	-1.21782	28.0992	-22.8316	4.4014e-06	4.00029e-05	5.1771	Down
Gsta2	1.51681	28.7317	22.814	4.41755e-06	4.00741e-05	5.17299	Up
Phyh	-2.53055	25.6921	-22.7777	4.45122e-06	4.03036e-05	5.16447	Down
Dhrs4	-2.70794	28.4453	-22.6308	4.59051e-06	4.14868e-05	5.12986	Down
Lcp1	3.59272	28.1689	22.5351	4.68417e-06	4.2254e-05	5.10716	Up
Acox1	-3.56947	27.6827	-22.4564	4.76282e-06	4.28832e-05	5.08843	Down
Bst2	3.63662	22.9362	22.4335	4.78606e-06	4.3012e-05	5.08296	Up
Rbpms	3.56374	23.3398	22.4119	4.80803e-06	4.3129e-05	5.07781	Up
Cd2ap	1.51294	26.2141	22.3009	4.92315e-06	4.40795e-05	5.05118	Up
Tax1bp3	1.90489	23.4993	22.1972	5.0336e-06	4.49849e-05	5.02619	Up
Atox1	0.897961	28.5305	22.1326	5.10393e-06	4.5529e-05	5.01056	Up
Trnt1	1.93095	24.3677	22.0816	5.16032e-06	4.58958e-05	4.99817	Up
Ddah2	1.63917	25.4793	22.0782	5.16411e-06	4.58958e-05	4.99735	Up
Sfpq	1.09745	28.1625	22.0561	5.18872e-06	4.60296e-05	4.99199	Up
Krt8	3.90503	28.0061	22.0205	5.22887e-06	4.63005e-05	4.9833	Up
Copa	0.74375	28.495	21.982	5.27261e-06	4.646e-05	4.9739	Up
Itgb1	0.860198	28.8492	21.9797	5.27519e-06	4.646e-05	4.97335	Up
Akr1c21	-1.81036	30.0334	-21.9792	5.27582e-06	4.646e-05	4.97322	Down
Dstn	1.14992	28.7068	21.9686	5.28794e-06	4.64817e-05	4.97063	Up
Sod2	-0.548037	29.9409	-21.909	5.35679e-06	4.70012e-05	4.95603	Down
Oxsm	-1.66689	27.3886	-21.8809	5.38962e-06	4.72032e-05	4.94914	Down
Fbl	2.28889	26.5263	21.8109	5.47239e-06	4.78412e-05	4.93194	Up
Bdh2	-1.49207	27.8983	-21.7292	5.57099e-06	4.8615e-05	4.91177	Down
Itga6	0.79604	26.8749	21.7115	5.59265e-06	4.87158e-05	4.90739	Up
Rps3	0.426763	29.0261	21.6928	5.61566e-06	4.88279e-05	4.90275	Up
Sae1	2.09355	25.4875	21.657	5.66e-06	4.91247e-05	4.89386	Up
Hadh	-1.02314	30.5429	-21.6347	5.68782e-06	4.91894e-05	4.88832	Down
Eif4a1	0.769692	28.3074	21.6347	5.68787e-06	4.91894e-05	4.88831	Up
Lrpap1	-1.76853	27.8751	-21.6201	5.70611e-06	4.92586e-05	4.88469	Down
Bgn	3.11666	25.8605	21.6114	5.71703e-06	4.92647e-05	4.88253	Up
Eef1b	1.16957	27.6671	21.5669	5.77346e-06	4.9662e-05	4.87143	Up
Echs1	-0.493272	30.1604	-21.5558	5.78757e-06	4.96947e-05	4.86867	Down
Ctss	3.12011	24.8962	21.5362	5.81266e-06	4.98213e-05	4.86378	Up
Set	1.89121	27.0278	21.5105	5.8459e-06	5.00172e-05	4.85733	Up
Ppp2r2a	1.27655	23.8641	21.4899	5.87255e-06	5.01561e-05	4.85219	Up
Csad	-3.24953	26.8874	-21.4776	5.88853e-06	5.02036e-05	4.84911	Down
Iigp1	2.74382	25.6745	21.4498	5.92496e-06	5.04249e-05	4.84214	Up
Ywhae	0.951655	29.9528	21.4405	5.93729e-06	5.04407e-05	4.83978	Up
Pdxk	1.22095	27.3269	21.3968	5.9952e-06	5.08279e-05	4.8288	Up
Slc25a13	-0.897709	28.4731	-21.3837	6.01269e-06	5.08279e-05	4.8255	Down
H2-Ab1	4.26478	25.2092	21.3823	6.01451e-06	5.08279e-05	4.82516	Up
Pccb	-0.62583	29.1299	-21.3677	6.03411e-06	5.09042e-05	4.82148	Down
Ppp2r1a	1.04041	28.232	21.3423	6.06838e-06	5.11038e-05	4.81507	Up
Krt33a	21.8778	10.9389	21.3327	6.08132e-06	5.11234e-05	4.81266	Up
Agxt2	-1.46189	27.9853	-21.3149	6.10558e-06	5.12379e-05	4.80815	Down
Dynlrb1	1.04888	25.4028	21.2576	6.18435e-06	5.18087e-05	4.79364	Up
Eif3l	1.01367	27.1694	21.2481	6.19743e-06	5.18281e-05	4.79124	Up
Hnrnpd	0.85559	27.5361	21.2257	6.2287e-06	5.19994e-05	4.78554	Up
Banf1	2.56926	25.473	21.1492	6.33656e-06	5.28083e-05	4.76609	Up
Aspa	-2.57328	25.4231	-21.1357	6.3558e-06	5.28772e-05	4.76266	Down
Prmt1	2.03441	25.6248	21.1166	6.38317e-06	5.30134e-05	4.75779	Up
Glrx3	1.34548	26.6407	21.0742	6.44459e-06	5.34313e-05	4.74693	Up
Gstt2	-1.13009	28.1293	-21.064	6.4594e-06	5.34621e-05	4.74433	Down
Trim28	1.58365	26.698	20.8294	6.8129e-06	5.62911e-05	4.68388	Up
Map1s	2.16311	23.2288	20.7742	6.89941e-06	5.69083e-05	4.66956	Up
Aldh4a1	-0.971871	30.5712	-20.7647	6.91448e-06	5.69351e-05	4.66708	Down
Qprt	-1.9275	26.7291	-20.725	6.97774e-06	5.73579e-05	4.65674	Down
Arf6	1.40785	26.1125	20.5364	7.28782e-06	5.97351e-05	4.60733	Up
Ktn1	2.10335	24.07	20.534	7.29172e-06	5.97351e-05	4.60672	Up
Ncl	1.37756	28.7023	20.4633	7.41245e-06	6.0621e-05	4.58804	Up
Shmt2	-1.58805	29.2956	-20.4083	7.50781e-06	6.12968e-05	4.5735	Down
Kars	1.25938	26.74	20.3992	7.52369e-06	6.13225e-05	4.5711	Up
Map4	1.72579	27.1085	20.3546	7.60249e-06	6.18601e-05	4.55924	Up
Qki	2.24112	22.5614	20.2476	7.79531e-06	6.32493e-05	4.53073	Up
Rrbp1	0.849787	28.2225	20.2454	7.79947e-06	6.32493e-05	4.53012	Up
Far1	-2.74702	23.2703	-20.2092	7.86602e-06	6.36817e-05	4.52045	Down
Gfus	0.983809	24.9452	20.1416	7.99234e-06	6.45958e-05	4.5023	Up
Ftl1	2.44273	27.7414	20.1199	8.03346e-06	6.48194e-05	4.49645	Up
Des	2.50631	26.9689	20.1041	8.06348e-06	6.49528e-05	4.4922	Up
Fn1	1.76475	29.0269	20.0784	8.11268e-06	6.52401e-05	4.48527	Up
Hnrnph1	1.11385	25.7366	20.067	8.13454e-06	6.53068e-05	4.4822	Up
Hgd	-1.58132	28.7707	-19.958	8.3479e-06	6.69082e-05	4.45268	Down
Pdlim5	0.9574	27.0298	19.9409	8.38195e-06	6.70116e-05	4.44804	Up
Havcr1	5.3652	24.526	19.9376	8.38862e-06	6.70116e-05	4.44713	Up
Bdh1	-1.52775	29.1968	-19.9039	8.45631e-06	6.74405e-05	4.43796	Down
Rps15a	0.766317	27.2972	19.8158	8.63637e-06	6.87038e-05	4.41392	Up
Tkt	1.28956	31.1933	19.8125	8.64324e-06	6.87038e-05	4.41301	Up
Cstb	1.70533	27.8759	19.7897	8.69075e-06	6.89676e-05	4.40676	Up
Nfs1	-0.617433	26.7245	-19.7273	8.82208e-06	6.98947e-05	4.38963	Down
Sf3a1	1.48319	25.7684	19.6761	8.93165e-06	7.06466e-05	4.37554	Up
Arpc5	1.36723	25.519	19.5839	9.1333e-06	7.21231e-05	4.35003	Up
Ilk	0.714589	27.6528	19.5502	9.20819e-06	7.25955e-05	4.3407	Up
Pcna	1.84195	25.0182	19.5095	9.29977e-06	7.31921e-05	4.32939	Up
Fggy	-1.11138	25.9425	-19.5032	9.31425e-06	7.31921e-05	4.32761	Down
Tpt1	1.39973	28.4066	19.49	9.34406e-06	7.33068e-05	4.32396	Up
Uba1	1.10424	29.2688	19.4694	9.39116e-06	7.35089e-05	4.31821	Up
Col4a1	1.26395	27.7659	19.4654	9.40035e-06	7.35089e-05	4.31709	Up
Fhl2	1.68364	26.4118	19.454	9.42657e-06	7.35945e-05	4.31391	Up
Eif3k	1.1818	25.1935	19.3742	9.61244e-06	7.48831e-05	4.29158	Up
Ssb	1.14844	26.5353	19.3698	9.62272e-06	7.48831e-05	4.29035	Up
Apex1	1.74412	25.3917	19.3592	9.64793e-06	7.49582e-05	4.28736	Up
Actn4	0.784826	30.9834	19.3048	9.77774e-06	7.58444e-05	4.27207	Up
Tbca	1.01968	26.0969	19.2937	9.80443e-06	7.59291e-05	4.26895	Up
Mpc2	-0.918994	28.6333	-19.2429	9.92789e-06	7.668e-05	4.25463	Down
Metap2	0.882731	26.6921	19.2407	9.93323e-06	7.668e-05	4.25401	Up
Pcca	-0.637193	29.6467	-19.2012	1.00308e-05	7.73094e-05	4.24282	Down
Plpbp	-0.559063	27.5962	-19.1734	1.01e-05	7.77183e-05	4.23495	Down
Ckap4	4.57557	23.8208	19.1526	1.01522e-05	7.79952e-05	4.22905	Up
Rpa3	22.7519	11.376	19.14	1.01839e-05	7.81142e-05	4.22548	Up
Rufy1	2.94985	25.4856	19.0669	1.03707e-05	7.94204e-05	4.20466	Up
Nceh1	-1.32012	26.8027	-19.0502	1.0414e-05	7.96257e-05	4.19988	Down
Pcx	-1.32519	31.5871	-18.9873	1.05787e-05	8.07541e-05	4.1819	Down
Arpc3	1.40203	27.7066	18.9781	1.06031e-05	8.07541e-05	4.17927	Up
Gas2	-2.60078	26.2187	-18.9748	1.06119e-05	8.07541e-05	4.17831	Down
Ppp2ca	1.11857	26.3267	18.9332	1.07231e-05	8.13837e-05	4.16636	Up
Ugt1a5	3.28444	22.1838	18.9312	1.07284e-05	8.13837e-05	4.1658	Up
Rpl11	0.494616	27.5066	18.8842	1.08557e-05	8.21756e-05	4.15227	Up
Lap3	-1.6176	30.1484	-18.8801	1.08669e-05	8.21756e-05	4.15109	Down
Hnrnpr	1.47139	25.549	18.843	1.09687e-05	8.28156e-05	4.14039	Up
Hagh	-0.823357	28.044	-18.8335	1.09952e-05	8.28602e-05	4.13762	Down
H2-K1	4.42194	25.127	18.8285	1.1009e-05	8.28602e-05	4.13618	Up
Vars	1.83138	26.9624	18.8195	1.1034e-05	8.29184e-05	4.13359	Up
Snrpd3	1.40457	26.2055	18.6594	1.14906e-05	8.62151e-05	4.08706	Up
Tap2	0.801442	25.9347	18.5628	1.17771e-05	8.82275e-05	4.05878	Up
Slc25a10	-1.34906	28.6525	-18.5526	1.18077e-05	8.83197e-05	4.0558	Down
Col15a1	1.88387	25.765	18.5129	1.19286e-05	8.9073e-05	4.0441	Up
Ahcy	-1.07577	30.1708	-18.5073	1.19457e-05	8.9073e-05	4.04245	Down
Cyp2j5	-1.70502	27.4652	-18.5013	1.19639e-05	8.9073e-05	4.0407	Down
Pdcd6ip	1.07572	28.1778	18.4644	1.20781e-05	8.97839e-05	4.02979	Up
Fahd2a	-0.900813	28.4222	-18.4337	1.21736e-05	9.0355e-05	4.02074	Down
Npm1	1.22754	28.7563	18.3864	1.2323e-05	9.13231e-05	4.00672	Up
Zyx	0.946003	26.2732	18.38	1.23432e-05	9.13319e-05	4.00484	Up
Etfa	-0.601292	31.188	-18.3149	1.25527e-05	9.27401e-05	3.98548	Down
Rab10	1.06789	26.581	18.2501	1.27658e-05	9.41694e-05	3.96613	Up
Psma5	1.50669	26.9123	18.2414	1.27946e-05	9.4238e-05	3.96353	Up
Uchl3	0.77301	26.0578	18.2111	1.2896e-05	9.48395e-05	3.95446	Up
Slc22a18	-3.64386	24.4164	-18.1612	1.30647e-05	9.5934e-05	3.9395	Down
Rida	-1.1191	29.8181	-18.1553	1.3085e-05	9.59368e-05	3.93771	Down
Psmc6	0.592023	26.8385	18.0808	1.33425e-05	9.76763e-05	3.91528	Up
Matr3	0.871889	27.4478	18.0003	1.36277e-05	9.96129e-05	3.89093	Up
Dync1h1	1.1368	30.45	17.9767	1.37128e-05	0.000100083	3.88376	Up
Lmnb1	1.97648	28.4149	17.9635	1.37608e-05	0.000100281	3.87974	Up
Snrpa1	1.53507	24.2704	17.9536	1.37967e-05	0.00010039	3.87674	Up
Anxa4	1.72249	27.8031	17.9456	1.38261e-05	0.000100453	3.87429	Up
Akr1a1	-0.763979	31.786	-17.9321	1.38753e-05	0.000100658	3.8702	Down
EG433182	0.466042	32.2624	17.926	1.38977e-05	0.000100658	3.86834	Up
Pipox	-2.75894	28.6352	-17.9208	1.3917e-05	0.000100658	3.86674	Down
Ehhadh	-4.14059	30.3835	-17.909	1.39604e-05	0.000100821	3.86315	Down
Pter	-1.0768	28.9629	-17.8843	1.4052e-05	0.00010133	3.85562	Down
Cops6	1.74863	25.443	17.8456	1.41971e-05	0.000102223	3.84378	Up
Rnpep	1.05789	26.6299	17.834	1.42411e-05	0.00010235	3.84021	Up
Sec23b	1.09155	26.4881	17.8259	1.42717e-05	0.00010235	3.83774	Up
Abcc4	2.25455	23.4558	17.8241	1.42784e-05	0.00010235	3.8372	Up
Cryz	-1.19203	30.1759	-17.8091	1.43355e-05	0.000102606	3.8326	Down
Atp11a	-2.88187	25.8774	-17.8013	1.43654e-05	0.000102668	3.8302	Down
Alyref	1.80464	25.9164	17.7743	1.4469e-05	0.000103255	3.82192	Up
Umod	3.92915	29.3352	17.7614	1.4519e-05	0.000103458	3.81794	Up
Msn	1.37335	30.0407	17.7427	1.45915e-05	0.000103821	3.8122	Up
Rab35	0.411637	25.9261	17.6792	1.48416e-05	0.000105445	3.7926	Up
Eif4e	0.774584	24.8962	17.6693	1.4881e-05	0.000105544	3.78954	Up
Stat1	4.42488	26.3315	17.6647	1.48994e-05	0.000105544	3.78812	Up
Txnrd1	1.3206	28.3298	17.6352	1.5018e-05	0.000106228	3.77897	Up
Esyt1	1.24892	26.753	17.6164	1.5094e-05	0.00010661	3.77314	Up
Vwa8	-1.00858	28.8313	-17.603	1.51487e-05	0.000106839	3.76897	Down
Acsm5	-3.42957	25.2177	-17.585	1.52224e-05	0.000107202	3.76337	Down
Mpv17l	-3.60059	21.8455	-17.5605	1.53232e-05	0.000107755	3.75576	Down
Lama5	1.1988	29.6214	17.5531	1.5354e-05	0.000107814	3.75344	Up
Glyat	-1.2108	30.1787	-17.5414	1.54024e-05	0.000107996	3.74981	Down
Sri	0.961543	27.5791	17.4968	1.55895e-05	0.000109149	3.73587	Up
Lamb1	1.29238	28.6645	17.4859	1.56353e-05	0.000109311	3.73249	Up
Tsc22d1	1.93894	23.6433	17.4748	1.56823e-05	0.000109481	3.72902	Up
Cct3	0.700295	28.6518	17.4542	1.57704e-05	0.000109845	3.72256	Up
Pcbp2	0.968349	26.1737	17.452	1.578e-05	0.000109845	3.72185	Up
Serpinc1	1.52794	28.2467	17.442	1.58229e-05	0.000109984	3.71872	Up
Ppt1	1.17605	26.4482	17.4284	1.58814e-05	0.000110232	3.71446	Up
Aldh9a1	-0.939403	30.0505	-17.4096	1.59629e-05	0.000110638	3.70855	Down
Nmral1	-4.02491	23.0154	-17.3833	1.60776e-05	0.000111226	3.70028	Down
S100a11	2.83783	26.6655	17.3795	1.6094e-05	0.000111226	3.69911	Up
Aass	-1.21309	29.8132	-17.3588	1.61854e-05	0.000111636	3.69257	Down
Slc22a1	-1.09069	25.3193	-17.3556	1.61996e-05	0.000111636	3.69155	Down
Stat3	3.3541	25.1841	17.3321	1.63036e-05	0.000112192	3.68416	Up
Dao	-2.67189	27.4598	-17.3257	1.63324e-05	0.00011223	3.68212	Down
Tpd52	1.18774	26.1901	17.2374	1.67324e-05	0.000114665	3.65417	Up
Tln1	0.901965	30.3376	17.237	1.67344e-05	0.000114665	3.65403	Up
Arhgdia	1.12708	29.5791	17.2207	1.68095e-05	0.000115016	3.64885	Up
Iqgap2	1.41128	26.3845	17.1441	1.71681e-05	0.000117303	3.62445	Up
Tollip	1.84777	23.7877	17.1184	1.72905e-05	0.000117821	3.61624	Up
Rpl12	0.571291	28.2071	17.1179	1.72929e-05	0.000117821	3.61608	Up
Cpox	-1.01022	27.5881	-17.0861	1.74455e-05	0.000118693	3.60592	Down
Hpcal1	2.24964	25.2384	17.0603	1.75708e-05	0.000119378	3.59764	Up
Snx2	1.15688	26.9825	17.0498	1.76224e-05	0.00011956	3.59425	Up
Dbt	-0.98684	28.5155	-17.0116	1.78105e-05	0.000120666	3.58197	Down
Phgdh	3.46789	25.3248	16.9665	1.80354e-05	0.00012189	3.56746	Up
Pdzk1	-1.24561	30.462	-16.9653	1.80419e-05	0.00012189	3.56704	Down
Efhd1	2.11248	23.8553	16.9176	1.82837e-05	0.000123351	3.55164	Up
Dbnl	1.42058	26.6972	16.8847	1.8453e-05	0.000124319	3.54097	Up
Cisd1	-0.665503	29.1082	-16.833	1.87229e-05	0.000125799	3.52416	Down
Capza2	1.27323	27.0067	16.8326	1.87248e-05	0.000125799	3.52404	Up
Btf3	0.508492	25.6282	16.797	1.89136e-05	0.000126815	3.51243	Up
Psma1	0.756093	27.7392	16.7941	1.89288e-05	0.000126815	3.5115	Up
Nipsnap1	-1.202	28.261	-16.7689	1.90639e-05	0.000127543	3.50326	Down
Gstt1	1.01701	28.7635	16.745	1.91931e-05	0.000128229	3.49544	Up
Tubb5	2.03771	27.3556	16.7162	1.935e-05	0.000129098	3.48602	Up
Eef2	0.625207	31.1867	16.6922	1.9482e-05	0.000129799	3.47814	Up
H1-4	0.740898	28.735	16.6693	1.96092e-05	0.000130466	3.4706	Up
Crat	-1.44949	27.5645	-16.6633	1.96425e-05	0.000130507	3.46864	Down
Acsm1	-1.41015	28.1555	-16.6469	1.97343e-05	0.000130937	3.46324	Down
Hmgcl	-0.870193	27.6815	-16.6164	1.99062e-05	0.000131896	3.45318	Down
Grb2	1.19607	25.0474	16.5608	2.02242e-05	0.000133819	3.43482	Up
Wdr1	1.38367	29.1141	16.5486	2.02951e-05	0.000134104	3.43076	Up
Sugct	-1.93355	26.1332	-16.5331	2.03851e-05	0.000134514	3.42563	Down
Arhgdib	2.80494	26.0557	16.5091	2.05254e-05	0.000135254	3.41768	Up
Vps35	0.325987	28.252	16.5023	2.05655e-05	0.000135333	3.41542	Up
Pml	3.21305	23.4451	16.4885	2.06473e-05	0.000135686	3.41082	Up
Folr1	-0.89356	26.4506	-16.4832	2.06787e-05	0.000135707	3.40906	Down
Vcl	0.96545	29.88	16.4753	2.07256e-05	0.000135831	3.40643	Up
Csrp1	1.33455	28.0851	16.466	2.07811e-05	0.000136009	3.40333	Up
Fmo5	-2.20531	27.0336	-16.4555	2.08438e-05	0.000136234	3.39984	Down
Atp6v1c2	0.782271	25.6849	16.4263	2.10198e-05	0.000137088	3.39009	Up
Smu1	1.81174	24.0704	16.4244	2.10314e-05	0.000137088	3.38945	Up
Myo1d	1.27959	26.5723	16.4189	2.10648e-05	0.000137121	3.38761	Up
Psma7	0.810602	27.8133	16.4033	2.11598e-05	0.000137553	3.38239	Up
Decr1	-0.987404	29.0627	-16.383	2.12837e-05	0.00013816	3.37562	Down
Slc9a3r1	-0.486199	30.0015	-16.3786	2.13106e-05	0.00013816	3.37415	Down
Actn1	3.13271	23.0884	16.3457	2.15145e-05	0.000139295	3.36311	Up
Mup3	2.24525	26.2011	16.3267	2.16329e-05	0.000139873	3.35674	Up
Pea15	2.54517	24.1707	16.2295	2.22523e-05	0.000143686	3.32398	Up
Dars	0.414856	28.1965	16.2151	2.23465e-05	0.0001441	3.31908	Up
Pxdn	2.0054	24.9285	16.1986	2.24537e-05	0.000144417	3.31353	Up
Syncrip	1.65889	25.5771	16.1984	2.24556e-05	0.000144417	3.31343	Up
Aldoa	0.744577	29.2234	16.1778	2.25911e-05	0.000145095	3.30645	Up
Myo1b	1.80559	25.2163	16.1681	2.26553e-05	0.000145313	3.30315	Up
Psmc2	0.763725	27.4545	16.1319	2.2896e-05	0.000146662	3.29088	Up
Kyat1	-1.41884	26.2354	-16.0955	2.31418e-05	0.00014804	3.27848	Down
Pls3	1.0804	27.8577	16.0901	2.31791e-05	0.000148082	3.27661	Up
Hsd17b4	-1.38727	29.1453	-16.0502	2.34527e-05	0.000149631	3.26298	Down
Ddt	-0.719751	29.6293	-16.0248	2.36289e-05	0.000150556	3.25429	Down
Lta4h	0.750662	28.1466	16.0086	2.37419e-05	0.000151076	3.24875	Up
Ppia	0.794663	31.3063	15.98	2.39434e-05	0.000152158	3.23893	Up
Hspe1	-1.00196	30.1718	-15.9488	2.41652e-05	0.000153326	3.22821	Down
Pygb	1.53299	26.4642	15.9452	2.4191e-05	0.000153326	3.22698	Up
Cmbl	-2.06497	27.3821	-15.9191	2.43791e-05	0.00015424	3.21798	Down
Srsf1	1.0062	27.3782	15.9163	2.43992e-05	0.00015424	3.21702	Up
Nup93	2.51165	24.5917	15.8791	2.46705e-05	0.000155636	3.20417	Up
Icam1	2.85511	24.7594	15.8772	2.46846e-05	0.000155636	3.2035	Up
Psmd3	0.808143	27.1868	15.8696	2.47404e-05	0.000155784	3.20088	Up
Tmpo	1.82568	26.1644	15.8419	2.49456e-05	0.000156627	3.19128	Up
Fermt3	2.17779	24.1087	15.8389	2.49683e-05	0.000156627	3.19022	Up
Pgd	0.74993	28.5414	15.8384	2.49719e-05	0.000156627	3.19005	Up
Canx	0.566741	29.051	15.8235	2.50829e-05	0.000157119	3.18489	Up
Hnrnpab	0.910937	25.9592	15.7564	2.55917e-05	0.000160098	3.16155	Up
Papss2	-2.48701	27.2171	-15.7462	2.56703e-05	0.000160381	3.15798	Down
Plcg2	3.89581	22.665	15.7338	2.57659e-05	0.00016077	3.15366	Up
Acad11	-2.10539	27.7059	-15.7243	2.58391e-05	0.000161018	3.15036	Down
Slc25a15	-1.18435	27.1233	-15.6879	2.61239e-05	0.000162582	3.13761	Down
Smim1	-0.697391	25.0974	-15.6522	2.6406e-05	0.000164126	3.12512	Down
Hsd3b3	-2.93676	22.7555	-15.6416	2.64911e-05	0.000164443	3.12137	Down
Qdpr	-0.652722	29.0581	-15.6158	2.6698e-05	0.000165514	3.11232	Down
Hnrnpa2b1	0.778249	30.323	15.5948	2.68686e-05	0.000166357	3.10491	Up
Agps	-3.80489	26.6565	-15.5709	2.70638e-05	0.000167351	3.09649	Down
Lcn2	1.32237	24.8065	15.531	2.73935e-05	0.000169173	3.0824	Up
Dynll1	1.56466	24.1994	15.5235	2.74562e-05	0.000169318	3.07974	Up
Sod1	-0.822637	30.3697	-15.5198	2.74874e-05	0.000169318	3.07842	Down
Gbp2	5.9339	24.5545	15.4859	2.77724e-05	0.000170855	3.06641	Up
Lrp2	-1.17351	31.6476	-15.4712	2.7897e-05	0.000171235	3.0612	Down
Lyn	2.50368	23.1386	15.4702	2.79053e-05	0.000171235	3.06085	Up
Taldo1	0.779119	29.5389	15.4573	2.80154e-05	0.000171692	3.05627	Up
Sirt3	-3.40298	21.8285	-15.421	2.83288e-05	0.000173097	3.04331	Down
S100a13	2.10192	25.1343	15.4192	2.83436e-05	0.000173097	3.04271	Up
Lamb2	1.48593	28.4172	15.4099	2.84246e-05	0.000173097	3.03938	Up
Coro1c	1.11549	27.1983	15.4079	2.84423e-05	0.000173097	3.03866	Up
Cda	-1.11917	27.7171	-15.4069	2.84508e-05	0.000173097	3.03831	Down
Pafah1b2	1.2427	25.2282	15.4058	2.84602e-05	0.000173097	3.03793	Up
Ap3b1	0.808343	26.3416	15.3633	2.8834e-05	0.000175149	3.02273	Up
Sec16a	0.941279	24.848	15.3591	2.88716e-05	0.000175157	3.02121	Up
Hprt1	1.79951	27.0187	15.3341	2.90938e-05	0.000176283	3.01228	Up
Prpf31	3.09156	21.6471	15.3191	2.92285e-05	0.000176876	3.0069	Up
Prpf19	1.27319	26.156	15.2871	2.95188e-05	0.000178409	2.99539	Up
Flot1	1.07638	26.0277	15.2788	2.95948e-05	0.000178644	2.9924	Up
Eci2	-0.945279	25.8216	-15.2604	2.97628e-05	0.000179434	2.9858	Down
Mettl7a1	-1.45982	26.7333	-15.2334	3.00125e-05	0.000180713	2.97606	Down
Eif5	1.46065	25.9264	15.2235	3.01047e-05	0.000181041	2.97249	Up
Nme3	-0.758953	25.4632	-15.1953	3.03694e-05	0.000182406	2.96229	Down
Snrpe	1.29417	25.0629	15.1643	3.06638e-05	0.000183944	2.95105	Up
Acad9	-1.46214	27.792	-15.147	3.08288e-05	0.000184705	2.94479	Down
Lmnb2	1.0025	26.6987	15.1413	3.08837e-05	0.000184804	2.94272	Up
Ipo5	1.64825	25.6842	15.1259	3.10328e-05	0.000185466	2.9371	Up
Me1	-1.87869	28.7069	-15.1118	3.11692e-05	0.00018605	2.93199	Down
Rpl21	0.611415	27.4946	15.0165	3.2113e-05	0.000191446	2.89721	Up
Acadl	-0.835924	30.2063	-15.0031	3.22488e-05	0.000192018	2.89229	Down
Msra	-0.970412	28.7155	-14.973	3.25556e-05	0.000193502	2.88125	Down
Xrcc5	1.44032	22.8425	14.9657	3.26308e-05	0.000193502	2.87855	Up
Farp1	1.49119	23.8998	14.9641	3.26472e-05	0.000193502	2.87797	Up
H1-1	3.77446	23.9688	14.963	3.26587e-05	0.000193502	2.87756	Up
Tspan8	2.32338	26.0431	14.9283	3.30175e-05	0.000195387	2.86481	Up
Cops4	0.740419	26.0255	14.8811	3.35147e-05	0.000198086	2.84738	Up
Marcks	1.67836	26.5159	14.8667	3.36674e-05	0.000198745	2.84207	Up
Tpk1	-1.28808	25.2122	-14.8488	3.38595e-05	0.000199635	2.83543	Down
Sap18	2.3313	23.1209	14.8126	3.42517e-05	0.000201425	2.822	Up
Ube3a	1.76505	24.3405	14.8118	3.42603e-05	0.000201425	2.8217	Up
Rcc1	1.2166	24.9354	14.8092	3.42887e-05	0.000201425	2.82073	Up
Pitpna	0.606802	27.4137	14.7722	3.46956e-05	0.000203477	2.80697	Up
Mcm7	22.6364	11.3182	14.7697	3.47225e-05	0.000203477	2.80606	Up
Rps13	0.520441	27.5064	14.7334	3.51276e-05	0.000205483	2.79252	Up
Aldob	-0.989018	32.5126	-14.7294	3.51732e-05	0.000205483	2.79101	Down
F12	1.97449	22.4987	14.7262	3.52088e-05	0.000205483	2.78983	Up
Rbp1	1.36605	26.169	14.7239	3.52353e-05	0.000205483	2.78895	Up
Slco1a6	-2.63034	22.8539	-14.6641	3.5917e-05	0.000209204	2.76658	Down
Dek	1.46912	25.4961	14.6563	3.60075e-05	0.000209478	2.76364	Up
Gls	1.53508	28.0113	14.6524	3.60521e-05	0.000209485	2.76219	Up
Pfdn1	1.50135	22.8807	14.643	3.61619e-05	0.00020987	2.75864	Up
FAM120A	0.754438	26.7001	14.5982	3.6687e-05	0.000212661	2.7418	Up
Anp32e	2.39924	24.8088	14.589	3.67963e-05	0.000212963	2.73833	Up
Aldh5a1	-0.857809	28.3975	-14.5864	3.68275e-05	0.000212963	2.73734	Down
Lgals3bp	3.33078	24.6519	14.5777	3.6931e-05	0.000213305	2.73406	Up
Hs1bp3	2.27143	23.4033	14.5731	3.69856e-05	0.000213365	2.73234	Up
Strap	0.998741	26.5658	14.5638	3.70976e-05	0.000213755	2.7288	Up
Prkar1a	1.88227	25.3701	14.5567	3.71831e-05	0.000213843	2.72611	Up
Eif3d	0.722926	26.4297	14.5551	3.72017e-05	0.000213843	2.72553	Up
Endod1	3.28885	22.461	14.5469	3.73012e-05	0.000213913	2.72241	Up
Hspb1	2.91251	26.079	14.5468	3.73027e-05	0.000213913	2.72236	Up
Eif4h	1.17009	26.3497	14.5173	3.76608e-05	0.00021571	2.7112	Up
Anxa11	0.661971	27.2995	14.5111	3.77358e-05	0.000215766	2.70888	Up
Mep1a	-9.95931	25.5916	-14.5092	3.77602e-05	0.000215766	2.70812	Down
Aacs	-2.78155	26.1366	-14.4977	3.79012e-05	0.000216026	2.70377	Down
Ilf2	0.939643	25.638	14.4957	3.79251e-05	0.000216026	2.70303	Up
Kpnb1	1.72924	27.3516	14.4945	3.79401e-05	0.000216026	2.70257	Up
Cbx3	2.1799	25.2604	14.4696	3.82491e-05	0.000217528	2.69309	Up
Hao2	-2.61462	25.6771	-14.4222	3.88445e-05	0.000220653	2.67504	Down
Dync1li2	1.48566	23.4413	14.3911	3.92414e-05	0.000222645	2.66316	Up
Shmt1	1.0606	27.2731	14.3685	3.95331e-05	0.000224037	2.6545	Up
Psmd11	0.852464	27.779	14.3621	3.96154e-05	0.000224239	2.65207	Up
Septin11	1.78448	26.4336	14.3538	3.97244e-05	0.000224592	2.64886	Up
Oxct1	-0.394504	30.4439	-14.3445	3.98457e-05	0.000225014	2.6453	Down
Crip2	1.36082	26.6306	14.3083	4.03215e-05	0.000227434	2.63142	Up
Rbbp7	1.02517	24.1797	14.2681	4.08593e-05	0.000229752	2.61593	Up
Tma7	1.26152	23.9449	14.2678	4.08635e-05	0.000229752	2.61581	Up
Usp5	0.75062	27.5833	14.2669	4.08755e-05	0.000229752	2.61546	Up
Suclg1	-0.457955	30.413	-14.2578	4.09992e-05	0.000230178	2.61193	Down
Glyctk	-2.59105	25.8975	-14.2194	4.15221e-05	0.000232843	2.59711	Down
Cct8	0.821814	28.8808	14.2128	4.16136e-05	0.000233085	2.59454	Up
Niban1	2.30986	25.0676	14.1899	4.19302e-05	0.000234585	2.58567	Up
Hadha	0.481619	30.4246	14.1784	4.2091e-05	0.000235211	2.5812	Up
Dazap1	1.54677	25.1802	14.1513	4.24708e-05	0.000237059	2.57069	Up
Treh	-1.42062	23.8128	-14.1054	4.31249e-05	0.000240431	2.55281	Down
Sdha	-0.354865	31.5494	-14.0924	4.33127e-05	0.000241199	2.54772	Down
Pfkl	1.57688	25.7235	14.0859	4.34072e-05	0.000241379	2.54517	Up
Hnrnpl	1.0554	28.0421	14.0826	4.34549e-05	0.000241379	2.54389	Up
Flii	2.86044	24.0896	14.0798	4.34953e-05	0.000241379	2.5428	Up
Ptpn6	1.66027	26.625	14.0751	4.35637e-05	0.00024148	2.54096	Up
Ces2c	-3.42593	27.7568	-14.0624	4.37488e-05	0.000242102	2.536	Down
Sec24c	0.627369	26.2691	14.0605	4.37764e-05	0.000242102	2.53526	Up
Cltrn	-1.7497	26.4688	-14.0517	4.39055e-05	0.000242538	2.53182	Down
Emc8	0.912143	25.2557	14.0143	4.44604e-05	0.00024512	2.51712	Up
Pfdn2	1.22167	25.1582	14.0133	4.44747e-05	0.00024512	2.51674	Up
Tinag	0.519676	29.9472	13.9921	4.47927e-05	0.000246433	2.5084	Up
Fth1	2.15322	27.6469	13.9875	4.48618e-05	0.000246433	2.5066	Up
Sec14l2	4.79345	24.5079	13.9872	4.48664e-05	0.000246433	2.50648	Up
Acot12	-6.27471	24.5098	-13.9762	4.50328e-05	0.000247065	2.50215	Down
Pde12	-1.86876	25.555	-13.9687	4.51467e-05	0.000247408	2.49919	Down
Scrn2	-0.700627	27.6724	-13.9572	4.53212e-05	0.000248082	2.49468	Down
Chdh	-1.06191	29.7664	-13.9475	4.5471e-05	0.00024862	2.49081	Down
Tst	-1.28	27.235	-13.9233	4.58428e-05	0.000250368	2.48128	Down
Tinagl1	2.17529	27.5391	13.8968	4.62556e-05	0.000252228	2.47078	Up
Slc47a1	-2.67199	26.4297	-13.8947	4.6288e-05	0.000252228	2.46996	Down
Hmga1	2.42168	24.4843	13.8615	4.68123e-05	0.000254793	2.45678	Up
Ckmt1	0.818271	28.8584	13.8582	4.68646e-05	0.000254793	2.45547	Up
Eps8l2	0.674432	27.1546	13.8182	4.75063e-05	0.000257991	2.43954	Up
Arpc2	1.36315	28.4815	13.8128	4.75931e-05	0.000258171	2.4374	Up
Pafah1b3	1.26285	23.3722	13.7986	4.7824e-05	0.000259132	2.43174	Up
Adia	4.25226	22.382	13.7798	4.81309e-05	0.000260158	2.42425	Up
Pef1	1.04437	24.123	13.7768	4.81802e-05	0.000260158	2.42305	Up
Camk2d	1.54708	23.5205	13.775	4.82097e-05	0.000260158	2.42233	Up
Alkbh3	2.4617	21.9005	13.7738	4.82293e-05	0.000260158	2.42185	Up
Fmnl1	1.45302	23.5857	13.7444	4.87173e-05	0.000261986	2.41006	Up
Actr1a	0.733361	24.9021	13.7438	4.8727e-05	0.000261986	2.40983	Up
Dhx9	0.904776	28.3784	13.7435	4.87314e-05	0.000261986	2.40972	Up
Ppbp	-1.45989	22.8079	-13.7399	4.87909e-05	0.000262013	2.40829	Down
Hnrnpa0	1.36554	25.9914	13.7063	4.93558e-05	0.000264752	2.39481	Up
Adrm1	1.14481	24.9164	13.6948	4.95518e-05	0.000265242	2.39016	Up
Mcts1	1.68971	25.6693	13.6944	4.95574e-05	0.000265242	2.39003	Up
Arpc4	1.42014	27.554	13.6804	4.9797e-05	0.000266229	2.38438	Up
Gm20431	0.66574	27.4646	13.6771	4.98532e-05	0.000266234	2.38306	Up
Psma3	0.669802	27.2627	13.67	4.99744e-05	0.000266585	2.38021	Up
Uba6	2.22997	23.7169	13.6588	5.01674e-05	0.000267319	2.3757	Up
Mapk1	1.24648	25.7498	13.6528	5.02715e-05	0.000267578	2.37327	Up
Ola1	0.826974	26.2109	13.6159	5.09147e-05	0.000270702	2.35837	Up
Luc7l2	1.20246	24.9561	13.5481	5.21224e-05	0.000276818	2.3309	Up
Tubb2a	1.37119	25.4666	13.5415	5.22419e-05	0.000277147	2.32821	Up
Timm8a1	-0.567545	25.838	-13.5383	5.22998e-05	0.000277148	2.32691	Down
Supt4h1a	2.5356	22.1252	13.4757	5.34504e-05	0.000282935	2.3014	Up
Cndp2	-0.872884	29.6155	-13.4693	5.35714e-05	0.000283264	2.29875	Down
Fblim1	2.03153	24.1746	13.4564	5.38115e-05	0.000284222	2.29351	Up
Coro1b	1.18829	27.414	13.4294	5.43229e-05	0.000286608	2.28242	Up
Gstk1	-1.06809	27.616	-13.4104	5.46839e-05	0.000288197	2.27465	Down
Sdhd	-0.731158	26.9582	-13.3945	5.49902e-05	0.000289495	2.2681	Down
Fus	1.37539	26.4625	13.3838	5.51958e-05	0.000289965	2.26373	Up
Nptn	1.42782	24.7483	13.3836	5.52e-05	0.000289965	2.26364	Up
Sorbs3	1.3054	24.7275	13.3721	5.54242e-05	0.000290826	2.25888	Up
Psmd5	1.12931	26.1686	13.3551	5.57563e-05	0.00029225	2.25188	Up
Capn1	1.50245	26.4708	13.3298	5.62538e-05	0.000294537	2.24146	Up
Tapbp	3.60677	25.5237	13.3203	5.6443e-05	0.000295207	2.23752	Up
Vcp	0.296685	30.6587	13.3017	5.68133e-05	0.000296632	2.22985	Up
Fabp3	0.88281	28.2858	13.2975	5.68977e-05	0.000296632	2.22811	Up
Vdac1	-0.548695	31.2493	-13.2962	5.69245e-05	0.000296632	2.22755	Down
Ctsb	0.928967	28.7249	13.2943	5.69618e-05	0.000296632	2.22679	Up
Hccs	0.847626	24.8853	13.2838	5.71734e-05	0.000297413	2.22244	Up
Atp6v1b1	0.866462	27.4132	13.2723	5.74072e-05	0.000298307	2.21765	Up
Me3	1.47142	25.6767	13.246	5.79436e-05	0.00030077	2.20674	Up
Tmem205	-2.30862	24.0937	-13.2213	5.84541e-05	0.000303093	2.19645	Down
Fam98b	1.91478	23.7242	13.2066	5.87592e-05	0.000304347	2.19034	Up
Cops8	-1.00549	25.3981	-13.1792	5.93347e-05	0.000306998	2.1789	Down
Nckap1	0.807084	26.0376	13.1632	5.96741e-05	0.000308223	2.17221	Up
Tsn	1.40552	25.4548	13.162	5.96993e-05	0.000308223	2.17171	Up
Tgm2	0.813961	29.5012	13.1423	6.0121e-05	0.000310067	2.16345	Up
Arf5	0.872616	26.063	13.1129	6.07542e-05	0.000312998	2.15115	Up
Arhgap1	0.766002	27.2797	13.1037	6.09558e-05	0.000313701	2.14727	Up
Nans	1.22282	25.2452	13.0869	6.1322e-05	0.000315249	2.14023	Up
Abat	-0.901803	29.1665	-13.0808	6.14568e-05	0.000315605	2.13766	Down
Mgst1	1.3949	25.4956	13.0684	6.17316e-05	0.000316679	2.13242	Up
Agk	0.845876	25.8703	13.0258	6.26829e-05	0.000321216	2.11447	Up
Acad10	-1.3535	26.5739	-13.0142	6.29456e-05	0.00032222	2.10956	Down
Nudc	0.73418	26.2997	12.996	6.33605e-05	0.000323666	2.10184	Up
Ddx17	1.07575	26.2907	12.9959	6.33625e-05	0.000323666	2.10181	Up
Prodh	-1.05717	28.3873	-12.9927	6.34347e-05	0.000323692	2.10047	Down
Cops2	1.13093	25.3104	12.9675	6.40148e-05	0.000325627	2.08978	Up
Acin1	1.36786	24.4029	12.967	6.40278e-05	0.000325627	2.08954	Up
Pgm2	0.918409	26.4803	12.9654	6.40637e-05	0.000325627	2.08888	Up
Rps23	0.540141	27.7488	12.9645	6.40845e-05	0.000325627	2.0885	Up
Supt5h	1.4253	23.7573	12.9567	6.42667e-05	0.000325896	2.08517	Up
Hmgb1	0.568164	29.792	12.9564	6.42726e-05	0.000325896	2.08506	Up
Hspa4	0.655171	28.5442	12.9458	6.45195e-05	0.000326804	2.08056	Up
Cct4	0.922261	28.2496	12.9276	6.49472e-05	0.000328625	2.0728	Up
Mmut	-0.559431	28.0944	-12.9062	6.5454e-05	0.000330356	2.06367	Down
Slc22a12	-2.04117	26.6601	-12.9052	6.54761e-05	0.000330356	2.06327	Down
Tagln	1.3341	27.8216	12.9044	6.54951e-05	0.000330356	2.06293	Up
Flnc	5.19795	24.828	12.8826	6.60163e-05	0.000332295	2.05362	Up
Rac1	0.775799	27.455	12.8826	6.60174e-05	0.000332295	2.0536	Up
Dab2	-0.657353	28.588	-12.8639	6.64672e-05	0.000334209	2.04563	Down
Npl	1.20109	27.5913	12.8376	6.71091e-05	0.000337085	2.03434	Up
Ppa2	-0.776374	28.9852	-12.8169	6.76171e-05	0.000339283	2.02548	Down
Cast	2.07789	24.8857	12.7635	6.89529e-05	0.000345561	2.0025	Up
Hk1	1.16749	29.2256	12.7612	6.90117e-05	0.000345561	2.0015	Up
Lsm4	1.3144	24.692	12.7553	6.91606e-05	0.000345879	1.99896	Up
Hgs	1.21776	24.8704	12.753	6.92188e-05	0.000345879	1.99797	Up
Rps6	0.403418	28.1158	12.7482	6.9342e-05	0.000346135	1.99589	Up
Col4a5	1.56522	24.8649	12.7418	6.95043e-05	0.000346586	1.99314	Up
Psma4	0.850667	26.9788	12.7339	6.97068e-05	0.000347236	1.98972	Up
Psma6	0.822797	27.5202	12.6267	7.25216e-05	0.000360777	1.9432	Up
Iyd	-1.40973	24.2288	-12.6231	7.26188e-05	0.000360777	1.94162	Down
Cbs	-3.58358	25.7364	-12.6219	7.26498e-05	0.000360777	1.94112	Down
Thop1	2.61253	24.6561	12.6109	7.29489e-05	0.00036189	1.93629	Up
Srsf2	1.09944	26.3542	12.5995	7.32584e-05	0.000363051	1.93131	Up
Hars	0.807715	26.3167	12.5898	7.35216e-05	0.000363981	1.9271	Up
Itga3	2.50308	25.7104	12.5857	7.36354e-05	0.000364019	1.92528	Up
Ugt1a7	-1.9463	28.3744	-12.584	7.36805e-05	0.000364019	1.92456	Down
Trap1	-0.600982	29.1992	-12.5742	7.39492e-05	0.000364973	1.92028	Down
Nit1	-0.875678	27.9912	-12.5706	7.40491e-05	0.000365092	1.91869	Down
Nt5c	2.43846	22.9521	12.5518	7.45685e-05	0.000367248	1.91048	Up
Tmem43	4.98366	23.8317	12.5493	7.46389e-05	0.000367248	1.90937	Up
Tfam	-0.590105	25.7505	-12.531	7.51499e-05	0.000369385	1.90135	Down
Asl	-0.853701	29.2917	-12.5096	7.5753e-05	0.00037197	1.89195	Down
Bola2	1.27186	24.751	12.5035	7.59281e-05	0.00037245	1.88923	Up
Snrnp200	1.40105	26.4079	12.4986	7.60669e-05	0.000372751	1.88709	Up
Gpt2	2.60128	23.9812	12.4845	7.64707e-05	0.000374349	1.88086	Up
Pygl	2.92593	26.7537	12.4573	7.72545e-05	0.000377802	1.86887	Up
Lnpep	2.22095	24.2124	12.4325	7.79787e-05	0.000380957	1.8579	Up
Ddah1	-0.401961	28.3857	-12.424	7.82282e-05	0.000381789	1.85414	Down
Acad12	-1.3618	24.5047	-12.4199	7.83479e-05	0.000381986	1.85234	Down
Rps12	0.57747	28.6538	12.4031	7.88463e-05	0.000384027	1.84488	Up
Rab5b	0.613805	24.9901	12.3789	7.9569e-05	0.000387155	1.83415	Up
Hmgcs1	-2.2612	24.7037	-12.3729	7.97487e-05	0.000387638	1.8315	Down
Nap1l4	1.2406	24.8511	12.367	7.99292e-05	0.000387883	1.82884	Up
Ubxn4	0.982418	25.7652	12.3628	8.00566e-05	0.000387883	1.82697	Up
Huwe1	2.56636	25.6946	12.3627	8.00596e-05	0.000387883	1.82692	Up
Ncstn	1.43429	23.3834	12.3606	8.01212e-05	0.000387883	1.82602	Up
Gcn1	0.629997	26.3111	12.3495	8.046e-05	0.000389133	1.82105	Up
Itgav	1.44339	24.2108	12.3432	8.06511e-05	0.000389665	1.81826	Up
Acaa1b	-2.1029	25.9054	-12.3347	8.09121e-05	0.000390202	1.81446	Down
Tcea1	1.13288	24.938	12.3343	8.09242e-05	0.000390202	1.81429	Up
Rab21	0.752374	25.7503	12.3136	8.15632e-05	0.00039289	1.80503	Up
Tubb2b	2.37394	24.3708	12.3078	8.17423e-05	0.000393171	1.80245	Up
Acad8	-0.405974	28.2092	-12.3064	8.17848e-05	0.000393171	1.80184	Down
Rbm3	1.75591	26.0109	12.2804	8.25967e-05	0.000396653	1.79022	Up
Cfl1	1.44387	29.6842	12.278	8.26738e-05	0.000396653	1.78912	Up
Tmed10	0.640277	27.4883	12.2569	8.33413e-05	0.000399458	1.77966	Up
Casp6	1.26403	23.4728	12.2487	8.36025e-05	0.000400311	1.77598	Up
Acot7	2.54937	24.0436	12.2392	8.39045e-05	0.000401144	1.77174	Up
Mapk14	1.10777	23.7896	12.238	8.39429e-05	0.000401144	1.7712	Up
Dnm1l	0.634017	26.6819	12.2339	8.40748e-05	0.000401376	1.76935	Up
Cluh	-1.11996	26.418	-12.2195	8.45405e-05	0.0004032	1.76285	Down
Ak1	1.72369	25.0647	12.2098	8.48534e-05	0.000403909	1.7585	Up
Ddx39b	1.49269	25.7292	12.2097	8.48569e-05	0.000403909	1.75845	Up
Ddx3x	0.859097	26.0232	12.1699	8.61625e-05	0.000409719	1.74049	Up
Fermt2	1.1469	27.9545	12.1672	8.62506e-05	0.000409733	1.73928	Up
Gpm6a	-3.87141	23.4089	-12.1434	8.70442e-05	0.000413096	1.7285	Down
Slc25a24	3.51843	23.4047	12.1334	8.73793e-05	0.000414278	1.72398	Up
Eif3b	0.83732	27.4103	12.1257	8.76387e-05	0.000415099	1.72049	Up
Nsun2	1.0031	24.3097	12.1048	8.83484e-05	0.000418049	1.711	Up
Sfxn1	-0.873534	28.5258	-12.0964	8.86346e-05	0.000418992	1.70719	Down
Arhgef2	1.8528	24.3485	12.074	8.94051e-05	0.00042222	1.697	Up
Ca14	-1.62812	24.1189	-12.0605	8.98741e-05	0.000424019	1.69085	Down
Ubxn6	-1.21955	24.5991	-12.0525	9.0152e-05	0.000424914	1.68721	Down
Rdh14	-0.900777	23.8465	-12.0416	9.05348e-05	0.000426301	1.68222	Down
Isoc2a	-1.57245	27.5483	-12.0307	9.092e-05	0.000427697	1.67722	Down
Rps21	0.298924	26.818	12.0182	9.13615e-05	0.000428877	1.67152	Up
Pdcd5	1.21297	24.9247	12.0167	9.14132e-05	0.000428877	1.67086	Up
Pcbd1	-0.703698	28.1683	-12.016	9.1438e-05	0.000428877	1.67054	Down
Sbds	0.758271	30.853	12.003	9.19028e-05	0.000430638	1.66457	Up
Hp1bp3	1.61042	26.3267	11.9393	9.42148e-05	0.000440577	1.63531	Up
U2af2	0.937577	25.7594	11.9372	9.42906e-05	0.000440577	1.63436	Up
Ptprc	2.99821	24.1715	11.937	9.42982e-05	0.000440577	1.63427	Up
Adprh	2.48792	24.077	11.9222	9.48448e-05	0.000442701	1.62746	Up
Erap1	2.00389	25.7108	11.91	9.5301e-05	0.0004444	1.62181	Up
Serpine2	4.16085	22.474	11.8741	9.66538e-05	0.000450272	1.60521	Up
Crkl	1.07917	24.1216	11.8641	9.70339e-05	0.000451606	1.60059	Up
Rpl35a	0.653946	26.8331	11.8219	9.86615e-05	0.000458738	1.581	Up
Kmo	-3.74572	25.3645	-11.8141	9.8963e-05	0.000459696	1.5774	Down
Numa1	1.30246	26.4975	11.7741	0.000100545	0.000466593	1.55872	Up
Polr2b	1.67562	23.4106	11.762	0.000101027	0.00046838	1.55309	Up
Pnpo	-0.57401	25.4855	-11.7469	0.000101631	0.000470729	1.54606	Down
Tymp	0.351523	26.2968	11.743	0.000101791	0.000471016	1.54421	Up
Atic	1.07281	27.1611	11.7287	0.00010237	0.000473239	1.53753	Up
Nat8f1	-3.75626	24.8493	-11.7216	0.000102662	0.000473875	1.53417	Down
Fhl1	-0.959927	27.5243	-11.7188	0.000102773	0.000473875	1.5329	Down
Vat1	1.96499	26.9246	11.7181	0.000102802	0.000473875	1.53256	Up
Ces1e	-2.6376	23.624	-11.701	0.000103507	0.000476664	1.52452	Down
Macroh2a1	0.981362	27.0414	11.6957	0.000103723	0.000477205	1.52206	Up
Rpl26	-0.33	28.0721	-11.6749	0.000104587	0.000480721	1.51228	Down
Dhrs1	-0.974448	27.0055	-11.6695	0.000104814	0.000481304	1.50973	Down
Lypla1	-1.07689	27.0472	-11.6604	0.000105195	0.000482595	1.50545	Down
Arpc1a	-0.534443	26.3143	-11.6505	0.000105613	0.000484051	1.50078	Down
Akr1c14	-6.64982	25.0191	-11.6421	0.00010597	0.000485225	1.4968	Down
Gda	1.87602	25.4078	11.6316	0.000106415	0.000486421	1.49186	Up
Adhfe1	-2.03728	26.8662	-11.6312	0.000106433	0.000486421	1.49166	Down
Cd82	1.71517	22.2302	11.5751	0.000108856	0.000497025	1.46513	Up
Myo18a	0.705284	26.4346	11.557	0.000109655	0.000500197	1.45652	Up
Eif3h	1.28707	26.3816	11.5474	0.000110078	0.000501291	1.45198	Up
Cyp27a1	-1.15127	24.3559	-11.5469	0.000110103	0.000501291	1.45171	Down
Rpl18	0.517272	28.4867	11.5389	0.000110461	0.000502444	1.44789	Up
Tnpo1	1.14086	27.6807	11.535	0.000110633	0.000502753	1.44605	Up
Hoga1	-1.58694	28.4422	-11.5308	0.00011082	0.000503128	1.44406	Down
Slc25a21	-1.5028	25.3339	-11.4827	0.000113002	0.000512551	1.42108	Down
Get3	0.547836	26.2255	11.4715	0.000113512	0.000514372	1.41577	Up
Atp6v1f	0.327801	26.6179	11.4693	0.000113617	0.000514372	1.41468	Up
Dctn2	0.828599	27.3343	11.4617	0.000113968	0.000515479	1.41104	Up
Lasp1	1.06709	28.2407	11.4489	0.00011456	0.000517669	1.40493	Up
Mal2	1.40468	23.5603	11.4349	0.000115214	0.000520134	1.39822	Up
Prpf8	1.45507	26.6882	11.4095	0.000116416	0.000525072	1.38598	Up
AK157302	1.82536	22.3178	11.4006	0.000116838	0.00052648	1.38172	Up
Rab5a	0.710463	24.2294	11.3846	0.000117604	0.000529436	1.37402	Up
Acat2	-0.428464	26.5893	-11.3778	0.000117934	0.000530427	1.37071	Down
Mesd	0.510699	25.0397	11.3566	0.000118962	0.000534551	1.36047	Up
Erh	1.18044	26.1169	11.3523	0.00011917	0.000534986	1.35842	Up
RP23-436K3.4-001	0.537457	28.2994	11.3462	0.000119468	0.000535824	1.35547	Up
Sfxn3	0.91395	24.5597	11.34	0.000119775	0.000536701	1.35245	Up
Pfas	1.1274	25.4107	11.3327	0.000120134	0.000537811	1.34891	Up
Pfn2	0.916774	24.506	11.3151	0.000121004	0.000541203	1.3404	Up
Impa1	1.20799	27.4107	11.3093	0.000121294	0.000541997	1.33758	Up
Rps27a	0.425313	26.1649	11.3027	0.000121623	0.000542965	1.33438	Up
Nop56	2.1304	26.0886	11.294	0.000122062	0.000544417	1.33014	Up
Aldoc	3.14186	23.0504	11.2836	0.000122582	0.000546235	1.32512	Up
Mgl2	4.12322	23.2457	11.2636	0.000123601	0.000550264	1.31536	Up
Psap	1.2293	25.2592	11.2589	0.00012384	0.000550819	1.31308	Up
Myo1c	1.10855	28.2865	11.2554	0.00012402	0.000551109	1.31137	Up
Sucla2	-0.572285	29.5131	-11.2418	0.00012472	0.000553711	1.30473	Down
Slc25a4	0.464719	29.0675	11.2367	0.000124984	0.000554343	1.30224	Up
Rpl27a	0.304018	26.9723	11.2344	0.0001251	0.000554343	1.30114	Up
Txndc5	1.33869	26.0411	11.2324	0.000125208	0.000554343	1.30013	Up
Folh1	1.64224	27.4744	11.2274	0.000125466	0.000554979	1.29769	Up
Clpx	-1.33401	25.2748	-11.2115	0.000126295	0.000558132	1.28992	Down
Cyp2c70	-0.435716	26.6254	-11.2064	0.000126562	0.000558797	1.28744	Down
Rpl10a	0.587633	28.0056	11.2	0.000126898	0.000559767	1.28431	Up
Ctsc	4.38022	23.7183	11.1931	0.000127265	0.000560555	1.2809	Up
Pdcd10	1.05637	25.2629	11.1922	0.000127309	0.000560555	1.28049	Up
Ipo4	1.70283	22.5883	11.1847	0.000127709	0.000561624	1.27679	Up
Kif5b	0.963852	26.8376	11.1833	0.000127785	0.000561624	1.27609	Up
Ctbp1	1.07566	24.1176	11.1786	0.000128031	0.000562051	1.27382	Up
Pcyox1	1.23717	25.3765	11.1751	0.000128221	0.000562051	1.27207	Up
Sf3a3	1.698	24.0046	11.1736	0.000128298	0.000562051	1.27136	Up
Tardbp	0.720299	27.3451	11.1727	0.000128349	0.000562051	1.2709	Up
Pabpc1	0.486873	28.2877	11.1601	0.00012902	0.000564476	1.26475	Up
Trmt112	0.869127	23.8828	11.1569	0.000129193	0.000564722	1.26316	Up
Dmgdh	-1.38958	28.1852	-11.1456	0.000129805	0.000566881	1.25759	Down
PSME2b	1.72433	27.3555	11.1323	0.000130524	0.000569508	1.25107	Up
Aadac	-1.12431	27.6059	-11.1256	0.000130892	0.000570593	1.24775	Down
Palld	0.758883	26.5628	11.1188	0.000131265	0.000571704	1.24439	Up
Lsm3	1.45098	23.2864	11.1097	0.000131765	0.000573363	1.2399	Up
Bcam	1.93581	26.868	11.0901	0.000132849	0.000577555	1.23024	Up
Gclm	-1.60451	26.4589	-11.0834	0.000133226	0.000578672	1.2269	Down
Mthfd1l	2.18684	21.6405	11.0663	0.000134187	0.000582323	1.21842	Up
Pin1	1.02376	24.0546	11.0599	0.000134544	0.000583349	1.21528	Up
Fh	-0.412779	30.0324	-11.0515	0.000135022	0.000584891	1.2111	Down
Pebp1	0.333541	29.7578	11.0333	0.000136059	0.000588459	1.20207	Up
Agpat1	-1.33531	24.7182	-11.0328	0.000136089	0.000588459	1.2018	Down
Pdia3	0.445952	30.8807	11.0283	0.000136347	0.000588645	1.19958	Up
Rpl7	0.503405	28.8912	11.0278	0.000136377	0.000588645	1.19931	Up
Fbp1	-1.08014	31.1787	-11.0171	0.000136989	0.000590759	1.19402	Down
Snrpd2	0.949724	26.8483	10.9959	0.000138225	0.000595553	1.18343	Up
Snu13	1.77002	25.6803	10.9907	0.000138529	0.000596331	1.18084	Up
Pa2g4	0.703472	27.9339	10.9879	0.000138693	0.000596504	1.17944	Up
Ssr1	1.81181	23.6346	10.9716	0.000139651	0.000600089	1.17132	Up
Hnrnpc	1.03212	26.7385	10.9509	0.000140878	0.000604819	1.161	Up
Ptrh2	-2.6932	25.4527	-10.9298	0.000142149	0.000609734	1.15039	Down
Tmem30a	-1.74674	23.8259	-10.9273	0.000142297	0.000609825	1.14916	Down
Mybbp1a	1.07282	25.915	10.9204	0.000142718	0.000611086	1.14568	Up
Ranbp1	1.15664	26.6051	10.9105	0.000143317	0.000613106	1.14073	Up
Sub1	1.32708	25.3961	10.8993	0.000144005	0.000615503	1.13508	Up
Rpl4	0.319054	29.2917	10.8908	0.000144526	0.000617181	1.13082	Up
Dnajc11	0.580776	25.8772	10.8887	0.000144655	0.000617185	1.12977	Up
Rab8a	0.758004	24.9585	10.8864	0.000144795	0.000617235	1.12863	Up
Them4	-1.82347	23.1553	-10.8843	0.000144928	0.000617257	1.12754	Down
Arfip1	1.1396	25.3061	10.8799	0.000145198	0.000617861	1.12534	Up
Sec61a1	0.460393	25.9224	10.8659	0.000146067	0.000621009	1.1183	Up
Rnh1	0.959658	28.3813	10.8535	0.000146847	0.000623775	1.11201	Up
Mfsd4b5	-3.43255	22.6993	-10.8428	0.000147516	0.000626067	1.10664	Down
Ankfy1	0.909863	25.7305	10.8284	0.000148435	0.00062941	1.09932	Up
Ube2l3	1.08261	27.1741	10.8092	0.000149657	0.000634034	1.08964	Up
Tes	2.56783	24.3778	10.7907	0.000150854	0.000638546	1.08023	Up
Gnb1	0.792363	26.25	10.7885	0.000150998	0.000638593	1.0791	Up
Pdcd4	2.64214	22.9004	10.7735	0.000151971	0.000641858	1.07152	Up
Tufm	-0.486004	30.5614	-10.7711	0.000152128	0.000641858	1.0703	Down
Acmsd	-2.6816	25.3002	-10.7705	0.00015217	0.000641858	1.06998	Down
Tpr	1.13375	25.4128	10.7473	0.000153697	0.000647734	1.05818	Up
Sfrp1	3.02212	22.8671	10.7289	0.000154928	0.000652348	1.04877	Up
Rtraf	0.784086	26.1502	10.7202	0.000155509	0.000653801	1.04435	Up
Dpysl2	1.24031	28.4037	10.7197	0.000155544	0.000653801	1.04408	Up
Trappc8	-1.97039	24.3836	-10.7103	0.000156176	0.000655886	1.03929	Down
Hsd11b2	1.09341	27.4146	10.7018	0.000156751	0.000657727	1.03495	Up
Txnrd2	-1.37143	25.5671	-10.6847	0.000157918	0.000662045	1.0262	Down
Anp32a	0.758397	27.5654	10.6711	0.000158857	0.000665402	1.0192	Up
Ybx3	1.74329	22.1647	10.6535	0.000160076	0.000669834	1.01017	Up
Myh11	0.87831	27.7788	10.6518	0.000160193	0.000669834	1.00931	Up
Slc5a9	-0.952954	23.4743	-10.6346	0.000161396	0.000674257	1.00047	Down
Lonp2	-2.12736	22.9275	-10.6327	0.000161531	0.000674257	0.999486	Down
Cct2	0.814636	28.5648	10.6277	0.000161886	0.000675157	0.996888	Up
Camk1	2.53765	22.1534	10.6232	0.000162201	0.000675883	0.994597	Up
Nup35	1.13111	24.0075	10.613	0.000162928	0.000678328	0.989311	Up
Ptbp1	0.969024	27.8414	10.6076	0.000163311	0.000679332	0.986543	Up
Rplp2	0.470359	28.5126	10.5912	0.000164487	0.000683635	0.978068	Up
Atp1b1	0.459849	31.3081	10.5723	0.000165849	0.000688704	0.968324	Up
Rnf213	3.13388	24.3595	10.5661	0.000166299	0.000689862	0.965125	Up
Wdr91	-1.37728	25.9123	-10.5646	0.000166415	0.000689862	0.964304	Down
Klk1	2.24975	26.5577	10.5165	0.000169969	0.000703988	0.939347	Up
Srsf6	0.91751	23.2994	10.495	0.000171588	0.000710085	0.928147	Up
Rplp1	0.61333	27.1732	10.4889	0.000172048	0.000711378	0.924982	Up
Clic1	0.804707	29.2625	10.4739	0.000173193	0.000715496	0.91715	Up
Cox6a1	-1.17526	27.383	-10.4696	0.000173519	0.000716229	0.914929	Down
Afmid	-1.59069	23.6957	-10.4658	0.000173815	0.000716836	0.912915	Down
Cd63	0.930857	24.6596	10.4404	0.000175779	0.00072432	0.899636	Up
Ap3m1	1.04366	24.8325	10.4271	0.000176819	0.000727982	0.892668	Up
Aprt	1.30084	26.2074	10.4185	0.000177495	0.000729585	0.88816	Up
Eif4g2	1.04131	25.8046	10.4176	0.000177566	0.000729585	0.887691	Up
Psmc4	0.824547	27.7537	10.4164	0.000177663	0.000729585	0.887044	Up
Suox	-0.854789	27.665	-10.4056	0.000178512	0.000732447	0.881411	Down
Nucks1	1.26748	25.5077	10.4013	0.000178857	0.000733007	0.879129	Up
Cand1	0.726132	28.0782	10.4001	0.000178953	0.000733007	0.878497	Up
Ptk7	2.56049	23.3573	10.391	0.000179679	0.000734858	0.873714	Up
Myef2	1.39926	24.0403	10.3906	0.00017971	0.000734858	0.87351	Up
B2m	2.30194	26.3135	10.3783	0.000180702	0.000738288	0.867006	Up
Acsl5	2.0752	23.7566	10.3673	0.000181588	0.00074121	0.86123	Up
Rtn4ip1	-0.456077	26.0431	-10.3656	0.000181725	0.00074121	0.860337	Down
Sh3bgrl	2.43413	25.2492	10.3623	0.000181989	0.000741661	0.858618	Up
Nae1	1.27527	23.965	10.3601	0.000182171	0.000741774	0.857439	Up
Gltp	2.71278	22.4626	10.3527	0.000182772	0.00074359	0.853551	Up
Fmo2	-2.49113	26.4757	-10.3253	0.000185028	0.000752134	0.839055	Down
Pgp	1.07223	25.4768	10.3133	0.000186023	0.000755543	0.832715	Up
Suclg2	-0.366542	29.9685	-10.2997	0.000187168	0.000759553	0.825463	Down
Ddx5	1.06058	27.6695	10.2707	0.000189621	0.000768859	0.810078	Up
Mix23	-0.898996	24.6781	-10.2573	0.00019077	0.000772869	0.802938	Down
Sdhb	-0.380309	29.6493	-10.2483	0.000191545	0.000774967	0.798147	Down
Eprs1	0.691581	28.266	10.2475	0.00019161	0.000774967	0.797747	Up
Ptbp3	1.82337	24.8409	10.241	0.00019218	0.000776619	0.79424	Up
Myl9	0.478977	25.4098	10.2303	0.000193106	0.000779175	0.788556	Up
Rala	0.590054	24.3937	10.23	0.000193136	0.000779175	0.788375	Up
Aldh7a1	-0.428798	29.5217	-10.2233	0.000193718	0.000780871	0.784817	Down
Apip	1.87782	24.7428	10.2196	0.000194047	0.000781542	0.782813	Up
Tjp2	1.17901	27.0915	10.206	0.000195243	0.000785545	0.775553	Up
Septin6	1.15813	25.2709	10.2046	0.000195367	0.000785545	0.774801	Up
Rap1b	0.717619	26.4383	10.2025	0.000195554	0.000785642	0.773669	Up
Gng12	0.386527	27.8906	10.1946	0.000196252	0.000787788	0.76946	Up
Pigr	3.61218	22.302	10.188	0.000196838	0.000789481	0.765939	Up
Tra2a	1.48191	22.7636	10.1828	0.000197305	0.000790696	0.763137	Up
Cdv3	1.29616	24.6939	10.1792	0.000197629	0.000791336	0.761198	Up
Efl1	2.13338	22.564	10.1703	0.000198429	0.000793879	0.756424	Up
Thrap3	1.29063	25.9335	10.1638	0.000199014	0.00079556	0.752943	Up
Ca2	0.762836	30.863	10.1585	0.00019949	0.000796803	0.750117	Up
Ap2m1	-0.430582	28.7112	-10.1279	0.000202295	0.000807338	0.733613	Down
H2bc14	1.54394	29.7637	10.121	0.000202928	0.000808685	0.729923	Up
Pgk1	0.195434	31.3773	10.1206	0.000202969	0.000808685	0.729686	Stable
Rpl39	0.4809	25.1179	10.1174	0.000203262	0.000809184	0.727979	Up
Fxr1	1.83253	23.7185	10.1141	0.000203571	0.000809745	0.726184	Up
Manf	0.466796	26.1525	10.1065	0.000204278	0.000811886	0.722087	Up
Pgls	0.843566	26.9113	10.1013	0.000204764	0.000813149	0.719274	Up
Dnaja2	1.36483	26.6246	10.0858	0.000206219	0.000818252	0.710906	Up
Scgb1a1	1.40595	22.5039	10.0624	0.000208447	0.000826412	0.698203	Up
Hbat1	-1.97918	31.5981	-10.0419	0.000210414	0.000833522	0.687104	Down
Psmd1	0.680546	27.2012	10.0175	0.000212792	0.00084213	0.673815	Up
Serpina10	1.2824	24.8133	10.0156	0.000212974	0.00084213	0.672807	Up
Rplp0	0.331512	29.0317	10.0142	0.000213111	0.00084213	0.672046	Up
Retsat	-4.14033	23.6532	-9.99992	0.000214522	0.000847012	0.664243	Down
Rbbp9	0.482143	26.6633	9.99698	0.000214813	0.000847465	0.662642	Up
Slc37a4	-2.16393	23.5947	-9.97855	0.000216649	0.00085401	0.652579	Down
Pds5b	1.66501	22.8021	9.97308	0.000217198	0.000854932	0.649588	Up
Ubxn1	0.968065	25.0327	9.97268	0.000217238	0.000854932	0.64937	Up
Aldh1a1	3.54815	25.3981	9.93915	0.000220639	0.000867002	0.631006	Up
Tom1	1.5679	23.7841	9.93889	0.000220665	0.000867002	0.630865	Up
Emd	3.0892	23.9987	9.9356	0.000221002	0.000867619	0.62906	Up
Pitpnb	0.332283	26.0975	9.92559	0.000222032	0.000870257	0.623564	Up
Eif3e	0.916289	26.2161	9.92556	0.000222036	0.000870257	0.623546	Up
Ppil1	1.29992	24.2096	9.92338	0.00022226	0.000870428	0.622351	Up
Nap1l1	0.577919	26.1273	9.92032	0.000222576	0.000870958	0.62067	Up
Tial1	1.62231	23.7487	9.91039	0.000223606	0.000874279	0.615212	Up
Ykt6	0.747087	25.5213	9.90778	0.000223878	0.000874631	0.613775	Up
Pgm1	-0.648236	28.1855	-9.90425	0.000224247	0.000875362	0.61183	Down
Slc4a1	-2.03419	25.9981	-9.89993	0.000224698	0.000876411	0.609455	Down
Ostf1	1.11037	25.8207	9.89809	0.000224891	0.000876456	0.608438	Up
Ddx23	3.4814	22.3955	9.8912	0.000225613	0.00087856	0.604647	Up
Sntb1	2.41382	22.1653	9.87694	0.000227118	0.000883707	0.596785	Up
Psmd8	0.913207	25.4762	9.87203	0.00022764	0.000884387	0.594073	Up
Anxa6	1.43241	22.4745	9.87184	0.00022766	0.000884387	0.593966	Up
Hsd17b2	1.81401	24.0045	9.86796	0.000228073	0.000885274	0.591828	Up
Col4a3	1.06651	25.777	9.85271	0.000229704	0.00089089	0.583398	Up
Slc25a22	-0.759742	24.3686	-9.83929	0.000231152	0.000895783	0.57597	Down
Rps3a	0.467172	28.9123	9.83756	0.000231339	0.000895788	0.575013	Up
Zfp326	1.82052	22.8118	9.83434	0.000231688	0.000896417	0.573232	Up
Snrnp70	1.02156	25.2407	9.8109	0.000234249	0.000905599	0.560233	Up
Lgmn	1.23214	27.6033	9.80834	0.000234531	0.000905962	0.558811	Up
Dysf	1.88326	23.4218	9.80323	0.000235095	0.000907413	0.55597	Up
Cpsf7	2.13056	21.3194	9.79464	0.000236046	0.000910355	0.551195	Up
Nudcd1	1.91948	24.9977	9.79058	0.000236497	0.000911364	0.548939	Up
Pycr2	0.756904	24.1466	9.7888	0.000236695	0.000911399	0.547948	Up
Napsa	-1.62529	24.5297	-9.77312	0.000238449	0.000917419	0.539217	Down
Tjp1	1.3223	26.2915	9.76679	0.000239161	0.000918926	0.53569	Up
Srpra	1.45681	23.7788	9.76602	0.000239249	0.000918926	0.535259	Up
Arf3	0.54213	28.841	9.76456	0.000239413	0.000918926	0.534447	Up
U2af1	1.91368	24.1571	9.75861	0.000240086	0.000920775	0.531128	Up
Fscn1	2.28998	24.8397	9.75554	0.000240434	0.000921377	0.529414	Up
Nr2f1	1.13018	23.8622	9.75084	0.000240968	0.000922688	0.526791	Up
Ube2i	1.21342	25.2853	9.74238	0.000241933	0.000925648	0.522064	Up
Rpl6	0.339129	28.7093	9.73429	0.00024286	0.000928459	0.51754	Up
Pdia6	0.567909	27.4414	9.7245	0.000243988	0.00093203	0.512062	Up
Rexo2	0.885972	23.7468	9.71144	0.000245501	0.000937069	0.504748	Up
Trappc4	1.9547	21.8135	9.7028	0.000246509	0.000940169	0.499905	Up
Egfr	0.815405	25.013	9.6934	0.000247611	0.000943626	0.494628	Up
Npepps	0.73354	27.2946	9.67831	0.000249392	0.000949663	0.486151	Up
Pdlim7	4.40048	23.7122	9.67322	0.000249997	0.000951213	0.483287	Up
Efemp1	2.63644	22.4756	9.664	0.000251096	0.000954641	0.478098	Up
Eif5a	0.551511	28.1962	9.65638	0.000252009	0.000957357	0.473806	Up
Sf1	1.12939	25.134	9.65283	0.000252436	0.000958222	0.471805	Up
Gimap4	0.842828	27.2706	9.64785	0.000253036	0.000959742	0.468999	Up
Cotl1	1.06552	28.8327	9.63344	0.000254782	0.000965605	0.460864	Up
Gpx3	0.514283	30.2617	9.63075	0.000255109	0.000966086	0.459346	Up
Cdc37	0.669335	25.6032	9.62826	0.000255412	0.00096632	0.457941	Up
Eef1d	0.803939	25.8421	9.62695	0.000255572	0.00096632	0.4572	Up
Bzw1	0.962938	25.9119	9.61235	0.000257363	0.000972016	0.448944	Up
Ddx6	0.979007	25.4178	9.61138	0.000257482	0.000972016	0.448394	Up
Park7	0.353204	28.9526	9.59554	0.000259442	0.000978647	0.439426	Up
Rbm8a	1.48721	24.1325	9.59352	0.000259694	0.00097883	0.438278	Up
Psat1	1.78431	24.3637	9.57035	0.000262597	0.000988748	0.42513	Up
Gna13	0.569219	26.1113	9.56925	0.000262736	0.000988748	0.424504	Up
Hmgb3	1.62459	24.0919	9.55152	0.000264985	0.000996435	0.41442	Up
Nphs2	2.18147	21.569	9.53845	0.000266658	0.00100194	0.406976	Up
Lamp2	0.999379	26.4758	9.53168	0.000267529	0.00100443	0.40312	Up
Mtap	0.965153	25.8793	9.51827	0.000269265	0.00101016	0.395466	Up
Mapre1	1.11311	25.975	9.50897	0.000270478	0.00101392	0.390151	Up
Sarnp	1.09804	25.0959	9.49701	0.000272046	0.00101901	0.383314	Up
Bri3bp	1.56374	24.8339	9.49452	0.000272373	0.00101944	0.38189	Up
Rdh16f2	-1.37888	22.9009	-9.4786	0.000274482	0.00102654	0.372769	Down
Rsu1	0.925969	26.5078	9.47239	0.00027531	0.00102883	0.369205	Up
Grb7	0.939282	23.549	9.45401	0.000277777	0.00103717	0.358653	Up
Nsf	0.683437	26.9636	9.45256	0.000277971	0.00103717	0.357825	Up
Myl12a	1.99752	25.094	9.44554	0.000278921	0.00103991	0.353789	Up
Ggct	-2.53787	24.7189	-9.43284	0.00028065	0.00104554	0.34648	Down
Rpl7a	0.572936	28.4107	9.42132	0.00028223	0.00105062	0.339839	Up
Psmc5	0.537993	27.2456	9.41395	0.000283245	0.00105358	0.335592	Up
Lrrc59	1.01029	26.6101	9.41106	0.000283644	0.00105426	0.333923	Up
mKIAA0034	0.38687	31.9632	9.40044	0.000285118	0.00105891	0.327794	Up
Srm	1.87441	24.177	9.39444	0.000285955	0.00106121	0.324323	Up
Ctsz	0.878457	27.157	9.39144	0.000286374	0.00106143	0.322594	Up
fau	0.420244	25.9326	9.39086	0.000286455	0.00106143	0.322258	Up
Ptpa	1.56784	25.4715	9.3805	0.00028791	0.001066	0.316265	Up
Hcfc1	-2.85315	26.3284	-9.36904	0.00028953	0.00107109	0.309624	Down
Abcg2	-0.804988	27.6356	-9.36763	0.00028973	0.00107109	0.308809	Down
Slc12a3	1.2461	26.6069	9.36042	0.000290755	0.00107359	0.30463	Up
Asph	1.20008	24.4183	9.35852	0.000291026	0.00107359	0.30353	Up
Acp2	1.21308	23.0642	9.35817	0.000291076	0.00107359	0.303325	Up
Tmod3	1.15712	26.4397	9.35064	0.000292153	0.00107674	0.298957	Up
Cp	1.25797	26.9817	9.33148	0.000294915	0.00108609	0.287822	Up
Ewsr1	0.925478	25.4903	9.32483	0.000295881	0.00108882	0.283952	Up
Crip1	2.45712	25.413	9.32216	0.00029627	0.00108941	0.282399	Up
Nudt5	0.701973	25.4704	9.3171	0.000297008	0.00109129	0.279456	Up
Twf1	0.641946	27.2782	9.31231	0.00029771	0.00109304	0.276662	Up
Pnn	1.65687	22.1378	9.30901	0.000298194	0.00109399	0.274739	Up
Lrpprc	-0.412781	29.0685	-9.30646	0.000298568	0.00109452	0.273256	Down
Dusp3	1.71461	24.7061	9.30141	0.000299314	0.00109642	0.270307	Up
Ppp2r5d	2.17512	23.0382	9.29789	0.000299833	0.00109749	0.268254	Up
Prdx1	-0.384953	31.6206	-9.29443	0.000300345	0.00109853	0.266238	Down
Rps28	0.505203	26.6524	9.2916	0.000300765	0.00109923	0.264585	Up
Copb2	0.54307	27.3248	9.28582	0.000301624	0.00110153	0.261211	Up
Col4a4	0.708163	26.0114	9.28256	0.00030211	0.00110247	0.259305	Up
Vps25	1.63474	24.3934	9.27559	0.000303153	0.00110544	0.255226	Up
Nup62	2.10007	23.7865	9.27012	0.000303973	0.00110759	0.25203	Up
Tcp1	0.895403	27.9336	9.26843	0.000304228	0.00110769	0.251037	Up
Ctnna1	0.743205	27.5083	9.26469	0.000304791	0.0011089	0.248849	Up
Tmx3	2.06881	23.958	9.25971	0.000305543	0.00111079	0.245934	Up
Gsta4	1.50378	26.5989	9.24208	0.000308224	0.0011197	0.235597	Up
Nop58	1.5672	26.1071	9.23675	0.000309039	0.00112181	0.232474	Up
Mrpl19	0.848638	24.4788	9.22524	0.000310811	0.00112739	0.225709	Up
Cd9	1.05067	24.7242	9.22104	0.00031146	0.0011289	0.22324	Up
Apoh	1.17041	26.0152	9.21306	0.000312698	0.00113253	0.218548	Up
Eef1a1	1.04288	28.1884	9.20529	0.000313908	0.00113551	0.213975	Up
Prep	0.581992	27.3085	9.20437	0.000314052	0.00113551	0.213433	Up
Lxn	3.56732	22.5443	9.20325	0.000314227	0.00113551	0.212775	Up
Phpt1	0.852335	26.1205	9.20135	0.000314525	0.00113573	0.211654	Up
Xpo1	1.50254	26.3489	9.19953	0.00031481	0.00113591	0.210582	Up
Ndufaf5	2.57763	23.0993	9.1971	0.000315191	0.00113644	0.209148	Up
Cpt1a	-0.439136	28.9304	-9.17362	0.000318904	0.00114896	0.195294	Down
Col6a1	0.909027	28.922	9.16117	0.000320894	0.00115527	0.187932	Up
Eif3a	0.885161	28.1675	9.14713	0.000323155	0.00116254	0.179624	Up
Uchl5	0.944399	25.119	9.13511	0.000325106	0.00116868	0.172501	Up
Lamc1	1.14749	29.5633	9.13303	0.000325445	0.00116903	0.171268	Up
Abraxas2	-0.771903	24.4678	-9.11558	0.000328306	0.00117843	0.160908	Down
Fubp1	1.50116	25.449	9.11168	0.00032895	0.00117986	0.158592	Up
Trappc12	0.886767	25.6249	9.10225	0.000330513	0.00118447	0.152981	Up
Slc9a1	1.69215	22.7043	9.10097	0.000330726	0.00118447	0.15222	Up
Eif3m	1.20575	25.6802	9.0891	0.000332707	0.00119068	0.145152	Up
Mettl7a2	-2.34611	24.121	-9.08693	0.00033307	0.00119109	0.143861	Down
Uaca	2.44106	22.807	9.07314	0.000335394	0.00119851	0.135634	Up
Lclat1	-0.850067	23.7425	-9.06946	0.000336015	0.00119984	0.133443	Down
Scrn3	-1.22214	24.0421	-9.06384	0.00033697	0.00120236	0.130085	Down
Psmb3	0.984514	26.1884	9.05373	0.000338695	0.00120682	0.124044	Up
Atp13a1	1.13613	24.935	9.05357	0.000338723	0.00120682	0.123947	Up
Vps36	1.16388	24.3944	9.04691	0.000339864	0.00121	0.119965	Up
Ddc	-1.85626	24.5086	-9.03723	0.000341533	0.00121504	0.114168	Down
Ddb1	0.930949	27.0434	9.02104	0.000344344	0.00122414	0.104466	Up
Pcbp1	0.6555	28.1038	9.01198	0.000345931	0.00122887	0.0990246	Up
Aqp1	-2.02005	26.7128	-9.00634	0.000346922	0.00123148	0.0956407	Down
Cars1	2.30191	22.0387	8.99641	0.000348677	0.0012368	0.0896694	Up
Acot4	-2.09024	25.3834	-8.99092	0.00034965	0.0012388	0.0863696	Down
Glod4	0.706122	27.7517	8.99034	0.000349753	0.0012388	0.0860209	Up
Gdi1	0.475094	27.6071	8.97783	0.000351987	0.00124579	0.0784865	Up
Gmfb	0.725296	26.5404	8.96552	0.000354202	0.00125271	0.0710642	Up
Raly	1.26315	24.7486	8.94879	0.000357237	0.00126252	0.060967	Up
Rhoc	0.914703	23.8103	8.94645	0.000357664	0.0012631	0.059552	Up
Eif2s3x	1.06863	24.943	8.94447	0.000358027	0.00126346	0.0583508	Up
Ralb	0.75194	25.1756	8.94004	0.000358837	0.00126507	0.0556755	Up
Wars	2.06453	25.8999	8.93909	0.000359011	0.00126507	0.0551032	Up
Srrm1	-1.00512	27.4993	-8.92659	0.000361315	0.00127226	0.0475328	Down
Susd2	-1.16412	27.3569	-8.92295	0.000361989	0.0012737	0.0453273	Down
Gnai2	1.22604	27.6473	8.91853	0.000362809	0.00127566	0.0426501	Up
Gmps	0.471231	26.0973	8.9121	0.000364006	0.00127893	0.0387495	Up
Ndufb3	0.177998	27.197	8.88889	0.000368367	0.00129331	0.024657	Stable
Eif5b	1.15059	25.2484	8.88526	0.000369055	0.00129478	0.0224474	Up
Dnaja3	-0.501062	25.9319	-8.87947	0.000370154	0.00129769	0.018928	Down
Fbn1	2.68482	27.7276	8.87401	0.000371195	0.00129968	0.0156052	Up
Ecm1	1.6335	23.468	8.87366	0.000371261	0.00129968	0.0153928	Up
Rnf181	-1.34984	22.69	-8.8571	0.000374442	0.00130987	0.00529625	Down
Cse1l	0.817468	25.9429	8.85406	0.000375029	0.00131097	0.00344251	Up
Lpp	0.790008	27.8525	8.85242	0.000375345	0.00131112	0.00244585	Up
Akap12	4.42262	25.5936	8.84512	0.000376762	0.00131472	-0.00201324	Up
Upp1	1.91131	24.6659	8.8443	0.000376922	0.00131472	-0.00251696	Up
H4c1	1.05917	33.0117	8.83973	0.000377811	0.00131673	-0.00530565	Up
Nploc4	1.22312	23.8694	8.83853	0.000378045	0.00131673	-0.00603817	Up
Pgrmc1	0.950422	26.1893	8.83602	0.000378536	0.00131749	-0.00757284	Up
Cct6a	1.00203	27.8486	8.83251	0.000379222	0.00131836	-0.0097169	Up
Phb	-0.332602	29.1016	-8.83195	0.000379332	0.00131836	-0.0100614	Down
Gart	0.992729	26.7306	8.82283	0.000381125	0.00132363	-0.0156419	Up
Pfdn6	0.920833	23.7548	8.821	0.000381486	0.00132393	-0.0167628	Up
Trpv4	-1.03141	23.1594	-8.81043	0.000383578	0.00132931	-0.023234	Down
Utrn	2.33197	25.0434	8.81039	0.000383587	0.00132931	-0.023262	Up
Itch	1.21018	23.8209	8.80284	0.000385089	0.00133227	-0.0278881	Up
Wbp11	2.17833	21.72	8.80274	0.000385109	0.00133227	-0.027949	Up
Sugt1	1.34713	25.1321	8.80193	0.000385272	0.00133227	-0.0284504	Up
Lars1	1.1514	25.9971	8.79966	0.000385726	0.00133288	-0.0298435	Up
Ywhab	0.695449	28.5288	8.79693	0.000386271	0.00133381	-0.0315169	Up
Timm50	-0.455587	26.0886	-8.7831	0.000389054	0.00134246	-0.0400131	Down
Sec16b	-1.69618	24.5611	-8.77861	0.000389962	0.00134463	-0.0427722	Down
Rock2	1.22787	23.6604	8.7704	0.00039163	0.00134941	-0.0478231	Up
Sec11a	0.820834	24.4681	8.7684	0.000392037	0.00134985	-0.0490542	Up
Cisd2	-1.37988	25.7089	-8.7484	0.000396141	0.00136301	-0.0613782	Down
Ugp2	-1.41	27.4065	-8.74189	0.000397487	0.00136666	-0.0653932	Down
Copg2	1.38377	23.8578	8.72278	0.000401472	0.00137938	-0.0772001	Up
Acta2	0.839314	26.1094	8.71571	0.000402959	0.0013835	-0.0815757	Up
Tdo2	1.75926	23.4042	8.69974	0.000406341	0.00139412	-0.0914685	Up
Tubb6	2.76973	23.5769	8.68729	0.000408999	0.0014009	-0.0991868	Up
Gss	-0.960493	28.3668	-8.68661	0.000409145	0.0014009	-0.099609	Down
Mogs	0.624447	24.9526	8.6864	0.00040919	0.0014009	-0.0997402	Up
Ugt1a6	0.9763	25.2299	8.68307	0.000409906	0.00140235	-0.101807	Up
Ace2	-1.68407	22.1694	-8.67975	0.000410621	0.00140381	-0.103872	Down
Sdhc	-0.587458	28.1156	-8.67801	0.000410997	0.00140409	-0.104954	Down
Dhfr	-1.18603	26.0743	-8.67026	0.000412673	0.00140882	-0.10977	Down
Man2c1	1.34366	23.7222	8.66652	0.000413484	0.00141059	-0.112095	Up
Scin	3.15957	28.2808	8.65066	0.000416949	0.0014214	-0.121972	Up
Stx7	0.361494	26.3575	8.64869	0.00041738	0.00142176	-0.123197	Up
Nrd1	1.19805	24.118	8.64749	0.000417644	0.00142176	-0.123945	Up
Tacstd2	3.54473	23.7094	8.64339	0.000418547	0.00142383	-0.126501	Up
Ap2a1	1.47872	25.7768	8.62937	0.000421653	0.00143338	-0.135253	Up
Mcam	2.58802	23.4151	8.62565	0.000422481	0.00143393	-0.137573	Up
Mrpl47	0.76143	23.5529	8.62495	0.000422637	0.00143393	-0.13801	Up
Pbld1	-1.64401	26.3762	-8.62463	0.000422708	0.00143393	-0.138212	Down
Vil1	-0.498195	30.5451	-8.61834	0.000424114	0.00143769	-0.142142	Down
Pgam1	0.373287	29.563	8.60437	0.000427259	0.00144725	-0.150885	Up
Ppat	0.958453	24.4819	8.60314	0.000427537	0.00144725	-0.151655	Up
Hsp90ab1	0.291713	30.3161	8.58841	0.000430883	0.0014565	-0.160884	Up
Eif2s1	1.06089	26.8329	8.58841	0.000430884	0.0014565	-0.160886	Up
Ablim1	1.49572	24.2838	8.58582	0.000431474	0.0014565	-0.162506	Up
Hdgfl3	1.1736	23.3892	8.58459	0.000431756	0.0014565	-0.16328	Up
Rcn3	2.76474	23.1391	8.58449	0.00043178	0.0014565	-0.163345	Up
Arpc5l	0.862396	24.6879	8.58179	0.000432398	0.00145757	-0.165039	Up
Flot2	1.54186	25.9215	8.55836	0.000437809	0.00147477	-0.17976	Up
Nedd8	0.750339	25.3684	8.55682	0.000438168	0.00147495	-0.18073	Up
Atp5mj	-0.680487	27.0213	-8.55493	0.000438608	0.0014754	-0.181916	Down
Hm13	0.881823	24.5825	8.55216	0.000439256	0.00147655	-0.183664	Up
Osbpl8	-1.49179	24.706	-8.54791	0.000440248	0.00147885	-0.186335	Down
Itpr1	-0.409223	26.0787	-8.54126	0.000441811	0.00148154	-0.190528	Down
Sf3b3	1.50908	25.6339	8.54101	0.00044187	0.00148154	-0.190688	Up
Hadhb	0.449229	29.9358	8.54058	0.00044197	0.00148154	-0.190955	Up
H6pd	0.849899	26.8081	8.52826	0.000444882	0.00149026	-0.19873	Up
Rpl24	0.476401	27.4433	8.51983	0.000446886	0.00149594	-0.20405	Up
Atp6v0c	0.844274	25.8847	8.50872	0.000449545	0.00150379	-0.211071	Up
Nedd4	1.16176	26.0702	8.4918	0.00045363	0.0015164	-0.221779	Up
Gnas	0.69071	26.1469	8.4888	0.000454361	0.00151779	-0.223686	Up
Krt77	2.27518	20.8422	8.47591	0.000457509	0.00152725	-0.231858	Up
Niban2	1.25395	25.3026	8.4695	0.000459086	0.00153145	-0.23593	Up
Dctn1	0.830794	27.1617	8.46122	0.00046113	0.00153721	-0.24119	Up
Nes	3.71856	23.9395	8.45065	0.000463755	0.00154489	-0.247909	Up
Qars1	0.284649	27.5306	8.44232	0.000465839	0.00155076	-0.253215	Up
Lrrfip2	1.58167	21.9829	8.44058	0.000466275	0.00155114	-0.254323	Up
Cpne3	1.60684	25.127	8.43099	0.000468688	0.00155809	-0.260433	Up
Ppef2	1.94932	21.2339	8.42777	0.000469502	0.00155887	-0.262488	Up
Tpm2	0.577641	27.0216	8.4275	0.000469571	0.00155887	-0.262661	Up
Gars1	0.86898	26.3537	8.42409	0.000470433	0.00155976	-0.264831	Up
Ddx39a	1.16713	24.3947	8.42388	0.000470487	0.00155976	-0.264968	Up
Tspan31	0.889426	22.61	8.41481	0.000472794	0.00156633	-0.270757	Up
Ruvbl1	1.37685	25.7948	8.40555	0.000475164	0.0015731	-0.276678	Up
Ugdh	-0.966645	27.0366	-8.40404	0.000475552	0.00157331	-0.277642	Down
Apoe	0.301257	28.119	8.40187	0.00047611	0.00157407	-0.279031	Up
Ttll12	0.949091	24.6806	8.39969	0.000476672	0.00157485	-0.280427	Up
Tbl2	0.851598	26.5547	8.39837	0.000477011	0.00157489	-0.281269	Up
Rab11fip5	0.627644	24.8051	8.37518	0.000483035	0.00159368	-0.296125	Up
Myh10	1.0249	27.8483	8.37071	0.000484208	0.00159646	-0.298996	Up
Ptpn1	3.56721	23.001	8.35933	0.000487205	0.00160506	-0.306298	Up
Arl3	1.01274	24.1345	8.35828	0.000487484	0.00160506	-0.306976	Up
Arrb1	1.18299	23.3375	8.35209	0.000489124	0.00160937	-0.310953	Up
Itga1	-0.753881	27.702	-8.34849	0.000490083	0.00161142	-0.313271	Down
Elavl1	0.777362	26.3561	8.34201	0.000491811	0.001616	-0.317437	Up
Vps26b	0.486482	27.3576	8.33228	0.000494422	0.00162347	-0.323705	Up
Rad21	1.47955	22.8755	8.32185	0.00049724	0.00163161	-0.330432	Up
P4ha1	1.64701	22.4166	8.3132	0.00049959	0.00163821	-0.336014	Up
Aars	0.44124	27.2882	8.29821	0.000503694	0.00165054	-0.345698	Up
Cgn	2.85972	22.6117	8.29248	0.000505275	0.0016546	-0.349409	Up
Gsk3a	2.68731	21.5496	8.28754	0.000506641	0.00165794	-0.352603	Up
G6pdx	2.1992	21.9682	8.28401	0.00050762	0.00166002	-0.35489	Up
Eif4a3	1.13719	25.1267	8.27273	0.000510764	0.00166917	-0.362198	Up
Tpp1	0.966019	27.9384	8.26687	0.000512408	0.0016734	-0.366002	Up
Mif	0.547977	29.3297	8.26356	0.00051334	0.00167531	-0.368154	Up
Bsg	-0.417692	27.0612	-8.26116	0.000514015	0.0016763	-0.369708	Down
Nutf2	0.730222	26.066	8.26002	0.000514338	0.0016763	-0.370451	Up
Ethe1	-0.619563	28.8657	-8.25439	0.00051593	0.00168024	-0.374109	Down
Arl6ip1	-1.14447	26.546	-8.25327	0.000516246	0.00168024	-0.374834	Down
Coro1a	3.37593	27.2743	8.25023	0.000517109	0.00168191	-0.376812	Up
Rp2	2.59844	22.6733	8.24581	0.000518367	0.00168487	-0.379688	Up
Nudt4	1.31597	24.3139	8.23904	0.000520297	0.00169	-0.384087	Up
Pdk1	1.55971	23.9744	8.23659	0.000520999	0.00169114	-0.385683	Up
Nsfl1c	0.4088	27.0967	8.2207	0.000525576	0.00170485	-0.396037	Up
Hint2	-0.473391	27.7775	-8.21159	0.000528222	0.00171228	-0.401982	Down
Ehd2	1.28333	25.6005	8.19748	0.000532352	0.0017245	-0.4112	Up
Tecr	-0.52753	26.6328	-8.19387	0.000533415	0.00172679	-0.413562	Down
Kif13b	1.2905	24.7393	8.18593	0.00053576	0.00173242	-0.418754	Up
Snap29	0.967747	28.1932	8.18525	0.000535962	0.00173242	-0.4192	Up
Mprip	1.83826	24.1853	8.18434	0.000536233	0.00173242	-0.419799	Up
Hsd11b1	-0.48105	26.4897	-8.18089	0.000537257	0.00173456	-0.422057	Down
Mapk3	1.95228	24.9262	8.17683	0.000538466	0.00173671	-0.424717	Up
Lmcd1	2.24437	21.8669	8.17623	0.000538643	0.00173671	-0.425105	Up
Prxl2b	2.42807	22.3138	8.16576	0.000541776	0.00174515	-0.43197	Up
Oxsr1	0.850838	24.7574	8.16506	0.000541986	0.00174515	-0.43243	Up
Npepl1	-0.344129	25.7293	-8.14962	0.000546649	0.00175791	-0.442571	Down
Baiap2	1.3469	24.4844	8.14952	0.000546678	0.00175791	-0.442634	Up
Ociad1	0.379201	25.148	8.14692	0.00054747	0.00175928	-0.444346	Up
Iars1	0.63333	27.0875	8.14547	0.000547909	0.00175952	-0.445295	Up
Rae1	2.10688	23.298	8.14102	0.000549267	0.00176271	-0.448227	Up
Ifi30	1.93085	23.3971	8.13816	0.00055014	0.00176433	-0.450107	Up
Rcc2	3.80442	24.0847	8.13262	0.000551839	0.0017686	-0.453755	Up
Atg7	0.781745	28.1585	8.12286	0.000554842	0.00177705	-0.460181	Up
Gpi	0.466907	30.3584	8.1095	0.000558988	0.00178913	-0.468992	Up
Lrba	0.597642	26.7335	8.10185	0.000561381	0.00179522	-0.474048	Up
Atp1a1	0.466715	33.2699	8.10015	0.000561912	0.00179522	-0.475167	Up
Ik	1.83365	22.1451	8.09985	0.000562007	0.00179522	-0.475368	Up
Calb1	0.946532	30.5284	8.09721	0.000562834	0.00179667	-0.477108	Up
Ndrg1	-0.745817	30.2514	-8.07784	0.000568963	0.00181503	-0.489929	Down
Cth	-0.462402	28.4695	-8.07444	0.000570046	0.00181728	-0.492178	Down
Ppp1cb	0.984789	24.9136	8.07249	0.000570669	0.00181806	-0.493473	Up
Prom1	1.39565	23.9923	8.06986	0.000571509	0.00181954	-0.495214	Up
Smarca5	1.13429	24.7081	8.06196	0.000574043	0.0018264	-0.500451	Up
Sh3glb2	1.2994	21.84	8.05958	0.000574812	0.00182736	-0.502034	Up
Dnajc13	-0.687338	26.8715	-8.05867	0.000575105	0.00182736	-0.502637	Down
Gpd1	-1.02862	29.3048	-8.03664	0.000582261	0.00184888	-0.517276	Down
Cdc42bpb	0.511581	25.635	8.03542	0.000582661	0.00184893	-0.518087	Up
Rbm39	1.34759	25.0772	8.03155	0.000583931	0.00185174	-0.520664	Up
Acss2	-1.69017	26.1569	-8.02876	0.000584849	0.00185343	-0.522524	Down
Sgpl1	2.0555	25.7382	8.02394	0.000586437	0.00185699	-0.525735	Up
Snrnp40	1.92537	23.9686	8.02301	0.000586743	0.00185699	-0.526351	Up
Tmem256	-0.761795	24.7477	-8.01446	0.000589577	0.00186473	-0.532054	Down
Cryab	3.4229	26.6977	7.99977	0.000594478	0.00187826	-0.541854	Up
Dglucy	-0.505183	28.4769	-7.99931	0.000594632	0.00187826	-0.54216	Down
Commd5	1.05994	23.1156	7.99061	0.000597561	0.00188627	-0.547976	Up
Mlec	-0.73713	27.2232	-7.97688	0.00060222	0.00189973	-0.557168	Down
Klc2	1.62402	23.3178	7.97203	0.000603875	0.00190371	-0.560417	Up
Fabp5	1.93711	25.7176	7.96817	0.000605195	0.00190662	-0.563001	Up
Tars1	0.858565	26.2144	7.93764	0.000615768	0.00193776	-0.583501	Up
Mtfr1l	-0.469756	26.7218	-7.93731	0.000615883	0.00193776	-0.583722	Down
Aqp2	0.967242	23.5394	7.9333	0.000617288	0.00193986	-0.586419	Up
Prkcd	2.96702	23.2026	7.9331	0.000617358	0.00193986	-0.586553	Up
Cldn3	1.26009	22.3607	7.92965	0.000618572	0.00194241	-0.588879	Up
Carhsp1	1.2283	24.7432	7.92769	0.00061926	0.00194331	-0.590195	Up
Scly	0.352158	25.7873	7.92552	0.000620028	0.00194445	-0.59166	Up
Lypla2	1.3533	25.0416	7.90643	0.000626804	0.00196229	-0.604527	Up
Hook3	2.33691	22.9275	7.90637	0.000626827	0.00196229	-0.604569	Up
Epb41	-0.781908	26.8075	-7.90606	0.00062694	0.00196229	-0.604782	Down
Aif1l	1.32301	26.1215	7.90453	0.000627487	0.00196273	-0.605814	Up
Ppcdc	-0.52239	23.7149	-7.90219	0.000628323	0.00196407	-0.607391	Down
Ctr9	-2.56194	25.5627	-7.8995	0.000629287	0.00196581	-0.609206	Down
Mlycd	-1.14912	26.1408	-7.89764	0.000629955	0.00196662	-0.610462	Down
Dync1li1	0.930621	26.8926	7.87896	0.000636718	0.00198645	-0.6231	Up
Psmb2	0.846356	26.2426	7.86752	0.0006409	0.0019982	-0.630848	Up
Bola1	0.700085	25.5937	7.8613	0.000643187	0.00200403	-0.635065	Up
Khsrp	1.08741	27.2363	7.84884	0.0006478	0.00201655	-0.643523	Up
Psmd6	0.632986	26.6106	7.84819	0.000648041	0.00201655	-0.643964	Up
Abcd3	-1.35091	28.4565	-7.83976	0.000651184	0.00202502	-0.64969	Down
Apbb1ip	-0.961308	24.3534	-7.82646	0.000656183	0.00203925	-0.658741	Down
Dr1	1.3296	21.9354	7.8186	0.000659159	0.00204518	-0.664096	Up
Hsph1	-0.545004	27.0888	-7.81827	0.000659286	0.00204518	-0.664324	Down
Vasp	0.513276	27.3446	7.81806	0.000659366	0.00204518	-0.664469	Up
Pla2g4a	2.65213	21.9346	7.80551	0.000664152	0.0020587	-0.673028	Up
Prkra	2.15924	23.1711	7.79863	0.000666792	0.00206555	-0.677722	Up
Psmb10	4.11309	22.9262	7.79228	0.00066924	0.00207181	-0.68206	Up
Ndufv1	-0.176614	29.4881	-7.7896	0.000670278	0.00207369	-0.683895	Stable
Msi2	0.95912	25.2596	7.78345	0.000672666	0.00207974	-0.688103	Up
Entpd5	-1.33428	26.4089	-7.77175	0.000677231	0.00209251	-0.696108	Down
Etf1	0.849032	26.489	7.76903	0.000678299	0.00209447	-0.697972	Up
Lpl	-3.17103	21.9706	-7.76044	0.000681683	0.00210357	-0.703862	Down
Snx12	0.85608	25.4369	7.74787	0.000686675	0.00211761	-0.712497	Up
Fxyd2	2.71353	26.552	7.73766	0.000690757	0.00212884	-0.719511	Up
Actbl2	-0.84357	25.3881	-7.71034	0.000701827	0.0021605	-0.738327	Down
Pip4k2a	1.8808	20.7744	7.7101	0.000701926	0.0021605	-0.738494	Up
Adi1	1.74842	23.3077	7.69777	0.000706994	0.00217427	-0.747008	Up
Scpep1	0.699248	26.7007	7.69616	0.000707658	0.00217427	-0.748119	Up
Ptprf	1.26828	22.6145	7.6959	0.000707764	0.00217427	-0.748297	Up
Psmg1	1.72224	21.6051	7.69411	0.000708504	0.00217427	-0.749533	Up
Nags	-3.93663	22.2439	-7.69283	0.000709036	0.00217427	-0.750422	Down
Wbp2	0.761352	24.3032	7.69265	0.00070911	0.00217427	-0.750546	Up
Slc25a42	-1.27699	25.7882	-7.68687	0.000711508	0.00218024	-0.75454	Down
Ipo7	0.699644	26.5382	7.6857	0.000711997	0.00218035	-0.755354	Up
P4hb	-0.250289	30.7561	-7.67442	0.000716711	0.00219339	-0.763162	Stable
Faf2	-0.347234	25.4674	-7.66581	0.000720331	0.00220307	-0.769125	Down
Dnpep	0.94255	26.4455	7.66412	0.000721046	0.00220386	-0.770299	Up
Tpd52l2	1.08636	24.5916	7.66295	0.000721541	0.00220397	-0.77111	Up
Cd151	0.925828	25.2001	7.65604	0.000724469	0.00221151	-0.775904	Up
St13	0.535034	27.395	7.65274	0.000725873	0.0022144	-0.778195	Up
Mfge8	1.62937	23.2481	7.65017	0.000726969	0.00221633	-0.779979	Up
Prdx6	0.296394	29.782	7.64402	0.000729599	0.00222295	-0.784254	Up
Marcksl1	1.92944	22.1262	7.64226	0.000730351	0.00222383	-0.785473	Up
Rpl8	0.337292	28.8263	7.63289	0.000734386	0.0022347	-0.791992	Up
Ly6c1	0.934521	23.7971	7.63079	0.000735292	0.00223605	-0.793451	Up
Col1a1	2.13396	28.4302	7.62615	0.000737305	0.00224075	-0.796686	Up
Hmgn3	1.60433	23.3573	7.62173	0.000739222	0.00224517	-0.79976	Up
Pfdn4	0.78022	25.7125	7.60127	0.000748194	0.00227098	-0.814035	Up
Srsf4	0.855957	23.5467	7.59498	0.000750977	0.00227799	-0.818428	Up
Cfh	1.4841	26.5338	7.58965	0.000753349	0.00228375	-0.82216	Up
Copb1	0.727703	27.7563	7.57151	0.000761477	0.00230694	-0.834859	Up
Ccny	1.4207	22.4206	7.56271	0.000765456	0.00231754	-0.841025	Up
Tuba1c	0.957335	25.6964	7.55185	0.000770402	0.00233105	-0.848647	Up
Cald1	1.31227	25.726	7.5451	0.000773496	0.00233894	-0.853391	Up
Dpysl3	2.94683	25.5988	7.54198	0.00077493	0.00234181	-0.855582	Up
Rps11	0.537677	28.4333	7.53737	0.000777058	0.00234676	-0.858826	Up
Csnk1a1	1.21089	23.8627	7.53583	0.00077777	0.00234744	-0.85991	Up
Smndc1	1.79192	22.055	7.50184	0.000793684	0.00239397	-0.883876	Up
Tln2	1.17877	26.8772	7.49538	0.000796751	0.00240078	-0.88844	Up
Ifi47	3.16955	24.7472	7.49498	0.000796938	0.00240078	-0.888717	Up
Rpl13	0.252912	28.1274	7.49217	0.00079828	0.00240332	-0.890708	Stable
Gtf2i	1.4268	23.5505	7.49041	0.000799121	0.00240435	-0.891954	Up
Pafah1b1	0.585107	26.9325	7.48713	0.000800687	0.00240756	-0.894271	Up
Pacsin3	2.02585	24.7084	7.48025	0.000803993	0.00241599	-0.899145	Up
Uqcr10	-0.227772	28.041	-7.47636	0.000805866	0.00242011	-0.901899	Stable
Pip4k2c	0.630931	25.8326	7.45772	0.000814918	0.00244577	-0.915115	Up
Pdlim1	1.82132	24.8176	7.45213	0.000817657	0.00245246	-0.919085	Up
Atp2b1	0.864811	25.6068	7.43807	0.000824595	0.00247173	-0.929082	Up
Lyz2	1.40516	28.0112	7.43538	0.000825932	0.0024742	-0.930999	Up
aco1	-0.464468	29.9358	-7.42756	0.000829828	0.00248433	-0.936566	Down
Rnaset2b	1.06799	25.0959	7.42561	0.000830805	0.00248484	-0.937959	Up
Bpnt2	1.41015	22.1053	7.42515	0.000831032	0.00248484	-0.938282	Up
Son	0.977804	25.417	7.423	0.000832112	0.00248601	-0.939819	Up
Dcps	1.53071	24.8943	7.42164	0.000832793	0.00248601	-0.940785	Up
Sec22b	0.494166	25.1316	7.42072	0.000833256	0.00248601	-0.941444	Up
Chd4	1.69803	24.6183	7.42026	0.000833488	0.00248601	-0.941773	Up
Puf60	2.12323	24.3019	7.41658	0.000835336	0.00248864	-0.944393	Up
Xdh	2.12504	26.0418	7.41645	0.000835403	0.00248864	-0.944489	Up
Ambp	0.748653	25.4095	7.41494	0.000836163	0.00248937	-0.945564	Up
Ppp5c	0.927034	24.9241	7.40958	0.000838871	0.00249589	-0.949389	Up
Gatm	-0.528152	30.5036	-7.40619	0.000840591	0.0024984	-0.951812	Down
Gcsh	-0.640731	25.901	-7.40586	0.000840754	0.0024984	-0.952042	Down
Nipsnap3b	1.39761	24.8703	7.40337	0.000842023	0.00250063	-0.953826	Up
Paics	0.454402	28.0242	7.39633	0.000845611	0.00250823	-0.958857	Up
S100a10	2.91935	27.0029	7.3963	0.000845623	0.00250823	-0.958874	Up
Bag1	1.45406	24.3592	7.39459	0.000846498	0.00250928	-0.960098	Up
Map2k4	1.21688	23.7805	7.39161	0.000848027	0.00251227	-0.962233	Up
Ano6	0.860621	23.7214	7.39001	0.000848845	0.00251249	-0.963373	Up
Taco1	-1.11926	26.059	-7.38943	0.000849146	0.00251249	-0.963793	Down
Hspa4l	1.21403	24.4428	7.38507	0.000851386	0.00251757	-0.96691	Up
Dennd4c	1.41719	22.7976	7.38042	0.000853786	0.00252312	-0.970239	Up
Pon2	1.83257	23.0577	7.36107	0.000863861	0.00255133	-0.984118	Up
Snrpd1	0.77842	25.6409	7.35912	0.000864881	0.00255226	-0.985515	Up
Kynu	2.21873	22.634	7.35845	0.000865236	0.00255226	-0.986	Up
F9	3.42827	22.3562	7.35361	0.000867783	0.00255821	-0.989477	Up
Abce1	1.22449	25.4012	7.35259	0.000868319	0.00255822	-0.990207	Up
Sptbn2	1.21046	25.9408	7.34314	0.000873321	0.00256983	-0.997003	Up
Synpo	2.85817	24.3484	7.34313	0.000873325	0.00256983	-0.997008	Up
Pnp	0.311364	28.3701	7.33928	0.000875375	0.00257429	-0.999781	Up
Blmh	-0.455095	26.9967	-7.32329	0.000883942	0.00259789	-1.0113	Down
Ahctf1	-0.835119	22.7226	-7.31443	0.000888727	0.00261037	-1.01769	Down
Ugt2b1	3.37685	23.2757	7.31274	0.000889645	0.00261147	-1.01891	Up
Nasp	1.46241	21.8374	7.29915	0.00089706	0.00263163	-1.02873	Up
Nubp2	2.00813	21.63	7.28954	0.00090235	0.00264544	-1.03568	Up
Jpt2	2.05997	24.4452	7.2886	0.000902867	0.00264544	-1.03636	Up
2210016F16Rik	0.889868	24.9503	7.28605	0.000904279	0.00264797	-1.03821	Up
Casp8	1.27894	23.3236	7.28217	0.000906432	0.00265266	-1.04102	Up
Srsf3	0.780642	26.3419	7.27075	0.000912794	0.00266966	-1.0493	Up
Capzb	1.53347	28.059	7.25833	0.000919782	0.00268846	-1.05832	Up
Lyrm4	-0.788072	25.5179	-7.25358	0.000922473	0.00269469	-1.06177	Down
Srp54	1.22353	25.7435	7.24929	0.000924907	0.00269953	-1.06489	Up
Sfxn2	-0.687239	24.971	-7.24773	0.000925794	0.00269953	-1.06602	Down
Parp1	1.27601	24.6991	7.2477	0.000925809	0.00269953	-1.06604	Up
Ivns1abp	1.06242	25.1806	7.24579	0.0009269	0.00270108	-1.06744	Up
Mettl26	-1.18999	27.225	-7.24385	0.000928008	0.00270267	-1.06885	Down
Lama4	1.85529	21.8739	7.2383	0.000931181	0.00271027	-1.07289	Up
Mrpl13	1.06059	24.5277	7.23353	0.000933918	0.0027166	-1.07636	Up
Idh3g	0.263361	29.0368	7.21812	0.000942837	0.00274088	-1.0876	Up
Pspc1	2.22782	23.3352	7.20162	0.000952497	0.00276436	-1.09966	Up
Aldh1l1	-0.303262	30.723	-7.2007	0.000953036	0.00276436	-1.10033	Down
Cryl1	-0.607352	29.3981	-7.20049	0.000953161	0.00276436	-1.10048	Down
Hspa9	-0.254741	31.1589	-7.20041	0.000953207	0.00276436	-1.10054	Stable
Ywhaq	1.14701	28.7191	7.1917	0.000958359	0.00277763	-1.10691	Up
Asah1	2.30456	26.8334	7.18305	0.00096351	0.00279088	-1.11325	Up
Nat8f3	-4.2124	23.9123	-7.18048	0.000965043	0.00279364	-1.11513	Down
Prkag1	0.952992	24.5109	7.17616	0.000967636	0.00279946	-1.11831	Up
Macf1	1.70026	24.0074	7.17115	0.000970646	0.00280648	-1.12198	Up
Bag3	0.687006	24.999	7.16172	0.000976347	0.00282127	-1.12891	Up
Hspa12a	0.86459	25.6388	7.15785	0.000978698	0.00282559	-1.13175	Up
Snx5	1.08773	26.1034	7.15733	0.000979016	0.00282559	-1.13213	Up
Rps10	0.194264	27.6222	7.14704	0.000985299	0.00284203	-1.1397	Stable
Bsnd	0.49102	26.7141	7.14	0.000989629	0.00285281	-1.14489	Up
Aimp1	0.661469	25.566	7.10837	0.00100936	0.00290706	-1.16823	Up
Wdr13	0.570863	23.4173	7.1079	0.00100966	0.00290706	-1.16858	Up
Glyr1	1.2987	23.3458	7.10346	0.00101246	0.0029134	-1.17186	Up
Plbd2	1.53252	23.2327	7.09978	0.0010148	0.00291839	-1.17459	Up
Acox2	-2.36553	26.9707	-7.08773	0.00102249	0.00293691	-1.18351	Down
Tbcb	0.848596	24.1786	7.08738	0.00102271	0.00293691	-1.18377	Up
Mars1	0.855838	25.686	7.08682	0.00102307	0.00293691	-1.18419	Up
Hbb-bs	-1.32562	32.435	-7.08456	0.00102452	0.00293933	-1.18587	Down
Ddx1	0.604756	27.4831	7.07222	0.00103249	0.00296042	-1.19502	Up
Rtcb	0.63283	27.7697	7.06462	0.00103743	0.00297255	-1.20067	Up
Idi1	-1.18264	26.6523	-7.06381	0.00103796	0.00297255	-1.20127	Down
Washc2	0.739251	23.2737	7.06279	0.00103862	0.00297269	-1.20203	Up
Plcd1	1.77919	22.0612	7.05568	0.00104328	0.00298424	-1.20732	Up
Ppox	0.436567	25.5441	7.05088	0.00104644	0.00299151	-1.21089	Up
Rap1gds1	2.00853	23.0614	7.04822	0.00104819	0.00299474	-1.21287	Up
Ppp1r12a	1.5756	25.131	7.03384	0.00105774	0.00302022	-1.22359	Up
Coq8b	2.06714	21.0056	7.0292	0.00106083	0.00302622	-1.22705	Up
Acyp2	-0.629687	24.8911	-7.02882	0.00106109	0.00302622	-1.22734	Down
Guk1	0.530703	23.2808	7.02414	0.00106423	0.00303337	-1.23083	Up
Helz2	2.18479	26.1659	7.02087	0.00106643	0.00303785	-1.23327	Up
Mfap2	1.95361	21.9867	7.01992	0.00106708	0.00303789	-1.23399	Up
Slirp	-0.485679	25.6597	-7.01077	0.00107326	0.0030537	-1.24082	Down
Cul1	1.22078	24.4379	7.00974	0.00107397	0.0030539	-1.2416	Up
Me2	2.12832	22.7575	6.98033	0.00109418	0.00310953	-1.26364	Up
Sptbn1	0.252993	31.1703	6.96573	0.00110438	0.00313667	-1.27461	Stable
Ogdh	-0.276578	30.9973	-6.95014	0.0011154	0.00316559	-1.28635	Down
Bin1	1.62167	23.9793	6.94946	0.00111588	0.00316559	-1.28686	Up
Mettl7b	-1.17876	26.5959	-6.94718	0.0011175	0.00316834	-1.28858	Down
Srsf5	1.12896	24.0639	6.94597	0.00111836	0.00316891	-1.28948	Up
Agpat3	-1.10587	24.9124	-6.94095	0.00112195	0.00317721	-1.29327	Down
Irf3	-1.67996	23.4478	-6.91857	0.00113811	0.00321968	-1.31018	Down
Rras2	1.24233	24.5431	6.91833	0.00113828	0.00321968	-1.31036	Up
Top1	1.18859	25.342	6.90327	0.00114932	0.00324802	-1.32176	Up
Ctsl	1.02396	25.3417	6.90217	0.00115013	0.00324802	-1.3226	Up
Ube2r2	1.11045	22.5446	6.9019	0.00115033	0.00324802	-1.3228	Up
Mrpl17	-3.08527	24.0501	-6.89852	0.00115282	0.00325316	-1.32536	Down
Cyp2d26	2.04902	24.2795	6.89133	0.00115815	0.00326629	-1.33082	Up
Tgm1	-2.50899	25.9512	-6.88801	0.00116063	0.00327135	-1.33334	Down
Sirt2	1.07249	22.9996	6.88556	0.00116245	0.00327457	-1.33519	Up
Tcerg1	2.94329	23.3141	6.88149	0.0011655	0.00327995	-1.33829	Up
Try10	-1.5023	23.8564	-6.88079	0.00116602	0.00327995	-1.33882	Down
Tgfbi	0.860366	26.8309	6.88028	0.0011664	0.00327995	-1.33921	Up
Cacybp	0.816066	25.7867	6.87635	0.00116936	0.00328551	-1.3422	Up
Rpl34	0.410342	27.3271	6.87584	0.00116974	0.00328551	-1.34258	Up
Plscr2	1.31589	23.8682	6.86126	0.00118077	0.00331455	-1.35368	Up
Ggact	-1.50756	23.1819	-6.85718	0.00118388	0.00332134	-1.35678	Down
Rps26	0.360784	27.601	6.84767	0.00119116	0.00333984	-1.36404	Up
Glo1	0.156062	27.7946	6.84327	0.00119455	0.00334738	-1.36739	Stable
Cst3	1.04437	23.2522	6.8232	0.00121016	0.00338914	-1.38273	Up
Rpl5	0.293724	25.1955	6.81768	0.00121449	0.0033993	-1.38696	Up
Akr1c19	1.03586	25.6595	6.81573	0.00121602	0.00340161	-1.38845	Up
Coq9	-0.59884	28.0346	-6.80977	0.00122073	0.00341132	-1.39302	Down
Gstt3	0.802382	26.6898	6.80954	0.00122091	0.00341132	-1.39319	Up
Gsdmd	0.747801	24.9639	6.80662	0.00122323	0.0034156	-1.39543	Up
Cpne1	1.29822	25.0846	6.80582	0.00122386	0.0034156	-1.39604	Up
Mrc1	3.83853	24.4765	6.80328	0.00122588	0.00341927	-1.39799	Up
Mrpl37	-1.26121	26.2136	-6.80166	0.00122717	0.00342088	-1.39923	Down
Parva	0.846664	25.8505	6.79896	0.00122932	0.0034249	-1.4013	Up
Rpl27	0.350696	28.1159	6.79546	0.00123212	0.00343071	-1.40399	Up
Msrb2	-1.48411	24.5468	-6.79069	0.00123595	0.00343938	-1.40766	Down
Map2k2	0.699885	23.7625	6.78069	0.00124401	0.00345982	-1.41534	Up
Ehd4	0.940194	27.5723	6.76939	0.0012532	0.00348337	-1.42404	Up
H2-Aa	4.52101	24.4118	6.76715	0.00125503	0.00348481	-1.42576	Up
Cog3	1.96139	21.2373	6.76698	0.00125517	0.00348481	-1.42589	Up
Ces2a	-1.32401	25.1382	-6.76193	0.00125931	0.00349429	-1.42978	Down
Smpd2	-1.85641	24.064	-6.75881	0.00126187	0.00349939	-1.43219	Down
Cltb	0.269242	27.3516	6.74915	0.00126986	0.00351951	-1.43964	Up
Fmo4	-2.16629	23.4872	-6.73673	0.00128021	0.00354617	-1.44924	Down
Nipsnap2	0.806495	27.1589	6.72674	0.00128862	0.00356739	-1.45697	Up
Lbr	0.920951	25.446	6.72349	0.00129137	0.00357296	-1.45949	Up
Thumpd3	2.05714	20.8232	6.71497	0.00129859	0.00359089	-1.46608	Up
Scyl2	1.14755	23.7032	6.71365	0.00129972	0.00359195	-1.46711	Up
F11r	1.56414	24.8667	6.70356	0.00130837	0.00361376	-1.47494	Up
Glul	-1.98523	25.7814	-6.70077	0.00131077	0.00361832	-1.47711	Down
Csk	1.38705	23.9515	6.69768	0.00131343	0.00362359	-1.47951	Up
Akr1c20	1.80106	21.765	6.69243	0.00131798	0.00363405	-1.48359	Up
Tbc1d10b	1.49424	21.5662	6.68376	0.00132552	0.00365277	-1.49033	Up
Twf2	1.29964	24.9523	6.66511	0.00134192	0.00369585	-1.50486	Up
Surf1	-0.753512	23.6271	-6.66272	0.00134404	0.00369958	-1.50673	Down
Nucb1	0.516186	27.3373	6.65587	0.00135014	0.00371422	-1.51207	Up
Kpna3	1.24054	23.3074	6.65465	0.00135122	0.0037151	-1.51302	Up
Dpy30	0.690516	24.0511	6.64238	0.00136224	0.00374325	-1.52262	Up
Sacm1l	0.454911	27.2316	6.63751	0.00136664	0.00375321	-1.52643	Up
Myh14	-1.92865	22.6586	-6.63387	0.00136994	0.00376012	-1.52928	Down
Rps18-ps5	0.38157	27.8647	6.62264	0.00138018	0.00378607	-1.53808	Up
Bub3	1.40241	25.7181	6.62121	0.0013815	0.00378752	-1.5392	Up
Bid	-1.08772	23.9853	-6.61939	0.00138317	0.00378994	-1.54063	Down
Stk24	0.985916	25.5206	6.6177	0.00138472	0.00379204	-1.54195	Up
Wasf2	1.83954	23.7622	6.60682	0.00139477	0.0038174	-1.5505	Up
Gstm2	1.22873	26.654	6.59826	0.00140274	0.00383702	-1.55722	Up
Serpinf1	1.16414	22.8295	6.59425	0.00140649	0.00384508	-1.56037	Up
Echdc3	-1.10799	25.5713	-6.58312	0.00141696	0.00387154	-1.56914	Down
Sec31a	0.425842	27.771	6.57956	0.00142033	0.00387854	-1.57195	Up
Serping1	1.01362	24.96	6.57552	0.00142416	0.0038868	-1.57513	Up
Rpl37	0.18071	27.2707	6.56838	0.00143098	0.00390318	-1.58076	Stable
Nnt	-0.210774	30.5978	-6.56281	0.00143631	0.00391552	-1.58516	Stable
Sdr39u1	-0.343087	25.3234	-6.5542	0.00144461	0.00393592	-1.59197	Down
Clint1	1.01545	26.6019	6.54374	0.00145477	0.00396134	-1.60024	Up
Smap	1.27645	21.7994	6.53853	0.00145986	0.00397296	-1.60437	Up
Hdgfl2	2.25873	21.934	6.53769	0.00146069	0.00397297	-1.60504	Up
Clpb	-0.638395	24.1889	-6.52922	0.00146901	0.00399337	-1.61175	Down
Snrpc	1.03036	22.8826	6.51975	0.00147839	0.00401659	-1.61926	Up
Sec62	0.452193	24.7847	6.51742	0.00148071	0.00402063	-1.62112	Up
Emc1	0.348075	25.929	6.51039	0.00148774	0.00403742	-1.6267	Up
Snta1	0.746463	23.209	6.49978	0.00149841	0.0040641	-1.63515	Up
Enpp1	0.934153	23.3542	6.49681	0.00150141	0.00406995	-1.63751	Up
Ndufaf1	-1.14853	23.4556	-6.48617	0.00151223	0.00409698	-1.64599	Down
Srp68	0.668287	25.1575	6.46838	0.00153053	0.00414421	-1.66019	Up
Wasl	1.00078	23.0659	6.46478	0.00153426	0.00415198	-1.66307	Up
Sptlc2	1.88326	22.8466	6.45259	0.00154699	0.00418198	-1.67282	Up
Ppp4c	-0.585952	23.1856	-6.4525	0.00154708	0.00418198	-1.67289	Down
Uso1	0.444526	27.5453	6.43922	0.0015611	0.00421751	-1.68354	Up
Psmc1	0.512069	27.6486	6.43295	0.00156776	0.00423313	-1.68857	Up
Tom1l2	0.544673	24.4599	6.42177	0.00157973	0.00426306	-1.69755	Up
Rbm25	1.71308	23.9125	6.40791	0.00159472	0.0043011	-1.7087	Up
Got2	-0.158253	31.2412	-6.40365	0.00159936	0.00431024	-1.71213	Stable
Hsp90b1	0.345917	30.2508	6.40316	0.0015999	0.00431024	-1.71253	Up
Serhl	-0.559625	25.0755	-6.38539	0.00161945	0.00436048	-1.72687	Down
Nadk2	-0.899056	23.2414	-6.38178	0.00162345	0.0043688	-1.72978	Down
Alcam	2.39761	22.6591	6.38055	0.00162482	0.00437005	-1.73077	Up
Cyp3a25	-1.50238	23.5148	-6.37098	0.0016355	0.00439589	-1.73851	Down
Acot8	-2.8992	23.1068	-6.37003	0.00163657	0.00439589	-1.73928	Down
Fkbp15	1.34428	23.8276	6.3695	0.00163716	0.00439589	-1.73971	Up
Iars2	-0.486696	27.8181	-6.36766	0.00163924	0.004399	-1.7412	Down
Sec23ip	1.24159	26.7617	6.34992	0.00165931	0.00444894	-1.75557	Up
Bclaf1	1.24379	24.575	6.34959	0.00165969	0.00444894	-1.75584	Up
Galm	-0.504511	27.2311	-6.34661	0.00166309	0.00445558	-1.75826	Down
Clta	0.366587	27.8948	6.34485	0.00166511	0.00445849	-1.75968	Up
Slc26a1	-3.33863	21.7436	-6.33577	0.00167554	0.00448394	-1.76706	Down
Fech	-0.562575	26.8766	-6.33387	0.00167774	0.00448734	-1.76861	Down
Rps5	0.358979	27.7423	6.32554	0.0016874	0.00451065	-1.77538	Up
Ccar2	1.17967	23.9184	6.32221	0.00169128	0.00451852	-1.77809	Up
Timm44	-0.750785	26.0118	-6.3203	0.0016935	0.00452196	-1.77964	Down
Dus3l	1.93639	21.6873	6.31729	0.00169703	0.00452885	-1.78209	Up
Srsf11	1.20297	22.7305	6.31466	0.00170011	0.00453456	-1.78423	Up
Cavin1	1.52623	25.8325	6.31339	0.0017016	0.00453604	-1.78527	Up
Gbe1	0.25498	26.5732	6.30766	0.00170835	0.00455149	-1.78994	Stable
Ppme1	0.681092	24.4417	6.30557	0.00171081	0.00455555	-1.79164	Up
Mpp6	-0.503519	25.422	-6.30085	0.00171641	0.00456793	-1.7955	Down
Rcn2	1.27924	24.6228	6.29915	0.00171843	0.00457077	-1.79688	Up
Mgst3	0.532241	24.7193	6.29387	0.00172472	0.00458498	-1.8012	Up
Eps15	0.474964	25.146	6.28979	0.0017296	0.00459541	-1.80453	Up
Ndufb1	0.558115	26.3332	6.28375	0.00173686	0.00461216	-1.80947	Up
Arfgap2	1.13456	24.7597	6.28027	0.00174105	0.00462074	-1.81232	Up
Pdha1	-0.141226	30.0367	-6.2788	0.00174282	0.0046229	-1.81352	Stable
Ccdc43	0.895065	24.7098	6.27094	0.00175236	0.00464549	-1.81996	Up
Lrg1	2.07211	22.8074	6.27019	0.00175327	0.00464549	-1.82057	Up
Atp6ap2	-2.04148	25.7125	-6.26711	0.00175703	0.00465288	-1.8231	Down
Snrpb2	0.889334	23.0963	6.26396	0.00176087	0.0046605	-1.82568	Up
Ppcs	-0.636061	25.7831	-6.26128	0.00176416	0.00466664	-1.82788	Down
Prxl2a	-0.871234	25.8118	-6.25962	0.0017662	0.00466947	-1.82924	Down
Ahcyl2	-0.449685	25.4626	-6.24576	0.00178331	0.00471212	-1.84062	Down
Btf3l4	0.945484	25.3995	6.24241	0.00178749	0.00472057	-1.84338	Up
Pelp1	2.00446	21.4531	6.23607	0.00179539	0.00473886	-1.84859	Up
Rpl15	0.735297	27.7373	6.22637	0.0018076	0.00476846	-1.85658	Up
Gpd2	-1.3014	27.5243	-6.2255	0.00180869	0.00476873	-1.85729	Down
Naa15	1.30563	25.0049	6.21506	0.00182193	0.00480102	-1.8659	Up
Bag6	1.14818	24.2793	6.20999	0.00182842	0.00481547	-1.87009	Up
Rab18	-0.730917	26.4081	-6.20144	0.00183939	0.00484172	-1.87715	Down
Fbxo22	0.908788	23.6451	6.19888	0.0018427	0.00484777	-1.87926	Up
Lrrc47	1.38364	24.9329	6.19563	0.00184691	0.00485619	-1.88196	Up
Gnaq	0.869675	24.0628	6.19302	0.00185028	0.00486204	-1.88411	Up
Cdhr2	0.977204	22.9174	6.19235	0.00185115	0.00486204	-1.88466	Up
Pdap1	0.715695	24.3061	6.18184	0.00186486	0.00489538	-1.89337	Up
Gyg	1.32078	23.7849	6.17696	0.00187127	0.00490954	-1.89742	Up
Prrc2c	0.824576	23.2428	6.14943	0.00190789	0.00500289	-1.92028	Up
Arl5a	1.15775	21.9888	6.14548	0.00191322	0.00501412	-1.92356	Up
Tkfc	-0.618044	29.7574	-6.14464	0.00191435	0.00501438	-1.92427	Down
Apoc1	0.638585	24.1028	6.14347	0.00191594	0.00501581	-1.92524	Up
Fam151a	-0.446268	26.2757	-6.13845	0.00192275	0.00503089	-1.92943	Down
Prdx2	0.276057	29.6491	6.13649	0.0019254	0.0050351	-1.93105	Up
Chmp6	0.921014	22.2376	6.13037	0.00193376	0.00505421	-1.93616	Up
Arl8a	0.638456	23.458	6.12551	0.00194042	0.00506887	-1.94022	Up
Gmpr2	1.23778	22.3016	6.1175	0.00195144	0.00509491	-1.9469	Up
Gsk3b	1.04107	22.0438	6.11132	0.00196002	0.00511337	-1.95207	Up
Letmd1	-1.20142	24.1716	-6.11087	0.00196064	0.00511337	-1.95244	Down
Zadh2	-0.207937	27.0959	-6.1075	0.00196533	0.00512283	-1.95526	Stable
Tmigd1	-1.96413	22.4666	-6.10218	0.00197277	0.00513944	-1.95971	Down
Jup	1.11867	25.4304	6.09881	0.00197749	0.00514895	-1.96253	Up
Ech1	-0.584604	27.7244	-6.09025	0.00198955	0.00517756	-1.9697	Down
Mycbp	0.68941	24.4926	6.08166	0.00200176	0.00520651	-1.97692	Up
Rps8	0.377606	28.6989	6.07763	0.0020075	0.00521615	-1.98029	Up
Vdac2	0.138201	29.9035	6.07755	0.00200763	0.00521615	-1.98037	Stable
Slc4a4	-0.398841	25.9987	-6.07075	0.00201737	0.00523863	-1.98608	Down
Rad23b	0.468133	26.0356	6.06677	0.00202311	0.00524984	-1.98943	Up
Ctps1	2.96706	24.548	6.06624	0.00202387	0.00524984	-1.98987	Up
Lgals9	1.10021	25.6628	6.06355	0.00202775	0.00525545	-1.99213	Up
Pcmt1	0.694664	25.1017	6.06324	0.00202821	0.00525545	-1.99239	Up
Cops7a	0.562051	25.5829	6.0624	0.00202942	0.00525548	-1.9931	Up
Lamtor2	1.02748	23.3617	6.06172	0.0020304	0.00525548	-1.99367	Up
Pbdc1	-1.20789	21.7083	-6.05578	0.00203904	0.00527499	-1.99867	Down
Hnrnpul2	1.06462	26.6248	6.0542	0.00204134	0.00527649	-2	Up
Ampd2	2.10976	22.0516	6.05305	0.00204302	0.00527649	-2.00097	Up
Dync1i2	0.921596	26.0304	6.0526	0.00204367	0.00527649	-2.00135	Up
Tbl1x	2.11916	22.3178	6.05238	0.002044	0.00527649	-2.00154	Up
Col1a2	2.15773	28.1334	6.04747	0.00205118	0.00529219	-2.00567	Up
Ssu72	0.56392	23.7455	6.04034	0.00206167	0.00531641	-2.01169	Up
Epb41l3	1.06903	23.2811	6.0381	0.00206498	0.0053221	-2.01358	Up
Carmil1	2.66223	22.1263	6.03612	0.00206791	0.00532605	-2.01525	Up
Gga1	0.88888	22.4682	6.03557	0.00206872	0.00532605	-2.01571	Up
Serpina3n	1.00456	25.1125	6.02462	0.00208502	0.00536513	-2.02496	Up
Mrpl9	1.38144	23.4906	6.01143	0.00210485	0.00541327	-2.03612	Up
Nln	0.87771	24.9517	6.00937	0.00210797	0.00541841	-2.03787	Up
Txnl1	0.50055	27.5433	6.0071	0.00211142	0.00542438	-2.03979	Up
Rsl1d1	1.27876	23.4674	6.0036	0.00211673	0.005434	-2.04276	Up
Gar1	1.37516	24.504	6.00315	0.00211742	0.005434	-2.04314	Up
Snx6	0.490829	26.8486	5.99738	0.00212623	0.00545369	-2.04803	Up
Gmds	1.78487	24.5188	5.99635	0.0021278	0.00545482	-2.0489	Up
Hspa1b	1.04948	22.5386	5.98316	0.00214812	0.00550399	-2.06011	Up
Myo1e	-0.262842	25.9387	-5.97738	0.0021571	0.00552405	-2.06502	Stable
Serpinb6b	4.35609	23.633	5.96837	0.00217119	0.00555718	-2.0727	Up
Plekha6	-1.14554	23.9152	-5.95749	0.00218833	0.00559808	-2.08196	Down
Hnrnph3	1.04669	23.2214	5.95322	0.0021951	0.00561242	-2.0856	Up
Plekho2	1.27747	23.513	5.95231	0.00219655	0.00561314	-2.08638	Up
Trmt5	1.96361	24.434	5.95132	0.00219812	0.00561418	-2.08723	Up
Fxn	-0.6418	24.1988	-5.94865	0.00220239	0.00562052	-2.08951	Down
Cobll1	-0.45336	27.4425	-5.9483	0.00220294	0.00562052	-2.0898	Down
Ap1s1	0.451151	24.6096	5.94214	0.0022128	0.0056427	-2.09507	Up
Pnkp	2.57239	22.8496	5.93904	0.00221778	0.00565242	-2.09772	Up
Atp6v1g3	0.596954	26.2115	5.93826	0.00221904	0.00565253	-2.09839	Up
Srp14	1.00588	24.5685	5.93755	0.00222018	0.00565253	-2.09899	Up
Psme3	1.0346	24.5135	5.93391	0.00222606	0.0056617	-2.10211	Up
Ywhaz	0.420869	30.4848	5.93386	0.00222613	0.0056617	-2.10215	Up
Selenof	1.93161	23.156	5.93051	0.00223156	0.00567251	-2.10501	Up
Mrpl11	0.907415	23.6678	5.92852	0.00223479	0.00567773	-2.10672	Up
Kyat3	-0.933968	27.0994	-5.92576	0.00223927	0.00568611	-2.10908	Down
Api5	1.15477	25.3269	5.91684	0.00225384	0.0057201	-2.11672	Up
Gm20390	-0.612411	29.6319	-5.9138	0.00225884	0.00572976	-2.11933	Down
Bbox1	-1.47142	23.7185	-5.90867	0.00226729	0.00574819	-2.12374	Down
Rnf114	1.04936	23.6534	5.90428	0.00227455	0.00576355	-2.1275	Up
Elob	1.23312	26.083	5.90059	0.00228069	0.00577606	-2.13068	Up
Eif6	1.70422	24.1104	5.89302	0.00229331	0.00580307	-2.13718	Up
Npnt	2.26954	23.0263	5.89275	0.00229376	0.00580307	-2.13741	Up
Hnrnpll	1.06117	25.4777	5.87622	0.00232164	0.00587052	-2.15164	Up
Acss1	0.421852	29.5459	5.86583	0.00233938	0.00591226	-2.16061	Up
Mecp2	0.529159	25.9109	5.86267	0.00234479	0.00592283	-2.16333	Up
Ufc1	0.576396	24.9978	5.8618	0.0023463	0.00592354	-2.16409	Up
Cuta	0.55544	23.2439	5.85763	0.00235347	0.00593853	-2.16768	Up
Ak3	-0.251118	29.3143	-5.85677	0.00235496	0.00593917	-2.16843	Stable
Dnajc6	-1.85365	26.0634	-5.84745	0.00237112	0.00597411	-2.17649	Down
Polr2h	0.881236	22.5443	5.84735	0.00237129	0.00597411	-2.17657	Up
Tnpo3	1.80244	23.0385	5.84384	0.00237743	0.00598576	-2.17961	Up
Arcn1	0.481061	27.5979	5.84328	0.0023784	0.00598576	-2.18009	Up
Ythdf3	1.04693	23.4366	5.83665	0.00239001	0.00601185	-2.18583	Up
Efhd2	4.17024	24.3557	5.82939	0.00240283	0.00604094	-2.19213	Up
Mon2	2.11947	21.6052	5.82337	0.0024135	0.00606461	-2.19735	Up
Sypl1	-0.607489	26.1355	-5.82234	0.00241534	0.00606578	-2.19825	Down
Lsm6	2.09239	22.4317	5.82169	0.00241649	0.00606578	-2.19881	Up
Npc2	0.894841	27.2611	5.81783	0.00242339	0.00607992	-2.20216	Up
Pdlim2	1.50598	25.2571	5.80766	0.00244163	0.00612252	-2.211	Up
Stx4	0.788663	24.4991	5.8048	0.0024468	0.00613227	-2.21349	Up
Ppp1r7	0.568051	25.7733	5.80383	0.00244854	0.00613346	-2.21433	Up
Bud31	1.31699	22.7496	5.79644	0.00246196	0.00616132	-2.22076	Up
Tnks1bp1	2.23285	22.5982	5.7963	0.00246223	0.00616132	-2.22089	Up
Dnajc12	-3.06588	23.3496	-5.78318	0.00248625	0.0062182	-2.23232	Down
Akap2	0.574598	26.1351	5.78178	0.00248884	0.00622145	-2.23355	Up
Usp9x	1.15386	26.0143	5.77917	0.00249365	0.00623026	-2.23582	Up
Fnta	0.981027	22.835	5.77799	0.00249583	0.00623245	-2.23685	Up
Gns	0.850888	25.063	5.77386	0.00250349	0.00624834	-2.24046	Up
COX1	-0.508868	27.0713	-5.76566	0.00251877	0.00628322	-2.24762	Down
rps14	0.293074	27.8268	5.76141	0.00252674	0.00629984	-2.25134	Up
Hint1	-0.300974	29.0748	-5.73527	0.00257639	0.0064203	-2.27425	Down
Gfm2	-0.830959	24.2033	-5.73343	0.00257993	0.00642581	-2.27587	Down
Tmem214	-0.838481	24.267	-5.73177	0.00258313	0.00643025	-2.27733	Down
Hpd	-1.97137	23.9929	-5.73071	0.00258516	0.00643025	-2.27825	Down
Hexa	3.76385	22.938	5.73042	0.00258573	0.00643025	-2.27851	Up
Pcbd2	-0.663776	25.3848	-5.72974	0.00258705	0.00643025	-2.27911	Down
Tars2	-1.45309	24.1399	-5.72873	0.00258899	0.00643132	-2.28	Down
Lrrc57	0.757105	22.8154	5.72813	0.00259015	0.00643132	-2.28052	Up
Hspa8	0.315852	31.6058	5.7233	0.00259951	0.00645123	-2.28477	Up
Rap1a	0.329927	25.8983	5.71908	0.00260773	0.00646829	-2.28848	Up
Copz1	1.10555	24.2313	5.71752	0.00261076	0.00647248	-2.28985	Up
Gnpda1	-0.570991	27.184	-5.70521	0.00263493	0.00652904	-2.3007	Down
Uap1l1	0.353041	27.4898	5.69299	0.00265917	0.00658572	-2.31148	Up
Bpgm	-1.56165	24.8962	-5.67942	0.0026864	0.00664974	-2.32347	Down
Pfdn5	0.68421	25.0664	5.65207	0.0027423	0.00678461	-2.3477	Up
Top2b	1.3665	23.8965	5.65129	0.0027439	0.0067851	-2.34839	Up
Fbxo6	2.16464	22.9753	5.64334	0.00276042	0.00682244	-2.35545	Up
Magoh	1.31231	24.3369	5.63888	0.00276973	0.00684094	-2.35942	Up
Rps29	0.417421	25.4029	5.63822	0.00277111	0.00684094	-2.36	Up
Rpsa	0.622085	28.7598	5.63772	0.00277216	0.00684094	-2.36045	Up
Fxyd4	4.07102	21.813	5.63469	0.00277852	0.00685312	-2.36314	Up
Cubn	-0.505067	29.0332	-5.63096	0.00278638	0.00686899	-2.36647	Down
Cask	1.08861	25.5966	5.62768	0.0027933	0.00688251	-2.36938	Up
Nudt7	-1.27508	23.2385	-5.61996	0.00280967	0.00691932	-2.37626	Down
Sqor	-0.659842	28.2566	-5.61634	0.00281741	0.00693482	-2.37949	Down
Osbpl6	0.547573	23.4557	5.61172	0.00282729	0.00695559	-2.38361	Up
Dbi	-0.157934	29.2253	-5.60512	0.00284148	0.00698411	-2.3895	Stable
H2ac21	2.13232	26.0505	5.60498	0.00284178	0.00698411	-2.38963	Up
Cox4i1	-0.244332	30.7744	-5.60299	0.00284609	0.00699113	-2.39141	Stable
Plxnb2	0.802205	26.3456	5.59844	0.00285593	0.00701173	-2.39547	Up
Nucb2	0.893569	23.5594	5.58663	0.0028817	0.00707139	-2.40604	Up
Exosc7	0.66433	24.4378	5.57649	0.00290405	0.00712262	-2.41512	Up
Auh	-0.34849	27.3356	-5.57124	0.0029157	0.00714754	-2.41983	Down
Mob1b	2.10815	23.7978	5.56286	0.00293442	0.00718977	-2.42736	Up
Eif1	0.53826	24.818	5.55739	0.00294669	0.00721618	-2.43227	Up
Rpl18a	0.291506	27.6496	5.55262	0.00295748	0.00723751	-2.43657	Up
Ddx19a	2.20594	24.2797	5.55221	0.00295841	0.00723751	-2.43693	Up
Ssr3	0.814837	23.3491	5.53742	0.00299209	0.00731618	-2.45025	Up
Prelp	2.99231	25.5514	5.53626	0.00299475	0.00731899	-2.45129	Up
Nup98	2.278	23.2415	5.52783	0.00301417	0.00736271	-2.45889	Up
Slc35a3	-2.04191	24.2101	-5.52428	0.0030224	0.00737906	-2.4621	Down
Maoa	1.47554	24.6792	5.52149	0.0030289	0.00739118	-2.46462	Up
Rps7	0.535458	27.5694	5.51818	0.00303661	0.00740624	-2.46761	Up
Rps20	0.433012	27.7748	5.50667	0.00306359	0.00746828	-2.47801	Up
Ran	0.779498	26.3471	5.50201	0.00307462	0.00749082	-2.48224	Up
Pgm3	-1.31334	25.6804	-5.50145	0.00307595	0.00749082	-2.48275	Down
Lsm7	1.26467	22.1923	5.48901	0.00310558	0.00755915	-2.49401	Up
Lsm2	2.21075	23.7693	5.4853	0.0031145	0.00757535	-2.49739	Up
Syne2	1.14305	24.5407	5.48493	0.00311538	0.00757535	-2.49772	Up
Mfn2	0.696438	23.9789	5.47819	0.00313165	0.00761107	-2.50384	Up
H1-0	0.511798	29.578	5.47518	0.00313895	0.00762409	-2.50658	Up
Ppp1r1a	0.603977	25.9467	5.47467	0.00314017	0.00762409	-2.50704	Up
Lum	2.06979	26.0146	5.46549	0.00316254	0.00767455	-2.51538	Up
Crem	1.21894	21.4951	5.4496	0.00320174	0.00776576	-2.52986	Up
Cops3	0.936282	25.2439	5.4464	0.00320972	0.00778118	-2.53278	Up
Hsd17b10	-0.163084	28.7883	-5.44281	0.00321867	0.00779897	-2.53606	Stable
Cbr3	4.67313	23.1887	5.44118	0.00322275	0.00780493	-2.53755	Up
Atl3	0.828928	25.9782	5.42616	0.00326061	0.00789265	-2.55127	Up
Coq3	-0.871048	24.0312	-5.41817	0.00328095	0.0079379	-2.55858	Down
Hmox2	1.47186	24.5897	5.41189	0.00329708	0.00797291	-2.56434	Up
Ubr4	1.09993	25.2263	5.4108	0.00329988	0.0079748	-2.56533	Up
Ctnnbl1	0.669349	22.8842	5.41029	0.00330117	0.0079748	-2.5658	Up
Drap1	0.840986	21.8159	5.40769	0.0033079	0.00798704	-2.56819	Up
Psmd13	0.597142	27.2647	5.40668	0.00331051	0.00798935	-2.56912	Up
Ago2	2.50712	22.1551	5.40549	0.00331358	0.00799244	-2.5702	Up
Rabl6	1.28761	21.9004	5.40413	0.00331711	0.00799244	-2.57145	Up
Stk39	1.1814	23.8698	5.40389	0.00331771	0.00799244	-2.57167	Up
[truncated: 2,818 more rows]

## Sheet: 3.Overlap DEGs and DEPs
Overlap up DEGs/DEPs	Overlap down DEGs/DEPs
Tubb5	Ces1f
Tgfbi	Hykk
Marcksl1	Slc17a3
Rap2b	Acy3
Vasp	Ugt3a1
Arpc1b	Inmt
Gsdmd	Ugt3a2
Ctss	Treh
Stab1	Kap
H2-Q7	Cbs
Tpm4	Pipox
Serpinb6b	Ldhd
Samhd1	Khk
Efhd2	Amacr
Pycard	Crot
Emb	Cyp4b1
Psmb10	Sugct
Rbm3	Slc17a1
Lyn	Paqr9
Esyt1	Mep1a
H2-K1	Them7
Mrc1	Gcnt1
Rac2	Slc3a1
Zbp1	Lap3
Sh3bp1	Slc27a2
Tapbp	Aadat
Cnn2	Hsd17b11
Mcm3	Akr1c14
Nfatc2	Lrp2
Ppp1r18	Agps
Plekho2	Mep1b
Ptprc	Aldh8a1
Lmnb1	Csad
Rab31	Dmgdh
Msn	Dnajc12
Gbp2	Ahcy
Fblim1	Slc22a6
Ctsc	Mogat1
Mcm4	Gk
Anxa3	Cyp2a4
Pik3ap1	Ggt1
Arhgdib	Cyp2j5
Lgals9	Acadm
Ifitm3	Atp11a
Sp100	Pank1
H2-D1	Coasy
Vav1	Napsa
Capg	Pecr
Map4k4	Slc5a8
Rrm1	Glyctk
Clic1	Haao
Twf2	Acsm1
Fermt3	Acsm2
Marcks	Acox1
Lgals3	Pcx
Tap1	Miox
Dpysl2	Chdh
Kctd12	Cldn2
Rcc2	Mfsd4b5
Psme1	Slc37a4
Sh3bgrl3	Tpmt
Coro1a	Slc47a1
Ifi30	Gstz1
Wipf1	Slc6a19
Tapbpl	Tmem229a
Ncf2	Slc22a2
B2m	Shmt2
Vat1	Cyb5a
Rps6ka1	Tmigd1
Fscn1	Mpv17l
Lxn	Lrrc19
Cbr2	Acss2
Ifi35	Osbpl8
Cstb	Ivd
Plp2	Lypla1
Lyz2	Fbp1
Bin1	Slc22a12
S100a6	Adhfe1
Myof	Far1
Entpd1	Cubn
Flna	Fah
Casp1	Aass
Myh9	Sult1d1
Mvp	Acat1
Itgb2	Cth
Itgax	Pbld1
Eif4ebp1	Slco1a6
Anxa6	Kmo
Rap2a	Pter
Slc25a24	Slc25a21
Lcp1	Pxmp4
Tmem43	Vwa8
Stat1	Fhl1
Tubb6	Gcdh
Ifi47	Bphl
Hmgb2	Ace
Apoe	Pdzk1
Vars	Ppt2
Tagln2	Chpt1
Itga5	Cyp7b1
S100a10	Vil1
Lgals3bp	Aldh3a2
Hcls1	Ces1d
Icam1	Cyp2e1
Cp	Hao2
Pla2g15	Cryzl2
Cybb	Acsm3
Vim	Ugt2b38
Pip4k2a	Iah1
Cd5	Mettl7a1
Cbr3	Lrpap1
Prmt1	Bdh2
Tes	Nudt19
Lrrfip1	Acsm5
Gng2	Slc22a18
Coro2a	Echdc2
Rpl12	Nit1
Hip1	Slc22a1
Vcam1	Cideb
Iqgap1	Isoc2a
Arhgap45	Lrrk2
Lcn2	Acad9
Mt1	Gpm6a
Rnase4	Ace2
Havcr1	Mapt
Rnf213	Akr1c21
Gbp5	Prodh
Clu	Susd2
Bst2	Ces2c
Homer3	Aldh4a1
Psmb9	Acads
Aif1	Cmbl
Tnc	Aldh9a1
Bax	Slc5a9
Aldh18a1	Sephs2
Anxa5	Folr1
Mthfd1l	Slc25a15
Alox5ap	Abhd3
Ctsk	Ak4
Spp1	Cryz
Nup93	Ehhadh
Tap2	Por
H2-DMb2	Pyroxd2
Cfh	Fggy
H2-Eb1	Fmo2
AA467197	Cyp2d9
Pkm	Dhrs4
H2-Aa	Hgd
Ahnak	Aldh5a1
H2-Ab1	Acox3
Gda	Ahcyl2
Serpina10	Nipsnap1
Akr1b8	Ddc
Gvin1	Adh1
Mfsd10	Aldh6a1
Lpo	Apeh
Ybx3	Aldob
Lzic	Scp2
Parp9	Scrn3
S100a4	Gss
Anxa2	Acy1
Phgdh	Papss2
Rab19	Pah
Pla2g4a	Dnajc13
Cd74	Lactb2
Cd82	Nat8f1
Anxa1	Abcg2
Mcm7	Mcrip2
S100a11	Etfdh
Stat3	Fmo1
Ddx58	Me1
Parp12	Sord
Serpinb6a	Agpat3
Emilin1	Xylb
Mfge8	Slc35a3
Mgl2	Hpd
Myl12a	Ggct
Serpinb9	Acad12
Pdlim7	Sardh
Pgm2	Ass1
Serpine2	Acot12
Capn1	Acot1
Itih4	Hibadh
Nop58	Cltrn
Thbs1	Aadac
Plec	Fgf1
Gsto1	Slc25a10
Xdh	Tkfc
Aaas	Rida
Isg15	Hadh
Oasl1	Tpk1
Ehd4	Sypl2
Pygb	Hsd3b3
Csrp1	Acot4
Tgtp2	Fam210a
Flot1	Abat
Hmga1	Mgam
Cad	Slc4a4
Nop56	Hsd3b2
Pml	Sod1
Actn1	Grhpr
Oas1a	Cat
Crip1	Abhd14b
Rcn1	Msra
Fhl2	Nit2
Slc44a2	Cd36
Ephx1	Smpdl3a
Ckap4	Gas2
Smpdl3b	Slc22a8
Sfxn3	Mettl7b
Akap12	Glyat
Ryr1	Afmid
Impa2	Enpp6
Chil3	Pcbd1
Lgals1	Hmgcs1
Col15a1	Igfbp4
Lmna	Aifm1
Stat2	Abcd3
Cldn3	Smpd2
C4b	Mccc2
Iigp1	Dpep1
Specc1	Ech1
Ifit2	Selenbp1
Aldh1a2	Bdh1
Pdlim1	Prdx5
Fhl3	Timp3
Mcam	Mmut
Soat2	Dglucy
Nes	Cluh
Krt20	Nudt12
Ahnak2	Arl6ip1
Aldh1a1	Agxt2
Tubb2b	Dao
Hdgfl3	Pcca
Ptk7	Mccc1
Colec12	Aspdh
Flnc	Gfm2
Serpina3n	Mlec
Bgn	Akr1c18
Fn1	Dhfr
Des	Mlycd
Krt18	Coq9
Upp1	Acad10
	Erlin1
	Qdpr
	Rbpms2
	Acsf3
	Oxsm
	Nceh1
	Cndp2
	Hspd1
	Aspa
	Hpn
	Decr1
	Thnsl2
	Entpd5
	Slc25a51
	Fmo5
	Gclm
	Sirt3
	Keg1
	Ces1e
	Cda
	Slc26a1
	Nfs1
	Acot13
	Scrn2
	Aqp1
	Sfxn1
	Sgk2
	Rnf181
	Cryl1
	Fahd1
	Gstt2
	Oxct1
	Fdx1
	Gpam
	Slc5a11
	Acadl
	Slc11a2
	Mpc2
	Mettl26
	Idi1
	Plekha6
	Acox2
	Phyh
	Akr1a1
	Ddt
	Suclg1
	Lpl
	Suox
	Gatm
	Gfm1
	Qprt
	Dbt
	Sod2
	Kif21a
	Mpp6
	Nat8f3
	Slc25a13
	Etfa
	Acaa1b
	Fech
	Cisd1
	Dhtkd1
	Acad11
	Slc25a42
	Fam151a
	Iyd
	Hint2
	Clybl
	Coq8a
	Cisd3
	Trpv4
	Btd
	Rdh16f2
	Trap1
	Vdac1
	Kyat1
	Asl
	Mcur1
	Ugp2
	Pm20d1
	Sfxn2
	Pgm3
	Tmem205
	Tmem120a
	Tst
	Crat
	Etfb
	Clpx
	Anks4b
	Mvd
	Auh
	Pxmp2
	Gphn
	Sqor
	Retsat
	Ddah1
	Prxl2a
	Aldh7a1
	Lrpprc
	Gpc4
	Kl
	Rtn4ip1
	Acat2
	Dld
	Ethe1
	Ggact
	Echs1
	Ppa2
	Mrpl50
	Nadk2
	Sucla2
	Pgm1
	Fahd2a
	Fmo4
	Pccb
	Nudt8
	Smim4
	Sdha
	Ndrg1
	Apoc3
	Slc51b
	Fads2
	Pnpo
	Reep6
	Acp6
	Aacs
	Acsl1
	Decr2
	Ccs
	Them4
	Galm
	Cpox
	Xpnpep1
	Nox4
	Dnph1
	Sdhb
	Acyp2
	Smim1
	Gstk1
	Sdhc
	Hibch
	Hoga1
	Hebp1
	Pdzk1ip1
	Nsdhl
	Slc33a1
	Gcsh
	Gpt
	Ndufv3
	Ppcs
	Myh14
	Sar1b
	Bid
	Kyat3
	Ndufaf1
	Mpc1
	Dnajc6
	Gpd1
	Hagh
	Rmnd1
	Suclg2
	Gatd3a
	Lyrm4
	Echdc3
	Rars2
	Gm4952
	Myo7b
	Nmrk1
	Ddo
	Car12
	Ndufaf6
	Slc25a16
	Coq3
	Aldh1l1
	Msrb2
	Acmsd
	Acad8
	Taco1
	Aqp3
	Cpt1a
	Pck1
	Nat2
	Pvalb
	Fxn
	Sult1b1
	Mtfp1
	Tgm1
	Snca

## Sheet: 4.Up regulated GO items
ID	Description	GeneRatio	BgRatio	pvalue	p.adjust	qvalue	geneID	Count
GO:0019882	antigen processing and presentation	20/236	119/23355	5.5396e-19	1.89288e-15	1.36507e-15	Ctss/H2-Q7/Pycard/H2-K1/Tapbp/H2-D1/Tap1/Psme1/Ifi30/Tapbpl/B2m/Icam1/Psmb9/Tap2/H2-DMb2/H2-Eb1/H2-Aa/H2-Ab1/Cd74/Thbs1	20
GO:0019884	antigen processing and presentation of exogenous antigen	13/236	34/23355	6.31691e-18	1.07924e-14	7.7831e-15	Ctss/H2-K1/Tapbp/Tap1/Psme1/Ifi30/B2m/Tap2/H2-DMb2/H2-Eb1/H2-Aa/H2-Ab1/Cd74	13
GO:0002478	antigen processing and presentation of exogenous peptide antigen	12/236	27/23355	1.30115e-17	1.48201e-14	1.06877e-14	Ctss/H2-K1/Tapbp/Tap1/Ifi30/B2m/Tap2/H2-DMb2/H2-Eb1/H2-Aa/H2-Ab1/Cd74	12
GO:0048002	antigen processing and presentation of peptide antigen	16/236	72/23355	1.76459e-17	1.5074e-14	1.08708e-14	Ctss/H2-Q7/Pycard/H2-K1/Tapbp/H2-D1/Tap1/Ifi30/Tapbpl/B2m/Tap2/H2-DMb2/H2-Eb1/H2-Aa/H2-Ab1/Cd74	16
GO:0002504	antigen processing and presentation of peptide or polysaccharide antigen via MHC class II	9/236	22/23355	4.18326e-13	2.85884e-10	2.06169e-10	Ctss/Pycard/Ifi30/H2-DMb2/H2-Eb1/H2-Aa/H2-Ab1/Cd74/Thbs1	9
GO:0045785	positive regulation of cell adhesion	26/236	442/23355	5.896e-13	3.35777e-10	2.4215e-10	Pycard/Ptprc/Lgals9/Vav1/Map4k4/Coro1a/Flna/Itgb2/Itga5/S100a10/Icam1/Cd5/Vcam1/Iqgap1/Aif1/Spp1/H2-Aa/H2-Ab1/Cd74/Anxa1/Emilin1/Capn1/Thbs1/Flot1/Lgals1/Fn1	26
GO:0034341	response to interferon-gamma	15/236	137/23355	9.753e-12	4.18744e-09	3.01982e-09	H2-Q7/Mrc1/Gbp2/Ifitm3/Capg/Casp1/Stat1/Vim/Gbp5/Bst2/H2-Eb1/H2-Aa/H2-Ab1/Parp9/Cd74	15
GO:0052547	regulation of peptidase activity	24/236	422/23355	9.80378e-12	4.18744e-09	3.01982e-09	Serpinb6b/Pycard/Lyn/Psme1/Rps6ka1/Lxn/Cstb/Bin1/Casp1/Stat1/Hip1/Psmb9/Bax/Serpina10/Stat3/Serpinb6a/Serpinb9/Serpine2/Itih4/Thbs1/Xdh/Pml/Cldn3/Serpina3n	24
GO:0007159	leukocyte cell-cell adhesion	22/236	353/23355	1.27071e-11	4.82447e-09	3.47923e-09	Pycard/Rac2/Ptprc/Msn/Lgals9/Fermt3/Lgals3/Coro1a/Itgb2/Itga5/Icam1/Cd5/Vcam1/Aif1/Cfh/H2-Aa/H2-Ab1/Cd74/Anxa1/Capn1/Thbs1/Lgals1	22
GO:0042060	wound healing	22/236	357/23355	1.58345e-11	5.41064e-09	3.90195e-09	Rap2b/Lyn/Cnn2/Fermt3/Myof/Entpd1/Flna/Myh9/Anxa6/Apoe/Anxa5/Cfh/Serpina10/Anxa2/Pla2g4a/Anxa1/Serpine2/Thbs1/Plec/Cldn3/Ptk7/Fn1	22
GO:0002495	antigen processing and presentation of peptide antigen via MHC class II	8/236	21/23355	1.75403e-11	5.44866e-09	3.92937e-09	Ctss/Pycard/Ifi30/H2-DMb2/H2-Eb1/H2-Aa/H2-Ab1/Cd74	8
GO:0019886	antigen processing and presentation of exogenous peptide antigen via MHC class II	7/236	16/23355	1.04198e-10	2.96705e-08	2.13972e-08	Ctss/Ifi30/H2-DMb2/H2-Eb1/H2-Aa/H2-Ab1/Cd74	7
GO:0007015	actin filament organization	23/236	445/23355	1.81034e-10	4.75841e-08	3.43159e-08	Marcksl1/Vasp/Arpc1b/Tpm4/Pycard/Rac2/Sh3bp1/Capg/Twf2/Marcks/Coro1a/Fscn1/Bin1/Flna/Lcp1/S100a10/Hcls1/Icam1/Hip1/Aif1/Capn1/Actn1/Pdlim1	23
GO:0009615	response to virus	19/236	300/23355	2.5591e-10	6.24603e-08	4.5044e-08	Samhd1/Pycard/Zbp1/Ptprc/Lgals9/Ifitm3/Itgax/Stat1/Lcn2/Bst2/Bax/Parp9/Ddx58/Isg15/Oasl1/Pml/Oas1a/Stat2/Ifit2	19
GO:0052548	regulation of endopeptidase activity	20/236	348/23355	4.7103e-10	1.07301e-07	7.73812e-08	Serpinb6b/Pycard/Lyn/Psme1/Rps6ka1/Bin1/Casp1/Stat1/Hip1/Psmb9/Bax/Serpina10/Stat3/Serpinb6a/Serpinb9/Serpine2/Thbs1/Xdh/Pml/Serpina3n	20
GO:0045088	regulation of innate immune response	15/236	184/23355	6.59452e-10	1.40834e-07	1.01564e-07	Samhd1/Pycard/Zbp1/Lgals9/Vav1/Tap1/Ifi35/Hmgb2/Apoe/Gbp5/Tap2/Parp9/Cd74/Serpinb9/Smpdl3b	15
GO:0002697	regulation of immune effector process	22/236	437/23355	7.52078e-10	1.51168e-07	1.09016e-07	H2-Q7/Pycard/Lyn/H2-K1/Rac2/Ptprc/Lgals9/H2-D1/Vav1/Lgals3/Tap1/B2m/Itgb2/Stat1/Tap2/Cfh/Parp9/Cd74/Anxa1/Ddx58/Serpinb9/Pml	22
GO:0002831	regulation of response to biotic stimulus	18/236	297/23355	1.5543e-09	2.95057e-07	2.12784e-07	Samhd1/Pycard/Zbp1/Lgals9/Vav1/Tap1/Ifi35/Stat1/Hmgb2/Apoe/Gbp5/Tap2/Parp9/Cd74/Ddx58/Serpinb9/Pml/Smpdl3b	18
GO:0002474	antigen processing and presentation of peptide antigen via MHC class I	9/236	51/23355	1.98359e-09	3.56734e-07	2.57263e-07	H2-Q7/H2-K1/Tapbp/H2-D1/Tap1/Ifi30/Tapbpl/B2m/Tap2	9
GO:0070661	leukocyte proliferation	19/236	348/23355	3.03719e-09	5.18904e-07	3.74214e-07	Pycard/Psmb10/Lyn/Rac2/Nfatc2/Ptprc/Msn/Lgals9/Lgals3/Coro1a/Itgb2/Vcam1/Clu/Aif1/Bax/H2-Aa/H2-Ab1/Cd74/Anxa1	19
GO:0051607	defense response to virus	16/236	246/23355	4.74224e-09	7.17235e-07	5.17243e-07	Samhd1/Pycard/Zbp1/Ptprc/Ifitm3/Itgax/Stat1/Bst2/Parp9/Ddx58/Isg15/Oasl1/Pml/Oas1a/Stat2/Ifit2	16
GO:0140546	defense response to symbiont	16/236	246/23355	4.74224e-09	7.17235e-07	5.17243e-07	Samhd1/Pycard/Zbp1/Ptprc/Ifitm3/Itgax/Stat1/Bst2/Parp9/Ddx58/Isg15/Oasl1/Pml/Oas1a/Stat2/Ifit2	16
GO:0043254	regulation of protein-containing complex assembly	21/236	441/23355	4.98232e-09	7.17235e-07	5.17243e-07	Vasp/Arpc1b/Pycard/Msn/Fblim1/Capg/Twf2/Lgals3/Coro1a/Fscn1/Bin1/Eif4ebp1/Lcp1/Apoe/Hcls1/Icam1/Gbp5/Clu/Bax/Gda/Capn1	21
GO:0046651	lymphocyte proliferation	18/236	320/23355	5.03765e-09	7.17235e-07	5.17243e-07	Pycard/Psmb10/Lyn/Rac2/Nfatc2/Ptprc/Msn/Lgals9/Lgals3/Coro1a/Itgb2/Vcam1/Aif1/Bax/H2-Aa/H2-Ab1/Cd74/Anxa1	18
GO:0042098	T cell proliferation	15/236	215/23355	5.6363e-09	7.6599e-07	5.52403e-07	Pycard/Psmb10/Rac2/Ptprc/Msn/Lgals9/Lgals3/Coro1a/Itgb2/Vcam1/Aif1/Bax/H2-Aa/H2-Ab1/Anxa1	15
GO:0032943	mononuclear cell proliferation	18/236	323/23355	5.82843e-09	7.6599e-07	5.52403e-07	Pycard/Psmb10/Lyn/Rac2/Nfatc2/Ptprc/Msn/Lgals9/Lgals3/Coro1a/Itgb2/Vcam1/Aif1/Bax/H2-Aa/H2-Ab1/Cd74/Anxa1	18
GO:0032970	regulation of actin filament-based process	20/236	411/23355	8.16912e-09	1.03385e-06	7.45571e-07	Vasp/Arpc1b/Pycard/Rac2/Sh3bp1/Cnn2/Arhgdib/Capg/Twf2/Coro1a/Fscn1/Bin1/Flna/Myh9/S100a10/Hcls1/Icam1/Iqgap1/Bst2/Capn1	20
GO:1903039	positive regulation of leukocyte cell-cell adhesion	15/236	223/23355	9.24628e-09	1.12838e-06	8.13742e-07	Pycard/Ptprc/Lgals9/Coro1a/Itgb2/Icam1/Cd5/Vcam1/Aif1/H2-Aa/H2-Ab1/Cd74/Anxa1/Capn1/Lgals1	15
GO:0022409	positive regulation of cell-cell adhesion	16/236	267/23355	1.51773e-08	1.78831e-06	1.28966e-06	Pycard/Ptprc/Lgals9/Coro1a/Itgb2/Icam1/Cd5/Vcam1/Aif1/H2-Aa/H2-Ab1/Cd74/Anxa1/Capn1/Flot1/Lgals1	16
GO:0007596	blood coagulation	13/236	168/23355	1.74869e-08	1.99176e-06	1.43638e-06	Rap2b/Lyn/Fermt3/Entpd1/Apoe/Anxa5/Cfh/Serpina10/Anxa2/Pla2g4a/Serpine2/Thbs1/Fn1	13
GO:0022407	regulation of cell-cell adhesion	20/236	432/23355	1.87838e-08	2.07046e-06	1.49314e-06	Pycard/Lyn/Ptprc/Lgals9/Fermt3/Lgals3/Coro1a/Itgb2/Icam1/Cd5/Vcam1/Aif1/H2-Aa/H2-Ab1/Cd74/Anxa1/Serpine2/Capn1/Flot1/Lgals1	20
GO:0007599	hemostasis	13/236	170/23355	2.0151e-08	2.15175e-06	1.55176e-06	Rap2b/Lyn/Fermt3/Entpd1/Apoe/Anxa5/Cfh/Serpina10/Anxa2/Pla2g4a/Serpine2/Thbs1/Fn1	13
GO:0050817	coagulation	13/236	171/23355	2.16159e-08	2.23823e-06	1.61412e-06	Rap2b/Lyn/Fermt3/Entpd1/Apoe/Anxa5/Cfh/Serpina10/Anxa2/Pla2g4a/Serpine2/Thbs1/Fn1	13
GO:0001906	cell killing	14/236	205/23355	2.40956e-08	2.42161e-06	1.74637e-06	H2-Q7/H2-K1/Ptprc/Ctsc/Lgals9/H2-D1/Vav1/Lgals3/Tap1/Coro1a/B2m/Tap2/Cfh/Serpinb9	14
GO:0001909	leukocyte mediated cytotoxicity	12/236	145/23355	2.96302e-08	2.89276e-06	2.08615e-06	H2-Q7/H2-K1/Ptprc/Ctsc/Lgals9/H2-D1/Vav1/Tap1/Coro1a/B2m/Tap2/Serpinb9	12
GO:0006909	phagocytosis	18/236	361/23355	3.23747e-08	3.0729e-06	2.21606e-06	Pycard/Rac2/Sh3bp1/Cnn2/Ptprc/Rab31/Anxa3/Vav1/Coro1a/Ncf2/Myh9/Itgb2/Havcr1/Aif1/Anxa1/Mfge8/Thbs1/Colec12	18
GO:0032956	regulation of actin cytoskeleton organization	18/236	364/23355	3.67149e-08	3.30144e-06	2.38087e-06	Vasp/Arpc1b/Pycard/Rac2/Sh3bp1/Arhgdib/Capg/Twf2/Coro1a/Fscn1/Bin1/Flna/S100a10/Hcls1/Icam1/Iqgap1/Bst2/Capn1	18
GO:0050900	leukocyte migration	18/236	364/23355	3.67149e-08	3.30144e-06	2.38087e-06	Pycard/Lyn/Rac2/Msn/Lgals9/Vav1/Lgals3/Coro1a/Itgb2/Icam1/Vcam1/Aif1/Spp1/Cd74/Anxa1/Emilin1/Capn1/Thbs1	18
GO:0002577	regulation of antigen processing and presentation	6/236	21/23355	4.77509e-08	4.18371e-06	3.01713e-06	Pycard/Tapbpl/Tap2/H2-Ab1/Cd74/Thbs1	6
GO:0051259	protein complex oligomerization	14/236	222/23355	6.54597e-08	5.59189e-06	4.03266e-06	Vasp/Gsdmd/Samhd1/Pycard/Rrm1/Kctd12/B2m/Prmt1/Rnf213/Gbp5/Alox5ap/Cd74/Ehd4/Aldh1a2	14
GO:0002366	leukocyte activation involved in immune response	16/236	298/23355	7.00541e-08	5.72058e-06	4.12546e-06	Pycard/Lyn/Rac2/Ptprc/Anxa3/Lgals9/Lgals3/Coro1a/Ifi35/Itgb2/Lcp1/Icam1/Cd74/Anxa1/Stat3/Lgals1	16
GO:1902903	regulation of supramolecular fiber organization	18/236	380/23355	7.03144e-08	5.72058e-06	4.12546e-06	Vasp/Arpc1b/Pycard/Sh3bp1/Capg/Twf2/Coro1a/Bin1/Flna/Apoe/S100a10/Hcls1/Icam1/Clu/Gda/Emilin1/Capn1/Hdgfl3	18
GO:0031341	regulation of cell killing	11/236	128/23355	7.65774e-08	6.08523e-06	4.38844e-06	H2-Q7/H2-K1/Ptprc/Lgals9/H2-D1/Vav1/Tap1/B2m/Tap2/Cfh/Serpinb9	11
GO:0002263	cell activation involved in immune response	16/236	302/23355	8.41364e-08	6.53396e-06	4.71204e-06	Pycard/Lyn/Rac2/Ptprc/Anxa3/Lgals9/Lgals3/Coro1a/Ifi35/Itgb2/Lcp1/Icam1/Cd74/Anxa1/Stat3/Lgals1	16
GO:0044403	biological process involved in symbiotic interaction	18/236	390/23355	1.03745e-07	7.87767e-06	5.68108e-06	Zbp1/Gbp2/Ifitm3/Stat1/Apoe/Icam1/Vcam1/Bst2/Bax/Anxa2/Cd74/Serpinb9/Isg15/Oasl1/Pml/Oas1a/Lgals1/Fn1	18
GO:0050670	regulation of lymphocyte proliferation	14/236	232/23355	1.13025e-07	8.39578e-06	6.05471e-06	Pycard/Lyn/Rac2/Nfatc2/Ptprc/Lgals9/Lgals3/Coro1a/Vcam1/Aif1/H2-Aa/H2-Ab1/Cd74/Anxa1	14
GO:0032944	regulation of mononuclear cell proliferation	14/236	235/23355	1.32419e-07	9.62715e-06	6.94273e-06	Pycard/Lyn/Rac2/Nfatc2/Ptprc/Lgals9/Lgals3/Coro1a/Vcam1/Aif1/H2-Aa/H2-Ab1/Cd74/Anxa1	14
GO:0001910	regulation of leukocyte mediated cytotoxicity	10/236	107/23355	1.36861e-07	9.74281e-06	7.02614e-06	H2-Q7/H2-K1/Ptprc/Lgals9/H2-D1/Vav1/Tap1/B2m/Tap2/Serpinb9	10
GO:1903037	regulation of leukocyte cell-cell adhesion	16/236	314/23355	1.43243e-07	9.98904e-06	7.20371e-06	Pycard/Ptprc/Lgals9/Lgals3/Coro1a/Itgb2/Icam1/Cd5/Vcam1/Aif1/H2-Aa/H2-Ab1/Cd74/Anxa1/Capn1/Lgals1	16
GO:0002274	myeloid leukocyte activation	14/236	238/23355	1.54767e-07	1.04506e-05	7.53656e-06	Pycard/Lyn/Rac2/Ctsc/Anxa3/Lgals9/Ifi35/Casp1/Itgb2/Havcr1/Clu/Aif1/Pla2g4a/Thbs1	14
GO:0031589	cell-substrate adhesion	17/236	358/23355	1.58542e-07	1.04506e-05	7.53656e-06	Rac2/Map4k4/Fermt3/Rcc2/Coro1a/Flna/Itgb2/Itga5/S100a10/Vcam1/Iqgap1/Spp1/Emilin1/Thbs1/Actn1/Lgals1/Fn1	17
GO:0031334	positive regulation of protein-containing complex assembly	14/236	239/23355	1.62939e-07	1.04506e-05	7.53656e-06	Vasp/Arpc1b/Pycard/Msn/Lgals3/Coro1a/Fscn1/Bin1/Lcp1/Icam1/Gbp5/Clu/Bax/Gda	14
GO:0002483	antigen processing and presentation of endogenous peptide antigen	7/236	41/23355	1.65154e-07	1.04506e-05	7.53656e-06	H2-Q7/H2-K1/Tapbp/H2-D1/Tap1/B2m/Tap2	7
GO:0019885	antigen processing and presentation of endogenous peptide antigen via MHC class I	7/236	41/23355	1.65154e-07	1.04506e-05	7.53656e-06	H2-Q7/H2-K1/Tapbp/H2-D1/Tap1/B2m/Tap2	7
GO:0032103	positive regulation of response to external stimulus	18/236	405/23355	1.81698e-07	1.11725e-05	8.05715e-06	Ctss/Pycard/Rac2/Zbp1/Ctsc/Lgals9/Vav1/Ifi35/Flna/Hmgb2/Gbp5/Aif1/Alox5ap/Parp9/Pla2g4a/Cd74/Thbs1/Fn1	18
GO:0051260	protein homooligomerization	12/236	171/23355	1.83101e-07	1.11725e-05	8.05715e-06	Vasp/Gsdmd/Samhd1/Pycard/Kctd12/B2m/Prmt1/Rnf213/Gbp5/Alox5ap/Ehd4/Aldh1a2	12
GO:0001819	positive regulation of cytokine production	19/236	452/23355	1.94028e-07	1.16314e-05	8.38816e-06	Gsdmd/Pycard/Ptprc/Lgals9/B2m/Casp1/Stat1/Hmgb2/Cybb/Gbp5/Clu/Aif1/Cd74/Anxa1/Stat3/Ddx58/Thbs1/Flot1/Akap12	19
GO:0030168	platelet activation	9/236	85/23355	1.99293e-07	1.17411e-05	8.46725e-06	Rap2b/Lyn/Fermt3/Entpd1/Apoe/Cfh/Pla2g4a/Serpine2/Fn1	9
GO:0071346	cellular response to interferon-gamma	10/236	113/23355	2.29393e-07	1.32854e-05	9.58091e-06	H2-Q7/Mrc1/Gbp2/Capg/Casp1/Stat1/Vim/Gbp5/H2-Ab1/Parp9	10
GO:0019883	antigen processing and presentation of endogenous antigen	7/236	44/23355	2.74346e-07	1.5624e-05	1.12674e-05	H2-Q7/H2-K1/Tapbp/H2-D1/Tap1/B2m/Tap2	7
GO:0070663	regulation of leukocyte proliferation	14/236	252/23355	3.10917e-07	1.74164e-05	1.25601e-05	Pycard/Lyn/Rac2/Nfatc2/Ptprc/Lgals9/Lgals3/Coro1a/Vcam1/Aif1/H2-Aa/H2-Ab1/Cd74/Anxa1	14
GO:0002685	regulation of leukocyte migration	13/236	217/23355	3.51616e-07	1.93786e-05	1.39751e-05	Pycard/Lyn/Rac2/Msn/Lgals9/Lgals3/Icam1/Aif1/Cd74/Anxa1/Emilin1/Capn1/Thbs1	13
GO:0002703	regulation of leukocyte mediated immunity	14/236	264/23355	5.45102e-07	2.95653e-05	2.13214e-05	H2-Q7/Lyn/H2-K1/Rac2/Ptprc/Lgals9/H2-D1/Vav1/Tap1/B2m/Itgb2/Tap2/Ddx58/Serpinb9	14
GO:0007229	integrin-mediated signaling pathway	9/236	96/23355	5.69988e-07	3.0432e-05	2.19464e-05	Vav1/Fermt3/Rcc2/Flna/Itgb2/Itgax/Itga5/Isg15/Fn1	9
GO:0045646	regulation of erythrocyte differentiation	7/236	49/23355	5.89145e-07	3.07407e-05	2.2169e-05	Lyn/B2m/Stat1/Hmgb2/Prmt1/Stat3/Isg15	7
GO:0001913	T cell mediated cytotoxicity	8/236	71/23355	5.93762e-07	3.07407e-05	2.2169e-05	H2-Q7/H2-K1/Ptprc/Ctsc/H2-D1/B2m/Tap2/Serpinb9	8
GO:0050867	positive regulation of cell activation	19/236	494/23355	7.45718e-07	3.80316e-05	2.74269e-05	Pycard/Nfatc2/Ptprc/Ctsc/Lgals9/Coro1a/Rps6ka1/Itgb2/Cd5/Vcam1/Havcr1/Aif1/H2-Aa/H2-Ab1/Pla2g4a/Cd74/Anxa1/Thbs1/Lgals1	19
GO:0032760	positive regulation of tumor necrosis factor production	9/236	102/23355	9.55446e-07	4.80112e-05	3.46238e-05	Pycard/Ptprc/Lgals9/Cybb/Clu/Stat3/Ddx58/Thbs1/Akap12	9
GO:0050870	positive regulation of T cell activation	12/236	201/23355	1.03675e-06	5.066e-05	3.65341e-05	Pycard/Ptprc/Lgals9/Coro1a/Cd5/Vcam1/Aif1/H2-Aa/H2-Ab1/Cd74/Anxa1/Lgals1	12
GO:1903557	positive regulation of tumor necrosis factor superfamily cytokine production	9/236	103/23355	1.03781e-06	5.066e-05	3.65341e-05	Pycard/Ptprc/Lgals9/Cybb/Clu/Stat3/Ddx58/Thbs1/Akap12	9
GO:0010952	positive regulation of peptidase activity	11/236	174/23355	1.68296e-06	8.09952e-05	5.84106e-05	Pycard/Lyn/Psme1/Casp1/Stat1/Hip1/Bax/Stat3/Xdh/Pml/Cldn3	11
GO:0042129	regulation of T cell proliferation	11/236	176/23355	1.88202e-06	8.93178e-05	6.44126e-05	Pycard/Rac2/Ptprc/Lgals9/Lgals3/Coro1a/Vcam1/Aif1/H2-Aa/H2-Ab1/Anxa1	11
GO:0035456	response to interferon-beta	7/236	58/23355	1.90896e-06	8.93548e-05	6.44393e-05	Gbp2/Ifitm3/Stat1/Ifi47/Bst2/Tgtp2/Iigp1	7
GO:0002696	positive regulation of leukocyte activation	18/236	479/23355	2.04334e-06	9.43527e-05	6.80436e-05	Pycard/Nfatc2/Ptprc/Ctsc/Lgals9/Coro1a/Itgb2/Cd5/Vcam1/Havcr1/Aif1/H2-Aa/H2-Ab1/Pla2g4a/Cd74/Anxa1/Thbs1/Lgals1	18
GO:0008154	actin polymerization or depolymerization	12/236	215/23355	2.10064e-06	9.5705e-05	6.90188e-05	Vasp/Arpc1b/Pycard/Sh3bp1/Capg/Twf2/Coro1a/Bin1/Hcls1/Icam1/Aif1/Capn1	12
GO:0002449	lymphocyte mediated immunity	17/236	435/23355	2.34441e-06	0.000105406	7.60149e-05	H2-Q7/H2-K1/Ptprc/Ctsc/Lgals9/H2-D1/Vav1/Tap1/Coro1a/B2m/Icam1/Tap2/Cfh/H2-Ab1/Cd74/Serpinb9/C4b	17
GO:0031349	positive regulation of defense response	13/236	259/23355	2.56548e-06	0.00011295	8.14551e-05	Ctss/Pycard/Zbp1/Ctsc/Lgals9/Vav1/Ifi35/Hmgb2/Gbp5/Alox5ap/Parp9/Pla2g4a/Cd74	13
GO:0045862	positive regulation of proteolysis	15/236	345/23355	2.57831e-06	0.00011295	8.14551e-05	Pycard/Lyn/Ctsc/Psme1/Casp1/Myh9/Stat1/Apoe/Hip1/Clu/Bax/Stat3/Xdh/Pml/Cldn3	15
GO:0002821	positive regulation of adaptive immune response	10/236	148/23355	2.76541e-06	0.000118707	8.5607e-05	H2-Q7/Pycard/H2-K1/Ptprc/H2-D1/B2m/Tap2/H2-Ab1/Pla2g4a/Cd74	10
GO:0010810	regulation of cell-substrate adhesion	12/236	221/23355	2.79554e-06	0.000118707	8.5607e-05	Rac2/Map4k4/Rcc2/Flna/Itga5/S100a10/Iqgap1/Spp1/Emilin1/Thbs1/Lgals1/Fn1	12
GO:0045089	positive regulation of innate immune response	9/236	116/23355	2.81395e-06	0.000118707	8.5607e-05	Pycard/Zbp1/Lgals9/Vav1/Ifi35/Hmgb2/Gbp5/Parp9/Cd74	9
GO:0046434	organophosphate catabolic process	10/236	151/23355	3.31286e-06	0.000138049	9.95558e-05	Samhd1/Ncf2/Entpd1/Pla2g15/Gda/Pla2g4a/Xdh/Smpdl3b/Impa2/Upp1	10
GO:0030041	actin filament polymerization	11/236	188/23355	3.57047e-06	0.000146992	0.000106005	Vasp/Arpc1b/Pycard/Capg/Twf2/Coro1a/Bin1/Hcls1/Icam1/Aif1/Capn1	11
GO:0002699	positive regulation of immune effector process	13/236	268/23355	3.73122e-06	0.000151781	0.000109458	H2-Q7/Lyn/H2-K1/Rac2/Ptprc/H2-D1/Vav1/B2m/Itgb2/Tap2/Cd74/Anxa1/Ddx58	13
GO:0008064	regulation of actin polymerization or depolymerization	11/236	190/23355	3.95369e-06	0.000158454	0.000114271	Vasp/Arpc1b/Pycard/Sh3bp1/Capg/Twf2/Coro1a/Bin1/Hcls1/Icam1/Capn1	11
GO:0048525	negative regulation of viral process	8/236	91/23355	3.98802e-06	0.000158454	0.000114271	Ifitm3/Stat1/Bst2/Cd74/Isg15/Oasl1/Pml/Oas1a	8
GO:0002262	myeloid cell homeostasis	11/236	192/23355	4.37241e-06	0.00017173	0.000123845	Lyn/B2m/Stat1/Hmgb2/Hcls1/Prmt1/Bax/Cfh/Anxa1/Stat3/Isg15	11
GO:0001911	negative regulation of leukocyte mediated cytotoxicity	5/236	25/23355	4.54885e-06	0.000176453	0.000127251	Ptprc/Lgals9/Tap1/Tap2/Serpinb9	5
GO:0030832	regulation of actin filament length	11/236	193/23355	4.59594e-06	0.000176453	0.000127251	Vasp/Arpc1b/Pycard/Sh3bp1/Capg/Twf2/Coro1a/Bin1/Hcls1/Icam1/Capn1	11
GO:0007044	cell-substrate junction assembly	8/236	93/23355	4.69685e-06	0.000177279	0.000127847	Map4k4/Rcc2/Itga5/S100a10/Iqgap1/Plec/Actn1/Fn1	8
GO:0002579	positive regulation of antigen processing and presentation	4/236	12/23355	4.7212e-06	0.000177279	0.000127847	Pycard/Tap2/H2-Ab1/Cd74	4
GO:0110053	regulation of actin filament organization	13/236	276/23355	5.13866e-06	0.000190857	0.000137639	Vasp/Arpc1b/Pycard/Sh3bp1/Capg/Twf2/Coro1a/Bin1/Flna/S100a10/Hcls1/Icam1/Capn1	13
GO:0016032	viral process	14/236	322/23355	5.59342e-06	0.000205513	0.000148208	Zbp1/Ifitm3/Stat1/Apoe/Icam1/Vcam1/Bst2/Bax/Cd74/Isg15/Oasl1/Pml/Oas1a/Lgals1	14
GO:0050863	regulation of T cell activation	14/236	323/23355	5.79507e-06	0.000210657	0.000151918	Pycard/Rac2/Ptprc/Lgals9/Lgals3/Coro1a/Cd5/Vcam1/Aif1/H2-Aa/H2-Ab1/Cd74/Anxa1/Lgals1	14
GO:0002683	negative regulation of immune system process	16/236	417/23355	5.89626e-06	0.000212079	0.000152944	Samhd1/Lyn/Ptprc/Lgals9/Lgals3/Tap1/Tapbpl/Tap2/H2-Aa/H2-Ab1/Cd74/Anxa1/Emilin1/Serpinb9/Thbs1/Smpdl3b	16
GO:0034340	response to type I interferon	6/236	46/23355	6.67361e-06	0.000237539	0.000171304	Samhd1/Zbp1/Ifitm3/Stat1/Isg15/Stat2	6
GO:0045648	positive regulation of erythrocyte differentiation	5/236	27/23355	6.79887e-06	0.000239502	0.00017272	Stat1/Hmgb2/Prmt1/Stat3/Isg15	5
GO:0010950	positive regulation of endopeptidase activity	10/236	165/23355	7.29982e-06	0.000254525	0.000183554	Pycard/Lyn/Psme1/Casp1/Stat1/Hip1/Bax/Stat3/Xdh/Pml	10
GO:0150115	cell-substrate junction organization	8/236	99/23355	7.49596e-06	0.000258724	0.000186582	Map4k4/Rcc2/Itga5/S100a10/Iqgap1/Plec/Actn1/Fn1	8
GO:0010466	negative regulation of peptidase activity	12/236	244/23355	7.70254e-06	0.000263196	0.000189807	Serpinb6b/Rps6ka1/Lxn/Cstb/Bin1/Serpina10/Serpinb6a/Serpinb9/Serpine2/Itih4/Thbs1/Serpina3n	12
GO:0042116	macrophage activation	8/236	100/23355	8.07756e-06	0.000273278	0.000197077	Ctsc/Lgals9/Ifi35/Casp1/Clu/Aif1/Pla2g4a/Thbs1	8
GO:0010811	positive regulation of cell-substrate adhesion	9/236	133/23355	8.65889e-06	0.000290073	0.000209189	Map4k4/Flna/Itga5/S100a10/Iqgap1/Spp1/Emilin1/Thbs1/Fn1	9
GO:0002456	T cell mediated immunity	9/236	134/23355	9.20169e-06	0.000305264	0.000220145	H2-Q7/H2-K1/Ptprc/Ctsc/H2-D1/B2m/Icam1/Tap2/Serpinb9	9
GO:0031342	negative regulation of cell killing	5/236	29/23355	9.83776e-06	0.000323227	0.000233099	Ptprc/Lgals9/Tap1/Tap2/Serpinb9	5
GO:0051258	protein polymerization	13/236	295/23355	1.05105e-05	0.000339171	0.000244597	Vasp/Arpc1b/Pycard/Capg/Twf2/Coro1a/Bin1/Hcls1/Icam1/Aif1/Gda/Capn1/Hdgfl3	13
GO:0030833	regulation of actin filament polymerization	10/236	172/23355	1.05215e-05	0.000339171	0.000244597	Vasp/Arpc1b/Pycard/Capg/Twf2/Coro1a/Bin1/Hcls1/Icam1/Capn1	10
GO:0070527	platelet aggregation	6/236	50/23355	1.09464e-05	0.000349569	0.000252096	Rap2b/Lyn/Fermt3/Cfh/Serpine2/Fn1	6
GO:0001667	ameboidal-type cell migration	16/236	439/23355	1.11958e-05	0.000354224	0.000255453	Sh3bp1/Anxa3/Arhgdib/Map4k4/Rcc2/Myh9/Itgb2/Anxa6/Apoe/Iqgap1/Anxa1/Thbs1/Pml/Akap12/Pdlim1/Fn1	16
GO:0045765	regulation of angiogenesis	13/236	298/23355	1.17052e-05	0.000366942	0.000264625	Stab1/Anxa3/Lgals3/Itgb2/Itgax/Stat1/Itga5/Cybb/Pkm/Stat3/Emilin1/Thbs1/Pml	13
GO:0050727	regulation of inflammatory response	14/236	344/23355	1.18199e-05	0.000367169	0.000264788	Ctss/Pycard/Lyn/Zbp1/Ctsc/Pik3ap1/Lgals9/Ifi35/Casp1/Apoe/Alox5ap/Pla2g4a/Anxa1/Smpdl3b	14
GO:0001916	positive regulation of T cell mediated cytotoxicity	6/236	51/23355	1.23019e-05	0.000378698	0.000273103	H2-Q7/H2-K1/Ptprc/H2-D1/B2m/Tap2	6
GO:0051764	actin crosslink formation	4/236	15/23355	1.27119e-05	0.000387827	0.000279686	Marcks/Flna/Aif1/Actn1	4
GO:0034109	homotypic cell-cell adhesion	7/236	77/23355	1.29752e-05	0.000392357	0.000282953	Rap2b/Lyn/Fermt3/Cfh/Serpine2/Lgals1/Fn1	7
GO:0002819	regulation of adaptive immune response	11/236	216/23355	1.33593e-05	0.000396945	0.000286262	H2-Q7/Pycard/H2-K1/Ptprc/H2-D1/B2m/Tap2/H2-Ab1/Pla2g4a/Cd74/Anxa1	11
GO:0051651	maintenance of location in cell	11/236	216/23355	1.33593e-05	0.000396945	0.000286262	Lyn/Ptprc/Twf2/Coro1a/Anxa6/Apoe/Lcn2/Bax/Gsto1/Pml/Ryr1	11
GO:1901342	regulation of vasculature development	13/236	302/23355	1.34832e-05	0.000397174	0.000286427	Stab1/Anxa3/Lgals3/Itgb2/Itgax/Stat1/Itga5/Cybb/Pkm/Stat3/Emilin1/Thbs1/Pml	13
GO:0045104	intermediate filament cytoskeleton organization	6/236	52/23355	1.37898e-05	0.000402733	0.000290436	Vim/Plec/Nes/Krt20/Des/Krt18	6
GO:0060326	cell chemotaxis	13/236	304/23355	1.44582e-05	0.000418122	0.000301534	Lyn/Rac2/Vav1/Lgals3/Coro1a/Itgb2/Hmgb2/Vcam1/Aif1/Spp1/Cd74/Anxa1/Thbs1	13
GO:0007160	cell-matrix adhesion	11/236	218/23355	1.45615e-05	0.000418122	0.000301534	Map4k4/Fermt3/Rcc2/Itgb2/S100a10/Vcam1/Iqgap1/Emilin1/Thbs1/Actn1/Fn1	11
GO:0045103	intermediate filament-based process	6/236	53/23355	1.54198e-05	0.000437561	0.000315552	Vim/Plec/Nes/Krt20/Des/Krt18	6
GO:0051271	negative regulation of cellular component movement	13/236	306/23355	1.54945e-05	0.000437561	0.000315552	Rap2b/Cnn2/Arhgdib/Bin1/Rap2a/Apoe/Aif1/Cd74/Stat3/Emilin1/Thbs1/Actn1/Cldn3	13
GO:0030595	leukocyte chemotaxis	11/236	220/23355	1.58564e-05	0.00044411	0.000320275	Lyn/Rac2/Vav1/Lgals3/Coro1a/Itgb2/Aif1/Spp1/Cd74/Anxa1/Thbs1	11
GO:0002460	adaptive immune response based on somatic recombination of immune receptors built from immunoglobulin superfamily domains	16/236	452/23355	1.60325e-05	0.00044539	0.000321198	H2-Q7/H2-K1/Ptprc/Ctsc/H2-D1/B2m/Icam1/Tap2/Cfh/H2-Ab1/Pla2g4a/Cd74/Anxa1/Stat3/Serpinb9/C4b	16
GO:0050730	regulation of peptidyl-tyrosine phosphorylation	12/236	263/23355	1.63366e-05	0.000450179	0.000324652	Rap2b/Lyn/Ptprc/Mvp/Itgb2/Itga5/Hcls1/Icam1/Iqgap1/Parp9/Cd74/Ehd4	12
GO:0097529	myeloid leukocyte migration	11/236	221/23355	1.65406e-05	0.000452153	0.000326076	Lyn/Rac2/Vav1/Lgals3/Itgb2/Aif1/Spp1/Cd74/Anxa1/Emilin1/Thbs1	11
GO:0034113	heterotypic cell-cell adhesion	6/236	54/23355	1.72018e-05	0.000466497	0.00033642	Ptprc/Itgb2/Itgax/Itga5/Vcam1/Flot1	6
GO:0032612	interleukin-1 production	8/236	111/23355	1.74258e-05	0.00046885	0.000338117	Gsdmd/Pycard/Lgals9/Casp1/Gbp5/Anxa1/Stat3/Pml	8
GO:1901652	response to peptide	15/236	406/23355	1.80452e-05	0.000481722	0.000347399	Rab31/Eif4ebp1/Stat1/Icam1/Vim/Pip4k2a/Vcam1/Anxa5/Pkm/Anxa1/Stat3/Capn1/Cad/Stat2/Serpina3n	15
GO:0002230	positive regulation of defense response to virus by host	5/236	33/23355	1.90241e-05	0.000503916	0.000363405	Pycard/Stat1/Parp9/Ddx58/Pml	5
GO:0050878	regulation of body fluid levels	14/236	360/23355	1.96109e-05	0.000515465	0.000371734	Rap2b/Lyn/Fermt3/Entpd1/Apoe/Anxa5/Cfh/Serpina10/Anxa2/Pla2g4a/Serpine2/Thbs1/Xdh/Fn1	14
GO:0001912	positive regulation of leukocyte mediated cytotoxicity	7/236	83/23355	2.12814e-05	0.000555103	0.000400319	H2-Q7/H2-K1/Ptprc/H2-D1/Vav1/B2m/Tap2	7
GO:0032271	regulation of protein polymerization	11/236	228/23355	2.20879e-05	0.000571775	0.000412343	Vasp/Arpc1b/Pycard/Capg/Twf2/Coro1a/Bin1/Hcls1/Icam1/Gda/Capn1	11
GO:0042742	defense response to bacterium	16/236	466/23355	2.32437e-05	0.000597171	0.000430657	Gsdmd/Stab1/Pycard/H2-K1/Gbp2/Anxa3/Lgals9/B2m/Lyz2/Hmgb2/Lcn2/Lpo/Serpinb9/Isg15/Iigp1/Colec12	16
GO:0070665	positive regulation of leukocyte proliferation	9/236	152/23355	2.52784e-05	0.0006446	0.000464861	Pycard/Lyn/Nfatc2/Ptprc/Coro1a/Vcam1/Aif1/Cd74/Anxa1	9
GO:0002428	antigen processing and presentation of peptide antigen via MHC class Ib	5/236	35/23355	2.55966e-05	0.00064788	0.000467226	H2-Q7/H2-K1/H2-D1/B2m/Tap2	5
GO:0001914	regulation of T cell mediated cytotoxicity	6/236	58/23355	2.60656e-05	0.000650117	0.00046884	H2-Q7/H2-K1/Ptprc/H2-D1/B2m/Tap2	6
GO:0010761	fibroblast migration	6/236	58/23355	2.60656e-05	0.000650117	0.00046884	Rcc2/Iqgap1/Thbs1/Pml/Akap12/Pdlim1	6
GO:0097191	extrinsic apoptotic signaling pathway	11/236	233/23355	2.69758e-05	0.000667944	0.000481696	Pycard/Ptprc/Lgals3/Hmgb2/Icam1/Lcn2/Bax/Thbs1/Pml/Lmna/Krt18	11
GO:0008360	regulation of cell shape	9/236	154/23355	2.80326e-05	0.000687687	0.000495933	Rac2/Msn/Fblim1/Coro1a/Myh9/Icam1/Anxa1/Myl12a/Fn1	9
GO:0051235	maintenance of location	13/236	324/23355	2.81756e-05	0.000687687	0.000495933	Lyn/Ptprc/Lgals9/Twf2/Coro1a/Flna/Anxa6/Apoe/Lcn2/Bax/Gsto1/Pml/Ryr1	13
GO:0016053	organic acid biosynthetic process	12/236	280/23355	3.02768e-05	0.000733729	0.000529138	Aldh18a1/Mthfd1l/Alox5ap/Pkm/Phgdh/Pla2g4a/Cd74/Anxa1/Gsto1/Cad/Aldh1a2/Aldh1a1	12
GO:0002833	positive regulation of response to biotic stimulus	9/236	156/23355	3.10372e-05	0.000741638	0.000534841	Pycard/Zbp1/Lgals9/Vav1/Ifi35/Hmgb2/Gbp5/Parp9/Cd74	9
GO:0050777	negative regulation of immune response	9/236	156/23355	3.10372e-05	0.000741638	0.000534841	Samhd1/Ptprc/Lgals9/Lgals3/Tap1/Tap2/Anxa1/Serpinb9/Smpdl3b	9
GO:0010038	response to metal ion	12/236	281/23355	3.13491e-05	0.000743887	0.000536463	B2m/Slc25a24/Cp/Iqgap1/Mt1/Anxa5/Alox5ap/Pla2g4a/Thbs1/Xdh/Crip1/Fn1	12
GO:0042267	natural killer cell mediated cytotoxicity	6/236	60/23355	3.17025e-05	0.000747085	0.00053877	Lgals9/Vav1/Tap1/Coro1a/Tap2/Serpinb9	6
GO:0022604	regulation of cell morphogenesis	13/236	328/23355	3.1993e-05	0.000748768	0.000539983	Rac2/Msn/Fblim1/Rcc2/Coro1a/Flna/Myh9/S100a10/Icam1/Anxa1/Myl12a/Cldn3/Fn1	13
GO:0060759	regulation of response to cytokine stimulus	8/236	122/23355	3.45562e-05	0.000803256	0.000579278	Samhd1/Pycard/Zbp1/Ptprc/Casp1/Parp9/Cd74/Ddx58	8
GO:0070486	leukocyte aggregation	4/236	19/23355	3.49665e-05	0.000807301	0.000582195	Rac2/Msn/Cfh/Thbs1	4
GO:0002706	regulation of lymphocyte mediated immunity	10/236	199/23355	3.70215e-05	0.000849009	0.000612273	H2-Q7/H2-K1/Ptprc/Lgals9/H2-D1/Vav1/Tap1/B2m/Tap2/Serpinb9	10
GO:0002228	natural killer cell mediated immunity	6/236	62/23355	3.82789e-05	0.000871993	0.000628848	Lgals9/Vav1/Tap1/Coro1a/Tap2/Serpinb9	6
GO:0045807	positive regulation of endocytosis	8/236	125/23355	4.1131e-05	0.000930758	0.000671228	Rab31/B2m/Bin1/Apoe/Hip1/Clu/Anxa2/Flot1	8
GO:0071621	granulocyte chemotaxis	8/236	126/23355	4.35419e-05	0.000978833	0.000705897	Rac2/Vav1/Lgals3/Itgb2/Spp1/Cd74/Anxa1/Thbs1	8
GO:0002475	antigen processing and presentation via MHC class Ib	5/236	39/23355	4.39283e-05	0.000981066	0.000707507	H2-Q7/H2-K1/H2-D1/B2m/Tap2	5
GO:0051051	negative regulation of transport	16/236	492/23355	4.45635e-05	0.000988789	0.000713077	Cnn2/Lgals9/Map4k4/Lgals3/Coro1a/Bin1/Entpd1/Apoe/Icam1/Bst2/Anxa5/Cd74/Anxa1/Serpine2/Thbs1/Gsto1	16
GO:0007162	negative regulation of cell adhesion	12/236	293/23355	4.70318e-05	0.00103682	0.000747718	Ptprc/Lgals9/Lgals3/Rcc2/Tnc/H2-Aa/H2-Ab1/Cd74/Anxa1/Serpine2/Thbs1/Lgals1	12
GO:2001236	regulation of extrinsic apoptotic signaling pathway	9/236	165/23355	4.81669e-05	0.00105504	0.000760855	Pycard/Ptprc/Lgals3/Hmgb2/Icam1/Bax/Thbs1/Pml/Lmna	9
GO:0045861	negative regulation of proteolysis	13/236	342/23355	4.91448e-05	0.00105783	0.000762865	Serpinb6b/Rps6ka1/Lxn/Cstb/Bin1/Serpina10/Serpinb6a/Serpinb9/Serpine2/Itih4/Thbs1/Pml/Serpina3n	13
GO:0060337	type I interferon signaling pathway	5/236	40/23355	4.97928e-05	0.00105783	0.000762865	Samhd1/Zbp1/Ifitm3/Stat1/Stat2	5
GO:0071357	cellular response to type I interferon	5/236	40/23355	4.97928e-05	0.00105783	0.000762865	Samhd1/Zbp1/Ifitm3/Stat1/Stat2	5
GO:0000768	syncytium formation by plasma membrane fusion	6/236	65/23355	5.01516e-05	0.00105783	0.000762865	Nfatc2/Myof/Casp1/Myh9/Stat1/Flot1	6
GO:0045824	negative regulation of innate immune response	6/236	65/23355	5.01516e-05	0.00105783	0.000762865	Samhd1/Lgals9/Tap1/Tap2/Serpinb9/Smpdl3b	6
GO:0140253	cell-cell fusion	6/236	65/23355	5.01516e-05	0.00105783	0.000762865	Nfatc2/Myof/Casp1/Myh9/Stat1/Flot1	6
GO:0002705	positive regulation of leukocyte mediated immunity	9/236	166/23355	5.04866e-05	0.00105836	0.00076325	H2-Q7/H2-K1/Ptprc/H2-D1/Vav1/B2m/Itgb2/Tap2/Ddx58	9
GO:0002237	response to molecule of bacterial origin	14/236	393/23355	5.10341e-05	0.00105867	0.000763472	Pycard/Lyn/Mrc1/Gbp2/Lgals9/Ncf2/B2m/Casp1/Stat1/Hmgb2/Vim/Havcr1/Tap2/Cfh	14
GO:0031343	positive regulation of cell killing	7/236	95/23355	5.1121e-05	0.00105867	0.000763472	H2-Q7/H2-K1/Ptprc/H2-D1/Vav1/B2m/Tap2	7
GO:0045953	negative regulation of natural killer cell mediated cytotoxicity	4/236	21/23355	5.31415e-05	0.00109388	0.000788867	Lgals9/Tap1/Tap2/Serpinb9	4
GO:0009166	nucleotide catabolic process	6/236	66/23355	5.47051e-05	0.00111933	0.000807215	Samhd1/Ncf2/Entpd1/Gda/Xdh/Upp1	6
GO:0032680	regulation of tumor necrosis factor production	9/236	168/23355	5.541e-05	0.001127	0.000812749	Pycard/Ptprc/Lgals9/Cybb/Clu/Stat3/Ddx58/Thbs1/Akap12	9
GO:0002285	lymphocyte activation involved in immune response	10/236	209/23355	5.6e-05	0.00113226	0.000816543	Ptprc/Lgals9/Lgals3/Coro1a/Lcp1/Icam1/Cd74/Anxa1/Stat3/Lgals1	10
GO:0006949	syncytium formation	6/236	67/23355	5.95832e-05	0.00119762	0.000863679	Nfatc2/Myof/Casp1/Myh9/Stat1/Flot1	6
GO:1903555	regulation of tumor necrosis factor superfamily cytokine production	9/236	170/23355	6.07322e-05	0.00121358	0.000875186	Pycard/Ptprc/Lgals9/Cybb/Clu/Stat3/Ddx58/Thbs1/Akap12	9
GO:0050792	regulation of viral process	9/236	171/23355	6.35508e-05	0.00125522	0.000905217	Ifitm3/Stat1/Bst2/Cd74/Isg15/Oasl1/Pml/Oas1a/Lgals1	9
GO:0071674	mononuclear cell migration	9/236	171/23355	6.35508e-05	0.00125522	0.000905217	Pycard/Lyn/Msn/Lgals9/Lgals3/Icam1/Aif1/Anxa1/Thbs1	9
GO:0002716	negative regulation of natural killer cell mediated immunity	4/236	22/23355	6.44372e-05	0.00125818	0.000907353	Lgals9/Tap1/Tap2/Serpinb9	4
GO:0035089	establishment of apical/basal cell polarity	4/236	22/23355	6.44372e-05	0.00125818	0.000907353	Sh3bp1/Msn/Fscn1/Ptk7	4
GO:0050866	negative regulation of cell activation	10/236	213/23355	6.56325e-05	0.00127424	0.000918933	Lyn/Lgals9/Lgals3/Apoe/H2-Aa/H2-Ab1/Cd74/Anxa1/Emilin1/Serpine2	10
GO:0032652	regulation of interleukin-1 production	7/236	99/23355	6.65605e-05	0.00128496	0.000926662	Gsdmd/Pycard/Lgals9/Casp1/Anxa1/Stat3/Pml	7
GO:0051346	negative regulation of hydrolase activity	14/236	405/23355	7.03884e-05	0.00135122	0.000974448	Serpinb6b/Rcc2/Rps6ka1/Lxn/Cstb/Bin1/Serpina10/Anxa1/Serpinb6a/Serpinb9/Serpine2/Itih4/Thbs1/Serpina3n	14
GO:0048872	homeostasis of number of cells	13/236	355/23355	7.17463e-05	0.00136959	0.000987698	Lyn/Coro1a/B2m/Stat1/Hmgb2/Hcls1/Prmt1/Bax/Cfh/Cd74/Anxa1/Stat3/Isg15	13
GO:0032640	tumor necrosis factor production	9/236	174/23355	7.26765e-05	0.00137964	0.000994946	Pycard/Ptprc/Lgals9/Cybb/Clu/Stat3/Ddx58/Thbs1/Akap12	9
GO:0045766	positive regulation of angiogenesis	9/236	175/23355	7.59532e-05	0.00142533	0.0010279	Anxa3/Lgals3/Itgb2/Itgax/Itga5/Cybb/Pkm/Stat3/Thbs1	9
GO:1904018	positive regulation of vasculature development	9/236	175/23355	7.59532e-05	0.00142533	0.0010279	Anxa3/Lgals3/Itgb2/Itgax/Itga5/Cybb/Pkm/Stat3/Thbs1	9
GO:0032677	regulation of interleukin-8 production	6/236	70/23355	7.63349e-05	0.00142533	0.0010279	Pycard/Ptprc/Cd74/Anxa1/Stat3/Ddx58	6
GO:0031579	membrane raft organization	4/236	23/23355	7.73863e-05	0.00143711	0.00103639	Ptprc/S100a10/Anxa2/Flot1	4
GO:0071706	tumor necrosis factor superfamily cytokine production	9/236	177/23355	8.28803e-05	0.00152356	0.00109873	Pycard/Ptprc/Lgals9/Cybb/Clu/Stat3/Ddx58/Thbs1/Akap12	9
GO:0050671	positive regulation of lymphocyte proliferation	8/236	138/23355	8.2933e-05	0.00152356	0.00109873	Pycard/Nfatc2/Ptprc/Coro1a/Vcam1/Aif1/Cd74/Anxa1	8
GO:0071887	leukocyte apoptotic process	8/236	139/23355	8.7242e-05	0.00159415	0.00114964	Lyn/Plekho2/Lgals3/Hcls1/Bax/Cd74/Anxa1/Serpinb9	8
GO:0051495	positive regulation of cytoskeleton organization	10/236	221/23355	8.9177e-05	0.00161714	0.00116622	Vasp/Arpc1b/Pycard/Coro1a/Bin1/Flna/S100a10/Icam1/Gda/Nes	10
GO:0061045	negative regulation of wound healing	6/236	72/23355	8.94465e-05	0.00161714	0.00116622	Apoe/Anxa5/Anxa2/Serpine2/Thbs1/Cldn3	6
GO:0010951	negative regulation of endopeptidase activity	9/236	179/23355	9.03307e-05	0.00162453	0.00117155	Serpinb6b/Rps6ka1/Bin1/Serpina10/Serpinb6a/Serpinb9/Serpine2/Thbs1/Serpina3n	9
GO:0032946	positive regulation of mononuclear cell proliferation	8/236	140/23355	9.17349e-05	0.00163962	0.00118243	Pycard/Nfatc2/Ptprc/Coro1a/Vcam1/Aif1/Cd74/Anxa1	8
GO:0061162	establishment of monopolar cell polarity	4/236	24/23355	9.21297e-05	0.00163962	0.00118243	Sh3bp1/Msn/Fscn1/Ptk7	4
GO:0032535	regulation of cellular component size	14/236	417/23355	9.58599e-05	0.00168482	0.00121503	Vasp/Arpc1b/Pycard/Sh3bp1/Capg/Twf2/Dpysl2/Coro1a/Bin1/Apoe/Hcls1/Icam1/Capn1/Fn1	14
GO:0002824	positive regulation of adaptive immune response based on somatic recombination of immune receptors built from immunoglobulin superfamily domains	8/236	141/23355	9.64179e-05	0.00168482	0.00121503	H2-Q7/H2-K1/Ptprc/H2-D1/B2m/Tap2/H2-Ab1/Pla2g4a	8
GO:0030218	erythrocyte differentiation	8/236	141/23355	9.64179e-05	0.00168482	0.00121503	Lyn/B2m/Stat1/Hmgb2/Hcls1/Prmt1/Stat3/Isg15	8
GO:0002711	positive regulation of T cell mediated immunity	6/236	73/23355	9.66419e-05	0.00168482	0.00121503	H2-Q7/H2-K1/Ptprc/H2-D1/B2m/Tap2	6
GO:0009262	deoxyribonucleotide metabolic process	5/236	46/23355	9.87401e-05	0.00168698	0.00121658	Samhd1/Rrm1/Gda/Xdh/Upp1	5
GO:0031952	regulation of protein autophosphorylation	5/236	46/23355	9.87401e-05	0.00168698	0.00121658	Rap2b/Ptprc/Mvp/Rap2a/Iqgap1	5
GO:0042269	regulation of natural killer cell mediated cytotoxicity	5/236	46/23355	9.87401e-05	0.00168698	0.00121658	Lgals9/Vav1/Tap1/Tap2/Serpinb9	5
GO:0050691	regulation of defense response to virus by host	5/236	46/23355	9.87401e-05	0.00168698	0.00121658	Pycard/Stat1/Parp9/Ddx58/Pml	5
GO:0018108	peptidyl-tyrosine phosphorylation	12/236	318/23355	0.000102589	0.00174402	0.00125772	Rap2b/Lyn/Ptprc/Mvp/Itgb2/Itga5/Hcls1/Icam1/Iqgap1/Parp9/Cd74/Ehd4	12
GO:0030099	myeloid cell differentiation	14/236	422/23355	0.000108637	0.00181515	0.00130902	Lyn/B2m/Myh9/Stat1/Hmgb2/Hcls1/Pip4k2a/Prmt1/Anxa2/Cd74/Stat3/Isg15/Pml/Actn1	14
GO:0061339	establishment or maintenance of monopolar cell polarity	4/236	25/23355	0.000108812	0.00181515	0.00130902	Sh3bp1/Msn/Fscn1/Ptk7	4
GO:0031532	actin cytoskeleton reorganization	7/236	107/23355	0.000108898	0.00181515	0.00130902	Arhgdib/Flna/Myh9/Rap2a/Anxa1/Cldn3/Ptk7	7
GO:0045639	positive regulation of myeloid cell differentiation	7/236	107/23355	0.000108898	0.00181515	0.00130902	Stat1/Hmgb2/Hcls1/Prmt1/Cd74/Stat3/Isg15	7
GO:0035458	cellular response to interferon-beta	5/236	47/23355	0.000109592	0.00181784	0.00131096	Gbp2/Stat1/Ifi47/Tgtp2/Iigp1	5
GO:0043903	regulation of biological process involved in symbiotic interaction	9/236	184/23355	0.000111452	0.0018291	0.00131908	Ifitm3/Stat1/Bst2/Cd74/Isg15/Oasl1/Pml/Oas1a/Lgals1	9
GO:0018212	peptidyl-tyrosine modification	12/236	321/23355	0.000112047	0.0018291	0.00131908	Rap2b/Lyn/Ptprc/Mvp/Itgb2/Itga5/Hcls1/Icam1/Iqgap1/Parp9/Cd74/Ehd4	12
GO:0046394	carboxylic acid biosynthetic process	11/236	273/23355	0.000112309	0.0018291	0.00131908	Aldh18a1/Mthfd1l/Alox5ap/Pkm/Phgdh/Pla2g4a/Cd74/Anxa1/Gsto1/Aldh1a2/Aldh1a1	11
GO:0032637	interleukin-8 production	6/236	75/23355	0.000112412	0.0018291	0.00131908	Pycard/Ptprc/Cd74/Anxa1/Stat3/Ddx58	6
GO:0019221	cytokine-mediated signaling pathway	13/236	372/23355	0.000114543	0.00184619	0.0013314	Samhd1/Pycard/Zbp1/Ptprc/Ifitm3/Casp1/Stat1/Parp9/Cd74/Stat3/Stat2/Iigp1/Krt18	13
GO:0032496	response to lipopolysaccharide	13/236	372/23355	0.000114543	0.00184619	0.0013314	Pycard/Lyn/Mrc1/Gbp2/Lgals9/Ncf2/B2m/Casp1/Stat1/Hmgb2/Vim/Havcr1/Cfh	13
GO:0030100	regulation of endocytosis	10/236	228/23355	0.000115311	0.00184985	0.00133404	Rab31/Lgals3/B2m/Bin1/Apoe/Hip1/Clu/Anxa2/Ehd4/Flot1	10
GO:0043299	leukocyte degranulation	6/236	76/23355	0.000121027	0.00190185	0.00137154	Lyn/Rac2/Anxa3/Lgals9/Coro1a/Itgb2	6
GO:0002707	negative regulation of lymphocyte mediated immunity	5/236	48/23355	0.000121335	0.00190185	0.00137154	Ptprc/Lgals9/Tap1/Tap2/Serpinb9	5
GO:0002715	regulation of natural killer cell mediated immunity	5/236	48/23355	0.000121335	0.00190185	0.00137154	Lgals9/Vav1/Tap1/Tap2/Serpinb9	5
GO:0007520	myoblast fusion	5/236	48/23355	0.000121335	0.00190185	0.00137154	Nfatc2/Myof/Casp1/Myh9/Flot1	5
GO:0030195	negative regulation of blood coagulation	5/236	48/23355	0.000121335	0.00190185	0.00137154	Apoe/Anxa5/Anxa2/Serpine2/Thbs1	5
GO:0019058	viral life cycle	10/236	231/23355	0.000128349	0.00200259	0.00144419	Ifitm3/Apoe/Icam1/Bst2/Cd74/Isg15/Oasl1/Pml/Oas1a/Lgals1	10
GO:0071675	regulation of mononuclear cell migration	7/236	110/23355	0.00012954	0.00201199	0.00145097	Pycard/Lyn/Msn/Lgals9/Lgals3/Aif1/Thbs1	7
GO:2000116	regulation of cysteine-type endopeptidase activity	10/236	232/23355	0.000132962	0.00205357	0.00148095	Pycard/Rps6ka1/Casp1/Stat1/Hip1/Psmb9/Bax/Thbs1/Xdh/Pml	10
GO:0007157	heterophilic cell-cell adhesion via plasma membrane cell adhesion molecules	5/236	49/23355	0.00013402	0.00205357	0.00148095	Lgals9/Itga5/Vcam1/Lgals1/Mcam	5
GO:1900047	negative regulation of hemostasis	5/236	49/23355	0.00013402	0.00205357	0.00148095	Apoe/Anxa5/Anxa2/Serpine2/Thbs1	5
GO:2000106	regulation of leukocyte apoptotic process	7/236	111/23355	0.000137086	0.00209117	0.00150807	Lyn/Lgals3/Hcls1/Bax/Cd74/Anxa1/Serpinb9	7
GO:0006919	activation of cysteine-type endopeptidase activity involved in apoptotic process	6/236	78/23355	0.000139827	0.00211411	0.00152462	Pycard/Stat1/Hip1/Bax/Xdh/Pml	6
GO:1901292	nucleoside phosphate catabolic process	6/236	78/23355	0.000139827	0.00211411	0.00152462	Samhd1/Ncf2/Entpd1/Gda/Xdh/Upp1	6
GO:0032102	negative regulation of response to external stimulus	13/236	380/23355	0.000141351	0.00212774	0.00153445	Samhd1/Lgals9/Tap1/Apoe/Aif1/Anxa5/Tap2/Anxa2/Serpinb9/Serpine2/Thbs1/Smpdl3b/Cldn3	13
GO:0001959	regulation of cytokine-mediated signaling pathway	7/236	112/23355	0.000144985	0.00215397	0.00155336	Samhd1/Pycard/Zbp1/Ptprc/Casp1/Parp9/Cd74	7
GO:0002526	acute inflammatory response	7/236	112/23355	0.000144985	0.00215397	0.00155336	Icam1/Alox5ap/Stat3/Serpinb9/Itih4/Serpina3n/Fn1	7
GO:0051283	negative regulation of sequestering of calcium ion	7/236	112/23355	0.000144985	0.00215397	0.00155336	Lyn/Ptprc/Coro1a/Anxa6/Bax/Gsto1/Ryr1	7
GO:0050819	negative regulation of coagulation	5/236	50/23355	0.000147694	0.00217904	0.00157144	Apoe/Anxa5/Anxa2/Serpine2/Thbs1	5
GO:0018149	peptide cross-linking	4/236	27/23355	0.000148586	0.00217904	0.00157144	Anxa1/Thbs1/Bgn/Fn1	4
GO:0046386	deoxyribose phosphate catabolic process	4/236	27/23355	0.000148586	0.00217904	0.00157144	Samhd1/Gda/Xdh/Upp1	4
GO:0051262	protein tetramerization	6/236	79/23355	0.000150056	0.0021912	0.00158021	Vasp/Samhd1/Rrm1/B2m/Gbp5/Aldh1a2	6
GO:0002224	toll-like receptor signaling pathway	7/236	113/23355	0.000153248	0.00222829	0.00160696	Lyn/Pik3ap1/Lgals9/Ifi35/Flot1/Smpdl3b/Colec12	7
GO:0002687	positive regulation of leukocyte migration	8/236	151/23355	0.000155135	0.00224617	0.00161985	Pycard/Rac2/Lgals9/Lgals3/Icam1/Aif1/Cd74/Thbs1	8
GO:0001765	membrane raft assembly	3/236	11/23355	0.000158322	0.00225968	0.0016296	S100a10/Anxa2/Flot1	3
GO:0060056	mammary gland involution	3/236	11/23355	0.000158322	0.00225968	0.0016296	Bax/Capn1/Pml	3
GO:2001280	positive regulation of unsaturated fatty acid biosynthetic process	3/236	11/23355	0.000158322	0.00225968	0.0016296	Pla2g4a/Cd74/Anxa1	3
GO:0030336	negative regulation of cell migration	11/236	284/23355	0.000158713	0.00225968	0.0016296	Rap2b/Cnn2/Arhgdib/Rap2a/Apoe/Aif1/Cd74/Stat3/Emilin1/Thbs1/Cldn3	11
GO:0051282	regulation of sequestering of calcium ion	7/236	114/23355	0.000161889	0.00228378	0.00164697	Lyn/Ptprc/Coro1a/Anxa6/Bax/Gsto1/Ryr1	7
GO:0045071	negative regulation of viral genome replication	5/236	51/23355	0.000162411	0.00228378	0.00164697	Ifitm3/Bst2/Isg15/Oasl1/Oas1a	5
GO:0051289	protein homotetramerization	5/236	51/23355	0.000162411	0.00228378	0.00164697	Vasp/Samhd1/B2m/Gbp5/Aldh1a2	5
GO:0034101	erythrocyte homeostasis	8/236	153/23355	0.000169837	0.00236871	0.00170822	Lyn/B2m/Stat1/Hmgb2/Hcls1/Prmt1/Stat3/Isg15	8
GO:1903900	regulation of viral life cycle	8/236	153/23355	0.000169837	0.00236871	0.00170822	Ifitm3/Bst2/Cd74/Isg15/Oasl1/Pml/Oas1a/Lgals1	8
GO:0009264	deoxyribonucleotide catabolic process	4/236	28/23355	0.000171982	0.00238887	0.00172276	Samhd1/Gda/Xdh/Upp1	4
GO:0050731	positive regulation of peptidyl-tyrosine phosphorylation	9/236	195/23355	0.000172772	0.00239014	0.00172367	Lyn/Ptprc/Itga5/Hcls1/Icam1/Iqgap1/Parp9/Cd74/Ehd4	9
GO:0051208	sequestering of calcium ion	7/236	116/23355	0.000180355	0.00248497	0.00179206	Lyn/Ptprc/Coro1a/Anxa6/Bax/Gsto1/Ryr1	7
GO:0097530	granulocyte migration	8/236	155/23355	0.000185667	0.00254488	0.00183527	Rac2/Vav1/Lgals3/Itgb2/Spp1/Cd74/Anxa1/Thbs1	8
GO:0006911	phagocytosis, engulfment	9/236	197/23355	0.000186489	0.00254488	0.00183527	Rac2/Sh3bp1/Rab31/Myh9/Itgb2/Havcr1/Aif1/Mfge8/Thbs1	9
GO:2001233	regulation of apoptotic signaling pathway	13/236	391/23355	0.000186937	0.00254488	0.00183527	Pycard/Ptprc/Ctsc/Lgals3/Hmgb2/Icam1/Clu/Bax/Ybx3/Cd74/Thbs1/Pml/Lmna	13
GO:0007009	plasma membrane organization	7/236	117/23355	0.000190206	0.0025791	0.00185995	Ptprc/Bin1/Myof/Myh9/Anxa6/Clu/Flot1	7
GO:0031338	regulation of vesicle fusion	4/236	29/23355	0.000197925	0.00266263	0.00192019	Coro1a/Anxa2/Pla2g4a/Anxa1	4
GO:0043032	positive regulation of macrophage activation	4/236	29/23355	0.000197925	0.00266263	0.00192019	Ctsc/Lgals9/Pla2g4a/Thbs1	4
GO:0043434	response to peptide hormone	12/236	342/23355	0.000201743	0.00270336	0.00194956	Rab31/Eif4ebp1/Stat1/Pip4k2a/Anxa5/Pkm/Anxa1/Stat3/Capn1/Cad/Stat2/Serpina3n	12
GO:0002221	pattern recognition receptor signaling pathway	8/236	157/23355	0.000202691	0.00270545	0.00195107	Lyn/Pik3ap1/Lgals9/Ifi35/Ddx58/Flot1/Smpdl3b/Colec12	8
GO:0006898	receptor-mediated endocytosis	10/236	245/23355	0.000206892	0.00275078	0.00198376	Mrc1/Rab31/Ifitm3/B2m/Itgb2/Apoe/Hip1/Clu/Anxa2/Flot1	10
GO:0002822	regulation of adaptive immune response based on somatic recombination of immune receptors built from immunoglobulin superfamily domains	9/236	200/23355	0.000208757	0.00275361	0.0019858	H2-Q7/H2-K1/Ptprc/H2-D1/B2m/Tap2/H2-Ab1/Pla2g4a/Anxa1	9
GO:0000727	double-strand break repair via break-induced replication	3/236	12/23355	0.000209522	0.00275361	0.0019858	Mcm3/Mcm4/Mcm7	3
GO:0031392	regulation of prostaglandin biosynthetic process	3/236	12/23355	0.000209522	0.00275361	0.0019858	Pla2g4a/Cd74/Anxa1	3
GO:1903706	regulation of hemopoiesis	13/236	396/23355	0.000211515	0.00276915	0.001997	Lyn/Ptprc/Lgals9/B2m/Stat1/Hmgb2/Hcls1/Prmt1/H2-Aa/Cd74/Anxa1/Stat3/Isg15	13
GO:0060760	positive regulation of response to cytokine stimulus	5/236	54/23355	0.000213341	0.00278239	0.00200656	Zbp1/Casp1/Parp9/Cd74/Ddx58	5
GO:1902905	positive regulation of supramolecular fiber organization	9/236	203/23355	0.000233193	0.00302449	0.00218114	Vasp/Arpc1b/Pycard/Coro1a/Bin1/Flna/S100a10/Icam1/Gda	9
GO:2000146	negative regulation of cell motility	11/236	297/23355	0.000233674	0.00302449	0.00218114	Rap2b/Cnn2/Arhgdib/Rap2a/Apoe/Aif1/Cd74/Stat3/Emilin1/Thbs1/Cldn3	11
GO:0099024	plasma membrane invagination	9/236	206/23355	0.000259958	0.00335199	0.00241732	Rac2/Sh3bp1/Rab31/Myh9/Itgb2/Havcr1/Aif1/Mfge8/Thbs1	9
GO:0043281	regulation of cysteine-type endopeptidase activity involved in apoptotic process	9/236	207/23355	0.000269426	0.00346101	0.00249595	Pycard/Rps6ka1/Casp1/Stat1/Hip1/Bax/Thbs1/Xdh/Pml	9
GO:0010977	negative regulation of neuron projection development	8/236	164/23355	0.000272672	0.00348958	0.00251656	H2-K1/H2-D1/Map4k4/B2m/Flna/Apoe/Vim/Lgals1	8
GO:0002704	negative regulation of leukocyte mediated immunity	5/236	58/23355	0.000299146	0.00381411	0.00275059	Ptprc/Lgals9/Tap1/Tap2/Serpinb9	5
GO:0043280	positive regulation of cysteine-type endopeptidase activity involved in apoptotic process	7/236	127/23355	0.000314752	0.00399817	0.00288333	Pycard/Casp1/Stat1/Hip1/Bax/Xdh/Pml	7
GO:0032611	interleukin-1 beta production	6/236	91/23355	0.000325425	0.00410324	0.0029591	Gsdmd/Pycard/Casp1/Gbp5/Stat3/Pml	6
GO:1903035	negative regulation of response to wounding	6/236	91/23355	0.000325425	0.00410324	0.0029591	Apoe/Anxa5/Anxa2/Serpine2/Thbs1/Cldn3	6
GO:0022617	extracellular matrix disassembly	4/236	33/23355	0.000330373	0.00414574	0.00298975	Ctss/Fscn1/Lcp1/Flot1	4
GO:0051091	positive regulation of DNA-binding transcription factor activity	10/236	260/23355	0.000332384	0.00414574	0.00298975	Pycard/Anxa3/Itgb2/Hcls1/Icam1/Lrrfip1/Clu/Stat3/Ddx58/Flot1	10
GO:0010324	membrane invagination	9/236	213/23355	0.000332435	0.00414574	0.00298975	Rac2/Sh3bp1/Rab31/Myh9/Itgb2/Havcr1/Aif1/Mfge8/Thbs1	9
GO:0051017	actin filament bundle assembly	8/236	169/23355	0.000333865	0.00414842	0.00299168	Marcks/Fscn1/Flna/Lcp1/S100a10/Aif1/Actn1/Pdlim1	8
GO:0001778	plasma membrane repair	3/236	14/23355	0.000341518	0.00418268	0.00301639	Myof/Myh9/Anxa6	3
GO:0006271	DNA strand elongation involved in DNA replication	3/236	14/23355	0.000341518	0.00418268	0.00301639	Mcm3/Mcm4/Mcm7	3
GO:0071803	positive regulation of podosome assembly	3/236	14/23355	0.000341518	0.00418268	0.00301639	Msn/Fscn1/Lcp1	3
GO:2001279	regulation of unsaturated fatty acid biosynthetic process	3/236	14/23355	0.000341518	0.00418268	0.00301639	Pla2g4a/Cd74/Anxa1	3
GO:0061041	regulation of wound healing	7/236	129/23355	0.000346131	0.00420934	0.00303562	Apoe/Anxa5/Anxa2/Anxa1/Serpine2/Thbs1/Cldn3	7
GO:1903034	regulation of response to wounding	8/236	170/23355	0.000347353	0.00420934	0.00303562	Flna/Apoe/Anxa5/Anxa2/Anxa1/Serpine2/Thbs1/Cldn3	8
GO:0051251	positive regulation of lymphocyte activation	13/236	417/23355	0.000347391	0.00420934	0.00303562	Pycard/Nfatc2/Ptprc/Lgals9/Coro1a/Cd5/Vcam1/Aif1/H2-Aa/H2-Ab1/Cd74/Anxa1/Lgals1	13
GO:0072678	T cell migration	5/236	60/23355	0.000350769	0.00422035	0.00304355	Pycard/Msn/Lgals9/Icam1/Aif1	5
GO:2001238	positive regulation of extrinsic apoptotic signaling pathway	5/236	60/23355	0.000350769	0.00422035	0.00304355	Pycard/Ptprc/Bax/Thbs1/Pml	5
GO:0032273	positive regulation of protein polymerization	7/236	130/23355	0.000362734	0.00434898	0.00313632	Vasp/Arpc1b/Pycard/Coro1a/Bin1/Icam1/Gda	7
GO:0002476	antigen processing and presentation of endogenous peptide antigen via MHC class Ib	4/236	34/23355	0.000371473	0.00442273	0.0031895	H2-Q7/H2-K1/H2-D1/Tap2	4
GO:0002484	antigen processing and presentation of endogenous peptide antigen via MHC class I via ER pathway	4/236	34/23355	0.000371473	0.00442273	0.0031895	H2-Q7/H2-K1/H2-D1/Tap2	4
GO:0061572	actin filament bundle organization	8/236	172/23355	0.000375662	0.00444165	0.00320315	Marcks/Fscn1/Flna/Lcp1/S100a10/Aif1/Actn1/Pdlim1	8
GO:1902904	negative regulation of supramolecular fiber organization	8/236	172/23355	0.000375662	0.00444165	0.00320315	Capg/Twf2/Coro1a/Apoe/Clu/Emilin1/Capn1/Hdgfl3	8
GO:0032732	positive regulation of interleukin-1 production	5/236	61/23355	0.000378975	0.00446537	0.00322025	Gsdmd/Pycard/Lgals9/Casp1/Stat3	5
GO:0034404	nucleobase-containing small molecule biosynthetic process	6/236	94/23355	0.000387658	0.00455198	0.00328272	Samhd1/Ncf2/Entpd1/Gda/Xdh/Upp1	6
GO:0006816	calcium ion transport	13/236	423/23355	0.000397757	0.00465457	0.0033567	Lyn/Ptprc/Lgals3/Coro1a/Bin1/Anxa6/Icam1/Homer3/Bax/Ahnak/Gsto1/Pml/Ryr1	13
GO:0009155	purine deoxyribonucleotide catabolic process	3/236	15/23355	0.00042372	0.00492467	0.00355148	Samhd1/Gda/Xdh	3
GO:0031340	positive regulation of vesicle fusion	3/236	15/23355	0.00042372	0.00492467	0.00355148	Anxa2/Pla2g4a/Anxa1	3
GO:0002832	negative regulation of response to biotic stimulus	6/236	96/23355	0.000434057	0.00502771	0.00362579	Samhd1/Lgals9/Tap1/Tap2/Serpinb9/Smpdl3b	6
GO:0045637	regulation of myeloid cell differentiation	9/236	222/23355	0.000449407	0.00518792	0.00374133	Lyn/B2m/Stat1/Hmgb2/Hcls1/Prmt1/Cd74/Stat3/Isg15	9
GO:0030838	positive regulation of actin filament polymerization	6/236	97/23355	0.000458824	0.00527879	0.00380687	Vasp/Arpc1b/Pycard/Coro1a/Bin1/Icam1	6
GO:0002698	negative regulation of immune effector process	7/236	136/23355	0.000476235	0.00546073	0.00393807	Ptprc/Lgals9/Lgals3/Tap1/Tap2/Anxa1/Serpinb9	7
GO:0001936	regulation of endothelial cell proliferation	7/236	137/23355	0.000497636	0.00568703	0.00410127	Stat1/Hmgb2/Apoe/Stat3/Thbs1/Xdh/Aldh1a2	7
GO:0002275	myeloid cell activation involved in immune response	6/236	99/23355	0.000511654	0.00580838	0.00418878	Pycard/Lyn/Rac2/Anxa3/Ifi35/Itgb2	6
GO:0002709	regulation of T cell mediated immunity	6/236	99/23355	0.000511654	0.00580838	0.00418878	H2-Q7/H2-K1/Ptprc/H2-D1/B2m/Tap2	6
GO:0009991	response to extracellular stimulus	12/236	380/23355	0.000521235	0.00589755	0.00425309	Gsdmd/Ptprc/Eif4ebp1/Stat1/Apoe/Vcam1/Rnase4/Spp1/Cfh/Plec/Cad/Krt20	12
GO:0042102	positive regulation of T cell proliferation	6/236	100/23355	0.000539783	0.00608726	0.0043899	Pycard/Ptprc/Coro1a/Vcam1/Aif1/Anxa1	6
GO:0030193	regulation of blood coagulation	5/236	66/23355	0.000546502	0.00614275	0.00442992	Apoe/Anxa5/Anxa2/Serpine2/Thbs1	5
GO:0030593	neutrophil chemotaxis	6/236	101/23355	0.0005691	0.00637579	0.00459798	Rac2/Vav1/Lgals3/Itgb2/Spp1/Cd74	6
GO:0010543	regulation of platelet activation	4/236	38/23355	0.000572863	0.00639697	0.00461325	Lyn/Apoe/Pla2g4a/Serpine2	4
GO:1900046	regulation of hemostasis	5/236	67/23355	0.000585769	0.00651979	0.00470182	Apoe/Anxa5/Anxa2/Serpine2/Thbs1	5
GO:0051924	regulation of calcium ion transport	10/236	280/23355	0.000593215	0.00658122	0.00474612	Lyn/Lgals3/Coro1a/Bin1/Icam1/Homer3/Bax/Ahnak/Gsto1/Pml	10
GO:0040013	negative regulation of locomotion	11/236	332/23355	0.000597217	0.00660418	0.00476268	Rap2b/Cnn2/Arhgdib/Rap2a/Apoe/Aif1/Cd74/Stat3/Emilin1/Thbs1/Cldn3	11
GO:0032755	positive regulation of interleukin-6 production	6/236	102/23355	0.000599639	0.00660957	0.00476657	Pycard/Lgals9/Aif1/Cd74/Stat3/Ddx58	6
GO:0034121	regulation of toll-like receptor signaling pathway	5/236	68/23355	0.000627116	0.00689021	0.00496896	Lyn/Pik3ap1/Ifi35/Flot1/Smpdl3b	5
GO:0006195	purine nucleotide catabolic process	4/236	39/23355	0.000633312	0.00693599	0.00500197	Samhd1/Entpd1/Gda/Xdh	4
GO:2001056	positive regulation of cysteine-type endopeptidase activity	7/236	144/23355	0.000669802	0.00731219	0.00527327	Pycard/Casp1/Stat1/Hip1/Bax/Xdh/Pml	7
GO:0002708	positive regulation of lymphocyte mediated immunity	7/236	145/23355	0.000697834	0.00756984	0.00545908	H2-Q7/H2-K1/Ptprc/H2-D1/Vav1/B2m/Tap2	7
GO:0048284	organelle fusion	7/236	145/23355	0.000697834	0.00756984	0.00545908	Coro1a/Vat1/Pip4k2a/Bax/Anxa2/Pla2g4a/Anxa1	7
GO:0033627	cell adhesion mediated by integrin	5/236	70/23355	0.000716324	0.00772139	0.00556837	Lyn/Fermt3/Itgb2/Itga5/Icam1	5
GO:0050818	regulation of coagulation	5/236	70/23355	0.000716324	0.00772139	0.00556837	Apoe/Anxa5/Anxa2/Serpine2/Thbs1	5
GO:0045198	establishment of epithelial cell apical/basal polarity	3/236	18/23355	0.000743074	0.00795951	0.00574009	Sh3bp1/Msn/Ptk7	3
GO:0071801	regulation of podosome assembly	3/236	18/23355	0.000743074	0.00795951	0.00574009	Msn/Fscn1/Lcp1	3
GO:0051092	positive regulation of NF-kappaB transcription factor activity	7/236	147/23355	0.000756683	0.00807996	0.00582696	Pycard/Itgb2/Icam1/Lrrfip1/Clu/Stat3/Flot1	7
GO:0009394	2'-deoxyribonucleotide metabolic process	4/236	41/23355	0.000767543	0.00814501	0.00587387	Samhd1/Gda/Xdh/Upp1	4
GO:0019692	deoxyribose phosphate metabolic process	4/236	41/23355	0.000767543	0.00814501	0.00587387	Samhd1/Gda/Xdh/Upp1	4
GO:0048145	regulation of fibroblast proliferation	6/236	107/23355	0.00077189	0.00816578	0.00588885	Ifi30/Bax/Anxa2/Cd74/Pml/Fn1	6
GO:0010959	regulation of metal ion transport	10/236	291/23355	0.000797315	0.00840872	0.00606405	Lyn/Lgals3/Coro1a/Bin1/Icam1/Homer3/Bax/Ahnak/Gsto1/Pml	10
GO:0006953	acute-phase response	4/236	42/23355	0.000841671	0.0088492	0.00638171	Stat3/Itih4/Serpina3n/Fn1	4
GO:0048144	fibroblast proliferation	6/236	109/23355	0.000850591	0.00891555	0.00642956	Ifi30/Bax/Anxa2/Cd74/Pml/Fn1	6
GO:0034138	toll-like receptor 3 signaling pathway	3/236	19/23355	0.000875844	0.00915217	0.00660019	Lgals9/Flot1/Colec12	3
GO:0051099	positive regulation of binding	8/236	196/23355	0.000887257	0.00924316	0.00666581	Lgals9/B2m/Hmgb2/Apoe/S100a10/Parp9/Anxa2/Flot1	8
GO:0072659	protein localization to plasma membrane	10/236	296/23355	0.000907539	0.00942572	0.00679747	Rab31/Lgals3/Flna/Rap2a/S100a10/Anxa2/Myl12a/Ehd4/Flot1/Krt18	10
GO:0072523	purine-containing compound catabolic process	4/236	43/23355	0.000920708	0.00946903	0.0068287	Samhd1/Entpd1/Gda/Xdh	4
GO:0097300	programmed necrotic cell death	4/236	43/23355	0.000920708	0.00946903	0.0068287	Zbp1/Casp1/Bax/Ybx3	4
GO:0001935	endothelial cell proliferation	7/236	152/23355	0.000921077	0.00946903	0.0068287	Stat1/Hmgb2/Apoe/Stat3/Thbs1/Xdh/Aldh1a2	7
GO:0050688	regulation of defense response to virus	5/236	74/23355	0.000922794	0.00946903	0.0068287	Pycard/Stat1/Parp9/Ddx58/Pml	5
GO:0008630	intrinsic apoptotic signaling pathway in response to DNA damage	6/236	111/23355	0.000935339	0.00951207	0.00685974	Pycard/Clu/Bax/Cd74/Pml/Crip1	6
GO:0051209	release of sequestered calcium ion into cytosol	6/236	111/23355	0.000935339	0.00951207	0.00685974	Lyn/Ptprc/Coro1a/Bax/Gsto1/Ryr1	6
GO:2000379	positive regulation of reactive oxygen species metabolic process	6/236	111/23355	0.000935339	0.00951207	0.00685974	Itgb2/Icam1/Clu/Aif1/Thbs1/Xdh	6
GO:0048771	tissue remodeling	8/236	198/23355	0.000947371	0.00960583	0.00692736	Ctss/Rac2/Flna/Bax/Ctsk/Spp1/Capn1/Pml	8
GO:0042692	muscle cell differentiation	12/236	410/23355	0.00100936	0.010204	0.00735877	Nfatc2/Bin1/Myof/Casp1/Myh9/Cfh/Csrp1/Flot1/Fhl2/Ryr1/Lmna/Flnc	12
GO:0042454	ribonucleoside catabolic process	3/236	20/23355	0.00102275	0.0102787	0.00741258	Gda/Xdh/Upp1	3
GO:1902430	negative regulation of amyloid-beta formation	3/236	20/23355	0.00102275	0.0102787	0.00741258	Bin1/Apoe/Clu	3
GO:0072593	reactive oxygen species metabolic process	10/236	301/23355	0.00102998	0.010321	0.00744308	Vav1/Ncf2/Itgb2/Icam1/Cybb/Clu/Aif1/Stat3/Thbs1/Xdh	10
GO:2001235	positive regulation of apoptotic signaling pathway	7/236	156/23355	0.00107184	0.010709	0.00772296	Pycard/Ptprc/Ctsc/Clu/Bax/Thbs1/Pml	7
GO:1901653	cellular response to peptide	10/236	303/23355	0.0010826	0.010785	0.00777772	Rab31/Eif4ebp1/Stat1/Icam1/Vim/Pip4k2a/Vcam1/Anxa5/Pkm/Stat3	10
GO:0001937	negative regulation of endothelial cell proliferation	4/236	45/23355	0.0010942	0.010806	0.00779289	Stat1/Apoe/Thbs1/Xdh	4
GO:0009261	ribonucleotide catabolic process	4/236	45/23355	0.0010942	0.010806	0.00779289	Entpd1/Gda/Xdh/Upp1	4
GO:0097178	ruffle assembly	4/236	45/23355	0.0010942	0.010806	0.00779289	Sh3bp1/Rcc2/Icam1/Aif1	4
GO:0043271	negative regulation of ion transport	11/236	359/23355	0.00112847	0.0111124	0.00801382	Map4k4/Bin1/Entpd1/Apoe/Icam1/Anxa5/Cd74/Anxa1/Serpine2/Thbs1/Gsto1	11
GO:0030198	extracellular matrix organization	10/236	306/23355	0.00116564	0.0114326	0.00824475	Tgfbi/Ctss/Lgals3/Fscn1/Lcp1/Anxa2/Emilin1/Flot1/Col15a1/Fn1	10
GO:0008625	extrinsic apoptotic signaling pathway via death domain receptors	5/236	78/23355	0.00117056	0.0114326	0.00824475	Lgals3/Hmgb2/Icam1/Bax/Thbs1	5
GO:0001776	leukocyte homeostasis	6/236	116/23355	0.00117569	0.0114326	0.00824475	Lyn/Coro1a/Bax/Cfh/Cd74/Anxa1	6
GO:0009159	deoxyribonucleoside monophosphate catabolic process	3/236	21/23355	0.00118435	0.0114326	0.00824475	Gda/Xdh/Upp1	3
GO:0022616	DNA strand elongation	3/236	21/23355	0.00118435	0.0114326	0.00824475	Mcm3/Mcm4/Mcm7	3
GO:0001774	microglial cell activation	4/236	46/23355	0.00118901	0.0114326	0.00824475	Ctsc/Casp1/Clu/Aif1	4
GO:0071300	cellular response to retinoic acid	4/236	46/23355	0.00118901	0.0114326	0.00824475	Lyn/Twf2/Aldh1a2/Ptk7	4
GO:1902991	regulation of amyloid precursor protein catabolic process	4/236	46/23355	0.00118901	0.0114326	0.00824475	Lyn/Bin1/Apoe/Clu	4
GO:0043062	extracellular structure organization	10/236	307/23355	0.00119445	0.0114326	0.00824475	Tgfbi/Ctss/Lgals3/Fscn1/Lcp1/Anxa2/Emilin1/Flot1/Col15a1/Fn1	10
GO:0045229	external encapsulating structure organization	10/236	307/23355	0.00119445	0.0114326	0.00824475	Tgfbi/Ctss/Lgals3/Fscn1/Lcp1/Anxa2/Emilin1/Flot1/Col15a1/Fn1	10
GO:0070228	regulation of lymphocyte apoptotic process	5/236	79/23355	0.00123951	0.0118154	0.00852079	Lyn/Lgals3/Bax/Cd74/Serpinb9	5
GO:0051250	negative regulation of lymphocyte activation	7/236	160/23355	0.00124136	0.0118154	0.00852079	Lyn/Lgals9/Lgals3/H2-Aa/H2-Ab1/Cd74/Anxa1	7
GO:0060402	calcium ion transport into cytosol	7/236	161/23355	0.00128685	0.0122143	0.0088085	Lyn/Ptprc/Coro1a/Bax/Gsto1/Pml/Ryr1	7
GO:0031345	negative regulation of cell projection organization	8/236	209/23355	0.00133895	0.0126582	0.00912862	H2-K1/H2-D1/Map4k4/B2m/Flna/Apoe/Vim/Lgals1	8
GO:0070304	positive regulation of stress-activated protein kinase signaling cascade	6/236	119/23355	0.00134102	0.0126582	0.00912862	Pycard/Lyn/Lmnb1/Map4k4/Prmt1/Xdh	6
GO:0009151	purine deoxyribonucleotide metabolic process	3/236	22/23355	0.00136118	0.0127429	0.0091897	Samhd1/Gda/Xdh	3
GO:0009158	ribonucleoside monophosphate catabolic process	3/236	22/23355	0.00136118	0.0127429	0.0091897	Gda/Xdh/Upp1	3
GO:0071800	podosome assembly	3/236	22/23355	0.00136118	0.0127429	0.0091897	Msn/Fscn1/Lcp1	3
GO:0055001	muscle cell development	8/236	210/23355	0.00138011	0.0128539	0.00926973	Nfatc2/Bin1/Myof/Csrp1/Fhl2/Ryr1/Lmna/Flnc	8
GO:0032651	regulation of interleukin-1 beta production	5/236	81/23355	0.00138636	0.0128539	0.00926973	Gsdmd/Pycard/Casp1/Stat3/Pml	5
GO:0001961	positive regulation of cytokine-mediated signaling pathway	4/236	48/23355	0.00139561	0.0128539	0.00926973	Zbp1/Casp1/Parp9/Cd74	4
GO:0043277	apoptotic cell clearance	4/236	48/23355	0.00139561	0.0128539	0.00926973	Rac2/Anxa1/Mfge8/Thbs1	4
GO:0045429	positive regulation of nitric oxide biosynthetic process	4/236	48/23355	0.00139561	0.0128539	0.00926973	Itgb2/Icam1/Clu/Aif1	4
GO:0061756	leukocyte adhesion to vascular endothelial cell	4/236	48/23355	0.00139561	0.0128539	0.00926973	Itgb2/Icam1/Vcam1/Capn1	4
GO:0002286	T cell activation involved in immune response	6/236	120/23355	0.0013999	0.0128587	0.00927323	Lgals3/Lcp1/Icam1/Cd74/Anxa1/Stat3	6
GO:0010256	endomembrane system organization	12/236	429/23355	0.00148175	0.0135741	0.00978915	Esyt1/Ptprc/Bin1/Myof/Myh9/Anxa6/Tmem43/Clu/Nup93/Serpine2/Flot1/Lmna	12
GO:1902041	regulation of extrinsic apoptotic signaling pathway via death domain receptors	4/236	49/23355	0.00150775	0.0137386	0.00990775	Lgals3/Hmgb2/Icam1/Thbs1	4
GO:1904407	positive regulation of nitric oxide metabolic process	4/236	49/23355	0.00150775	0.0137386	0.00990775	Itgb2/Icam1/Clu/Aif1	4
GO:0050829	defense response to Gram-negative bacterium	6/236	122/23355	0.00152354	0.0138456	0.00998493	Gsdmd/Pycard/B2m/Lyz2/Hmgb2/Iigp1	6
GO:0045069	regulation of viral genome replication	5/236	83/23355	0.00154566	0.0138984	0.010023	Ifitm3/Bst2/Isg15/Oasl1/Oas1a	5
GO:0048041	focal adhesion assembly	5/236	83/23355	0.00154566	0.0138984	0.010023	Map4k4/Rcc2/S100a10/Iqgap1/Actn1	5
GO:0043087	regulation of GTPase activity	10/236	318/23355	0.00155152	0.0138984	0.010023	Pycard/Sh3bp1/Vav1/Map4k4/Rcc2/Bin1/S100a10/Icam1/Iqgap1/Arhgap45	10
GO:0009164	nucleoside catabolic process	3/236	23/23355	0.00155375	0.0138984	0.010023	Gda/Xdh/Upp1	3
GO:1902992	negative regulation of amyloid precursor protein catabolic process	3/236	23/23355	0.00155375	0.0138984	0.010023	Bin1/Apoe/Clu	3
GO:1904996	positive regulation of leukocyte adhesion to vascular endothelial cell	3/236	23/23355	0.00155375	0.0138984	0.010023	Itgb2/Icam1/Capn1	3
GO:0034329	cell junction assembly	12/236	432/23355	0.00157081	0.0140143	0.0101066	Sh3bp1/Map4k4/Rcc2/Fscn1/Itga5/S100a10/Iqgap1/Plec/Flot1/Actn1/Cldn3/Fn1	12
GO:0002532	production of molecular mediator involved in inflammatory response	5/236	84/23355	0.00163017	0.0145059	0.0104611	Pycard/Lyn/Gbp5/Alox5ap/Stat3	5
GO:0050868	negative regulation of T cell activation	6/236	124/23355	0.00165534	0.0146917	0.0105951	Lgals9/Lgals3/H2-Aa/H2-Ab1/Cd74/Anxa1	6
GO:0051146	striated muscle cell differentiation	10/236	322/23355	0.00170108	0.0150585	0.0108596	Nfatc2/Myof/Casp1/Myh9/Csrp1/Flot1/Fhl2/Ryr1/Lmna/Flnc	10
GO:0046456	icosanoid biosynthetic process	4/236	51/23355	0.00175057	0.0154427	0.0111367	Alox5ap/Pla2g4a/Cd74/Anxa1	4
GO:0031954	positive regulation of protein autophosphorylation	3/236	24/23355	0.00176256	0.0154427	0.0111367	Rap2b/Rap2a/Iqgap1	3
GO:0035455	response to interferon-alpha	3/236	24/23355	0.00176256	0.0154427	0.0111367	Ifitm3/Bst2/Ifit2	3
GO:1990000	amyloid fibril formation	3/236	24/23355	0.00176256	0.0154427	0.0111367	B2m/Apoe/Clu	3
GO:0006997	nucleus organization	6/236	126/23355	0.00179562	0.0156521	0.0112877	Bin1/Tmem43/Hmgb2/Nup93/Pml/Lmna	6
GO:1990266	neutrophil migration	6/236	126/23355	0.00179562	0.0156521	0.0112877	Rac2/Vav1/Lgals3/Itgb2/Spp1/Cd74	6
GO:0032479	regulation of type I interferon production	5/236	86/23355	0.0018093	0.0157312	0.0113447	Pycard/Stat1/Hmgb2/Ddx58/Flot1	5
GO:0017038	protein import	8/236	220/23355	0.00184964	0.0160411	0.0115683	Flna/Apoe/Hcls1/Clu/Nup93/Stat3/Pml/Lmna	8
GO:0003158	endothelium development	6/236	127/23355	0.00186905	0.0161544	0.0116499	Msn/Itgax/Icam1/Xdh/Col15a1/Cldn3	6
GO:0032731	positive regulation of interleukin-1 beta production	4/236	52/23355	0.0018816	0.0161544	0.0116499	Gsdmd/Pycard/Casp1/Stat3	4
GO:0035088	establishment or maintenance of apical/basal cell polarity	4/236	52/23355	0.0018816	0.0161544	0.0116499	Sh3bp1/Msn/Fscn1/Ptk7	4
GO:0061245	establishment or maintenance of bipolar cell polarity	4/236	52/23355	0.0018816	0.0161544	0.0116499	Sh3bp1/Msn/Fscn1/Ptk7	4
GO:0022411	cellular component disassembly	11/236	385/23355	0.00196057	0.0167902	0.0121084	Ctss/Sh3bp1/Capg/Map4k4/Twf2/Fscn1/Lcp1/Bax/Flot1/Nes/Hdgfl3	11
GO:0030859	polarized epithelial cell differentiation	3/236	25/23355	0.00198807	0.0169407	0.012217	Sh3bp1/Msn/Ptk7	3
GO:0070269	pyroptosis	3/236	25/23355	0.00198807	0.0169407	0.012217	Gsdmd/Zbp1/Casp1	3
GO:0032757	positive regulation of interleukin-8 production	4/236	53/23355	0.00201927	0.0171079	0.0123376	Pycard/Cd74/Stat3/Ddx58	4
GO:0014902	myotube differentiation	6/236	129/23355	0.00202271	0.0171079	0.0123376	Nfatc2/Myof/Casp1/Myh9/Flot1/Ryr1	6
GO:0051592	response to calcium ion	6/236	129/23355	0.00202271	0.0171079	0.0123376	Slc25a24/Iqgap1/Anxa5/Alox5ap/Pla2g4a/Thbs1	6
GO:0007163	establishment or maintenance of cell polarity	8/236	224/23355	0.00206943	0.0174599	0.0125914	Rac2/Sh3bp1/Msn/Fscn1/Myh9/Lmna/Pdlim1/Ptk7	8
GO:0043300	regulation of leukocyte degranulation	4/236	54/23355	0.00216375	0.0182106	0.0131328	Lyn/Rac2/Lgals9/Itgb2	4
GO:1903409	reactive oxygen species biosynthetic process	6/236	131/23355	0.00218574	0.0183506	0.0132337	Itgb2/Icam1/Cybb/Clu/Aif1/Stat3	6
GO:0007263	nitric oxide mediated signal transduction	3/236	26/23355	0.00223074	0.0184117	0.0132778	Apoe/Mt1/Thbs1	3
GO:0009125	nucleoside monophosphate catabolic process	3/236	26/23355	0.00223074	0.0184117	0.0132778	Gda/Xdh/Upp1	3
GO:0009162	deoxyribonucleoside monophosphate metabolic process	3/236	26/23355	0.00223074	0.0184117	0.0132778	Gda/Xdh/Upp1	3
GO:0034656	nucleobase-containing small molecule catabolic process	3/236	26/23355	0.00223074	0.0184117	0.0132778	Gda/Xdh/Upp1	3
GO:0045723	positive regulation of fatty acid biosynthetic process	3/236	26/23355	0.00223074	0.0184117	0.0132778	Pla2g4a/Cd74/Anxa1	3
GO:0065005	protein-lipid complex assembly	3/236	26/23355	0.00223074	0.0184117	0.0132778	Bin1/Apoe/Soat2	3
GO:1902993	positive regulation of amyloid precursor protein catabolic process	3/236	26/23355	0.00223074	0.0184117	0.0132778	Lyn/Apoe/Clu	3
GO:0043547	positive regulation of GTPase activity	8/236	228/23355	0.00230929	0.0189713	0.0136814	Sh3bp1/Vav1/Map4k4/Rcc2/Bin1/S100a10/Icam1/Arhgap45	8
GO:0032481	positive regulation of type I interferon production	4/236	55/23355	0.0023152	0.0189713	0.0136814	Stat1/Hmgb2/Ddx58/Flot1	4
GO:0032648	regulation of interferon-beta production	4/236	55/23355	0.0023152	0.0189713	0.0136814	Pycard/Hmgb2/Ddx58/Flot1	4
GO:0032606	type I interferon production	5/236	92/23355	0.00243328	0.0198912	0.0143447	Pycard/Stat1/Hmgb2/Ddx58/Flot1	5
GO:0002548	monocyte chemotaxis	4/236	56/23355	0.00247379	0.0200277	0.0144432	Lyn/Lgals3/Aif1/Anxa1	4
GO:0031529	ruffle organization	4/236	56/23355	0.00247379	0.0200277	0.0144432	Sh3bp1/Rcc2/Icam1/Aif1	4
GO:0032069	regulation of nuclease activity	3/236	27/23355	0.00249101	0.0200277	0.0144432	Hmgb2/Oasl1/Oas1a	3
GO:0032528	microvillus organization	3/236	27/23355	0.00249101	0.0200277	0.0144432	Twf2/Fscn1/Rap2a	3
GO:0033622	integrin activation	3/236	27/23355	0.00249101	0.0200277	0.0144432	Fblim1/Fermt3/Fn1	3
GO:0045730	respiratory burst	3/236	27/23355	0.00249101	0.0200277	0.0144432	Rac2/Ncf2/Cybb	3
GO:0051894	positive regulation of focal adhesion assembly	3/236	27/23355	0.00249101	0.0200277	0.0144432	Map4k4/S100a10/Iqgap1	3
GO:0050821	protein stabilization	7/236	181/23355	0.00250338	0.0200799	0.0144809	Ifi30/Flna/Hip1/Clu/Cd74/Flot1/Pml	7
GO:0050729	positive regulation of inflammatory response	6/236	135/23355	0.00254133	0.0203366	0.014666	Ctss/Zbp1/Ctsc/Ifi35/Alox5ap/Pla2g4a	6
GO:1903038	negative regulation of leukocyte cell-cell adhesion	6/236	136/23355	0.00263664	0.0209763	0.0151273	Lgals9/Lgals3/H2-Aa/H2-Ab1/Cd74/Anxa1	6
GO:0032608	interferon-beta production	4/236	57/23355	0.00263969	0.0209763	0.0151273	Pycard/Hmgb2/Ddx58/Flot1	4
GO:0043030	regulation of macrophage activation	4/236	57/23355	0.00263969	0.0209763	0.0151273	Ctsc/Lgals9/Pla2g4a/Thbs1	4
GO:0060401	cytosolic calcium ion transport	7/236	183/23355	0.00266178	0.0210539	0.0151833	Lyn/Ptprc/Coro1a/Bax/Gsto1/Pml/Ryr1	7
GO:0070302	regulation of stress-activated protein kinase signaling cascade	7/236	183/23355	0.00266178	0.0210539	0.0151833	Pycard/Lyn/Lmnb1/Map4k4/Rap2a/Prmt1/Xdh	7
GO:0062207	regulation of pattern recognition receptor signaling pathway	5/236	94/23355	0.00267226	0.021088	0.0152079	Lyn/Pik3ap1/Ifi35/Flot1/Smpdl3b	5
GO:2001234	negative regulation of apoptotic signaling pathway	8/236	234/23355	0.00270942	0.021332	0.0153839	Lgals3/Hmgb2/Icam1/Clu/Bax/Ybx3/Cd74/Lmna	8
GO:0071222	cellular response to lipopolysaccharide	9/236	288/23355	0.00274704	0.0215785	0.0155616	Pycard/Lyn/Mrc1/Gbp2/B2m/Casp1/Stat1/Vim/Cfh	9
GO:1903901	negative regulation of viral life cycle	3/236	28/23355	0.00276929	0.0217034	0.0156516	Ifitm3/Bst2/Cd74	3
GO:0060348	bone development	8/236	235/23355	0.00278107	0.0217458	0.0156823	Ptprc/Anxa6/Pip4k2a/Cfh/Anxa2/Thbs1/Ryr1/Bgn	8
GO:0002792	negative regulation of peptide secretion	5/236	95/23355	0.00279792	0.0217779	0.0157054	Map4k4/Apoe/Anxa5/Cd74/Anxa1	5
GO:1901879	regulation of protein depolymerization	5/236	95/23355	0.00279792	0.0217779	0.0157054	Sh3bp1/Capg/Twf2/Nes/Hdgfl3	5
GO:0070265	necrotic cell death	4/236	58/23355	0.00281306	0.021846	0.0157545	Zbp1/Casp1/Bax/Ybx3	4
GO:0008406	gonad development	8/236	237/23355	0.00292881	0.0226933	0.0163655	Serpinb6b/Flna/Hmgb2/Icam1/Bax/Ybx3/Pla2g4a/Serpinb6a	8
GO:0031647	regulation of protein stability	9/236	292/23355	0.00301008	0.023178	0.0167151	Pycard/Ifi30/Flna/Hip1/Clu/Cd74/Flot1/Pml/Lmna	9
GO:1903131	mononuclear cell differentiation	12/236	468/23355	0.00302912	0.023178	0.0167151	Lyn/Ptprc/Lgals9/Vav1/B2m/Bax/H2-Aa/H2-Ab1/Cd74/Anxa1/Stat3/Lgals1	12
GO:0097553	calcium ion transmembrane import into cytosol	6/236	140/23355	0.00304492	0.023178	0.0167151	Lyn/Ptprc/Coro1a/Bax/Gsto1/Ryr1	6
GO:0001516	prostaglandin biosynthetic process	3/236	29/23355	0.00306599	0.023178	0.0167151	Pla2g4a/Cd74/Anxa1	3
GO:0010592	positive regulation of lamellipodium assembly	3/236	29/23355	0.00306599	0.023178	0.0167151	Rac2/Twf2/Fscn1	3
GO:0032801	receptor catabolic process	3/236	29/23355	0.00306599	0.023178	0.0167151	Apoe/Anxa2/Capn1	3
GO:0034123	positive regulation of toll-like receptor signaling pathway	3/236	29/23355	0.00306599	0.023178	0.0167151	Pik3ap1/Ifi35/Flot1	3
GO:0045109	intermediate filament organization	3/236	29/23355	0.00306599	0.023178	0.0167151	Vim/Krt20/Des	3
GO:0046457	prostanoid biosynthetic process	3/236	29/23355	0.00306599	0.023178	0.0167151	Pla2g4a/Cd74/Anxa1	3
GO:0071353	cellular response to interleukin-4	3/236	29/23355	0.00306599	0.023178	0.0167151	Mrc1/Coro1a/Pml	3
GO:1904994	regulation of leukocyte adhesion to vascular endothelial cell	3/236	29/23355	0.00306599	0.023178	0.0167151	Itgb2/Icam1/Capn1	3
GO:0042987	amyloid precursor protein catabolic process	4/236	60/23355	0.00318288	0.0239557	0.017276	Lyn/Bin1/Apoe/Clu	4
GO:2000401	regulation of lymphocyte migration	4/236	60/23355	0.00318288	0.0239557	0.017276	Pycard/Msn/Lgals9/Aif1	4
GO:0007265	Ras protein signal transduction	10/236	352/23355	0.00323428	0.0242891	0.0175163	Rap2b/Rac2/Sh3bp1/Arhgdib/Vav1/Map4k4/Rap2a/Apoe/Aif1/Flot1	10
GO:0045137	development of primary sexual characteristics	8/236	241/23355	0.0032426	0.0242982	0.0175229	Serpinb6b/Flna/Hmgb2/Icam1/Bax/Ybx3/Pla2g4a/Serpinb6a	8
GO:1901136	carbohydrate derivative catabolic process	6/236	142/23355	0.00326594	0.0244195	0.0176104	Samhd1/Entpd1/Gda/Xdh/Chil3/Upp1	6
GO:0045582	positive regulation of T cell differentiation	5/236	99/23355	0.00334358	0.0249454	0.0179897	Ptprc/Lgals9/H2-Aa/Cd74/Anxa1	5
GO:0007259	receptor signaling pathway via JAK-STAT	7/236	191/23355	0.00337363	0.025064	0.0180752	Lyn/Ptprc/Stat1/Hcls1/Parp9/Stat3/Stat2	7
GO:0048260	positive regulation of receptor-mediated endocytosis	4/236	61/23355	0.00337964	0.025064	0.0180752	B2m/Hip1/Clu/Anxa2	4
GO:0002825	regulation of T-helper 1 type immune response	3/236	30/23355	0.00338148	0.025064	0.0180752	H2-Ab1/Pla2g4a/Anxa1	3
GO:0071219	cellular response to molecule of bacterial origin	9/236	298/23355	0.00344153	0.0254539	0.0183564	Pycard/Lyn/Mrc1/Gbp2/B2m/Casp1/Stat1/Vim/Cfh	9
GO:0002695	negative regulation of leukocyte activation	7/236	192/23355	0.00347191	0.0256232	0.0184784	Lyn/Lgals9/Lgals3/H2-Aa/H2-Ab1/Cd74/Anxa1	7
GO:0051090	regulation of DNA-binding transcription factor activity	11/236	415/23355	0.0034811	0.0256356	0.0184874	Pycard/Anxa3/Flna/Itgb2/Hcls1/Icam1/Lrrfip1/Clu/Stat3/Ddx58/Flot1	11
GO:0032613	interleukin-10 production	4/236	62/23355	0.00358453	0.0263037	0.0189693	Pycard/Lgals9/Stat3/Isg15	4
GO:0048608	reproductive structure development	12/236	478/23355	0.00358722	0.0263037	0.0189693	Serpinb6b/Flna/Hmgb2/Icam1/Vcam1/Tnc/Bax/Ybx3/Pla2g4a/Anxa1/Serpinb6a/Serpine2	12
GO:0022408	negative regulation of cell-cell adhesion	7/236	194/23355	0.00367501	0.0268897	0.0193918	Lgals9/Lgals3/H2-Aa/H2-Ab1/Cd74/Anxa1/Serpine2	7
GO:0070670	response to interleukin-4	3/236	31/23355	0.00371613	0.0270746	0.0195252	Mrc1/Coro1a/Pml	3
GO:1901658	glycosyl compound catabolic process	3/236	31/23355	0.00371613	0.0270746	0.0195252	Gda/Xdh/Upp1	3
GO:0051893	regulation of focal adhesion assembly	4/236	63/23355	0.00379768	0.027493	0.0198269	Map4k4/Rcc2/S100a10/Iqgap1	4
GO:0090109	regulation of cell-substrate junction assembly	4/236	63/23355	0.00379768	0.027493	0.0198269	Map4k4/Rcc2/S100a10/Iqgap1	4
GO:1903428	positive regulation of reactive oxygen species biosynthetic process	4/236	63/23355	0.00379768	0.027493	0.0198269	Itgb2/Icam1/Clu/Aif1	4
GO:0061458	reproductive system development	12/236	482/23355	0.0038325	0.0276864	0.0199663	Serpinb6b/Flna/Hmgb2/Icam1/Vcam1/Tnc/Bax/Ybx3/Pla2g4a/Anxa1/Serpinb6a/Serpine2	12
GO:0097696	receptor signaling pathway via STAT	7/236	196/23355	0.00388701	0.0280209	0.0202076	Lyn/Ptprc/Stat1/Hcls1/Parp9/Stat3/Stat2	7
GO:0070227	lymphocyte apoptotic process	5/236	103/23355	0.0039619	0.0285007	0.0205536	Lyn/Lgals3/Bax/Cd74/Serpinb9	5
GO:0030010	establishment of cell polarity	6/236	148/23355	0.00400095	0.0287211	0.0207126	Sh3bp1/Msn/Fscn1/Myh9/Lmna/Ptk7	6
GO:0030098	lymphocyte differentiation	11/236	423/23355	0.0040157	0.0287665	0.0207453	Ptprc/Lgals9/Vav1/B2m/Bax/H2-Aa/H2-Ab1/Cd74/Anxa1/Stat3/Lgals1	11
GO:0002902	regulation of B cell apoptotic process	3/236	32/23355	0.00407028	0.0289753	0.0208959	Lyn/Bax/Cd74	3
GO:0009112	nucleobase metabolic process	3/236	32/23355	0.00407028	0.0289753	0.0208959	Gda/Xdh/Cad	3
GO:0150117	positive regulation of cell-substrate junction organization	3/236	32/23355	0.00407028	0.0289753	0.0208959	Map4k4/S100a10/Iqgap1	3
GO:0072676	lymphocyte migration	5/236	104/23355	0.00412843	0.0293282	0.0211504	Pycard/Msn/Lgals9/Icam1/Aif1	5
GO:0015909	long-chain fatty acid transport	4/236	65/23355	0.00424943	0.0300627	0.0216801	Apoe/Pla2g4a/Anxa1/Thbs1	4
GO:0071677	positive regulation of mononuclear cell migration	4/236	65/23355	0.00424943	0.0300627	0.0216801	Pycard/Lgals9/Lgals3/Aif1	4
GO:0006906	vesicle fusion	5/236	105/23355	0.00429991	0.0302944	0.0218472	Coro1a/Pip4k2a/Anxa2/Pla2g4a/Anxa1	5
GO:0032370	positive regulation of lipid transport	5/236	105/23355	0.00429991	0.0302944	0.0218472	Dpysl2/Apoe/Spp1/Anxa2/Pla2g4a	5
GO:1990778	protein localization to cell periphery	10/236	367/23355	0.00433394	0.0303087	0.0218575	Rab31/Lgals3/Flna/Rap2a/S100a10/Anxa2/Myl12a/Ehd4/Flot1/Krt18	10
GO:0002604	regulation of dendritic cell antigen processing and presentation	2/236	10/23355	0.00433741	0.0303087	0.0218575	Cd74/Thbs1	2
GO:0009172	purine deoxyribonucleoside monophosphate catabolic process	2/236	10/23355	0.00433741	0.0303087	0.0218575	Gda/Xdh	2
GO:1901069	guanosine-containing compound catabolic process	2/236	10/23355	0.00433741	0.0303087	0.0218575	Gda/Xdh	2
GO:0002486	antigen processing and presentation of endogenous peptide antigen via MHC class I via ER pathway, TAP-independent	3/236	33/23355	0.00444427	0.0309289	0.0223047	H2-Q7/H2-K1/H2-D1	3
GO:0060142	regulation of syncytium formation by plasma membrane fusion	3/236	33/23355	0.00444427	0.0309289	0.0223047	Nfatc2/Stat1/Flot1	3
GO:0070372	regulation of ERK1 and ERK2 cascade	9/236	312/23355	0.00463788	0.0322106	0.0232291	Pycard/Lyn/Ptprc/Apoe/Icam1/Cd74/Emilin1/Akap12/Fn1	9
GO:0010522	regulation of calcium ion transport into cytosol	5/236	107/23355	0.004658	0.0322847	0.0232825	Lyn/Coro1a/Bax/Gsto1/Pml	5
GO:0009201	ribonucleoside triphosphate biosynthetic process	4/236	67/23355	0.00473611	0.0327597	0.023625	Entpd1/Pkm/Stat3/Cad	4
GO:0051048	negative regulation of secretion	7/236	204/23355	0.00482916	0.0329597	0.0237693	Lgals9/Map4k4/Entpd1/Apoe/Anxa5/Cd74/Anxa1	7
GO:0006270	DNA replication initiation	3/236	34/23355	0.00483841	0.0329597	0.0237693	Mcm3/Mcm4/Mcm7	3
GO:0032508	DNA duplex unwinding	3/236	34/23355	0.00483841	0.0329597	0.0237693	Mcm4/Anxa1/Mcm7	3
GO:2000108	positive regulation of leukocyte apoptotic process	3/236	34/23355	0.00483841	0.0329597	0.0237693	Lyn/Bax/Anxa1	3
GO:2000406	positive regulation of T cell migration	3/236	34/23355	0.00483841	0.0329597	0.0237693	Pycard/Lgals9/Aif1	3
GO:0009141	nucleoside triphosphate metabolic process	5/236	108/23355	0.00484477	0.0329597	0.0237693	Samhd1/Entpd1/Pkm/Stat3/Cad	5
GO:0034446	substrate adhesion-dependent cell spreading	5/236	108/23355	0.00484477	0.0329597	0.0237693	Fermt3/Rcc2/Flna/S100a10/Fn1	5
GO:0022612	gland morphogenesis	6/236	154/23355	0.00485184	0.0329597	0.0237693	Msn/Rps6ka1/Tnc/Bax/Capn1/Pml	6
GO:0061025	membrane fusion	6/236	154/23355	0.00485184	0.0329597	0.0237693	Coro1a/Myof/Pip4k2a/Anxa2/Pla2g4a/Anxa1	6
GO:0015850	organic hydroxy compound transport	8/236	259/23355	0.00499052	0.0335843	0.0242197	Emb/Lgals3/Entpd1/Apoe/Pip4k2a/Spp1/Anxa2/Soat2	8
GO:0042493	response to drug	8/236	259/23355	0.00499052	0.0335843	0.0242197	Nfatc2/Casp1/Rap2a/Stat1/Cybb/Lcn2/Anxa1/Aldh1a1	8
GO:0032722	positive regulation of chemokine production	4/236	68/23355	0.00499292	0.0335843	0.0242197	Pycard/Lgals9/Aif1/Cd74	4
GO:0033209	tumor necrosis factor-mediated signaling pathway	4/236	68/23355	0.00499292	0.0335843	0.0242197	Pycard/Casp1/Stat1/Krt18	4
GO:0150116	regulation of cell-substrate junction organization	4/236	68/23355	0.00499292	0.0335843	0.0242197	Map4k4/Rcc2/S100a10/Iqgap1	4
GO:0031346	positive regulation of cell projection organization	11/236	436/23355	0.00502246	0.0336805	0.0242891	Lyn/Rac2/Twf2/Fscn1/Flna/Apoe/Iqgap1/Lcn2/Serpine2/Ptk7/Fn1	11
GO:0002444	myeloid leukocyte mediated immunity	5/236	109/23355	0.0050368	0.0336805	0.0242891	Lyn/Rac2/Anxa3/Itgb2/Ddx58	5
GO:1903426	regulation of reactive oxygen species biosynthetic process	5/236	109/23355	0.0050368	0.0336805	0.0242891	Itgb2/Icam1/Clu/Aif1/Stat3	5
GO:2000377	regulation of reactive oxygen species metabolic process	7/236	207/23355	0.00522352	0.0340156	0.0245308	Itgb2/Icam1/Clu/Aif1/Stat3/Thbs1/Xdh	7
GO:0016525	negative regulation of angiogenesis	5/236	110/23355	0.00523416	0.0340156	0.0245308	Stab1/Stat1/Emilin1/Thbs1/Pml	5
GO:0009154	purine ribonucleotide catabolic process	3/236	35/23355	0.005253	0.0340156	0.0245308	Entpd1/Gda/Xdh	3
GO:0034110	regulation of homotypic cell-cell adhesion	3/236	35/23355	0.005253	0.0340156	0.0245308	Lyn/Serpine2/Lgals1	3
GO:0034122	negative regulation of toll-like receptor signaling pathway	3/236	35/23355	0.005253	0.0340156	0.0245308	Lyn/Pik3ap1/Smpdl3b	3
GO:0090162	establishment of epithelial cell polarity	3/236	35/23355	0.005253	0.0340156	0.0245308	Sh3bp1/Msn/Ptk7	3
GO:0045428	regulation of nitric oxide biosynthetic process	4/236	69/23355	0.00525891	0.0340156	0.0245308	Itgb2/Icam1/Clu/Aif1	4
GO:0048146	positive regulation of fibroblast proliferation	4/236	69/23355	0.00525891	0.0340156	0.0245308	Anxa2/Cd74/Pml/Fn1	4
GO:0002138	retinoic acid biosynthetic process	2/236	11/23355	0.0052661	0.0340156	0.0245308	Aldh1a2/Aldh1a1	2
GO:0009170	purine deoxyribonucleoside monophosphate metabolic process	2/236	11/23355	0.0052661	0.0340156	0.0245308	Gda/Xdh	2
GO:0016102	diterpenoid biosynthetic process	2/236	11/23355	0.0052661	0.0340156	0.0245308	Aldh1a2/Aldh1a1	2
GO:0046598	positive regulation of viral entry into host cell	2/236	11/23355	0.0052661	0.0340156	0.0245308	Cd74/Lgals1	2
GO:0055015	ventricular cardiac muscle cell development	2/236	11/23355	0.0052661	0.0340156	0.0245308	Fhl2/Lmna	2
GO:0060353	regulation of cell adhesion molecule production	2/236	11/23355	0.0052661	0.0340156	0.0245308	Flot1/Colec12	2
GO:0075294	positive regulation by symbiont of entry into host	2/236	11/23355	0.0052661	0.0340156	0.0245308	Cd74/Lgals1	2
GO:0140289	protein mono-ADP-ribosylation	2/236	11/23355	0.0052661	0.0340156	0.0245308	Parp9/Parp12	2
GO:1902959	regulation of aspartic-type endopeptidase activity involved in amyloid precursor protein catabolic process	2/236	11/23355	0.0052661	0.0340156	0.0245308	Lyn/Bin1	2
GO:1905907	negative regulation of amyloid fibril formation	2/236	11/23355	0.0052661	0.0340156	0.0245308	Apoe/Clu	2
GO:0032675	regulation of interleukin-6 production	6/236	157/23355	0.00532394	0.0343244	0.0247534	Pycard/Lgals9/Aif1/Cd74/Stat3/Ddx58	6
GO:0009117	nucleotide metabolic process	11/236	440/23355	0.00536949	0.0345528	0.0249182	Samhd1/Rrm1/Ncf2/Entpd1/Pkm/Gda/Stat3/Xdh/Cad/Oas1a/Upp1	11
GO:0032963	collagen metabolic process	5/236	111/23355	0.00543693	0.0348555	0.0251365	Ctss/Vim/Ctsk/Emilin1/Fn1	5
GO:0090174	organelle membrane fusion	5/236	111/23355	0.00543693	0.0348555	0.0251365	Coro1a/Pip4k2a/Anxa2/Pla2g4a/Anxa1	5
GO:0045055	regulated exocytosis	8/236	263/23355	0.00546191	0.0349501	0.0252047	Lyn/Rac2/Rab31/Anxa3/Lgals9/Coro1a/Myh9/Itgb2	8
GO:0098742	cell-cell adhesion via plasma-membrane adhesion molecules	7/236	209/23355	0.00549955	0.0351252	0.0253309	Emb/Lgals9/Itga5/Vcam1/Lgals1/Cldn3/Mcam	7
GO:0030888	regulation of B cell proliferation	4/236	70/23355	0.00553422	0.0352806	0.0254431	Lyn/Nfatc2/Ptprc/Cd74	4
GO:2000181	negative regulation of blood vessel morphogenesis	5/236	112/23355	0.0056452	0.0359211	0.0259049	Stab1/Stat1/Emilin1/Thbs1/Pml	5
GO:0034250	positive regulation of cellular amide metabolic process	6/236	159/23355	0.00565683	0.0359282	0.0259101	Rbm3/Apoe/Vim/Clu/Pkm/Thbs1	6
GO:0032728	positive regulation of interferon-beta production	3/236	36/23355	0.00568833	0.0359945	0.0259579	Hmgb2/Ddx58/Flot1	3
GO:1902745	positive regulation of lamellipodium organization	3/236	36/23355	0.00568833	0.0359945	0.0259579	Rac2/Twf2/Fscn1	3
GO:0071216	cellular response to biotic stimulus	9/236	323/23355	0.0057872	0.0365524	0.0263602	Pycard/Lyn/Mrc1/Gbp2/B2m/Casp1/Stat1/Vim/Cfh	9
GO:0080164	regulation of nitric oxide metabolic process	4/236	71/23355	0.00581899	0.0366854	0.0264561	Itgb2/Icam1/Clu/Aif1	4
GO:0045446	endothelial cell differentiation	5/236	113/23355	0.00585903	0.036802	0.0265402	Msn/Icam1/Xdh/Col15a1/Cldn3	5
GO:1901343	negative regulation of vasculature development	5/236	113/23355	0.00585903	0.036802	0.0265402	Stab1/Stat1/Emilin1/Thbs1/Pml	5
GO:0042100	B cell proliferation	5/236	114/23355	0.0060785	0.0380407	0.0274335	Lyn/Nfatc2/Ptprc/Bax/Cd74	5
GO:0050764	regulation of phagocytosis	5/236	114/23355	0.0060785	0.0380407	0.0274335	Pycard/Cnn2/Ptprc/Rab31/Mfge8	5
GO:0001782	B cell homeostasis	3/236	37/23355	0.00614466	0.0382446	0.0275806	Lyn/Bax/Cd74	3
GO:0071709	membrane assembly	3/236	37/23355	0.00614466	0.0382446	0.0275806	S100a10/Anxa2/Flot1	3
GO:0097242	amyloid-beta clearance	3/236	37/23355	0.00614466	0.0382446	0.0275806	Itgb2/Apoe/Clu	3
GO:0071248	cellular response to metal ion	6/236	162/23355	0.00618434	0.0383034	0.027623	B2m/Slc25a24/Iqgap1/Mt1/Alox5ap/Fn1	6
GO:0006753	nucleoside phosphate metabolic process	11/236	449/23355	0.00621972	0.0383034	0.027623	Samhd1/Rrm1/Ncf2/Entpd1/Pkm/Gda/Stat3/Xdh/Cad/Oas1a/Upp1	11
GO:0002468	dendritic cell antigen processing and presentation	2/236	12/23355	0.00627741	0.0383034	0.027623	Cd74/Thbs1	2
GO:0010755	regulation of plasminogen activation	2/236	12/23355	0.00627741	0.0383034	0.027623	Serpine2/Thbs1	2
GO:0042789	mRNA transcription by RNA polymerase II	2/236	12/23355	0.00627741	0.0383034	0.027623	Flna/Stat3	2
GO:0060368	regulation of Fc receptor mediated stimulatory signaling pathway	2/236	12/23355	0.00627741	0.0383034	0.027623	Lyn/Ptprc	2
GO:0071236	cellular response to antibiotic	2/236	12/23355	0.00627741	0.0383034	0.027623	Pla2g4a/Crip1	2
GO:0090343	positive regulation of cell aging	2/236	12/23355	0.00627741	0.0383034	0.027623	B2m/Lmna	2
GO:1902947	regulation of tau-protein kinase activity	2/236	12/23355	0.00627741	0.0383034	0.027623	Apoe/Clu	2
GO:1905245	regulation of aspartic-type peptidase activity	2/236	12/23355	0.00627741	0.0383034	0.027623	Lyn/Bin1	2
GO:2000644	regulation of receptor catabolic process	2/236	12/23355	0.00627741	0.0383034	0.027623	Apoe/Anxa2	2
GO:0009636	response to toxic substance	5/236	115/23355	0.0063037	0.0383269	0.0276399	Lcn2/Mt1/Bax/Akr1b8/Ephx1	5
GO:0045621	positive regulation of lymphocyte differentiation	5/236	115/23355	0.0063037	0.0383269	0.0276399	Ptprc/Lgals9/H2-Aa/Cd74/Anxa1	5
GO:0001818	negative regulation of cytokine production	8/236	270/23355	0.00636781	0.038648	0.0278714	Pycard/Ptprc/Lgals9/Homer3/Anxa1/Thbs1/Pml/Fn1	8
GO:0002886	regulation of myeloid leukocyte mediated immunity	4/236	73/23355	0.00641747	0.0388803	0.028039	Lyn/Rac2/Itgb2/Ddx58	4
GO:0019079	viral genome replication	5/236	116/23355	0.00653469	0.0395204	0.0285006	Ifitm3/Bst2/Isg15/Oasl1/Oas1a	5
GO:0010591	regulation of lamellipodium assembly	3/236	38/23355	0.00662224	0.0396291	0.028579	Rac2/Twf2/Fscn1	3
GO:0032733	positive regulation of interleukin-10 production	3/236	38/23355	0.00662224	0.0396291	0.028579	Pycard/Lgals9/Stat3	3
GO:0033260	nuclear DNA replication	3/236	38/23355	0.00662224	0.0396291	0.028579	Mcm3/Mcm4/Mcm7	3
GO:0034142	toll-like receptor 4 signaling pathway	3/236	38/23355	0.00662224	0.0396291	0.028579	Lyn/Pik3ap1/Ifi35	3
GO:1902003	regulation of amyloid-beta formation	3/236	38/23355	0.00662224	0.0396291	0.028579	Bin1/Apoe/Clu	3
GO:1903670	regulation of sprouting angiogenesis	3/236	38/23355	0.00662224	0.0396291	0.028579	Itga5/Pkm/Thbs1	3
GO:0001885	endothelial cell development	4/236	74/23355	0.00673145	0.0400721	0.0288984	Msn/Icam1/Col15a1/Cldn3	4
GO:1902117	positive regulation of organelle assembly	4/236	74/23355	0.00673145	0.0400721	0.0288984	Msn/Fscn1/Lcp1/Pip4k2a	4
GO:1903036	positive regulation of response to wounding	4/236	74/23355	0.00673145	0.0400721	0.0288984	Flna/Anxa1/Thbs1/Cldn3	4
GO:0062197	cellular response to chemical stress	9/236	331/23355	0.00675283	0.0401294	0.0289398	Slc25a24/Lcn2/Aif1/Ybx3/Anxa1/Serpinb6a/Capn1/Thbs1/Pml	9
GO:0032874	positive regulation of stress-activated MAPK cascade	5/236	117/23355	0.00677155	0.0401708	0.0289697	Pycard/Lmnb1/Map4k4/Prmt1/Xdh	5
GO:0043542	endothelial cell migration	7/236	218/23355	0.006879	0.0406832	0.0293392	Sh3bp1/Anxa3/Myh9/Itgb2/Apoe/Anxa1/Thbs1	7
GO:0070371	ERK1 and ERK2 cascade	9/236	332/23355	0.00688174	0.0406832	0.0293392	Pycard/Lyn/Ptprc/Apoe/Icam1/Cd74/Emilin1/Akap12/Fn1	9
GO:0042982	amyloid precursor protein metabolic process	4/236	75/23355	0.00705544	0.0415662	0.029976	Lyn/Bin1/Apoe/Clu	4
GO:0045123	cellular extravasation	4/236	75/23355	0.00705544	0.0415662	0.029976	Itgb2/Icam1/Vcam1/Capn1	4
GO:0032392	DNA geometric change	3/236	39/23355	0.00712132	0.0418102	0.0301519	Mcm4/Anxa1/Mcm7	3
GO:2000403	positive regulation of lymphocyte migration	3/236	39/23355	0.00712132	0.0418102	0.0301519	Pycard/Lgals9/Aif1	3
GO:0010976	positive regulation of neuron projection development	7/236	220/23355	0.00721758	0.0422302	0.0304548	Lyn/Twf2/Flna/Apoe/Iqgap1/Serpine2/Ptk7	7
GO:0031348	negative regulation of defense response	7/236	220/23355	0.00721758	0.0422302	0.0304548	Samhd1/Lgals9/Tap1/Apoe/Tap2/Serpinb9/Smpdl3b	7
GO:0043534	blood vessel endothelial cell migration	5/236	119/23355	0.00726319	0.0423226	0.0305215	Sh3bp1/Myh9/Apoe/Anxa1/Thbs1	5
GO:0051098	regulation of binding	10/236	396/23355	0.00728179	0.0423226	0.0305215	Lgals9/B2m/Hmgb2/Apoe/S100a10/Bax/Parp9/Anxa2/Flot1/Ifit2	10
GO:0006606	protein import into nucleus	6/236	168/23355	0.00734547	0.0423226	0.0305215	Flna/Hcls1/Nup93/Stat3/Pml/Lmna	6
GO:0031953	negative regulation of protein autophosphorylation	2/236	13/23355	0.00736961	0.0423226	0.0305215	Ptprc/Mvp	2
GO:0032486	Rap protein signal transduction	2/236	13/23355	0.00736961	0.0423226	0.0305215	Rap2b/Rap2a	2
GO:0044090	positive regulation of vacuole organization	2/236	13/23355	0.00736961	0.0423226	0.0305215	Pip4k2a/Anxa2	2
GO:0046037	GMP metabolic process	2/236	13/23355	0.00736961	0.0423226	0.0305215	Gda/Xdh	2
GO:0048711	positive regulation of astrocyte differentiation	2/236	13/23355	0.00736961	0.0423226	0.0305215	Bin1/Serpine2	2
GO:0051639	actin filament network formation	2/236	13/23355	0.00736961	0.0423226	0.0305215	Lcp1/Actn1	2
GO:0072376	protein activation cascade	2/236	13/23355	0.00736961	0.0423226	0.0305215	Mvp/Fn1	2
GO:1905048	regulation of metallopeptidase activity	2/236	13/23355	0.00736961	0.0423226	0.0305215	Stat3/Cldn3	2
GO:0048259	regulation of receptor-mediated endocytosis	5/236	120/23355	0.00751812	0.043016	0.0310215	B2m/Hip1/Clu/Anxa2/Flot1	5
GO:1901890	positive regulation of cell junction assembly	5/236	120/23355	0.00751812	0.043016	0.0310215	Map4k4/S100a10/Iqgap1/Flot1/Cldn3	5
GO:0032368	regulation of lipid transport	6/236	169/23355	0.00755329	0.043016	0.0310215	Dpysl2/Apoe/Spp1/Anxa2/Pla2g4a/Thbs1	6
GO:0032635	interleukin-6 production	6/236	169/23355	0.00755329	0.043016	0.0310215	Pycard/Lgals9/Aif1/Cd74/Stat3/Ddx58	6
GO:0034249	negative regulation of cellular amide metabolic process	6/236	169/23355	0.00755329	0.043016	0.0310215	Bin1/Eif4ebp1/Apoe/Clu/Stat3/Pml	6
GO:0006636	unsaturated fatty acid biosynthetic process	3/236	40/23355	0.00764211	0.0433772	0.031282	Pla2g4a/Cd74/Anxa1	3
GO:0042554	superoxide anion generation	3/236	40/23355	0.00764211	0.0433772	0.031282	Ncf2/Itgb2/Cybb	3
GO:0009142	nucleoside triphosphate biosynthetic process	4/236	77/23355	0.00773395	0.0438257	0.0316054	Entpd1/Pkm/Stat3/Cad	4
GO:0002688	regulation of leukocyte chemotaxis	5/236	121/23355	0.00777921	0.0440092	0.0317378	Lyn/Rac2/Aif1/Cd74/Thbs1	5
GO:0050920	regulation of chemotaxis	7/236	224/23355	0.0079316	0.0447971	0.032306	Lyn/Rac2/Aif1/Cd74/Thbs1/Tubb2b/Fn1	7
GO:1903169	regulation of calcium ion transmembrane transport	6/236	171/23355	0.00798163	0.0450053	0.0324561	Lyn/Coro1a/Bin1/Bax/Ahnak/Gsto1	6
GO:0045453	bone resorption	4/236	78/23355	0.00808872	0.0454592	0.0327834	Ctss/Rac2/Ctsk/Spp1	4
GO:0072332	intrinsic apoptotic signaling pathway by p53 class mediator	4/236	78/23355	0.00808872	0.0454592	0.0327834	Pycard/Bax/Cd74/Pml	4
GO:0006998	nuclear envelope organization	3/236	41/23355	0.00818484	0.0457735	0.0330101	Tmem43/Nup93/Lmna	3
GO:0043368	positive T cell selection	3/236	41/23355	0.00818484	0.0457735	0.0330101	Ptprc/Cd74/Stat3	3
GO:0046164	alcohol catabolic process	3/236	41/23355	0.00818484	0.0457735	0.0330101	Apoe/Akr1b8/Impa2	3
GO:0051170	import into nucleus	6/236	172/23355	0.00820223	0.0457958	0.0330262	Flna/Hcls1/Nup93/Stat3/Pml/Lmna	6
GO:0001952	regulation of cell-matrix adhesion	5/236	123/23355	0.0083202	0.0463031	0.0333921	Map4k4/Rcc2/S100a10/Iqgap1/Thbs1	5
GO:0045931	positive regulation of mitotic cell cycle	5/236	123/23355	0.0083202	0.0463031	0.0333921	Lmnb1/Rcc2/Eif4ebp1/Aif1/Anxa1	5
GO:1903531	negative regulation of secretion by cell	6/236	173/23355	0.00842718	0.0465462	0.0335673	Lgals9/Map4k4/Entpd1/Apoe/Anxa5/Anxa1	6
GO:0042063	gliogenesis	9/236	343/23355	0.00842767	0.0465462	0.0335673	Lyn/Bin1/Vim/Clu/Phgdh/Anxa1/Stat3/Serpine2/Fn1	9
GO:0002260	lymphocyte homeostasis	4/236	79/23355	0.00845402	0.0465462	0.0335673	Lyn/Coro1a/Bax/Cd74	4
GO:0006152	purine nucleoside catabolic process	2/236	14/23355	0.00854096	0.0465462	0.0335673	Gda/Xdh	2
GO:0009169	purine ribonucleoside monophosphate catabolic process	2/236	14/23355	0.00854096	0.0465462	0.0335673	Gda/Xdh	2
GO:0019370	leukotriene biosynthetic process	2/236	14/23355	0.00854096	0.0465462	0.0335673	Alox5ap/Pla2g4a	2
GO:0034638	phosphatidylcholine catabolic process	2/236	14/23355	0.00854096	0.0465462	0.0335673	Pla2g15/Pla2g4a	2
GO:0042541	hemoglobin biosynthetic process	2/236	14/23355	0.00854096	0.0465462	0.0335673	Lyn/Prmt1	2
GO:0043312	neutrophil degranulation	2/236	14/23355	0.00854096	0.0465462	0.0335673	Anxa3/Itgb2	2
GO:0045060	negative thymic T cell selection	2/236	14/23355	0.00854096	0.0465462	0.0335673	Ptprc/Cd74	2
GO:0046130	purine ribonucleoside catabolic process	2/236	14/23355	0.00854096	0.0465462	0.0335673	Gda/Xdh	2
GO:0060352	cell adhesion molecule production	2/236	14/23355	0.00854096	0.0465462	0.0335673	Flot1/Colec12	2
GO:1905906	regulation of amyloid fibril formation	2/236	14/23355	0.00854096	0.0465462	0.0335673	Apoe/Clu	2
GO:0002040	sprouting angiogenesis	5/236	124/23355	0.00860024	0.0467202	0.0336928	Itga5/Rnf213/Pkm/Anxa1/Thbs1	5
GO:0051261	protein depolymerization	5/236	124/23355	0.00860024	0.0467202	0.0336928	Sh3bp1/Capg/Twf2/Nes/Hdgfl3	5
GO:0010762	regulation of fibroblast migration	3/236	42/23355	0.0087497	0.0474567	0.034224	Rcc2/Thbs1/Akap12	3
GO:0006809	nitric oxide biosynthetic process	4/236	80/23355	0.00882994	0.047816	0.0344831	Itgb2/Icam1/Clu/Aif1	4
GO:0042326	negative regulation of phosphorylation	10/236	408/23355	0.00887943	0.0479715	0.0345952	Pycard/Lyn/Ptprc/Mvp/Apoe/Pip4k2a/Bax/Stat3/Emilin1/Xdh	10
GO:0010821	regulation of mitochondrion organization	5/236	125/23355	0.00888673	0.0479715	0.0345952	Pycard/Vat1/Bax/Lmna/Stat2	5
GO:0034248	regulation of cellular amide metabolic process	10/236	409/23355	0.0090238	0.0486346	0.0350734	Rbm3/Bin1/Eif4ebp1/Apoe/Vim/Clu/Pkm/Stat3/Thbs1/Pml	10
GO:0031667	response to nutrient levels	9/236	348/23355	0.00921194	0.0494399	0.0356542	Eif4ebp1/Stat1/Apoe/Rnase4/Spp1/Cfh/Plec/Cad/Krt20	9
GO:0014015	positive regulation of gliogenesis	4/236	81/23355	0.00921662	0.0494399	0.0356542	Lyn/Bin1/Vim/Serpine2	4
GO:0051279	regulation of release of sequestered calcium ion into cytosol	4/236	81/23355	0.00921662	0.0494399	0.0356542	Lyn/Coro1a/Bax/Gsto1	4
GO:0001783	B cell apoptotic process	3/236	43/23355	0.00933688	0.0495405	0.0357268	Lyn/Bax/Cd74	3
GO:0042304	regulation of fatty acid biosynthetic process	3/236	43/23355	0.00933688	0.0495405	0.0357268	Pla2g4a/Cd74/Anxa1	3
GO:0042771	intrinsic apoptotic signaling pathway in response to DNA damage by p53 class mediator	3/236	43/23355	0.00933688	0.0495405	0.0357268	Pycard/Cd74/Pml	3
GO:0044786	cell cycle DNA replication	3/236	43/23355	0.00933688	0.0495405	0.0357268	Mcm3/Mcm4/Mcm7	3
GO:0062208	positive regulation of pattern recognition receptor signaling pathway	3/236	43/23355	0.00933688	0.0495405	0.0357268	Pik3ap1/Ifi35/Flot1	3
GO:0071825	protein-lipid complex subunit organization	3/236	43/23355	0.00933688	0.0495405	0.0357268	Bin1/Apoe/Soat2	3
GO:0098927	vesicle-mediated transport between endosomal compartments	3/236	43/23355	0.00933688	0.0495405	0.0357268	Msn/Coro1a/Flna	3
GO:0070588	calcium ion transmembrane transport	8/236	289/23355	0.00940284	0.0498132	0.0359234	Lyn/Ptprc/Coro1a/Bin1/Bax/Ahnak/Gsto1/Ryr1	8
GO:0030217	T cell differentiation	8/236	290/23355	0.00958799	0.0506432	0.036522	Ptprc/Lgals9/Vav1/B2m/H2-Aa/Cd74/Anxa1/Stat3	8
GO:0009199	ribonucleoside triphosphate metabolic process	4/236	82/23355	0.00961417	0.0506432	0.036522	Entpd1/Pkm/Stat3/Cad	4
GO:1902107	positive regulation of leukocyte differentiation	6/236	178/23355	0.0096188	0.0506432	0.036522	Ptprc/Lgals9/Hcls1/H2-Aa/Cd74/Anxa1	6
GO:1903708	positive regulation of hemopoiesis	6/236	178/23355	0.0096188	0.0506432	0.036522	Ptprc/Lgals9/Hcls1/H2-Aa/Cd74/Anxa1	6
GO:0071241	cellular response to inorganic substance	7/236	233/23355	0.00972718	0.0506843	0.0365516	B2m/Slc25a24/Iqgap1/Mt1/Alox5ap/Thbs1/Fn1	7
GO:1905954	positive regulation of lipid localization	5/236	128/23355	0.00978566	0.0506843	0.0365516	Dpysl2/Apoe/Spp1/Anxa2/Pla2g4a	5
GO:0006268	DNA unwinding involved in DNA replication	2/236	15/23355	0.00978976	0.0506843	0.0365516	Mcm4/Mcm7	2
GO:0009128	purine nucleoside monophosphate catabolic process	2/236	15/23355	0.00978976	0.0506843	0.0365516	Gda/Xdh	2
GO:0016114	terpenoid biosynthetic process	2/236	15/23355	0.00978976	0.0506843	0.0365516	Aldh1a2/Aldh1a1	2
GO:0032530	regulation of microvillus organization	2/236	15/23355	0.00978976	0.0506843	0.0365516	Twf2/Fscn1	2
GO:0034433	steroid esterification	2/236	15/23355	0.00978976	0.0506843	0.0365516	Apoe/Soat2	2
GO:0034434	sterol esterification	2/236	15/23355	0.00978976	0.0506843	0.0365516	Apoe/Soat2	2
GO:0034435	cholesterol esterification	2/236	15/23355	0.00978976	0.0506843	0.0365516	Apoe/Soat2	2
GO:0043383	negative T cell selection	2/236	15/23355	0.00978976	0.0506843	0.0365516	Ptprc/Cd74	2
GO:0060700	regulation of ribonuclease activity	2/236	15/23355	0.00978976	0.0506843	0.0365516	Oasl1/Oas1a	2
GO:0016601	Rac protein signal transduction	3/236	44/23355	0.00994654	0.0512629	0.0369689	Rac2/Sh3bp1/Aif1	3
GO:0044091	membrane biogenesis	3/236	44/23355	0.00994654	0.0512629	0.0369689	S100a10/Anxa2/Flot1	3
GO:0045197	establishment or maintenance of epithelial cell apical/basal polarity	3/236	44/23355	0.00994654	0.0512629	0.0369689	Sh3bp1/Msn/Ptk7	3
GO:0006690	icosanoid metabolic process	5/236	129/23355	0.0100987	0.0518905	0.0374215	Alox5ap/Pla2g4a/Cd74/Anxa1/Ephx1	5
GO:0043244	regulation of protein-containing complex disassembly	5/236	129/23355	0.0100987	0.0518905	0.0374215	Sh3bp1/Capg/Twf2/Nes/Hdgfl3	5
GO:0032872	regulation of stress-activated MAPK cascade	6/236	180/23355	0.0101275	0.0519605	0.0374719	Pycard/Lmnb1/Map4k4/Rap2a/Prmt1/Xdh	6
GO:0046209	nitric oxide metabolic process	4/236	84/23355	0.0104423	0.0533355	0.0384635	Itgb2/Icam1/Clu/Aif1	4
GO:0050709	negative regulation of protein secretion	4/236	84/23355	0.0104423	0.0533355	0.0384635	Map4k4/Apoe/Anxa5/Anxa1	4
GO:0050766	positive regulation of phagocytosis	4/236	84/23355	0.0104423	0.0533355	0.0384635	Pycard/Ptprc/Rab31/Mfge8	4
GO:0030890	positive regulation of B cell proliferation	3/236	45/23355	0.0105788	0.0538717	0.0388502	Nfatc2/Ptprc/Cd74	3
GO:0043114	regulation of vascular permeability	3/236	45/23355	0.0105788	0.0538717	0.0388502	Apoe/Capn1/Akap12	3
GO:0046777	protein autophosphorylation	7/236	237/23355	0.0106139	0.0539698	0.038921	Rap2b/Lyn/Ptprc/Mvp/Rap2a/Iqgap1/Cad	7
GO:0002253	activation of immune response	10/236	420/23355	0.0107335	0.0544966	0.0393009	Pycard/Lyn/Zbp1/Nfatc2/Ptprc/Lgals3/Bax/Cfh/H2-Ab1/C4b	10
GO:0016485	protein processing	7/236	238/23355	0.0108445	0.0549786	0.0396485	Ctss/Pycard/Casp1/Myh9/Serpine2/Capn1/Thbs1	7
GO:0001771	immunological synapse formation	2/236	16/23355	0.0111144	0.0557676	0.0402175	Msn/Lgals3	2
GO:0034134	toll-like receptor 2 signaling pathway	2/236	16/23355	0.0111144	0.0557676	0.0402175	Lyn/Pik3ap1	2
GO:0070885	negative regulation of calcineurin-NFAT signaling cascade	2/236	16/23355	0.0111144	0.0557676	0.0402175	Homer3/Fhl2	2
GO:0090083	regulation of inclusion body assembly	2/236	16/23355	0.0111144	0.0557676	0.0402175	Apoe/Clu	2
GO:0106057	negative regulation of calcineurin-mediated signaling	2/236	16/23355	0.0111144	0.0557676	0.0402175	Homer3/Fhl2	2
GO:1902337	regulation of apoptotic process involved in morphogenesis	2/236	16/23355	0.0111144	0.0557676	0.0402175	Bax/Pml	2
GO:1902969	mitotic DNA replication	2/236	16/23355	0.0111144	0.0557676	0.0402175	Mcm3/Mcm4	2
GO:0006692	prostanoid metabolic process	3/236	46/23355	0.011234	0.0559569	0.040354	Pla2g4a/Cd74/Anxa1	3
GO:0006693	prostaglandin metabolic process	3/236	46/23355	0.011234	0.0559569	0.040354	Pla2g4a/Cd74/Anxa1	3
GO:0045923	positive regulation of fatty acid metabolic process	3/236	46/23355	0.011234	0.0559569	0.040354	Pla2g4a/Cd74/Anxa1	3
GO:0090199	regulation of release of cytochrome c from mitochondria	3/236	46/23355	0.011234	0.0559569	0.040354	Pycard/Bax/Lmna	3
GO:2000404	regulation of T cell migration	3/236	46/23355	0.011234	0.0559569	0.040354	Pycard/Lgals9/Aif1	3
GO:0048708	astrocyte differentiation	4/236	86/23355	0.0113153	0.05628	0.040587	Bin1/Vim/Stat3/Serpine2	4
GO:2001057	reactive nitrogen species metabolic process	4/236	87/23355	0.0117689	0.0584508	0.0421525	Itgb2/Icam1/Clu/Aif1	4
GO:0034504	protein localization to nucleus	8/236	301/23355	0.0118083	0.0585614	0.0422323	Gbp2/Flna/Hcls1/Nup93/Parp9/Stat3/Pml/Lmna	8
GO:0034205	amyloid-beta formation	3/236	47/23355	0.011912	0.0589902	0.0425415	Bin1/Apoe/Clu	3
GO:0009144	purine nucleoside triphosphate metabolic process	4/236	88/23355	0.0122339	0.0604094	0.043565	Samhd1/Entpd1/Pkm/Stat3	4
GO:1901992	positive regulation of mitotic cell cycle phase transition	4/236	88/23355	0.0122339	0.0604094	0.043565	Lmnb1/Rcc2/Aif1/Anxa1	4
GO:0010631	epithelial cell migration	8/236	304/23355	0.0124746	0.0608211	0.0438618	Sh3bp1/Anxa3/Map4k4/Myh9/Itgb2/Apoe/Anxa1/Thbs1	8
GO:0002431	Fc receptor mediated stimulatory signaling pathway	2/236	17/23355	0.0125131	0.0608211	0.0438618	Lyn/Ptprc	2
GO:0002827	positive regulation of T-helper 1 type immune response	2/236	17/23355	0.0125131	0.0608211	0.0438618	H2-Ab1/Pla2g4a	2
GO:0010713	negative regulation of collagen metabolic process	2/236	17/23355	0.0125131	0.0608211	0.0438618	Emilin1/Fn1	2
GO:0032966	negative regulation of collagen biosynthetic process	2/236	17/23355	0.0125131	0.0608211	0.0438618	Emilin1/Fn1	2
GO:0045059	positive thymic T cell selection	2/236	17/23355	0.0125131	0.0608211	0.0438618	Ptprc/Cd74	2
GO:0051014	actin filament severing	2/236	17/23355	0.0125131	0.0608211	0.0438618	Capg/Myh9	2
GO:0055012	ventricular cardiac muscle cell differentiation	2/236	17/23355	0.0125131	0.0608211	0.0438618	Fhl2/Lmna	2
GO:0070206	protein trimerization	2/236	17/23355	0.0125131	0.0608211	0.0438618	Alox5ap/Cd74	2
GO:0071360	cellular response to exogenous dsRNA	2/236	17/23355	0.0125131	0.0608211	0.0438618	Ddx58/Flot1	2
GO:1904748	regulation of apoptotic process involved in development	2/236	17/23355	0.0125131	0.0608211	0.0438618	Bax/Pml	2
GO:0032965	regulation of collagen biosynthetic process	3/236	48/23355	0.0126131	0.0610466	0.0440245	Vim/Emilin1/Fn1	3
GO:0033173	calcineurin-NFAT signaling cascade	3/236	48/23355	0.0126131	0.0610466	0.0440245	Nfatc2/Homer3/Fhl2	3
GO:1902743	regulation of lamellipodium organization	3/236	48/23355	0.0126131	0.0610466	0.0440245	Rac2/Twf2/Fscn1	3
GO:0050672	negative regulation of lymphocyte proliferation	4/236	89/23355	0.0127106	0.0614316	0.0443021	Lyn/Lgals9/H2-Aa/H2-Ab1	4
GO:0010720	positive regulation of cell development	9/236	368/23355	0.0129123	0.0623182	0.0449415	Lyn/Twf2/Bin1/Flna/Apoe/S100a10/Vim/Serpine2/Fn1	9
GO:0090132	epithelium migration	8/236	306/23355	0.0129339	0.0623347	0.0449534	Sh3bp1/Anxa3/Map4k4/Myh9/Itgb2/Apoe/Anxa1/Thbs1	8
GO:1903362	regulation of cellular protein catabolic process	7/236	247/23355	0.0130862	0.0629798	0.0454187	Msn/Ctsc/Psme1/Apoe/Clu/Anxa2/Pml	7
GO:0006913	nucleocytoplasmic transport	8/236	307/23355	0.0131682	0.0631666	0.0455533	Wipf1/Flna/Hcls1/Nup93/Stat3/Aaas/Pml/Lmna	8
GO:0051169	nuclear transport	8/236	307/23355	0.0131682	0.0631666	0.0455533	Wipf1/Flna/Hcls1/Nup93/Stat3/Aaas/Pml/Lmna	8
GO:0032526	response to retinoic acid	4/236	90/23355	0.013199	0.0631666	0.0455533	Lyn/Twf2/Aldh1a2/Ptk7	4
GO:0032945	negative regulation of mononuclear cell proliferation	4/236	90/23355	0.013199	0.0631666	0.0455533	Lyn/Lgals9/H2-Aa/H2-Ab1	4
GO:0043112	receptor metabolic process	6/236	191/23355	0.0132718	0.0634262	0.0457405	Rab31/Itgb2/Apoe/Anxa2/Capn1/Flot1	6
GO:0009161	ribonucleoside monophosphate metabolic process	3/236	49/23355	0.0133373	0.0634731	0.0457744	Gda/Xdh/Upp1	3
GO:0010332	response to gamma radiation	3/236	49/23355	0.0133373	0.0634731	0.0457744	Ptprc/Bax/Pml	3
GO:0042088	T-helper 1 type immune response	3/236	49/23355	0.0133373	0.0634731	0.0457744	H2-Ab1/Pla2g4a/Anxa1	3
GO:0090130	tissue migration	8/236	308/23355	0.0134056	0.0637091	0.0459446	Sh3bp1/Anxa3/Map4k4/Myh9/Itgb2/Apoe/Anxa1/Thbs1	8
GO:0072330	monocarboxylic acid biosynthetic process	6/236	192/23355	0.0135879	0.064486	0.0465048	Pkm/Pla2g4a/Cd74/Anxa1/Aldh1a2/Aldh1a1	6
GO:1903792	negative regulation of anion transport	7/236	249/23355	0.0136265	0.0645793	0.0465721	Map4k4/Entpd1/Apoe/Anxa5/Cd74/Anxa1/Thbs1	7
GO:0006144	purine nucleobase metabolic process	2/236	18/23355	0.0139843	0.065548	0.0472707	Gda/Xdh	2
GO:0009299	mRNA transcription	2/236	18/23355	0.0139843	0.065548	0.0472707	Flna/Stat3	2
GO:0030033	microvillus assembly	2/236	18/23355	0.0139843	0.065548	0.0472707	Fscn1/Rap2a	2
GO:0033574	response to testosterone	2/236	18/23355	0.0139843	0.065548	0.0472707	Msn/Spp1	2
GO:0033631	cell-cell adhesion mediated by integrin	2/236	18/23355	0.0139843	0.065548	0.0472707	Fermt3/Itga5	2
GO:0044406	adhesion of symbiont to host	2/236	18/23355	0.0139843	0.065548	0.0472707	Gbp2/Icam1	2
GO:0050665	hydrogen peroxide biosynthetic process	2/236	18/23355	0.0139843	0.065548	0.0472707	Cybb/Stat3	2
GO:1900221	regulation of amyloid-beta clearance	2/236	18/23355	0.0139843	0.065548	0.0472707	Apoe/Clu	2
GO:0008584	male gonad development	5/236	140/23355	0.0140054	0.0655569	0.0472772	Flna/Hmgb2/Icam1/Bax/Ybx3	5
GO:0006869	lipid transport	10/236	438/23355	0.0140488	0.0656699	0.0473586	Esyt1/Dpysl2/Apoe/Pip4k2a/Spp1/Anxa2/Pla2g4a/Anxa1/Thbs1/Soat2	10
GO:0007264	small GTPase mediated signal transduction	10/236	439/23355	0.0142532	0.0665342	0.0479819	Rap2b/Rac2/Sh3bp1/Arhgdib/Vav1/Map4k4/Rap2a/Apoe/Aif1/Flot1	10
GO:0046546	development of primary male sexual characteristics	5/236	141/23355	0.0144044	0.0671484	0.0484249	Flna/Hmgb2/Icam1/Bax/Ybx3	5
GO:0031098	stress-activated protein kinase signaling cascade	7/236	252/23355	0.0144666	0.0673464	0.0485677	Pycard/Lyn/Lmnb1/Map4k4/Rap2a/Prmt1/Xdh	7
GO:0032642	regulation of chemokine production	4/236	93/23355	0.0147353	0.0684112	0.0493356	Pycard/Lgals9/Aif1/Cd74	4
GO:0048864	stem cell development	4/236	93/23355	0.0147353	0.0684112	0.0493356	Ptprc/Anxa6/Aldh1a2/Fn1	4
GO:0046596	regulation of viral entry into host cell	3/236	51/23355	0.0148558	0.0688767	0.0496713	Ifitm3/Cd74/Lgals1	3
GO:0007548	sex differentiation	8/236	314/23355	0.014896	0.0688845	0.0496769	Serpinb6b/Flna/Hmgb2/Icam1/Bax/Ybx3/Pla2g4a/Serpinb6a	8
GO:0050678	regulation of epithelial cell proliferation	9/236	377/23355	0.0148978	0.0688845	0.0496769	B2m/Stat1/Hmgb2/Apoe/Bax/Stat3/Thbs1/Xdh/Aldh1a2	9
GO:0050673	epithelial cell proliferation	10/236	443/23355	0.015093	0.069693	0.0502599	B2m/Rps6ka1/Stat1/Hmgb2/Apoe/Bax/Stat3/Thbs1/Xdh/Aldh1a2	10
GO:0030301	cholesterol transport	4/236	94/23355	0.0152715	0.070327	0.0507172	Apoe/Pip4k2a/Anxa2/Soat2	4
GO:0043535	regulation of blood vessel endothelial cell migration	4/236	94/23355	0.0152715	0.070327	0.0507172	Sh3bp1/Apoe/Anxa1/Thbs1	4
GO:0010544	negative regulation of platelet activation	2/236	19/23355	0.0155265	0.0710229	0.051219	Apoe/Serpine2	2
GO:0042730	fibrinolysis	2/236	19/23355	0.0155265	0.0710229	0.051219	Anxa2/Thbs1	2
GO:0043652	engulfment of apoptotic cell	2/236	19/23355	0.0155265	0.0710229	0.051219	Rac2/Thbs1	2
GO:0060544	regulation of necroptotic process	2/236	19/23355	0.0155265	0.0710229	0.051219	Zbp1/Ybx3	2
GO:1901741	positive regulation of myoblast fusion	2/236	19/23355	0.0155265	0.0710229	0.051219	Nfatc2/Flot1	2
GO:0061028	establishment of endothelial barrier	3/236	52/23355	0.0156501	0.0713019	0.0514202	Msn/Icam1/Cldn3	3
GO:0097720	calcineurin-mediated signaling	3/236	52/23355	0.0156501	0.0713019	0.0514202	Nfatc2/Homer3/Fhl2	3
GO:1900015	regulation of cytokine production involved in inflammatory response	3/236	52/23355	0.0156501	0.0713019	0.0514202	Pycard/Gbp5/Stat3	3
GO:1901361	organic cyclic compound catabolic process	10/236	446/23355	0.0157467	0.0716466	0.0516688	Samhd1/Ncf2/Entpd1/Apoe/Vim/Bax/Spp1/Gda/Xdh/Upp1	10
GO:0002690	positive regulation of leukocyte chemotaxis	4/236	95/23355	0.0158198	0.0716925	0.0517019	Rac2/Aif1/Cd74/Thbs1	4
GO:0015918	sterol transport	4/236	95/23355	0.0158198	0.0716925	0.0517019	Apoe/Pip4k2a/Anxa2/Soat2	4
GO:0070664	negative regulation of leukocyte proliferation	4/236	95/23355	0.0158198	0.0716925	0.0517019	Lyn/Lgals9/H2-Aa/H2-Ab1	4
GO:0071375	cellular response to peptide hormone stimulus	7/236	257/23355	0.015948	0.0721109	0.0520036	Rab31/Eif4ebp1/Stat1/Pip4k2a/Anxa5/Pkm/Stat3	7
GO:0019932	second-messenger-mediated signaling	8/236	318/23355	0.0159543	0.0721109	0.0520036	Nfatc2/Ptprc/Apoe/Vcam1/Mt1/Homer3/Thbs1/Fhl2	8
GO:0015908	fatty acid transport	5/236	145/23355	0.0160764	0.072471	0.0522633	Dpysl2/Apoe/Pla2g4a/Anxa1/Thbs1	5
GO:0043624	cellular protein complex disassembly	5/236	145/23355	0.0160764	0.072471	0.0522633	Sh3bp1/Capg/Twf2/Nes/Hdgfl3	5
GO:0070555	response to interleukin-1	4/236	96/23355	0.0163803	0.0737437	0.0531811	Pycard/Zbp1/Anxa1/Fn1	4
GO:0002720	positive regulation of cytokine production involved in immune response	3/236	53/23355	0.016468	0.0740408	0.0533954	B2m/Cd74/Ddx58	3
GO:0050921	positive regulation of chemotaxis	5/236	146/23355	0.0165137	0.0740516	0.0534032	Rac2/Aif1/Cd74/Thbs1/Fn1	5
GO:0051701	biological process involved in interaction with host	5/236	146/23355	0.0165137	0.0740516	0.0534032	Ifitm3/Cd74/Serpinb9/Pml/Lgals1	5
GO:1905952	regulation of lipid localization	6/236	201/23355	0.0166732	0.074669	0.0538484	Dpysl2/Apoe/Spp1/Anxa2/Pla2g4a/Thbs1	6
GO:0051668	localization within membrane	4/236	97/23355	0.0169531	0.0756598	0.054563	Ptprc/Flna/Itgb2/Apoe	4
GO:0031333	negative regulation of protein-containing complex assembly	5/236	147/23355	0.0169589	0.0756598	0.054563	Capg/Twf2/Eif4ebp1/Clu/Capn1	5
GO:0002283	neutrophil activation involved in immune response	2/236	20/23355	0.017138	0.0756598	0.054563	Anxa3/Itgb2	2
GO:0006541	glutamine metabolic process	2/236	20/23355	0.017138	0.0756598	0.054563	Phgdh/Cad	2
GO:0010763	positive regulation of fibroblast migration	2/236	20/23355	0.017138	0.0756598	0.054563	Thbs1/Akap12	2
GO:0020027	hemoglobin metabolic process	2/236	20/23355	0.017138	0.0756598	0.054563	Lyn/Prmt1	2
GO:0030220	platelet formation	2/236	20/23355	0.017138	0.0756598	0.054563	Myh9/Actn1	2
GO:0035584	calcium-mediated signaling using intracellular calcium source	2/236	20/23355	0.017138	0.0756598	0.054563	Ptprc/Vcam1	2
GO:0043116	negative regulation of vascular permeability	2/236	20/23355	0.017138	0.0756598	0.054563	Apoe/Akap12	2
GO:0061081	positive regulation of myeloid leukocyte cytokine production involved in immune response	2/236	20/23355	0.017138	0.0756598	0.054563	Cd74/Ddx58	2
GO:1902004	positive regulation of amyloid-beta formation	2/236	20/23355	0.017138	0.0756598	0.054563	Apoe/Clu	2
GO:0006754	ATP biosynthetic process	3/236	54/23355	0.0173094	0.0762193	0.0549664	Entpd1/Pkm/Stat3	3
GO:0009395	phospholipid catabolic process	3/236	54/23355	0.0173094	0.0762193	0.0549664	Pla2g15/Pla2g4a/Smpdl3b	3
GO:0050680	negative regulation of epithelial cell proliferation	5/236	148/23355	0.017412	0.0765062	0.0551734	B2m/Stat1/Apoe/Thbs1/Xdh	5
GO:0009165	nucleotide biosynthetic process	6/236	203/23355	0.0174193	0.0765062	0.0551734	Rrm1/Entpd1/Pkm/Stat3/Cad/Oas1a	6
GO:0006066	alcohol metabolic process	8/236	324/23355	0.0176424	0.0773864	0.0558081	Myof/Apoe/Akr1b8/Pla2g4a/Ephx1/Impa2/Soat2/Aldh1a1	8
GO:0032092	positive regulation of protein binding	4/236	99/23355	0.018136	0.0788097	0.0568345	B2m/Apoe/Anxa2/Flot1	4
GO:0045185	maintenance of protein location	4/236	99/23355	0.018136	0.0788097	0.0568345	Lgals9/Twf2/Flna/Pml	4
GO:0046889	positive regulation of lipid biosynthetic process	4/236	99/23355	0.018136	0.0788097	0.0568345	Apoe/Pla2g4a/Cd74/Anxa1	4
GO:0042176	regulation of protein catabolic process	9/236	390/23355	0.0181518	0.0788097	0.0568345	Msn/Ctsc/Psme1/Flna/Apoe/Clu/Anxa2/Serpine2/Pml	9
GO:0010712	regulation of collagen metabolic process	3/236	55/23355	0.0181744	0.0788097	0.0568345	Vim/Emilin1/Fn1	3
GO:0042531	positive regulation of tyrosine phosphorylation of STAT protein	3/236	55/23355	0.0181744	0.0788097	0.0568345	Lyn/Hcls1/Parp9	3
GO:0045773	positive regulation of axon extension	3/236	55/23355	0.0181744	0.0788097	0.0568345	Twf2/Apoe/Fn1	3
GO:0048016	inositol phosphate-mediated signaling	3/236	55/23355	0.0181744	0.0788097	0.0568345	Nfatc2/Homer3/Fhl2	3
GO:1901607	alpha-amino acid biosynthetic process	3/236	55/23355	0.0181744	0.0788097	0.0568345	Aldh18a1/Phgdh/Cad	3
GO:0006887	exocytosis	9/236	391/23355	0.018422	0.0797818	0.0575356	Lyn/Rac2/Rab31/Anxa3/Lgals9/Coro1a/Myh9/Itgb2/Anxa1	9
GO:0051348	negative regulation of transferase activity	7/236	265/23355	0.0185375	0.0801805	0.0578232	Pycard/Lyn/Ptprc/Mvp/Apoe/Pip4k2a/Pml	7
GO:0030101	natural killer cell activation	4/236	100/23355	0.0187462	0.0802201	0.0578517	Ptprc/Lgals9/Coro1a/Itgb2	4
GO:0006071	glycerol metabolic process	2/236	21/23355	0.0188174	0.0802201	0.0578517	Myof/Pla2g4a	2
GO:0014808	release of sequestered calcium ion into cytosol by sarcoplasmic reticulum	2/236	21/23355	0.0188174	0.0802201	0.0578517	Gsto1/Ryr1	2
GO:0016540	protein autoprocessing	2/236	21/23355	0.0188174	0.0802201	0.0578517	Casp1/Capn1	2
GO:0034143	regulation of toll-like receptor 4 signaling pathway	2/236	21/23355	0.0188174	0.0802201	0.0578517	Lyn/Ifi35	2
GO:0036344	platelet morphogenesis	2/236	21/23355	0.0188174	0.0802201	0.0578517	Myh9/Actn1	2
GO:0043117	positive regulation of vascular permeability	2/236	21/23355	0.0188174	0.0802201	0.0578517	Apoe/Capn1	2
GO:0050849	negative regulation of calcium-mediated signaling	2/236	21/23355	0.0188174	0.0802201	0.0578517	Homer3/Fhl2	2
GO:0060252	positive regulation of glial cell proliferation	2/236	21/23355	0.0188174	0.0802201	0.0578517	Lyn/Vim	2
GO:0060333	interferon-gamma-mediated signaling pathway	2/236	21/23355	0.0188174	0.0802201	0.0578517	Stat1/Parp9	2
GO:0050830	defense response to Gram-positive bacterium	5/236	151/23355	0.0188191	0.0802201	0.0578517	Gsdmd/Gbp2/B2m/Lyz2/Hmgb2	5
GO:0001894	tissue homeostasis	7/236	266/23355	0.0188807	0.0802201	0.0578517	Ctss/Rac2/Coro1a/Bax/Ctsk/Spp1/Pla2g4a	7
GO:0001523	retinoid metabolic process	3/236	56/23355	0.0190631	0.0802201	0.0578517	Akr1b8/Aldh1a2/Aldh1a1	3
GO:0002534	cytokine production involved in inflammatory response	3/236	56/23355	0.0190631	0.0802201	0.0578517	Pycard/Gbp5/Stat3	3
GO:0006826	iron ion transport	3/236	56/23355	0.0190631	0.0802201	0.0578517	B2m/Cp/Lcn2	3
GO:0014009	glial cell proliferation	3/236	56/23355	0.0190631	0.0802201	0.0578517	Lyn/Vim/Clu	3
GO:0030219	megakaryocyte differentiation	3/236	56/23355	0.0190631	0.0802201	0.0578517	Hmgb2/Pip4k2a/Prmt1	3
GO:0030834	regulation of actin filament depolymerization	3/236	56/23355	0.0190631	0.0802201	0.0578517	Sh3bp1/Capg/Twf2	3
GO:0052372	modulation by symbiont of entry into host	3/236	56/23355	0.0190631	0.0802201	0.0578517	Ifitm3/Cd74/Lgals1	3
GO:0061077	chaperone-mediated protein folding	3/236	56/23355	0.0190631	0.0802201	0.0578517	Clu/H2-DMb2/Cd74	3
GO:0071622	regulation of granulocyte chemotaxis	3/236	56/23355	0.0190631	0.0802201	0.0578517	Rac2/Cd74/Thbs1	3
GO:0090303	positive regulation of wound healing	3/236	56/23355	0.0190631	0.0802201	0.0578517	Anxa1/Thbs1/Cldn3	3
GO:0032602	chemokine production	4/236	101/23355	0.019369	0.0812713	0.0586098	Pycard/Lgals9/Aif1/Cd74	4
GO:2001237	negative regulation of extrinsic apoptotic signaling pathway	4/236	101/23355	0.019369	0.0812713	0.0586098	Lgals3/Hmgb2/Icam1/Lmna	4
GO:1901293	nucleoside phosphate biosynthetic process	6/236	208/23355	0.0193843	0.0812713	0.0586098	Rrm1/Entpd1/Pkm/Stat3/Cad/Oas1a	6
GO:0032964	collagen biosynthetic process	3/236	57/23355	0.0199756	0.0835453	0.0602497	Vim/Emilin1/Fn1	3
GO:0050435	amyloid-beta metabolic process	3/236	57/23355	0.0199756	0.0835453	0.0602497	Bin1/Apoe/Clu	3
GO:1901989	positive regulation of cell cycle phase transition	4/236	102/23355	0.0200045	0.0835639	0.0602631	Lmnb1/Rcc2/Aif1/Anxa1	4
GO:0031099	regeneration	5/236	154/23355	0.0202992	0.0846913	0.0610762	Map4k4/Flna/Tnc/Pkm/Anxa1	5
GO:0000272	polysaccharide catabolic process	2/236	22/23355	0.020563	0.0847572	0.0611237	Pygb/Chil3	2
GO:0003417	growth plate cartilage development	2/236	22/23355	0.020563	0.0847572	0.0611237	Anxa6/Thbs1	2
GO:0010499	proteasomal ubiquitin-independent protein catabolic process	2/236	22/23355	0.020563	0.0847572	0.0611237	Psmb10/Psmb9	2
GO:0034377	plasma lipoprotein particle assembly	2/236	22/23355	0.020563	0.0847572	0.0611237	Apoe/Soat2	2
GO:0051770	positive regulation of nitric-oxide synthase biosynthetic process	2/236	22/23355	0.020563	0.0847572	0.0611237	Stat1/Akap12	2
GO:0060009	Sertoli cell development	2/236	22/23355	0.020563	0.0847572	0.0611237	Flna/Icam1	2
GO:0062098	regulation of programmed necrotic cell death	2/236	22/23355	0.020563	0.0847572	0.0611237	Zbp1/Ybx3	2
GO:1903514	release of sequestered calcium ion into cytosol by endoplasmic reticulum	2/236	22/23355	0.020563	0.0847572	0.0611237	Gsto1/Ryr1	2
GO:1903672	positive regulation of sprouting angiogenesis	2/236	22/23355	0.020563	0.0847572	0.0611237	Itga5/Pkm	2
GO:2001169	regulation of ATP biosynthetic process	2/236	22/23355	0.020563	0.0847572	0.0611237	Entpd1/Stat3	2
GO:0014066	regulation of phosphatidylinositol 3-kinase signaling	4/236	103/23355	0.0206527	0.0850242	0.0613162	Pik3ap1/Hcls1/Serpine2/Fn1	4
GO:0009123	nucleoside monophosphate metabolic process	3/236	58/23355	0.0209117	0.0853707	0.0615661	Gda/Xdh/Upp1	3
GO:0016101	diterpenoid metabolic process	3/236	58/23355	0.0209117	0.0853707	0.0615661	Akr1b8/Aldh1a2/Aldh1a1	3
GO:0032653	regulation of interleukin-10 production	3/236	58/23355	0.0209117	0.0853707	0.0615661	Pycard/Lgals9/Stat3	3
GO:0033003	regulation of mast cell activation	3/236	58/23355	0.0209117	0.0853707	0.0615661	Lyn/Rac2/Havcr1	3
GO:0043330	response to exogenous dsRNA	3/236	58/23355	0.0209117	0.0853707	0.0615661	Stat1/Ddx58/Flot1	3
GO:0045058	T cell selection	3/236	58/23355	0.0209117	0.0853707	0.0615661	Ptprc/Cd74/Stat3	3
GO:1900024	regulation of substrate adhesion-dependent cell spreading	3/236	58/23355	0.0209117	0.0853707	0.0615661	Rcc2/Flna/S100a10	3
GO:1903829	positive regulation of cellular protein localization	7/236	272/23355	0.0210344	0.0857691	0.0618534	Msn/Lgals3/Flna/Hcls1/Iqgap1/Parp9/Pml	7
GO:1901657	glycosyl compound metabolic process	4/236	104/23355	0.0213136	0.0868041	0.0625998	Gda/Akr1b8/Xdh/Upp1	4
GO:0034599	cellular response to oxidative stress	7/236	274/23355	0.0217888	0.0885487	0.063858	Slc25a24/Lcn2/Aif1/Anxa1/Capn1/Thbs1/Pml	7
GO:0045580	regulation of T cell differentiation	5/236	157/23355	0.0218534	0.0885487	0.063858	Ptprc/Lgals9/H2-Aa/Cd74/Anxa1	5
GO:0001954	positive regulation of cell-matrix adhesion	3/236	59/23355	0.0218716	0.0885487	0.063858	Map4k4/S100a10/Iqgap1	3
GO:0032663	regulation of interleukin-2 production	3/236	59/23355	0.0218716	0.0885487	0.063858	Ptprc/Homer3/Anxa1	3
GO:0060443	mammary gland morphogenesis	3/236	59/23355	0.0218716	0.0885487	0.063858	Bax/Capn1/Pml	3
GO:0046634	regulation of alpha-beta T cell activation	4/236	105/23355	0.0219874	0.0888074	0.0640445	Ptprc/Lgals9/H2-Ab1/Anxa1	4
GO:0046849	bone remodeling	4/236	105/23355	0.0219874	0.0888074	0.0640445	Ctss/Rac2/Ctsk/Spp1	4
GO:0006907	pinocytosis	2/236	23/23355	0.0223734	0.0897299	0.0647098	Pycard/Ehd4	2
GO:0032727	positive regulation of interferon-alpha production	2/236	23/23355	0.0223734	0.0897299	0.0647098	Stat1/Ddx58	2
GO:0046931	pore complex assembly	2/236	23/23355	0.0223734	0.0897299	0.0647098	Gsdmd/Nup93	2
GO:0071359	cellular response to dsRNA	2/236	23/23355	0.0223734	0.0897299	0.0647098	Ddx58/Flot1	2
GO:1900543	negative regulation of purine nucleotide metabolic process	2/236	23/23355	0.0223734	0.0897299	0.0647098	Entpd1/Stat3	2
GO:1901739	regulation of myoblast fusion	2/236	23/23355	0.0223734	0.0897299	0.0647098	Nfatc2/Flot1	2
GO:0048732	gland development	10/236	473/23355	0.0226138	0.0905876	0.0653283	Msn/Rps6ka1/Tnc/Bax/Pkm/Anxa1/Serpine2/Capn1/Xdh/Pml	10
GO:1901888	regulation of cell junction assembly	6/236	216/23355	0.022834	0.0911274	0.0657176	Map4k4/Rcc2/S100a10/Iqgap1/Flot1/Cldn3	6
GO:0001836	release of cytochrome c from mitochondria	3/236	60/23355	0.0228552	0.0911274	0.0657176	Pycard/Bax/Lmna	3
GO:0030042	actin filament depolymerization	3/236	60/23355	0.0228552	0.0911274	0.0657176	Sh3bp1/Capg/Twf2	3
GO:1905517	macrophage migration	3/236	60/23355	0.0228552	0.0911274	0.0657176	Lgals3/Emilin1/Thbs1	3
GO:0060560	developmental growth involved in morphogenesis	7/236	277/23355	0.0229552	0.0914196	0.0659283	Twf2/Dpysl2/Apoe/Iqgap1/Tnc/Ptk7/Fn1	7
GO:0016050	vesicle organization	7/236	279/23355	0.0237564	0.0943921	0.068072	Coro1a/S100a10/Pip4k2a/Anxa2/Pla2g4a/Anxa1/Serpine2	7
GO:0070374	positive regulation of ERK1 and ERK2 cascade	6/236	218/23355	0.0237569	0.0943921	0.068072	Pycard/Ptprc/Apoe/Icam1/Cd74/Akap12	6
GO:0070231	T cell apoptotic process	3/236	61/23355	0.0238625	0.094592	0.0682161	Lgals3/Bax/Serpinb9	3
GO:1901616	organic hydroxy compound catabolic process	3/236	61/23355	0.0238625	0.094592	0.0682161	Apoe/Akr1b8/Impa2	3
GO:0002702	positive regulation of production of molecular mediator of immune response	4/236	108/23355	0.0240864	0.0951233	0.0685993	Ptprc/B2m/Cd74/Ddx58	4
GO:0006979	response to oxidative stress	9/236	410/23355	0.0241273	0.0951233	0.0685993	Slc25a24/Apoe/Lcn2/Aif1/Anxa1/Capn1/Thbs1/Pml/Aldh1a1	9
GO:0019400	alditol metabolic process	2/236	24/23355	0.0242471	0.0951233	0.0685993	Myof/Pla2g4a	2
GO:0031639	plasminogen activation	2/236	24/23355	0.0242471	0.0951233	0.0685993	Serpine2/Thbs1	2
GO:0045980	negative regulation of nucleotide metabolic process	2/236	24/23355	0.0242471	0.0951233	0.0685993	Entpd1/Stat3	2
GO:0070841	inclusion body assembly	2/236	24/23355	0.0242471	0.0951233	0.0685993	Apoe/Clu	2
GO:0090330	regulation of platelet aggregation	2/236	24/23355	0.0242471	0.0951233	0.0685993	Lyn/Serpine2	2
GO:1901223	negative regulation of NIK/NF-kappaB signaling	2/236	24/23355	0.0242471	0.0951233	0.0685993	Ifi35/Capn1	2
GO:1903055	positive regulation of extracellular matrix organization	2/236	24/23355	0.0242471	0.0951233	0.0685993	Fscn1/Emilin1	2
GO:0006874	cellular calcium ion homeostasis	10/236	480/23355	0.0247028	0.0967999	0.0698084	Lyn/Ptprc/Coro1a/Anxa6/Apoe/Bax/Spp1/Gsto1/Pml/Ryr1	10
GO:0007584	response to nutrient	3/236	62/23355	0.0248936	0.0969915	0.0699465	Stat1/Spp1/Plec	3
GO:0009119	ribonucleoside metabolic process	3/236	62/23355	0.0248936	0.0969915	0.0699465	Gda/Xdh/Upp1	3
GO:0010812	negative regulation of cell-substrate adhesion	3/236	62/23355	0.0248936	0.0969915	0.0699465	Rcc2/Thbs1/Lgals1	3
GO:0031102	neuron projection regeneration	3/236	62/23355	0.0248936	0.0969915	0.0699465	Map4k4/Flna/Tnc	3
GO:0098586	cellular response to virus	3/236	62/23355	0.0248936	0.0969915	0.0699465	Lgals9/Bax/Ddx58	3
GO:0007409	axonogenesis	10/236	483/23355	0.0256395	0.0997836	0.0719602	Vasp/Emb/Rac2/Twf2/Dpysl2/Apoe/Vim/Flot1/Tubb2b/Fn1	10
GO:0006721	terpenoid metabolic process	3/236	63/23355	0.0259484	0.10075	0.0726573	Akr1b8/Aldh1a2/Aldh1a1	3
GO:0050854	regulation of antigen receptor-mediated signaling pathway	3/236	63/23355	0.0259484	0.10075	0.0726573	Lyn/Ptprc/Lgals3	3
GO:0043393	regulation of protein binding	6/236	223/23355	0.0261728	0.10075	0.0726573	B2m/Apoe/Bax/Anxa2/Flot1/Ifit2	6
GO:0006691	leukotriene metabolic process	2/236	25/23355	0.0261827	0.10075	0.0726573	Alox5ap/Pla2g4a	2
GO:0018904	ether metabolic process	2/236	25/23355	0.0261827	0.10075	0.0726573	Pla2g4a/Ephx1	2
GO:0032366	intracellular sterol transport	2/236	25/23355	0.0261827	0.10075	0.0726573	Pip4k2a/Anxa2	2
GO:0032367	intracellular cholesterol transport	2/236	25/23355	0.0261827	0.10075	0.0726573	Pip4k2a/Anxa2	2
GO:0046597	negative regulation of viral entry into host cell	2/236	25/23355	0.0261827	0.10075	0.0726573	Ifitm3/Cd74	2
GO:0046688	response to copper ion	2/236	25/23355	0.0261827	0.10075	0.0726573	Cp/Mt1	2
GO:1902230	negative regulation of intrinsic apoptotic signaling pathway in response to DNA damage	2/236	25/23355	0.0261827	0.10075	0.0726573	Clu/Cd74	2
GO:0009064	glutamine family amino acid metabolic process	3/236	64/23355	0.0270269	0.103532	0.0746636	Aldh18a1/Phgdh/Cad	3
GO:0009206	purine ribonucleoside triphosphate biosynthetic process	3/236	64/23355	0.0270269	0.103532	0.0746636	Entpd1/Pkm/Stat3	3
GO:0043331	response to dsRNA	3/236	64/23355	0.0270269	0.103532	0.0746636	Stat1/Ddx58/Flot1	3
GO:0070613	regulation of protein processing	3/236	64/23355	0.0270269	0.103532	0.0746636	Myh9/Serpine2/Thbs1	3
GO:0052126	movement in host environment	4/236	112/23355	0.027068	0.103574	0.0746934	Ifitm3/Cd74/Pml/Lgals1	4
GO:0019439	aromatic compound catabolic process	9/236	419/23355	0.0272291	0.104063	0.0750466	Samhd1/Ncf2/Entpd1/Vim/Bax/Gda/Xdh/Ephx1/Upp1	9
GO:0010876	lipid localization	10/236	488/23355	0.0272569	0.104063	0.0750466	Esyt1/Dpysl2/Apoe/Pip4k2a/Spp1/Anxa2/Pla2g4a/Anxa1/Thbs1/Soat2	10
GO:0009145	purine nucleoside triphosphate biosynthetic process	3/236	65/23355	0.028129	0.106147	0.076549	Entpd1/Pkm/Stat3	3
GO:0051926	negative regulation of calcium ion transport	3/236	65/23355	0.028129	0.106147	0.076549	Bin1/Icam1/Gsto1	3
GO:0001780	neutrophil homeostasis	2/236	26/23355	0.0281787	0.106147	0.076549	Cfh/Anxa1	2
GO:0006706	steroid catabolic process	2/236	26/23355	0.0281787	0.106147	0.076549	Apoe/Spp1	2
GO:0032703	negative regulation of interleukin-2 production	2/236	26/23355	0.0281787	0.106147	0.076549	Ptprc/Homer3	2
GO:0042573	retinoic acid metabolic process	2/236	26/23355	0.0281787	0.106147	0.076549	Aldh1a2/Aldh1a1	2
GO:0055094	response to lipoprotein particle	2/236	26/23355	0.0281787	0.106147	0.076549	Itgb2/Apoe	2
GO:0060338	regulation of type I interferon-mediated signaling pathway	2/236	26/23355	0.0281787	0.106147	0.076549	Samhd1/Zbp1	2
GO:0090200	positive regulation of release of cytochrome c from mitochondria	2/236	26/23355	0.0281787	0.106147	0.076549	Pycard/Bax	2
GO:0090382	phagosome maturation	2/236	26/23355	0.0281787	0.106147	0.076549	Rab31/Coro1a	2
GO:1900017	positive regulation of cytokine production involved in inflammatory response	2/236	26/23355	0.0281787	0.106147	0.076549	Gbp5/Stat3	2
GO:1900120	regulation of receptor binding	2/236	26/23355	0.0281787	0.106147	0.076549	B2m/Anxa2	2
GO:0045834	positive regulation of lipid metabolic process	5/236	168/23355	0.0282064	0.106147	0.076549	Lyn/Apoe/Pla2g4a/Cd74/Anxa1	5
GO:0001933	negative regulation of protein phosphorylation	8/236	355/23355	0.0284503	0.106947	0.0771261	Pycard/Lyn/Ptprc/Mvp/Apoe/Bax/Emilin1/Xdh	8
GO:0030516	regulation of axon extension	4/236	114/23355	0.0286378	0.107533	0.0775491	Twf2/Dpysl2/Apoe/Fn1	4
GO:0050769	positive regulation of neurogenesis	7/236	291/23355	0.0289708	0.108664	0.0783647	Lyn/Twf2/Bin1/Apoe/Vim/Serpine2/Fn1	7
GO:0006801	superoxide metabolic process	3/236	66/23355	0.0292548	0.109489	0.0789594	Ncf2/Itgb2/Cybb	3
GO:0097006	regulation of plasma lipoprotein particle levels	3/236	66/23355	0.0292548	0.109489	0.0789594	Apoe/Anxa2/Soat2	3
GO:0071356	cellular response to tumor necrosis factor	5/236	170/23355	0.0294746	0.110071	0.0793787	Pycard/Casp1/Stat1/Ybx3/Krt18	5
GO:2001242	regulation of intrinsic apoptotic signaling pathway	5/236	170/23355	0.0294746	0.110071	0.0793787	Pycard/Clu/Bax/Ybx3/Cd74	5
GO:0060249	anatomical structure homeostasis	9/236	426/23355	0.0298289	0.111065	0.0800956	Ctss/Rac2/Coro1a/Bax/Ctsk/Spp1/Pla2g4a/Pml/Lmna	9
GO:0055074	calcium ion homeostasis	10/236	496/23355	0.0299946	0.111065	0.0800956	Lyn/Ptprc/Coro1a/Anxa6/Apoe/Bax/Spp1/Gsto1/Pml/Ryr1	10
[truncated: 2,500 more rows]

## Sheet: 5.Down regulated GO items
ID	Description	GeneRatio	BgRatio	pvalue	p.adjust	qvalue	geneID	Count
[truncated: 2,918 more rows]

[truncated: 2 more sheets: 4.String interaction score, 5.Correlation between proteins]
